# Supplementary material for: CRISPRi-ART enables functional genomics of diverse bacteriophages using RNA-binding dCas13d
Source: Nat Microbiol. 2025 Feb 26;10(3):694–709. doi: 10.1038/s41564-025-01935-7 (PMC11879866; doi:10.1038/s41564-025-01935-7)
Supplement: Supplementary file 3 — Plasmids used in this study. [file 41564_2025_1935_MOESM3_ESM.xlsx]

## Sheet: Supplemental_Table_S1_Plasmids
Plasmid_ID	crRNA_spacer	Origin	Resistance	Description
liBFC0256	library (Data S5)	SC101	AmpR	pJEx_dCas13d_crRNA_RBS_targeting_library
liBFC0257	library (Data S5)	SC101	AmpR	pJEx_dCas13d_crRNA_1nt_tiling_library
liBFC0260	library (Data S5)	SC101	AmpR	pJEx_dCas13d_crRNA_RBS_targeting_sense_library
liBFC0262	library (Data S5)	p15A	CmR	dRfxCas13d with crRNA library targeting T4 RBSs
liBFC0263	library (Data S5)	p15A	CmR	dRfxCas13d with crRNA library targeting T5 RBSs
liBFC0274	library (Data S5)	p15A	CmR	dRfxCas13d with crRNA library targeting SUSP1 RBSs
liBFC0277	library (Data S5)	p15A	CmR	dRfxCas13d with crRNA library targeting PTXU04 RBSs
pBA1328	See Supp Table 5	SC101	KanR	pBA1328_pJEx-ENTRY_SC101Kan
pBA1472	gacgctcaacgccccacaattgacctgccat	p15A	CmR	dRfxCas13d Targeting PTXU04 mcp RBS (gRNA1)
pBA1473	cagaggctttgaggactaaagactttttcat	p15A	CmR	dRfxCas13d Targeting M13 VIII RBS (gRNA1)
pBA1474	gaccgtcagtaggagcgttatagttcaacat	p15A	CmR	dRfxCas13d Targeting N4 mcp RBS (gRNA1)
pBA1475	cgagctgagctttagttttgatagtagtcat	p15A	CmR	dRfxCas13d Targeting MM02 mcp RBS (gRNA1)
pBA1482	ccagtccagaaaggtcgatgttactagccat	p15A	CmR	dRfxCas13d Targeting PTXU04 00025 RBS (gRNA1)
pBA1483	cgatgttactagccattagaaatgctccccc	p15A	CmR	dRfxCas13d Targeting PTXU04 00025 RBS (gRNA4)
pBA1484	atctgcttttttcagaattagttaatgccat	p15A	CmR	dRfxCas13d Targeting SUSP1 mcp RBS (gRNA1)
pBA1485	aattagttaatgccattataaaattctccag	p15A	CmR	dRfxCas13d Targeting SUSP1 mcp RBS (gRNA4)
pBA1486	cttctttcagcttattaatatcaatagtcat	p15A	CmR	dRfxCas13d Targeting T5 mcp RBS (gRNA1)
pBA1487	ttcagcttattaatatcaatagtcattttta	p15A	CmR	dRfxCas13d Targeting T5 mcp RBS (gRNA2)
pBA1488	cttattaatatcaatagtcatttttaaataa	p15A	CmR	dRfxCas13d Targeting T5 mcp RBS (gRNA3)
pBA1489	taatatcaatagtcatttttaaataattctc	p15A	CmR	dRfxCas13d Targeting T5 mcp RBS (gRNA4)
pBA1490	tcaatagtcatttttaaataattctccgtta	p15A	CmR	dRfxCas13d Targeting T5 mcp RBS (gRNA5)
pBA1491	agtcatttttaaataattctccgttattctt	p15A	CmR	dRfxCas13d Targeting T5 mcp RBS (gRNA6)
pBA1492	tttttaaataattctccgttattctttaacg	p15A	CmR	dRfxCas13d Targeting T5 mcp RBS (gRNA7)
pBA1493	ctgcgattgctgagggaatcgggtttccat	p15A	CmR	dRfxCas13d Targeting MS2 L RBS (gRNA1)
pBA1494	ggaatcgggtttccatcttttaggagacctt	p15A	CmR	dRfxCas13d Targeting MS2 L RBS (gRNA4)
pBA1495	cgagaacgaactgagtaaagttagaagccat	p15A	CmR	dRfxCas13d Targeting MS2 cp RBS (gRNA1)
pBA1496	taaagttagaagccatgcttcaaactccggt	p15A	CmR	dRfxCas13d Targeting MS2 cp RBS (gRNA4)
pBA1497	aatcatctttacgcattattttctccaaata	p15A	CmR	dRfxCas13d Targeting EdH4 mcp RBS (gRNA4)
pBA1498	ttttgatagtagtcatttgtgttaaccttta	p15A	CmR	dRfxCas13d Targeting MM02 mcp RBS (gRNA4)
pBA1499	ccagcagttgggcggttgtgtacatcgacat	p15A	CmR	dRfxCas13d Targeting Lambda mcp RBS (gRNA4)
pBA1500	ctaaagactttttcatgaggaagtttccatt	p15A	CmR	dRfxCas13d Targeting M13 VIII RBS (gRNA4)
pBA1501	cgttatagttcaacatgtctcaattccttat	p15A	CmR	dRfxCas13d Targeting N4 mcp RBS (gRNA4)
pBA1502	acaattgacctgccatagtgttactctcctt	p15A	CmR	dRfxCas13d Targeting PTXU04 mcp RBS (gRNA4)
pBA1503	tagttttgatagtcatttgtgttaaccttta	p15A	CmR	dRfxCas13d Targeting T4 mcp RBS (gRNA4)
pBA1504	cagtcatgctagccatatgtatatctccttc	p15A	CmR	dRfxCas13d Targeting T7 mcp RBS (gRNA4)
pBA1505	aatcaacaataccaaaatcatctttacgcat	p15A	CmR	dRfxCas13d Targeting EdH4 mcp RBS (gRNA1)
pBA1520	gggttttatcattcattgaaagtatccttta	p15A	CmR	dRfxCas13d Targeting Goslar mcp RBS (gRNA4)
pBA1527	tctccctatcaagggtactaaaagctcgcac	p15A	CmR	dRfxCas13d Targeting MS2 mat RBS (gRNA1)
pBA1528	tactaaaagctcgcacaggtcaaacctccta	p15A	CmR	dRfxCas13d Targeting MS2 mat RBS (gRNA4)
pBA1529	aagagttgaacttctttgttgtcttcgacat	p15A	CmR	dRfxCas13d Targeting MS2 rep RBS (gRNA1)
pBA1530	ttgttgtcttcgacatgggtaatcctcatgt	p15A	CmR	dRfxCas13d Targeting MS2 rep RBS (gRNA4)
pBA1531	ttgtaagcctgtgaacgcgagttagagctga	p15A	CmR	dRfxCas13d Targeting MS2 cp CDS (internal CDS control, +sense)
pBA1532	tcagctctaactcgcgttcacaggcttacaa	p15A	CmR	dRfxCas13d Targeting MS2 cp CDS (internal CDS control, -sense)
pBA397	gggcttgcattaaaagaaaaagatttcg	p15A	CmR	dLbCas12a Targeting T4 gp42 (N-terminal CDS)
pBA398	tgacgttattgattttgatgtagcaatt	p15A	CmR	dLbCas12a Targeting T4 gp45 (N-terminal CDS)
pBA556	N/A	p15A	CmR	dRfxCas13d without crRNA; used with E. coli crRNA libraries
pBA635	AACTCTTTGATAACGTCTTCGCTACTCGCCA	p15A	CmR	dRfxCas13d Negative Control
pBA639	ttgtgtacatcgacataaaaaaatcccgtaa	p15A	CmR	dRfxCas13d Targeting Lambda mcp RBS (gRNA1)
pBA669	tttcttcaactgtcatagagtcactaatcat	p15A	CmR	dRfxCas13d Targeting T4 gp42 RBS (gRNA1)
pBA671	tcaaaagttcagctttagttttgatagtcat	p15A	CmR	dRfxCas13d Targeting T4 mcp RBS (gRNA1)
pBA697	tgatattaacataaccgcgagtactagccat	p15A	CmR	dRfxCas13d Targeting T4 soc RBS (gRNA1)
pBA701	agtcgttcttagcgatgttaatcgtgttcat	p15A	CmR	dRfxCas13d Targeting T7 RNAP RBS (gRNA1)
pBA702	ccatttgctgtccaccagtcatgctagccat	p15A	CmR	dRfxCas13d Targeting T7 mcp RBS (gRNA1)
pBA855	aacaaatggaagccattactggaaggtg	p15A	CmR	dLbCas12a Targeting T4 mcp (N-terminal CDS)
pBA856	gatgcttatattaaatctattgatagcg	p15A	CmR	dLbCas12a Negative Control	I added this one yesterday
pBFC0099	GAGTCTTCATCTCGGAAGCTCGAAGACC	p15A	CmR	dLbCas12a crRNA entry vector (2xBbsI)
pBFC0099	N/A	p15A	CmR	p15A-PProD-crRNA-PTet-dLbCpf1_E/Q system
pBFC0103	TGGTCTTCTCTCGGAAGCTCAAGAAGACCA	p15A	CmR	dSpyCas9 gRNA entry vector (2xBbsI)
pBFC0121	AACTTTCAGTTTAGCGGTCT	p15A	CmR	dSpyCas9 Negative Control
pBFC0843	N/A	p15A	CmR	dRfxCas13d-null crRNA-null; used in place of pBA556 for E. coli crRNA-only control libraries
pBFC0928	N/A	ColE1	AmpR	RSF1010+AmpR+RP4 RFP dropout, Pt4 backbone
pBFC0984	AGAGACCTCGTTTACCTATCGGTCTC	p15A	CmR	dRfxCas13d non-targeting (2xBsaI) guide and entry vector for phage libraries
pBFC0993	AACTCTTTGATAACGTCTTCGCTACTCGCCA	p15A	CmR	dRfxCas13d Targeting RFP
pBFC1171	AGAGACCTCGTTTACCTATCGGTCTC	SC101	AmpR	pJEx_dCas13d_crRNA_entry_vector
pBFC1295	AACTCTTTGATAACGTCTTCGCTACTCGCCACAAGTAaacccctaccaactggtcggggtttgaaacCTCCAGTGAAAAGTTCTTCTCCTTTGCTCAT	p15A	CmR	dRfxCas13d Targeting RFP+GFP
pBFC1296	CTCCAGTGAAAAGTTCTTCTCCTTTGCTCATCAAGTAaacccctaccaactggtcggggtttgaaacAACTCTTTGATAACGTCTTCGCTACTCGCCA	p15A	CmR	dRfxCas13d Targeting GFP+RFP
pBFC1301	See Supp Table 5	SC101	KanR	pBA1328-rexAB
pBFC1334	ccatttgctgtccaccagtcatgctagccataacccctaccaactggtcggggtttgaaacagtcgttcttagcgatgttaatcgtgttcat	p15A	CmR	dRfxCas13d Targeting T7 mcp + T7 RNAP RBS (gRNA1 + gRNA1)
pBFC1335	agtcgttcttagcgatgttaatcgtgttcataacccctaccaactggtcggggtttgaaacccatttgctgtccaccagtcatgctagccat	p15A	CmR	dRfxCas13d Targeting T7 RNAP + T7 mcp RBS (gRNA1 + gRNA1)
pBFC1339	aaaccttcaccttccagtaa	p15A	CmR	dSpyCas9 Targeting T4 mcp (N-terminal CDS)
pBFC1340	atgcaagccccaaatgaaga	p15A	CmR	dSpyCas9 Targeting T4 gp42 (N-terminal CDS)
pBFC1341	gcgagtcataataaattgac	p15A	CmR	dSpyCas9 Targeting T4 gp45 (N-terminal CDS)
pBFC1371	CTCCAGTGAAAAGTTCTTCTCCTTTGCTCAT	p15A	CmR	dRfxCas13d Targeting GFP
pBFC1386	ATGACATCCATGGGGTTCTTCCTCATTCCAG	p15A	CmR	pBFC0984-malF_best_guide5
pBFC1387	TGCCATTTTTGTTATCTCCCTTAATCAAACT	p15A	CmR	pBFC0984-malG_best_guide6
pBFC1388	TAATCTATGGTCCTTGTTGGTGAAGTGCTCG	p15A	CmR	pBFC0984-malE_good_guide7
pBFC1402	See Supp Table 5	p15A	CmR	pBFC0984-PTXU04_00001_gRNA4
pBFC1403	See Supp Table 5	p15A	CmR	pBFC0984-PTXU04_00001_gRNA5
pBFC1404	See Supp Table 5	p15A	CmR	pBFC0984-PTXU04_00003_gRNA1
pBFC1405	See Supp Table 5	p15A	CmR	pBFC0984-PTXU04_00003_gRNA6
pBFC1406	See Supp Table 5	p15A	CmR	pBFC0984-PTXU04_00007_gRNA1
pBFC1407	See Supp Table 5	p15A	CmR	pBFC0984-PTXU04_00007_gRNA3
pBFC1408	See Supp Table 5	p15A	CmR	pBFC0984-PTXU04_00008_gRNA1
pBFC1409	See Supp Table 5	p15A	CmR	pBFC0984-PTXU04_00008_gRNA2
pBFC1410	See Supp Table 5	p15A	CmR	pBFC0984-PTXU04_00009_gRNA5
pBFC1411	See Supp Table 5	p15A	CmR	pBFC0984-PTXU04_00009_gRNA7
pBFC1412	See Supp Table 5	p15A	CmR	pBFC0984-PTXU04_00010_gRNA1
pBFC1413	See Supp Table 5	p15A	CmR	pBFC0984-PTXU04_00010_gRNA3
pBFC1414	See Supp Table 5	p15A	CmR	pBFC0984-PTXU04_00011_gRNA4
pBFC1415	See Supp Table 5	p15A	CmR	pBFC0984-PTXU04_00011_gRNA6
pBFC1416	See Supp Table 5	p15A	CmR	pBFC0984-PTXU04_00016_gRNA1
pBFC1417	See Supp Table 5	p15A	CmR	pBFC0984-PTXU04_00016_gRNA3
pBFC1418	See Supp Table 5	p15A	CmR	pBFC0984-PTXU04_00017_gRNA2
pBFC1419	See Supp Table 5	p15A	CmR	pBFC0984-PTXU04_00017_gRNA6
pBFC1420	See Supp Table 5	p15A	CmR	pBFC0984-PTXU04_00019_gRNA3
pBFC1421	See Supp Table 5	p15A	CmR	pBFC0984-PTXU04_00019_gRNA4
pBFC1422	See Supp Table 5	p15A	CmR	pBFC0984-PTXU04_00020_gRNA1
pBFC1423	See Supp Table 5	p15A	CmR	pBFC0984-PTXU04_00020_gRNA4
pBFC1424	See Supp Table 5	p15A	CmR	pBFC0984-PTXU04_00022_gRNA1
pBFC1425	See Supp Table 5	p15A	CmR	pBFC0984-PTXU04_00022_gRNA7
pBFC1426	See Supp Table 5	p15A	CmR	pBFC0984-PTXU04_00023_gRNA2
pBFC1427	See Supp Table 5	p15A	CmR	pBFC0984-PTXU04_00023_gRNA3
pBFC1428	See Supp Table 5	p15A	CmR	pBFC0984-PTXU04_00024_gRNA2
pBFC1429	See Supp Table 5	p15A	CmR	pBFC0984-PTXU04_00024_gRNA7
pBFC1430	See Supp Table 5	p15A	CmR	pBFC0984-PTXU04_00025_gRNA1
pBFC1431	See Supp Table 5	p15A	CmR	pBFC0984-PTXU04_00025_gRNA6
pBFC1432	See Supp Table 5	p15A	CmR	pBFC0984-PTXU04_00028_gRNA1
pBFC1433	See Supp Table 5	p15A	CmR	pBFC0984-PTXU04_00028_gRNA2
pBFC1434	See Supp Table 5	p15A	CmR	pBFC0984-PTXU04_00034_gRNA2
pBFC1435	See Supp Table 5	p15A	CmR	pBFC0984-PTXU04_00034_gRNA7
pBFC1436	See Supp Table 5	p15A	CmR	pBFC0984-PTXU04_00035_gRNA2
pBFC1437	See Supp Table 5	p15A	CmR	pBFC0984-PTXU04_00035_gRNA3
pBFC1438	See Supp Table 5	p15A	CmR	pBFC0984-PTXU04_00037_gRNA5
pBFC1439	See Supp Table 5	p15A	CmR	pBFC0984-PTXU04_00037_gRNA7
pBFC1440	See Supp Table 5	p15A	CmR	pBFC0984-PTXU04_00038_gRNA6
pBFC1441	See Supp Table 5	p15A	CmR	pBFC0984-PTXU04_00038_gRNA7
pBFC1442	See Supp Table 5	p15A	CmR	pBFC0984-PTXU04_00040_gRNA6
pBFC1443	See Supp Table 5	p15A	CmR	pBFC0984-PTXU04_00040_gRNA7
pBFC1444	See Supp Table 5	p15A	CmR	pBFC0984-PTXU04_00041_gRNA3
pBFC1445	See Supp Table 5	p15A	CmR	pBFC0984-PTXU04_00041_gRNA5
pBFC1446	See Supp Table 5	p15A	CmR	pBFC0984-PTXU04_00042_gRNA3
pBFC1447	See Supp Table 5	p15A	CmR	pBFC0984-PTXU04_00042_gRNA4
pBFC1448	See Supp Table 5	p15A	CmR	pBFC0984-PTXU04_00060_gRNA4
pBFC1449	See Supp Table 5	p15A	CmR	pBFC0984-PTXU04_00060_gRNA7
pBFC1450	See Supp Table 5	p15A	CmR	pBFC0984-PTXU04_00074_gRNA5
pBFC1451	See Supp Table 5	p15A	CmR	pBFC0984-PTXU04_00074_gRNA6
pBFC1452	See Supp Table 5	p15A	CmR	pBFC0984-PTXU04_00092_gRNA5
pBFC1453	See Supp Table 5	p15A	CmR	pBFC0984-PTXU04_00092_gRNA7
pBFC1457	See Supp Table 5	p15A	CmR	pBFC0984-T4_1_phage-gRNA-11336
pBFC1458	See Supp Table 5	p15A	CmR	pBFC0984-T4_54_phage-gRNA-11735
pBFC1459	See Supp Table 5	p15A	CmR	pBFC0984-T4_a-gt.4_phage-gRNA-10804
pBFC1460	See Supp Table 5	p15A	CmR	pBFC0984-T4_43_phage-gRNA-10692
pBFC1461	See Supp Table 5	p15A	CmR	pBFC0984-T4_uvsY.-2_phage-gRNA-11658
pBFC1462	See Supp Table 5	p15A	CmR	pBFC0984-T4_49.1_phage-gRNA-10931
pBFC1463	See Supp Table 5	p15A	CmR	pBFC0984-T4_45_phage-gRNA-10721
pBFC1464	See Supp Table 5	p15A	CmR	pBFC0984-T4_55_phage-gRNA-10818
pBFC1465	See Supp Table 5	p15A	CmR	pBFC0984-T4_32_phage-gRNA-12064
pBFC1466	See Supp Table 5	p15A	CmR	pBFC0984-T4_16_phage-gRNA-11497
pBFC1467	See Supp Table 5	p15A	CmR	pBFC0984-T4_42_phage-gRNA-10674
pBFC1468	See Supp Table 5	p15A	CmR	pBFC0984-T4_23_mcp_phage-gRNA-11588
pBFC1469	See Supp Table 5	p15A	CmR	pBFC0984-SUSP1_AVU07_agp027_phage-gRNA-08664
pBFC1470	See Supp Table 5	p15A	CmR	pBFC0984-SUSP1_AVU07_agp024_phage-gRNA-08645
pBFC1471	See Supp Table 5	p15A	CmR	pBFC0984-SUSP1_AVU07_agp137_phage-gRNA-09409
pBFC1472	See Supp Table 5	p15A	CmR	pBFC0984-SUSP1_AVU07_agp010_phage-gRNA-08545
pBFC1473	See Supp Table 5	p15A	CmR	pBFC0984-SUSP1_AVU07_agp038_phage-gRNA-08741
pBFC1474	See Supp Table 5	p15A	CmR	pBFC0984-SUSP1_AVU07_agp054_phage-gRNA-08853
pBFC1475	See Supp Table 5	p15A	CmR	pBFC0984-SUSP1_AVU07_agp138_phage-gRNA-09399
pBFC1476	See Supp Table 5	p15A	CmR	pBFC0984-SUSP1_AVU07_agp022_phage-gRNA-08630
pBFC1477	See Supp Table 5	p15A	CmR	pBFC0984-SUSP1_AVU07_agp017_phage-gRNA-08594
pBFC1478	See Supp Table 5	p15A	CmR	pBFC0984-SUSP1_AVU07_agp001_phage-gRNA-08488
pBFC1479	See Supp Table 5	p15A	CmR	pBFC0984-SUSP1_AVU07_agp089_phage-gRNA-09098
pBFC1480	See Supp Table 5	p15A	CmR	pBFC0984-SUSP1_AVU07_agp015_phage-gRNA-08580
pBFC1481	TTTTAGCGTTAGTCATGATGTAACTCCTGTT	p15A	CmR	dRfxCas13d Targeting T5 A2 RBS (gRNA4)
pBFC1506	See Supp Table 5	SC101	KanR	pBA1328-complementing_sfGFP_linker_SUSP1_agp024_pBA1328
pBFC1508	See Supp Table 5	SC101	KanR	pBA1328-complementing_sfGFP_linker_SUSP1_agp010_pBA1328
pBFC1515	See Supp Table 5	SC101	KanR	pBA1328-complementing_sfGFP_linker_SUSP1_agp089_pBA1328
pBFC1518	See Supp Table 5	SC101	KanR	pBA1328-complementing_sfGFP_linker_T4_45_pBA1328
pBFC1519	See Supp Table 5	SC101	KanR	pBA1328-complementing_sfGFP_linker_T4_55_pBA1328
pBFC1521	See Supp Table 5	SC101	KanR	pBA1328-complementing_sfGFP_linker_T4_16_pBA1328
pBFC1522	See Supp Table 5	SC101	KanR	pBA1328-complementing_sfGFP_linker_T4_42_pBA1328
pBFC1524	See Supp Table 5	SC101	KanR	pBA1328-complementing_sfGFP_linker_T4_1_pBA1328
pBFC1528	See Supp Table 5	SC101	KanR	pBA1328-complementing_sfGFP_linker_T4_uvsY.-2_pBA1328
pBFC1539	See Supp Table 5	p15A	CmR	pBFC0984-T4_rIIA_guide_1
pBFC1540	See Supp Table 5	p15A	CmR	pBFC0984-T4_rIIB_guide_1
pBFC1542	See Supp Table 5	p15A	CmR	pBFC0984-T4_rIIB_guide_4
pBFC1543	See Supp Table 5	p15A	CmR	pBFC0984-SUSP1_rIIA_guide_1
pBFC1544	See Supp Table 5	p15A	CmR	pBFC0984-SUSP1_rIIA_guide_4
pBFC1545	See Supp Table 5	p15A	CmR	pBFC0984-SUSP1_rIIB_guide_1
pBFC1546	See Supp Table 5	p15A	CmR	pBFC0984-SUSP1_rIIB_guide_4
pBFC1577	See Supp Table 5	p15A	CmR	pBFC0984-EdH4_00063 (rIIA)_1_F
pBFC1578	See Supp Table 5	p15A	CmR	pBFC0984-EdH4_00063 (rIIA)_4_F
pBFC1579	See Supp Table 5	p15A	CmR	pBFC0984-EdH4_00062 (rIIB)_1_F
pBFC1580	See Supp Table 5	p15A	CmR	pBFC0984-EdH4_00062 (rIIB)_4_F
pBFC1581	See Supp Table 5	p15A	CmR	pBFC0984-MM02_00001 (rIIA)_1_F
pBFC1582	See Supp Table 5	p15A	CmR	pBFC0984-MM02_00001 (rIIA)_4_F
pBFC1583	See Supp Table 5	p15A	CmR	pBFC0984-MM02_00276 (rIIB)_1_F
pBFC1584	See Supp Table 5	p15A	CmR	pBFC0984-MM02_00276 (rIIB)_4_F
pBFC1585	See Supp Table 5	p15A	CmR	pBFC0984-N4_rIIA_dCas13d_1
pBFC1586	See Supp Table 5	p15A	CmR	pBFC0984-N4_rIIA_dCas13d_4
pBFC1587	See Supp Table 5	p15A	CmR	pBFC0984-N4_rIIB_dCas13d_1
pBFC1588	See Supp Table 5	p15A	CmR	pBFC0984-N4_rIIB_dCas13d_4
pBFC1590	N/A	p15A	CmR	pBA1328-complementing_N-term_recoded_PTXU04_00025
pBFC1591	cgccagttctgctcggcgaaagaagcat	p15A	CmR	pBFC0099-dLbCas12a Targeting PTXU04 mcp (gRNA1)
pBFC1592	gtcctcaaagcctctgtagccgttgcta	p15A	CmR	pBFC0099-dLbCas12a Targeting M13 VIII (gRNA1)
pBFC1593	ctcgtattgctcgtgaaggttctattca	p15A	CmR	pBFC0099-dLbCas12a Targeting N4 mcp (gRNA1)
pBFC1594	gaagtatcccctgaatataaagacgaga	p15A	CmR	pBFC0099-dLbCas12a Targeting MM02 mcp (gRNA1)
pBFC1595	cttgctgacctgactggtgaagtccagt	p15A	CmR	pBFC0099-dLbCas12a Targeting SUSP1 mcp (gRNA1)
pBFC1596	taaagcagttggcgaagaccgtaagcgt	p15A	CmR	pBFC0099-dLbCas12a Targeting T5 mcp (gRNA1)
pBFC1597	ctcagttcgttctcgtcgacaatggcgg	p15A	CmR	pBFC0099-dLbCas12a Targeting MS2 cp (gRNA1)
pBFC1598	gtattgttgatttaggtgctactcttga	p15A	CmR	pBFC0099-dLbCas12a Targeting EdH4 mcp (gRNA1)
pBFC1599	agtttgatccgctgtttctgcgtctctt	p15A	CmR	pBFC0099-dLbCas12a Targeting Lambda mcp (gRNA1)
pBFC1600	gcggtgaagtcctgactgcgttcgctcg	p15A	CmR	pBFC0099-dLbCas12a Targeting T7 mcp (gRNA1)
pBFC1603	tacgcagatactgactcagt	p15A	CmR	pBFC0103-dSpyCas9 Targeting PTXU04 mcp (gRNA1)
pBFC1604	gatgctgtctttcgctgctg	p15A	CmR	pBFC0103-dSpyCas9 Targeting M13 VIII (gRNA1)
pBFC1605	ctagatttctgaccgtcagt	p15A	CmR	pBFC0103-dSpyCas9 Targeting N4 mcp (gRNA1)
pBFC1606	tgctattagcgatttccggc	p15A	CmR	pBFC0103-dSpyCas9 Targeting MM02 mcp (gRNA1)
pBFC1607	cttcaccagtcaggtcagca	p15A	CmR	pBFC0103-dSpyCas9 Targeting SUSP1 mcp (gRNA1)
pBFC1608	ttcctgagctttctgagcag	p15A	CmR	pBFC0103-dSpyCas9 Targeting T5 mcp (gRNA1)
pBFC1609	cccgttagcgaagttgcttg	p15A	CmR	pBFC0103-dSpyCas9 Targeting MS2 cp (gRNA1)
pBFC1610	gtgatcaggcgatattggcg	p15A	CmR	pBFC0103-dSpyCas9 Targeting EdH4 mcp (gRNA1)
pBFC1611	atttgccgccagcagttggg	p15A	CmR	pBFC0103-dSpyCas9 Targeting Lambda mcp (gRNA1)
pBFC1612	cagcaactacacctttacct	p15A	CmR	pBFC0103-dSpyCas9 Targeting T7 mcp (gRNA1)
pBFC1623	cgggatcgtcaccctcagcagcgaaaga	p15A	CmR	pBFC0099-dLbCas12a Targeting M13 VIII_opp (gRNA1)
pBFC1624	caacggctacagaggctttg	p15A	CmR	pBFC0103-dSpyCas9 Targeting M13 VIII_opp (gRNA1)
pBFC1653	N/A	ColE1	AmpR	pBFC0928-gBlock_PTXU04_gp025 Locus HR
pBFC1654	N/A	ColE1	AmpR	pBFC0928-gBlock_PTXU04_gp025 Locus HR
pBFC1655	N/A	ColE1	AmpR	pBFC0928-gBlock_PTXU04_gp028 Locus HR
pBFC1656	N/A	ColE1	AmpR	pBFC0928-gBlock__SUSP1_agp010 Locus - HR_v2
pBFC1657	N/A	ColE1	AmpR	pBFC0928-gBlock__SUSP1_agp024 Locus HR
pBFC1658	N/A	ColE1	AmpR	pBFC0928-gBlock__SUSP1_agp089 Locus HR_silent_mut_removes_BbsI
pBFC1659	N/A	ColE1	AmpR	pBFC0928-gBlock_T4_Dmd Locus HR
pBFC1660	N/A	ColE1	AmpR	pBFC0928-gBlock__T4_UvsY.-2 Locus HR
plasmid from JP and EA	cctgttggctaagaagggttttatcattcat	p15A	CmR	dRfxCas13d Targeting Goslar mcp RBS (gRNA1)
pMJA_026	TACCCAGGTCGATACCAATTATTTTACCCAT	p15A	CmR	dRfxCas13d Targeting E. coli dnaK (gRNA1)
pMJA_027	ATTTTACCCATCTAAACGTCTCCACTATATA	p15A	CmR	dRfxCas13d Targeting E. coli dnaK (gRNA5)
pMJA_35	GTAGTAGCCGATCAGCGGTGCTGTCATCTGA	p15A	CmR	dRfxCas13d Targeting E. coli dnaK (essential-counterselection-gRNA-00315)
