# Supplementary material for: CRISPRi-ART enables functional genomics of diverse bacteriophages using RNA-binding dCas13d
Source: Nat Microbiol. 2025 Feb 26;10(3):694–709. doi: 10.1038/s41564-025-01935-7 (PMC11879866; doi:10.1038/s41564-025-01935-7)
Supplement: Supplementary file 5 — Phages used in this study. [file 41564_2025_1935_MOESM5_ESM.xlsx]

## Sheet: Supplemental_Table_S3_Phages
Phage_ID	Bacterial_host_assays	Bacterial_hosts_propagation	Phage_accession	Genome_size	Number_genes	Source
EdH4	Escherichia coli IG10beta	Escherichia coli BW25113	MK327930	136031	214	DSMZ
Goslar	Escherichia coli MC1000	Escherichia coli MC1000	NC_048170	237307	247	Dr. Joe Pogliano
Lambda cI857	Escherichia coli IG10beta	Escherichia coli BW25113 lysogenized with Lambda cI857	NC_001416	48502	73	Dr. Drew Endy
M13	Escherichia coli F'	NEB-5alpha F'	NC_003287	6407	10	ATCC
MM02	Escherichia coli IG10beta	Escherichia coli BW25113	MK373784	169201	274	DSMZ
MS2	Escherichia coli F'	NEB-5alpha F'	NC_001417	3569	4	Dr. Vivek Mutalik
N4	Escherichia coli IG10beta	Escherichia coli BW25113	NC_008720	70153	72	Dr. Vivek Mutalik
PTXU04	Escherichia coli IG10beta	Escherichia coli BW25113	NC_048193	61600	92	DSMZ
SUSP1	Escherichia coli IG10beta	Escherichia coli BW25113	NC_028808	90743	138	Dr. Sankar Adhya
T4	Escherichia coli IG10beta	Escherichia coli BW25113	NC_000866	168903	278	Dr. Vivek Mutalik
T5	Escherichia coli IG10beta	Escherichia coli BW25113	NC_005859	121750	162	Dr. Vivek Mutalik
T7	Escherichia coli IG10beta	Escherichia coli BW25113	NC_001604	39937	60	Dr. Vivek Mutalik
