# Supplementary material for: CRISPRi-ART enables functional genomics of diverse bacteriophages using RNA-binding dCas13d
Source: Nat Microbiol. 2025 Feb 26;10(3):694–709. doi: 10.1038/s41564-025-01935-7 (PMC11879866; doi:10.1038/s41564-025-01935-7)
Supplement: Supplementary file 6 — Oligos used in this study. [file 41564_2025_1935_MOESM6_ESM.xlsx]

## Sheet: Sheet1
Primer Name/ID	Sequence (5'->3')	Purpose/Use:	Description
oBFC2411	CTACACGACGCTCTTCCGATCTNNNNNCTACCAACTGGTCGGGGTTTG	PCR1 NGS library prep primers	stubs for NEBNext PCR2
oBFC2412	CAGACGTGTGCTCTTCCGATCTNNNNNcctcttctgagatGAGTTTTTGTTCG	PCR1 NGS library prep primers	stubs for NEBNext PCR2
oBFC2324	ACGATGGGGACATAGAACAC	Ecoli_1nt_tiling_subpool_PCR_F
oBFC2328	ATCCAGGAGGTCTAGGAACC	Ecoli_1nt_tiling_subpool_PCR_R
oBFC1985	GGGCACCGATTAAGAAATGC	T4_RBS_subpool_PCR_F and SUSP1_RBS_subpool_PCR_F
oBFC1975	GGGTTGTCTCCTCTGATAGC	T4_RBS_subpool_PCR_R and SUSP1_RBS_subpool_PCR_R
oBFC1990	TTAGCTCAGGTCCAAAGTCC	T5_RBS_subpool_PCR_F
oBFC1980	TTCTGGGACTGGATAACACG	T5_RBS_subpool_PCR_R
oBFC2332	GAAGTGGTTTGCCTAAACGC	PTXU04_RBS_subpool_PCR_F
oBFC1978	TATCACGGAAGGACTCAACG	PTXU04_RBS_subpool_PCR_R
