# Supplementary material for: CRISPRi-ART enables functional genomics of diverse bacteriophages using RNA-binding dCas13d
Source: Nat Microbiol. 2025 Feb 26;10(3):694–709. doi: 10.1038/s41564-025-01935-7 (PMC11879866; doi:10.1038/s41564-025-01935-7)
Supplement: Supplementary file 7 — Processed guide read counts, guide fitness and gene fitness calculations determined in this study. [file 41564_2025_1935_MOESM7_ESM.xlsx]

## Sheet: Table of Contents
Column1	Column2	Column3
Tab Title	Table Title
Data S1	E. coli 1nt tiling gRNAs
Data S2	E. coli 1nt tiling run info
Data S3	E. coli 1nt tiling gene info
Data S4	E. coli 1nt tiling FC vs T0
Data S5	E. coli Established Essentiality Data
Data S6	Phage PTXU04 gRNAs
Data S7	Phage PTXU04_BL21 run info
Data S8	Phage PTXU04 Counts and FC
Data S9	Phage PTUXU04 Gene Fitness
Data S10	Phage SUSP1 gRNAs
Data S11	Phage SUSP1 run info
Data S12	Phage SUSP1 Counts and FC
Data S13	Phage SUSP1 Gene Fitness
Table S14	Phage T4 gRNAs
Data S15	Phage T4 run info
Data S16	Phage T4 Counts and FC
Data S17	Phage T4 Gene Fitness
Data S18	Phage T5 gRNAs
Data S19	Phage T5 run info
Data S20	Phage T5 Counts and FC
Data S21	Phage T5 gene Fitness

## Sheet: Data S1
E. coli 1nt tiling gRNAs
feature_type	patric_id	refseq_locus_tag	gene	product	is_essential	na_length	start	end	tiling_length	tiling_mRNA_start	tiling_mRNA_end	strand	gRNA strand	tiling_seq	sublibrary	notes	gRNA_seq	gRNA_start	gRNA_end	oligo_seq	BsaI_flag	dup_flag	first_22nt_gRNA_seq	dup_22nt_flag	oligo_name
CDS	fig|679895.18.peg.470	BW25113_0474	adk	Adenylate kinase (EC 2.7.4.3)	TRUE	645	492631	493275	996	492495	493490	+	-	ACTTGTTGATAATTGTAGCGGAAAAGTGAGGAAGAAGAACTAATTGCTGTGAGAGGTCAAATCAGAAAAAGGAATAGCGCAGATTGAGGTTTTTGTAAAAGGCCGAATGAATATCCGGCCTGAGATTGCTGATAAGTTTGCTTGTGCGGGCCTGTTCCCCTCACCCTAACCCTCTCCCCGAGGGGGCGAGGGGACTGTCCGTGCGCGCTTTCGAATTAGCCGAGGATTTTTTCCAGATCAGCGCGAACTTCAGCAACCGGCTTGGTGCCGTCAACTTTCGCGTATTTGGTATTACCCGCTTCTGCTTCTTTGGAGTAGTAGCCGATCAGCGGTGCTGTCATCTGATGGTATTCAACCAGACGTTTACGTACGGTCTCTTCCTGATCATCTTTACGGGTA…	essential	none	ACTTGTTGATAATTGTAGCGGAAAAGTGAGG	493460	493490	CGGTACAACGAAGACTGAGGACGATGGGGACATAGAACACGGTCTCTAAACACTTGTTGATAATTGTAGCGGAAAAGTGAGGATGCTTGAGACCGGTTCCTAGACCTCCTGGATGGATAA	NO	FALSE	ACTTGTTGATAATTGTAGCGGA	FALSE	essential-counterselection-gRNA-00001
CDS	fig|679895.18.peg.470	BW25113_0474	adk	Adenylate kinase (EC 2.7.4.3)	TRUE	645	492631	493275	996	492495	493490	+	-	ACTTGTTGATAATTGTAGCGGAAAAGTGAGGAAGAAGAACTAATTGCTGTGAGAGGTCAAATCAGAAAAAGGAATAGCGCAGATTGAGGTTTTTGTAAAAGGCCGAATGAATATCCGGCCTGAGATTGCTGATAAGTTTGCTTGTGCGGGCCTGTTCCCCTCACCCTAACCCTCTCCCCGAGGGGGCGAGGGGACTGTCCGTGCGCGCTTTCGAATTAGCCGAGGATTTTTTCCAGATCAGCGCGAACTTCAGCAACCGGCTTGGTGCCGTCAACTTTCGCGTATTTGGTATTACCCGCTTCTGCTTCTTTGGAGTAGTAGCCGATCAGCGGTGCTGTCATCTGATGGTATTCAACCAGACGTTTACGTACGGTCTCTTCCTGATCATCTTTACGGGTA…	essential	none	CTTGTTGATAATTGTAGCGGAAAAGTGAGGA	493459	493489	CGGTACAACGAAGACTGAGGACGATGGGGACATAGAACACGGTCTCTAAACCTTGTTGATAATTGTAGCGGAAAAGTGAGGAATGCTTGAGACCGGTTCCTAGACCTCCTGGATGGATAA	NO	FALSE	CTTGTTGATAATTGTAGCGGAA	FALSE	essential-counterselection-gRNA-00002
CDS	fig|679895.18.peg.470	BW25113_0474	adk	Adenylate kinase (EC 2.7.4.3)	TRUE	645	492631	493275	996	492495	493490	+	-	ACTTGTTGATAATTGTAGCGGAAAAGTGAGGAAGAAGAACTAATTGCTGTGAGAGGTCAAATCAGAAAAAGGAATAGCGCAGATTGAGGTTTTTGTAAAAGGCCGAATGAATATCCGGCCTGAGATTGCTGATAAGTTTGCTTGTGCGGGCCTGTTCCCCTCACCCTAACCCTCTCCCCGAGGGGGCGAGGGGACTGTCCGTGCGCGCTTTCGAATTAGCCGAGGATTTTTTCCAGATCAGCGCGAACTTCAGCAACCGGCTTGGTGCCGTCAACTTTCGCGTATTTGGTATTACCCGCTTCTGCTTCTTTGGAGTAGTAGCCGATCAGCGGTGCTGTCATCTGATGGTATTCAACCAGACGTTTACGTACGGTCTCTTCCTGATCATCTTTACGGGTA…	essential	none	TTGTTGATAATTGTAGCGGAAAAGTGAGGAA	493458	493488	CGGTACAACGAAGACTGAGGACGATGGGGACATAGAACACGGTCTCTAAACTTGTTGATAATTGTAGCGGAAAAGTGAGGAAATGCTTGAGACCGGTTCCTAGACCTCCTGGATGGATAA	NO	FALSE	TTGTTGATAATTGTAGCGGAAA	FALSE	essential-counterselection-gRNA-00003
CDS	fig|679895.18.peg.470	BW25113_0474	adk	Adenylate kinase (EC 2.7.4.3)	TRUE	645	492631	493275	996	492495	493490	+	-	ACTTGTTGATAATTGTAGCGGAAAAGTGAGGAAGAAGAACTAATTGCTGTGAGAGGTCAAATCAGAAAAAGGAATAGCGCAGATTGAGGTTTTTGTAAAAGGCCGAATGAATATCCGGCCTGAGATTGCTGATAAGTTTGCTTGTGCGGGCCTGTTCCCCTCACCCTAACCCTCTCCCCGAGGGGGCGAGGGGACTGTCCGTGCGCGCTTTCGAATTAGCCGAGGATTTTTTCCAGATCAGCGCGAACTTCAGCAACCGGCTTGGTGCCGTCAACTTTCGCGTATTTGGTATTACCCGCTTCTGCTTCTTTGGAGTAGTAGCCGATCAGCGGTGCTGTCATCTGATGGTATTCAACCAGACGTTTACGTACGGTCTCTTCCTGATCATCTTTACGGGTA…	essential	none	TGTTGATAATTGTAGCGGAAAAGTGAGGAAG	493457	493487	CGGTACAACGAAGACTGAGGACGATGGGGACATAGAACACGGTCTCTAAACTGTTGATAATTGTAGCGGAAAAGTGAGGAAGATGCTTGAGACCGGTTCCTAGACCTCCTGGATGGATAA	NO	FALSE	TGTTGATAATTGTAGCGGAAAA	FALSE	essential-counterselection-gRNA-00004
CDS	fig|679895.18.peg.470	BW25113_0474	adk	Adenylate kinase (EC 2.7.4.3)	TRUE	645	492631	493275	996	492495	493490	+	-	ACTTGTTGATAATTGTAGCGGAAAAGTGAGGAAGAAGAACTAATTGCTGTGAGAGGTCAAATCAGAAAAAGGAATAGCGCAGATTGAGGTTTTTGTAAAAGGCCGAATGAATATCCGGCCTGAGATTGCTGATAAGTTTGCTTGTGCGGGCCTGTTCCCCTCACCCTAACCCTCTCCCCGAGGGGGCGAGGGGACTGTCCGTGCGCGCTTTCGAATTAGCCGAGGATTTTTTCCAGATCAGCGCGAACTTCAGCAACCGGCTTGGTGCCGTCAACTTTCGCGTATTTGGTATTACCCGCTTCTGCTTCTTTGGAGTAGTAGCCGATCAGCGGTGCTGTCATCTGATGGTATTCAACCAGACGTTTACGTACGGTCTCTTCCTGATCATCTTTACGGGTA…	essential	none	GTTGATAATTGTAGCGGAAAAGTGAGGAAGA	493456	493486	CGGTACAACGAAGACTGAGGACGATGGGGACATAGAACACGGTCTCTAAACGTTGATAATTGTAGCGGAAAAGTGAGGAAGAATGCTTGAGACCGGTTCCTAGACCTCCTGGATGGATAA	NO	FALSE	GTTGATAATTGTAGCGGAAAAG	FALSE	essential-counterselection-gRNA-00005
CDS	fig|679895.18.peg.470	BW25113_0474	adk	Adenylate kinase (EC 2.7.4.3)	TRUE	645	492631	493275	996	492495	493490	+	-	ACTTGTTGATAATTGTAGCGGAAAAGTGAGGAAGAAGAACTAATTGCTGTGAGAGGTCAAATCAGAAAAAGGAATAGCGCAGATTGAGGTTTTTGTAAAAGGCCGAATGAATATCCGGCCTGAGATTGCTGATAAGTTTGCTTGTGCGGGCCTGTTCCCCTCACCCTAACCCTCTCCCCGAGGGGGCGAGGGGACTGTCCGTGCGCGCTTTCGAATTAGCCGAGGATTTTTTCCAGATCAGCGCGAACTTCAGCAACCGGCTTGGTGCCGTCAACTTTCGCGTATTTGGTATTACCCGCTTCTGCTTCTTTGGAGTAGTAGCCGATCAGCGGTGCTGTCATCTGATGGTATTCAACCAGACGTTTACGTACGGTCTCTTCCTGATCATCTTTACGGGTA…	essential	none	TTGATAATTGTAGCGGAAAAGTGAGGAAGAA	493455	493485	CGGTACAACGAAGACTGAGGACGATGGGGACATAGAACACGGTCTCTAAACTTGATAATTGTAGCGGAAAAGTGAGGAAGAAATGCTTGAGACCGGTTCCTAGACCTCCTGGATGGATAA	NO	FALSE	TTGATAATTGTAGCGGAAAAGT	FALSE	essential-counterselection-gRNA-00006
CDS	fig|679895.18.peg.470	BW25113_0474	adk	Adenylate kinase (EC 2.7.4.3)	TRUE	645	492631	493275	996	492495	493490	+	-	ACTTGTTGATAATTGTAGCGGAAAAGTGAGGAAGAAGAACTAATTGCTGTGAGAGGTCAAATCAGAAAAAGGAATAGCGCAGATTGAGGTTTTTGTAAAAGGCCGAATGAATATCCGGCCTGAGATTGCTGATAAGTTTGCTTGTGCGGGCCTGTTCCCCTCACCCTAACCCTCTCCCCGAGGGGGCGAGGGGACTGTCCGTGCGCGCTTTCGAATTAGCCGAGGATTTTTTCCAGATCAGCGCGAACTTCAGCAACCGGCTTGGTGCCGTCAACTTTCGCGTATTTGGTATTACCCGCTTCTGCTTCTTTGGAGTAGTAGCCGATCAGCGGTGCTGTCATCTGATGGTATTCAACCAGACGTTTACGTACGGTCTCTTCCTGATCATCTTTACGGGTA…	essential	none	TGATAATTGTAGCGGAAAAGTGAGGAAGAAG	493454	493484	CGGTACAACGAAGACTGAGGACGATGGGGACATAGAACACGGTCTCTAAACTGATAATTGTAGCGGAAAAGTGAGGAAGAAGATGCTTGAGACCGGTTCCTAGACCTCCTGGATGGATAA	NO	FALSE	TGATAATTGTAGCGGAAAAGTG	FALSE	essential-counterselection-gRNA-00007
CDS	fig|679895.18.peg.470	BW25113_0474	adk	Adenylate kinase (EC 2.7.4.3)	TRUE	645	492631	493275	996	492495	493490	+	-	ACTTGTTGATAATTGTAGCGGAAAAGTGAGGAAGAAGAACTAATTGCTGTGAGAGGTCAAATCAGAAAAAGGAATAGCGCAGATTGAGGTTTTTGTAAAAGGCCGAATGAATATCCGGCCTGAGATTGCTGATAAGTTTGCTTGTGCGGGCCTGTTCCCCTCACCCTAACCCTCTCCCCGAGGGGGCGAGGGGACTGTCCGTGCGCGCTTTCGAATTAGCCGAGGATTTTTTCCAGATCAGCGCGAACTTCAGCAACCGGCTTGGTGCCGTCAACTTTCGCGTATTTGGTATTACCCGCTTCTGCTTCTTTGGAGTAGTAGCCGATCAGCGGTGCTGTCATCTGATGGTATTCAACCAGACGTTTACGTACGGTCTCTTCCTGATCATCTTTACGGGTA…	essential	none	GATAATTGTAGCGGAAAAGTGAGGAAGAAGA	493453	493483	CGGTACAACGAAGACTGAGGACGATGGGGACATAGAACACGGTCTCTAAACGATAATTGTAGCGGAAAAGTGAGGAAGAAGAATGCTTGAGACCGGTTCCTAGACCTCCTGGATGGATAA	NO	FALSE	GATAATTGTAGCGGAAAAGTGA	FALSE	essential-counterselection-gRNA-00008
CDS	fig|679895.18.peg.470	BW25113_0474	adk	Adenylate kinase (EC 2.7.4.3)	TRUE	645	492631	493275	996	492495	493490	+	-	ACTTGTTGATAATTGTAGCGGAAAAGTGAGGAAGAAGAACTAATTGCTGTGAGAGGTCAAATCAGAAAAAGGAATAGCGCAGATTGAGGTTTTTGTAAAAGGCCGAATGAATATCCGGCCTGAGATTGCTGATAAGTTTGCTTGTGCGGGCCTGTTCCCCTCACCCTAACCCTCTCCCCGAGGGGGCGAGGGGACTGTCCGTGCGCGCTTTCGAATTAGCCGAGGATTTTTTCCAGATCAGCGCGAACTTCAGCAACCGGCTTGGTGCCGTCAACTTTCGCGTATTTGGTATTACCCGCTTCTGCTTCTTTGGAGTAGTAGCCGATCAGCGGTGCTGTCATCTGATGGTATTCAACCAGACGTTTACGTACGGTCTCTTCCTGATCATCTTTACGGGTA…	essential	none	ATAATTGTAGCGGAAAAGTGAGGAAGAAGAA	493452	493482	CGGTACAACGAAGACTGAGGACGATGGGGACATAGAACACGGTCTCTAAACATAATTGTAGCGGAAAAGTGAGGAAGAAGAAATGCTTGAGACCGGTTCCTAGACCTCCTGGATGGATAA	NO	FALSE	ATAATTGTAGCGGAAAAGTGAG	FALSE	essential-counterselection-gRNA-00009
CDS	fig|679895.18.peg.470	BW25113_0474	adk	Adenylate kinase (EC 2.7.4.3)	TRUE	645	492631	493275	996	492495	493490	+	-	ACTTGTTGATAATTGTAGCGGAAAAGTGAGGAAGAAGAACTAATTGCTGTGAGAGGTCAAATCAGAAAAAGGAATAGCGCAGATTGAGGTTTTTGTAAAAGGCCGAATGAATATCCGGCCTGAGATTGCTGATAAGTTTGCTTGTGCGGGCCTGTTCCCCTCACCCTAACCCTCTCCCCGAGGGGGCGAGGGGACTGTCCGTGCGCGCTTTCGAATTAGCCGAGGATTTTTTCCAGATCAGCGCGAACTTCAGCAACCGGCTTGGTGCCGTCAACTTTCGCGTATTTGGTATTACCCGCTTCTGCTTCTTTGGAGTAGTAGCCGATCAGCGGTGCTGTCATCTGATGGTATTCAACCAGACGTTTACGTACGGTCTCTTCCTGATCATCTTTACGGGTA…	essential	none	TAATTGTAGCGGAAAAGTGAGGAAGAAGAAC	493451	493481	CGGTACAACGAAGACTGAGGACGATGGGGACATAGAACACGGTCTCTAAACTAATTGTAGCGGAAAAGTGAGGAAGAAGAACATGCTTGAGACCGGTTCCTAGACCTCCTGGATGGATAA	NO	FALSE	TAATTGTAGCGGAAAAGTGAGG	FALSE	essential-counterselection-gRNA-00010
CDS	fig|679895.18.peg.470	BW25113_0474	adk	Adenylate kinase (EC 2.7.4.3)	TRUE	645	492631	493275	996	492495	493490	+	-	ACTTGTTGATAATTGTAGCGGAAAAGTGAGGAAGAAGAACTAATTGCTGTGAGAGGTCAAATCAGAAAAAGGAATAGCGCAGATTGAGGTTTTTGTAAAAGGCCGAATGAATATCCGGCCTGAGATTGCTGATAAGTTTGCTTGTGCGGGCCTGTTCCCCTCACCCTAACCCTCTCCCCGAGGGGGCGAGGGGACTGTCCGTGCGCGCTTTCGAATTAGCCGAGGATTTTTTCCAGATCAGCGCGAACTTCAGCAACCGGCTTGGTGCCGTCAACTTTCGCGTATTTGGTATTACCCGCTTCTGCTTCTTTGGAGTAGTAGCCGATCAGCGGTGCTGTCATCTGATGGTATTCAACCAGACGTTTACGTACGGTCTCTTCCTGATCATCTTTACGGGTA…	essential	none	AATTGTAGCGGAAAAGTGAGGAAGAAGAACT	493450	493480	CGGTACAACGAAGACTGAGGACGATGGGGACATAGAACACGGTCTCTAAACAATTGTAGCGGAAAAGTGAGGAAGAAGAACTATGCTTGAGACCGGTTCCTAGACCTCCTGGATGGATAA	NO	FALSE	AATTGTAGCGGAAAAGTGAGGA	FALSE	essential-counterselection-gRNA-00011
CDS	fig|679895.18.peg.470	BW25113_0474	adk	Adenylate kinase (EC 2.7.4.3)	TRUE	645	492631	493275	996	492495	493490	+	-	ACTTGTTGATAATTGTAGCGGAAAAGTGAGGAAGAAGAACTAATTGCTGTGAGAGGTCAAATCAGAAAAAGGAATAGCGCAGATTGAGGTTTTTGTAAAAGGCCGAATGAATATCCGGCCTGAGATTGCTGATAAGTTTGCTTGTGCGGGCCTGTTCCCCTCACCCTAACCCTCTCCCCGAGGGGGCGAGGGGACTGTCCGTGCGCGCTTTCGAATTAGCCGAGGATTTTTTCCAGATCAGCGCGAACTTCAGCAACCGGCTTGGTGCCGTCAACTTTCGCGTATTTGGTATTACCCGCTTCTGCTTCTTTGGAGTAGTAGCCGATCAGCGGTGCTGTCATCTGATGGTATTCAACCAGACGTTTACGTACGGTCTCTTCCTGATCATCTTTACGGGTA…	essential	none	ATTGTAGCGGAAAAGTGAGGAAGAAGAACTA	493449	493479	CGGTACAACGAAGACTGAGGACGATGGGGACATAGAACACGGTCTCTAAACATTGTAGCGGAAAAGTGAGGAAGAAGAACTAATGCTTGAGACCGGTTCCTAGACCTCCTGGATGGATAA	NO	FALSE	ATTGTAGCGGAAAAGTGAGGAA	FALSE	essential-counterselection-gRNA-00012
CDS	fig|679895.18.peg.470	BW25113_0474	adk	Adenylate kinase (EC 2.7.4.3)	TRUE	645	492631	493275	996	492495	493490	+	-	ACTTGTTGATAATTGTAGCGGAAAAGTGAGGAAGAAGAACTAATTGCTGTGAGAGGTCAAATCAGAAAAAGGAATAGCGCAGATTGAGGTTTTTGTAAAAGGCCGAATGAATATCCGGCCTGAGATTGCTGATAAGTTTGCTTGTGCGGGCCTGTTCCCCTCACCCTAACCCTCTCCCCGAGGGGGCGAGGGGACTGTCCGTGCGCGCTTTCGAATTAGCCGAGGATTTTTTCCAGATCAGCGCGAACTTCAGCAACCGGCTTGGTGCCGTCAACTTTCGCGTATTTGGTATTACCCGCTTCTGCTTCTTTGGAGTAGTAGCCGATCAGCGGTGCTGTCATCTGATGGTATTCAACCAGACGTTTACGTACGGTCTCTTCCTGATCATCTTTACGGGTA…	essential	none	TTGTAGCGGAAAAGTGAGGAAGAAGAACTAA	493448	493478	CGGTACAACGAAGACTGAGGACGATGGGGACATAGAACACGGTCTCTAAACTTGTAGCGGAAAAGTGAGGAAGAAGAACTAAATGCTTGAGACCGGTTCCTAGACCTCCTGGATGGATAA	NO	FALSE	TTGTAGCGGAAAAGTGAGGAAG	FALSE	essential-counterselection-gRNA-00013
CDS	fig|679895.18.peg.470	BW25113_0474	adk	Adenylate kinase (EC 2.7.4.3)	TRUE	645	492631	493275	996	492495	493490	+	-	ACTTGTTGATAATTGTAGCGGAAAAGTGAGGAAGAAGAACTAATTGCTGTGAGAGGTCAAATCAGAAAAAGGAATAGCGCAGATTGAGGTTTTTGTAAAAGGCCGAATGAATATCCGGCCTGAGATTGCTGATAAGTTTGCTTGTGCGGGCCTGTTCCCCTCACCCTAACCCTCTCCCCGAGGGGGCGAGGGGACTGTCCGTGCGCGCTTTCGAATTAGCCGAGGATTTTTTCCAGATCAGCGCGAACTTCAGCAACCGGCTTGGTGCCGTCAACTTTCGCGTATTTGGTATTACCCGCTTCTGCTTCTTTGGAGTAGTAGCCGATCAGCGGTGCTGTCATCTGATGGTATTCAACCAGACGTTTACGTACGGTCTCTTCCTGATCATCTTTACGGGTA…	essential	none	TGTAGCGGAAAAGTGAGGAAGAAGAACTAAT	493447	493477	CGGTACAACGAAGACTGAGGACGATGGGGACATAGAACACGGTCTCTAAACTGTAGCGGAAAAGTGAGGAAGAAGAACTAATATGCTTGAGACCGGTTCCTAGACCTCCTGGATGGATAA	NO	FALSE	TGTAGCGGAAAAGTGAGGAAGA	FALSE	essential-counterselection-gRNA-00014
CDS	fig|679895.18.peg.470	BW25113_0474	adk	Adenylate kinase (EC 2.7.4.3)	TRUE	645	492631	493275	996	492495	493490	+	-	ACTTGTTGATAATTGTAGCGGAAAAGTGAGGAAGAAGAACTAATTGCTGTGAGAGGTCAAATCAGAAAAAGGAATAGCGCAGATTGAGGTTTTTGTAAAAGGCCGAATGAATATCCGGCCTGAGATTGCTGATAAGTTTGCTTGTGCGGGCCTGTTCCCCTCACCCTAACCCTCTCCCCGAGGGGGCGAGGGGACTGTCCGTGCGCGCTTTCGAATTAGCCGAGGATTTTTTCCAGATCAGCGCGAACTTCAGCAACCGGCTTGGTGCCGTCAACTTTCGCGTATTTGGTATTACCCGCTTCTGCTTCTTTGGAGTAGTAGCCGATCAGCGGTGCTGTCATCTGATGGTATTCAACCAGACGTTTACGTACGGTCTCTTCCTGATCATCTTTACGGGTA…	essential	none	GTAGCGGAAAAGTGAGGAAGAAGAACTAATT	493446	493476	CGGTACAACGAAGACTGAGGACGATGGGGACATAGAACACGGTCTCTAAACGTAGCGGAAAAGTGAGGAAGAAGAACTAATTATGCTTGAGACCGGTTCCTAGACCTCCTGGATGGATAA	NO	FALSE	GTAGCGGAAAAGTGAGGAAGAA	FALSE	essential-counterselection-gRNA-00015
CDS	fig|679895.18.peg.470	BW25113_0474	adk	Adenylate kinase (EC 2.7.4.3)	TRUE	645	492631	493275	996	492495	493490	+	-	ACTTGTTGATAATTGTAGCGGAAAAGTGAGGAAGAAGAACTAATTGCTGTGAGAGGTCAAATCAGAAAAAGGAATAGCGCAGATTGAGGTTTTTGTAAAAGGCCGAATGAATATCCGGCCTGAGATTGCTGATAAGTTTGCTTGTGCGGGCCTGTTCCCCTCACCCTAACCCTCTCCCCGAGGGGGCGAGGGGACTGTCCGTGCGCGCTTTCGAATTAGCCGAGGATTTTTTCCAGATCAGCGCGAACTTCAGCAACCGGCTTGGTGCCGTCAACTTTCGCGTATTTGGTATTACCCGCTTCTGCTTCTTTGGAGTAGTAGCCGATCAGCGGTGCTGTCATCTGATGGTATTCAACCAGACGTTTACGTACGGTCTCTTCCTGATCATCTTTACGGGTA…	essential	none	TAGCGGAAAAGTGAGGAAGAAGAACTAATTG	493445	493475	CGGTACAACGAAGACTGAGGACGATGGGGACATAGAACACGGTCTCTAAACTAGCGGAAAAGTGAGGAAGAAGAACTAATTGATGCTTGAGACCGGTTCCTAGACCTCCTGGATGGATAA	NO	FALSE	TAGCGGAAAAGTGAGGAAGAAG	FALSE	essential-counterselection-gRNA-00016
CDS	fig|679895.18.peg.470	BW25113_0474	adk	Adenylate kinase (EC 2.7.4.3)	TRUE	645	492631	493275	996	492495	493490	+	-	ACTTGTTGATAATTGTAGCGGAAAAGTGAGGAAGAAGAACTAATTGCTGTGAGAGGTCAAATCAGAAAAAGGAATAGCGCAGATTGAGGTTTTTGTAAAAGGCCGAATGAATATCCGGCCTGAGATTGCTGATAAGTTTGCTTGTGCGGGCCTGTTCCCCTCACCCTAACCCTCTCCCCGAGGGGGCGAGGGGACTGTCCGTGCGCGCTTTCGAATTAGCCGAGGATTTTTTCCAGATCAGCGCGAACTTCAGCAACCGGCTTGGTGCCGTCAACTTTCGCGTATTTGGTATTACCCGCTTCTGCTTCTTTGGAGTAGTAGCCGATCAGCGGTGCTGTCATCTGATGGTATTCAACCAGACGTTTACGTACGGTCTCTTCCTGATCATCTTTACGGGTA…	essential	none	AGCGGAAAAGTGAGGAAGAAGAACTAATTGC	493444	493474	CGGTACAACGAAGACTGAGGACGATGGGGACATAGAACACGGTCTCTAAACAGCGGAAAAGTGAGGAAGAAGAACTAATTGCATGCTTGAGACCGGTTCCTAGACCTCCTGGATGGATAA	NO	FALSE	AGCGGAAAAGTGAGGAAGAAGA	FALSE	essential-counterselection-gRNA-00017
CDS	fig|679895.18.peg.470	BW25113_0474	adk	Adenylate kinase (EC 2.7.4.3)	TRUE	645	492631	493275	996	492495	493490	+	-	ACTTGTTGATAATTGTAGCGGAAAAGTGAGGAAGAAGAACTAATTGCTGTGAGAGGTCAAATCAGAAAAAGGAATAGCGCAGATTGAGGTTTTTGTAAAAGGCCGAATGAATATCCGGCCTGAGATTGCTGATAAGTTTGCTTGTGCGGGCCTGTTCCCCTCACCCTAACCCTCTCCCCGAGGGGGCGAGGGGACTGTCCGTGCGCGCTTTCGAATTAGCCGAGGATTTTTTCCAGATCAGCGCGAACTTCAGCAACCGGCTTGGTGCCGTCAACTTTCGCGTATTTGGTATTACCCGCTTCTGCTTCTTTGGAGTAGTAGCCGATCAGCGGTGCTGTCATCTGATGGTATTCAACCAGACGTTTACGTACGGTCTCTTCCTGATCATCTTTACGGGTA…	essential	none	GCGGAAAAGTGAGGAAGAAGAACTAATTGCT	493443	493473	CGGTACAACGAAGACTGAGGACGATGGGGACATAGAACACGGTCTCTAAACGCGGAAAAGTGAGGAAGAAGAACTAATTGCTATGCTTGAGACCGGTTCCTAGACCTCCTGGATGGATAA	NO	FALSE	GCGGAAAAGTGAGGAAGAAGAA	FALSE	essential-counterselection-gRNA-00018
CDS	fig|679895.18.peg.470	BW25113_0474	adk	Adenylate kinase (EC 2.7.4.3)	TRUE	645	492631	493275	996	492495	493490	+	-	ACTTGTTGATAATTGTAGCGGAAAAGTGAGGAAGAAGAACTAATTGCTGTGAGAGGTCAAATCAGAAAAAGGAATAGCGCAGATTGAGGTTTTTGTAAAAGGCCGAATGAATATCCGGCCTGAGATTGCTGATAAGTTTGCTTGTGCGGGCCTGTTCCCCTCACCCTAACCCTCTCCCCGAGGGGGCGAGGGGACTGTCCGTGCGCGCTTTCGAATTAGCCGAGGATTTTTTCCAGATCAGCGCGAACTTCAGCAACCGGCTTGGTGCCGTCAACTTTCGCGTATTTGGTATTACCCGCTTCTGCTTCTTTGGAGTAGTAGCCGATCAGCGGTGCTGTCATCTGATGGTATTCAACCAGACGTTTACGTACGGTCTCTTCCTGATCATCTTTACGGGTA…	essential	none	CGGAAAAGTGAGGAAGAAGAACTAATTGCTG	493442	493472	CGGTACAACGAAGACTGAGGACGATGGGGACATAGAACACGGTCTCTAAACCGGAAAAGTGAGGAAGAAGAACTAATTGCTGATGCTTGAGACCGGTTCCTAGACCTCCTGGATGGATAA	NO	FALSE	CGGAAAAGTGAGGAAGAAGAAC	FALSE	essential-counterselection-gRNA-00019
CDS	fig|679895.18.peg.470	BW25113_0474	adk	Adenylate kinase (EC 2.7.4.3)	TRUE	645	492631	493275	996	492495	493490	+	-	ACTTGTTGATAATTGTAGCGGAAAAGTGAGGAAGAAGAACTAATTGCTGTGAGAGGTCAAATCAGAAAAAGGAATAGCGCAGATTGAGGTTTTTGTAAAAGGCCGAATGAATATCCGGCCTGAGATTGCTGATAAGTTTGCTTGTGCGGGCCTGTTCCCCTCACCCTAACCCTCTCCCCGAGGGGGCGAGGGGACTGTCCGTGCGCGCTTTCGAATTAGCCGAGGATTTTTTCCAGATCAGCGCGAACTTCAGCAACCGGCTTGGTGCCGTCAACTTTCGCGTATTTGGTATTACCCGCTTCTGCTTCTTTGGAGTAGTAGCCGATCAGCGGTGCTGTCATCTGATGGTATTCAACCAGACGTTTACGTACGGTCTCTTCCTGATCATCTTTACGGGTA…	essential	none	GGAAAAGTGAGGAAGAAGAACTAATTGCTGT	493441	493471	CGGTACAACGAAGACTGAGGACGATGGGGACATAGAACACGGTCTCTAAACGGAAAAGTGAGGAAGAAGAACTAATTGCTGTATGCTTGAGACCGGTTCCTAGACCTCCTGGATGGATAA	NO	FALSE	GGAAAAGTGAGGAAGAAGAACT	FALSE	essential-counterselection-gRNA-00020
CDS	fig|679895.18.peg.470	BW25113_0474	adk	Adenylate kinase (EC 2.7.4.3)	TRUE	645	492631	493275	996	492495	493490	+	-	ACTTGTTGATAATTGTAGCGGAAAAGTGAGGAAGAAGAACTAATTGCTGTGAGAGGTCAAATCAGAAAAAGGAATAGCGCAGATTGAGGTTTTTGTAAAAGGCCGAATGAATATCCGGCCTGAGATTGCTGATAAGTTTGCTTGTGCGGGCCTGTTCCCCTCACCCTAACCCTCTCCCCGAGGGGGCGAGGGGACTGTCCGTGCGCGCTTTCGAATTAGCCGAGGATTTTTTCCAGATCAGCGCGAACTTCAGCAACCGGCTTGGTGCCGTCAACTTTCGCGTATTTGGTATTACCCGCTTCTGCTTCTTTGGAGTAGTAGCCGATCAGCGGTGCTGTCATCTGATGGTATTCAACCAGACGTTTACGTACGGTCTCTTCCTGATCATCTTTACGGGTA…	essential	none	GAAAAGTGAGGAAGAAGAACTAATTGCTGTG	493440	493470	CGGTACAACGAAGACTGAGGACGATGGGGACATAGAACACGGTCTCTAAACGAAAAGTGAGGAAGAAGAACTAATTGCTGTGATGCTTGAGACCGGTTCCTAGACCTCCTGGATGGATAA	NO	FALSE	GAAAAGTGAGGAAGAAGAACTA	FALSE	essential-counterselection-gRNA-00021
CDS	fig|679895.18.peg.470	BW25113_0474	adk	Adenylate kinase (EC 2.7.4.3)	TRUE	645	492631	493275	996	492495	493490	+	-	ACTTGTTGATAATTGTAGCGGAAAAGTGAGGAAGAAGAACTAATTGCTGTGAGAGGTCAAATCAGAAAAAGGAATAGCGCAGATTGAGGTTTTTGTAAAAGGCCGAATGAATATCCGGCCTGAGATTGCTGATAAGTTTGCTTGTGCGGGCCTGTTCCCCTCACCCTAACCCTCTCCCCGAGGGGGCGAGGGGACTGTCCGTGCGCGCTTTCGAATTAGCCGAGGATTTTTTCCAGATCAGCGCGAACTTCAGCAACCGGCTTGGTGCCGTCAACTTTCGCGTATTTGGTATTACCCGCTTCTGCTTCTTTGGAGTAGTAGCCGATCAGCGGTGCTGTCATCTGATGGTATTCAACCAGACGTTTACGTACGGTCTCTTCCTGATCATCTTTACGGGTA…	essential	none	AAAAGTGAGGAAGAAGAACTAATTGCTGTGA	493439	493469	CGGTACAACGAAGACTGAGGACGATGGGGACATAGAACACGGTCTCTAAACAAAAGTGAGGAAGAAGAACTAATTGCTGTGAATGCTTGAGACCGGTTCCTAGACCTCCTGGATGGATAA	NO	FALSE	AAAAGTGAGGAAGAAGAACTAA	FALSE	essential-counterselection-gRNA-00022
CDS	fig|679895.18.peg.470	BW25113_0474	adk	Adenylate kinase (EC 2.7.4.3)	TRUE	645	492631	493275	996	492495	493490	+	-	ACTTGTTGATAATTGTAGCGGAAAAGTGAGGAAGAAGAACTAATTGCTGTGAGAGGTCAAATCAGAAAAAGGAATAGCGCAGATTGAGGTTTTTGTAAAAGGCCGAATGAATATCCGGCCTGAGATTGCTGATAAGTTTGCTTGTGCGGGCCTGTTCCCCTCACCCTAACCCTCTCCCCGAGGGGGCGAGGGGACTGTCCGTGCGCGCTTTCGAATTAGCCGAGGATTTTTTCCAGATCAGCGCGAACTTCAGCAACCGGCTTGGTGCCGTCAACTTTCGCGTATTTGGTATTACCCGCTTCTGCTTCTTTGGAGTAGTAGCCGATCAGCGGTGCTGTCATCTGATGGTATTCAACCAGACGTTTACGTACGGTCTCTTCCTGATCATCTTTACGGGTA…	essential	none	AAAGTGAGGAAGAAGAACTAATTGCTGTGAG	493438	493468	CGGTACAACGAAGACTGAGGACGATGGGGACATAGAACACGGTCTCTAAACAAAGTGAGGAAGAAGAACTAATTGCTGTGAGATGCTTGAGACCGGTTCCTAGACCTCCTGGATGGATAA	NO	FALSE	AAAGTGAGGAAGAAGAACTAAT	FALSE	essential-counterselection-gRNA-00023
CDS	fig|679895.18.peg.470	BW25113_0474	adk	Adenylate kinase (EC 2.7.4.3)	TRUE	645	492631	493275	996	492495	493490	+	-	ACTTGTTGATAATTGTAGCGGAAAAGTGAGGAAGAAGAACTAATTGCTGTGAGAGGTCAAATCAGAAAAAGGAATAGCGCAGATTGAGGTTTTTGTAAAAGGCCGAATGAATATCCGGCCTGAGATTGCTGATAAGTTTGCTTGTGCGGGCCTGTTCCCCTCACCCTAACCCTCTCCCCGAGGGGGCGAGGGGACTGTCCGTGCGCGCTTTCGAATTAGCCGAGGATTTTTTCCAGATCAGCGCGAACTTCAGCAACCGGCTTGGTGCCGTCAACTTTCGCGTATTTGGTATTACCCGCTTCTGCTTCTTTGGAGTAGTAGCCGATCAGCGGTGCTGTCATCTGATGGTATTCAACCAGACGTTTACGTACGGTCTCTTCCTGATCATCTTTACGGGTA…	essential	none	AAGTGAGGAAGAAGAACTAATTGCTGTGAGA	493437	493467	CGGTACAACGAAGACTGAGGACGATGGGGACATAGAACACGGTCTCTAAACAAGTGAGGAAGAAGAACTAATTGCTGTGAGAATGCTTGAGACCGGTTCCTAGACCTCCTGGATGGATAA	NO	FALSE	AAGTGAGGAAGAAGAACTAATT	FALSE	essential-counterselection-gRNA-00024
CDS	fig|679895.18.peg.470	BW25113_0474	adk	Adenylate kinase (EC 2.7.4.3)	TRUE	645	492631	493275	996	492495	493490	+	-	ACTTGTTGATAATTGTAGCGGAAAAGTGAGGAAGAAGAACTAATTGCTGTGAGAGGTCAAATCAGAAAAAGGAATAGCGCAGATTGAGGTTTTTGTAAAAGGCCGAATGAATATCCGGCCTGAGATTGCTGATAAGTTTGCTTGTGCGGGCCTGTTCCCCTCACCCTAACCCTCTCCCCGAGGGGGCGAGGGGACTGTCCGTGCGCGCTTTCGAATTAGCCGAGGATTTTTTCCAGATCAGCGCGAACTTCAGCAACCGGCTTGGTGCCGTCAACTTTCGCGTATTTGGTATTACCCGCTTCTGCTTCTTTGGAGTAGTAGCCGATCAGCGGTGCTGTCATCTGATGGTATTCAACCAGACGTTTACGTACGGTCTCTTCCTGATCATCTTTACGGGTA…	essential	none	AGTGAGGAAGAAGAACTAATTGCTGTGAGAG	493436	493466	CGGTACAACGAAGACTGAGGACGATGGGGACATAGAACACGGTCTCTAAACAGTGAGGAAGAAGAACTAATTGCTGTGAGAGATGCTTGAGACCGGTTCCTAGACCTCCTGGATGGATAA	NO	FALSE	AGTGAGGAAGAAGAACTAATTG	FALSE	essential-counterselection-gRNA-00025
CDS	fig|679895.18.peg.470	BW25113_0474	adk	Adenylate kinase (EC 2.7.4.3)	TRUE	645	492631	493275	996	492495	493490	+	-	ACTTGTTGATAATTGTAGCGGAAAAGTGAGGAAGAAGAACTAATTGCTGTGAGAGGTCAAATCAGAAAAAGGAATAGCGCAGATTGAGGTTTTTGTAAAAGGCCGAATGAATATCCGGCCTGAGATTGCTGATAAGTTTGCTTGTGCGGGCCTGTTCCCCTCACCCTAACCCTCTCCCCGAGGGGGCGAGGGGACTGTCCGTGCGCGCTTTCGAATTAGCCGAGGATTTTTTCCAGATCAGCGCGAACTTCAGCAACCGGCTTGGTGCCGTCAACTTTCGCGTATTTGGTATTACCCGCTTCTGCTTCTTTGGAGTAGTAGCCGATCAGCGGTGCTGTCATCTGATGGTATTCAACCAGACGTTTACGTACGGTCTCTTCCTGATCATCTTTACGGGTA…	essential	none	GTGAGGAAGAAGAACTAATTGCTGTGAGAGG	493435	493465	CGGTACAACGAAGACTGAGGACGATGGGGACATAGAACACGGTCTCTAAACGTGAGGAAGAAGAACTAATTGCTGTGAGAGGATGCTTGAGACCGGTTCCTAGACCTCCTGGATGGATAA	NO	FALSE	GTGAGGAAGAAGAACTAATTGC	FALSE	essential-counterselection-gRNA-00026
CDS	fig|679895.18.peg.470	BW25113_0474	adk	Adenylate kinase (EC 2.7.4.3)	TRUE	645	492631	493275	996	492495	493490	+	-	ACTTGTTGATAATTGTAGCGGAAAAGTGAGGAAGAAGAACTAATTGCTGTGAGAGGTCAAATCAGAAAAAGGAATAGCGCAGATTGAGGTTTTTGTAAAAGGCCGAATGAATATCCGGCCTGAGATTGCTGATAAGTTTGCTTGTGCGGGCCTGTTCCCCTCACCCTAACCCTCTCCCCGAGGGGGCGAGGGGACTGTCCGTGCGCGCTTTCGAATTAGCCGAGGATTTTTTCCAGATCAGCGCGAACTTCAGCAACCGGCTTGGTGCCGTCAACTTTCGCGTATTTGGTATTACCCGCTTCTGCTTCTTTGGAGTAGTAGCCGATCAGCGGTGCTGTCATCTGATGGTATTCAACCAGACGTTTACGTACGGTCTCTTCCTGATCATCTTTACGGGTA…	essential	none	TGAGGAAGAAGAACTAATTGCTGTGAGAGGT	493434	493464	CGGTACAACGAAGACTGAGGACGATGGGGACATAGAACACGGTCTCTAAACTGAGGAAGAAGAACTAATTGCTGTGAGAGGTATGCTTGAGACCGGTTCCTAGACCTCCTGGATGGATAA	NO	FALSE	TGAGGAAGAAGAACTAATTGCT	FALSE	essential-counterselection-gRNA-00027
CDS	fig|679895.18.peg.470	BW25113_0474	adk	Adenylate kinase (EC 2.7.4.3)	TRUE	645	492631	493275	996	492495	493490	+	-	ACTTGTTGATAATTGTAGCGGAAAAGTGAGGAAGAAGAACTAATTGCTGTGAGAGGTCAAATCAGAAAAAGGAATAGCGCAGATTGAGGTTTTTGTAAAAGGCCGAATGAATATCCGGCCTGAGATTGCTGATAAGTTTGCTTGTGCGGGCCTGTTCCCCTCACCCTAACCCTCTCCCCGAGGGGGCGAGGGGACTGTCCGTGCGCGCTTTCGAATTAGCCGAGGATTTTTTCCAGATCAGCGCGAACTTCAGCAACCGGCTTGGTGCCGTCAACTTTCGCGTATTTGGTATTACCCGCTTCTGCTTCTTTGGAGTAGTAGCCGATCAGCGGTGCTGTCATCTGATGGTATTCAACCAGACGTTTACGTACGGTCTCTTCCTGATCATCTTTACGGGTA…	essential	none	GAGGAAGAAGAACTAATTGCTGTGAGAGGTC	493433	493463	CGGTACAACGAAGACTGAGGACGATGGGGACATAGAACACGGTCTCTAAACGAGGAAGAAGAACTAATTGCTGTGAGAGGTCATGCTTGAGACCGGTTCCTAGACCTCCTGGATGGATAA	NO	FALSE	GAGGAAGAAGAACTAATTGCTG	FALSE	essential-counterselection-gRNA-00028
CDS	fig|679895.18.peg.470	BW25113_0474	adk	Adenylate kinase (EC 2.7.4.3)	TRUE	645	492631	493275	996	492495	493490	+	-	ACTTGTTGATAATTGTAGCGGAAAAGTGAGGAAGAAGAACTAATTGCTGTGAGAGGTCAAATCAGAAAAAGGAATAGCGCAGATTGAGGTTTTTGTAAAAGGCCGAATGAATATCCGGCCTGAGATTGCTGATAAGTTTGCTTGTGCGGGCCTGTTCCCCTCACCCTAACCCTCTCCCCGAGGGGGCGAGGGGACTGTCCGTGCGCGCTTTCGAATTAGCCGAGGATTTTTTCCAGATCAGCGCGAACTTCAGCAACCGGCTTGGTGCCGTCAACTTTCGCGTATTTGGTATTACCCGCTTCTGCTTCTTTGGAGTAGTAGCCGATCAGCGGTGCTGTCATCTGATGGTATTCAACCAGACGTTTACGTACGGTCTCTTCCTGATCATCTTTACGGGTA…	essential	none	AGGAAGAAGAACTAATTGCTGTGAGAGGTCA	493432	493462	CGGTACAACGAAGACTGAGGACGATGGGGACATAGAACACGGTCTCTAAACAGGAAGAAGAACTAATTGCTGTGAGAGGTCAATGCTTGAGACCGGTTCCTAGACCTCCTGGATGGATAA	NO	FALSE	AGGAAGAAGAACTAATTGCTGT	FALSE	essential-counterselection-gRNA-00029
CDS	fig|679895.18.peg.470	BW25113_0474	adk	Adenylate kinase (EC 2.7.4.3)	TRUE	645	492631	493275	996	492495	493490	+	-	ACTTGTTGATAATTGTAGCGGAAAAGTGAGGAAGAAGAACTAATTGCTGTGAGAGGTCAAATCAGAAAAAGGAATAGCGCAGATTGAGGTTTTTGTAAAAGGCCGAATGAATATCCGGCCTGAGATTGCTGATAAGTTTGCTTGTGCGGGCCTGTTCCCCTCACCCTAACCCTCTCCCCGAGGGGGCGAGGGGACTGTCCGTGCGCGCTTTCGAATTAGCCGAGGATTTTTTCCAGATCAGCGCGAACTTCAGCAACCGGCTTGGTGCCGTCAACTTTCGCGTATTTGGTATTACCCGCTTCTGCTTCTTTGGAGTAGTAGCCGATCAGCGGTGCTGTCATCTGATGGTATTCAACCAGACGTTTACGTACGGTCTCTTCCTGATCATCTTTACGGGTA…	essential	none	GGAAGAAGAACTAATTGCTGTGAGAGGTCAA	493431	493461	CGGTACAACGAAGACTGAGGACGATGGGGACATAGAACACGGTCTCTAAACGGAAGAAGAACTAATTGCTGTGAGAGGTCAAATGCTTGAGACCGGTTCCTAGACCTCCTGGATGGATAA	NO	FALSE	GGAAGAAGAACTAATTGCTGTG	FALSE	essential-counterselection-gRNA-00030
CDS	fig|679895.18.peg.470	BW25113_0474	adk	Adenylate kinase (EC 2.7.4.3)	TRUE	645	492631	493275	996	492495	493490	+	-	ACTTGTTGATAATTGTAGCGGAAAAGTGAGGAAGAAGAACTAATTGCTGTGAGAGGTCAAATCAGAAAAAGGAATAGCGCAGATTGAGGTTTTTGTAAAAGGCCGAATGAATATCCGGCCTGAGATTGCTGATAAGTTTGCTTGTGCGGGCCTGTTCCCCTCACCCTAACCCTCTCCCCGAGGGGGCGAGGGGACTGTCCGTGCGCGCTTTCGAATTAGCCGAGGATTTTTTCCAGATCAGCGCGAACTTCAGCAACCGGCTTGGTGCCGTCAACTTTCGCGTATTTGGTATTACCCGCTTCTGCTTCTTTGGAGTAGTAGCCGATCAGCGGTGCTGTCATCTGATGGTATTCAACCAGACGTTTACGTACGGTCTCTTCCTGATCATCTTTACGGGTA…	essential	none	GAAGAAGAACTAATTGCTGTGAGAGGTCAAA	493430	493460	CGGTACAACGAAGACTGAGGACGATGGGGACATAGAACACGGTCTCTAAACGAAGAAGAACTAATTGCTGTGAGAGGTCAAAATGCTTGAGACCGGTTCCTAGACCTCCTGGATGGATAA	NO	FALSE	GAAGAAGAACTAATTGCTGTGA	FALSE	essential-counterselection-gRNA-00031
CDS	fig|679895.18.peg.470	BW25113_0474	adk	Adenylate kinase (EC 2.7.4.3)	TRUE	645	492631	493275	996	492495	493490	+	-	ACTTGTTGATAATTGTAGCGGAAAAGTGAGGAAGAAGAACTAATTGCTGTGAGAGGTCAAATCAGAAAAAGGAATAGCGCAGATTGAGGTTTTTGTAAAAGGCCGAATGAATATCCGGCCTGAGATTGCTGATAAGTTTGCTTGTGCGGGCCTGTTCCCCTCACCCTAACCCTCTCCCCGAGGGGGCGAGGGGACTGTCCGTGCGCGCTTTCGAATTAGCCGAGGATTTTTTCCAGATCAGCGCGAACTTCAGCAACCGGCTTGGTGCCGTCAACTTTCGCGTATTTGGTATTACCCGCTTCTGCTTCTTTGGAGTAGTAGCCGATCAGCGGTGCTGTCATCTGATGGTATTCAACCAGACGTTTACGTACGGTCTCTTCCTGATCATCTTTACGGGTA…	essential	none	AAGAAGAACTAATTGCTGTGAGAGGTCAAAT	493429	493459	CGGTACAACGAAGACTGAGGACGATGGGGACATAGAACACGGTCTCTAAACAAGAAGAACTAATTGCTGTGAGAGGTCAAATATGCTTGAGACCGGTTCCTAGACCTCCTGGATGGATAA	NO	FALSE	AAGAAGAACTAATTGCTGTGAG	FALSE	essential-counterselection-gRNA-00032
CDS	fig|679895.18.peg.470	BW25113_0474	adk	Adenylate kinase (EC 2.7.4.3)	TRUE	645	492631	493275	996	492495	493490	+	-	ACTTGTTGATAATTGTAGCGGAAAAGTGAGGAAGAAGAACTAATTGCTGTGAGAGGTCAAATCAGAAAAAGGAATAGCGCAGATTGAGGTTTTTGTAAAAGGCCGAATGAATATCCGGCCTGAGATTGCTGATAAGTTTGCTTGTGCGGGCCTGTTCCCCTCACCCTAACCCTCTCCCCGAGGGGGCGAGGGGACTGTCCGTGCGCGCTTTCGAATTAGCCGAGGATTTTTTCCAGATCAGCGCGAACTTCAGCAACCGGCTTGGTGCCGTCAACTTTCGCGTATTTGGTATTACCCGCTTCTGCTTCTTTGGAGTAGTAGCCGATCAGCGGTGCTGTCATCTGATGGTATTCAACCAGACGTTTACGTACGGTCTCTTCCTGATCATCTTTACGGGTA…	essential	none	AGAAGAACTAATTGCTGTGAGAGGTCAAATC	493428	493458	CGGTACAACGAAGACTGAGGACGATGGGGACATAGAACACGGTCTCTAAACAGAAGAACTAATTGCTGTGAGAGGTCAAATCATGCTTGAGACCGGTTCCTAGACCTCCTGGATGGATAA	NO	FALSE	AGAAGAACTAATTGCTGTGAGA	FALSE	essential-counterselection-gRNA-00033
CDS	fig|679895.18.peg.470	BW25113_0474	adk	Adenylate kinase (EC 2.7.4.3)	TRUE	645	492631	493275	996	492495	493490	+	-	ACTTGTTGATAATTGTAGCGGAAAAGTGAGGAAGAAGAACTAATTGCTGTGAGAGGTCAAATCAGAAAAAGGAATAGCGCAGATTGAGGTTTTTGTAAAAGGCCGAATGAATATCCGGCCTGAGATTGCTGATAAGTTTGCTTGTGCGGGCCTGTTCCCCTCACCCTAACCCTCTCCCCGAGGGGGCGAGGGGACTGTCCGTGCGCGCTTTCGAATTAGCCGAGGATTTTTTCCAGATCAGCGCGAACTTCAGCAACCGGCTTGGTGCCGTCAACTTTCGCGTATTTGGTATTACCCGCTTCTGCTTCTTTGGAGTAGTAGCCGATCAGCGGTGCTGTCATCTGATGGTATTCAACCAGACGTTTACGTACGGTCTCTTCCTGATCATCTTTACGGGTA…	essential	none	GAAGAACTAATTGCTGTGAGAGGTCAAATCA	493427	493457	CGGTACAACGAAGACTGAGGACGATGGGGACATAGAACACGGTCTCTAAACGAAGAACTAATTGCTGTGAGAGGTCAAATCAATGCTTGAGACCGGTTCCTAGACCTCCTGGATGGATAA	NO	FALSE	GAAGAACTAATTGCTGTGAGAG	FALSE	essential-counterselection-gRNA-00034
CDS	fig|679895.18.peg.470	BW25113_0474	adk	Adenylate kinase (EC 2.7.4.3)	TRUE	645	492631	493275	996	492495	493490	+	-	ACTTGTTGATAATTGTAGCGGAAAAGTGAGGAAGAAGAACTAATTGCTGTGAGAGGTCAAATCAGAAAAAGGAATAGCGCAGATTGAGGTTTTTGTAAAAGGCCGAATGAATATCCGGCCTGAGATTGCTGATAAGTTTGCTTGTGCGGGCCTGTTCCCCTCACCCTAACCCTCTCCCCGAGGGGGCGAGGGGACTGTCCGTGCGCGCTTTCGAATTAGCCGAGGATTTTTTCCAGATCAGCGCGAACTTCAGCAACCGGCTTGGTGCCGTCAACTTTCGCGTATTTGGTATTACCCGCTTCTGCTTCTTTGGAGTAGTAGCCGATCAGCGGTGCTGTCATCTGATGGTATTCAACCAGACGTTTACGTACGGTCTCTTCCTGATCATCTTTACGGGTA…	essential	none	AAGAACTAATTGCTGTGAGAGGTCAAATCAG	493426	493456	CGGTACAACGAAGACTGAGGACGATGGGGACATAGAACACGGTCTCTAAACAAGAACTAATTGCTGTGAGAGGTCAAATCAGATGCTTGAGACCGGTTCCTAGACCTCCTGGATGGATAA	NO	FALSE	AAGAACTAATTGCTGTGAGAGG	FALSE	essential-counterselection-gRNA-00035
CDS	fig|679895.18.peg.470	BW25113_0474	adk	Adenylate kinase (EC 2.7.4.3)	TRUE	645	492631	493275	996	492495	493490	+	-	ACTTGTTGATAATTGTAGCGGAAAAGTGAGGAAGAAGAACTAATTGCTGTGAGAGGTCAAATCAGAAAAAGGAATAGCGCAGATTGAGGTTTTTGTAAAAGGCCGAATGAATATCCGGCCTGAGATTGCTGATAAGTTTGCTTGTGCGGGCCTGTTCCCCTCACCCTAACCCTCTCCCCGAGGGGGCGAGGGGACTGTCCGTGCGCGCTTTCGAATTAGCCGAGGATTTTTTCCAGATCAGCGCGAACTTCAGCAACCGGCTTGGTGCCGTCAACTTTCGCGTATTTGGTATTACCCGCTTCTGCTTCTTTGGAGTAGTAGCCGATCAGCGGTGCTGTCATCTGATGGTATTCAACCAGACGTTTACGTACGGTCTCTTCCTGATCATCTTTACGGGTA…	essential	none	AGAACTAATTGCTGTGAGAGGTCAAATCAGA	493425	493455	CGGTACAACGAAGACTGAGGACGATGGGGACATAGAACACGGTCTCTAAACAGAACTAATTGCTGTGAGAGGTCAAATCAGAATGCTTGAGACCGGTTCCTAGACCTCCTGGATGGATAA	NO	FALSE	AGAACTAATTGCTGTGAGAGGT	FALSE	essential-counterselection-gRNA-00036
CDS	fig|679895.18.peg.470	BW25113_0474	adk	Adenylate kinase (EC 2.7.4.3)	TRUE	645	492631	493275	996	492495	493490	+	-	ACTTGTTGATAATTGTAGCGGAAAAGTGAGGAAGAAGAACTAATTGCTGTGAGAGGTCAAATCAGAAAAAGGAATAGCGCAGATTGAGGTTTTTGTAAAAGGCCGAATGAATATCCGGCCTGAGATTGCTGATAAGTTTGCTTGTGCGGGCCTGTTCCCCTCACCCTAACCCTCTCCCCGAGGGGGCGAGGGGACTGTCCGTGCGCGCTTTCGAATTAGCCGAGGATTTTTTCCAGATCAGCGCGAACTTCAGCAACCGGCTTGGTGCCGTCAACTTTCGCGTATTTGGTATTACCCGCTTCTGCTTCTTTGGAGTAGTAGCCGATCAGCGGTGCTGTCATCTGATGGTATTCAACCAGACGTTTACGTACGGTCTCTTCCTGATCATCTTTACGGGTA…	essential	none	GAACTAATTGCTGTGAGAGGTCAAATCAGAA	493424	493454	CGGTACAACGAAGACTGAGGACGATGGGGACATAGAACACGGTCTCTAAACGAACTAATTGCTGTGAGAGGTCAAATCAGAAATGCTTGAGACCGGTTCCTAGACCTCCTGGATGGATAA	NO	FALSE	GAACTAATTGCTGTGAGAGGTC	FALSE	essential-counterselection-gRNA-00037
CDS	fig|679895.18.peg.470	BW25113_0474	adk	Adenylate kinase (EC 2.7.4.3)	TRUE	645	492631	493275	996	492495	493490	+	-	ACTTGTTGATAATTGTAGCGGAAAAGTGAGGAAGAAGAACTAATTGCTGTGAGAGGTCAAATCAGAAAAAGGAATAGCGCAGATTGAGGTTTTTGTAAAAGGCCGAATGAATATCCGGCCTGAGATTGCTGATAAGTTTGCTTGTGCGGGCCTGTTCCCCTCACCCTAACCCTCTCCCCGAGGGGGCGAGGGGACTGTCCGTGCGCGCTTTCGAATTAGCCGAGGATTTTTTCCAGATCAGCGCGAACTTCAGCAACCGGCTTGGTGCCGTCAACTTTCGCGTATTTGGTATTACCCGCTTCTGCTTCTTTGGAGTAGTAGCCGATCAGCGGTGCTGTCATCTGATGGTATTCAACCAGACGTTTACGTACGGTCTCTTCCTGATCATCTTTACGGGTA…	essential	none	AACTAATTGCTGTGAGAGGTCAAATCAGAAA	493423	493453	CGGTACAACGAAGACTGAGGACGATGGGGACATAGAACACGGTCTCTAAACAACTAATTGCTGTGAGAGGTCAAATCAGAAAATGCTTGAGACCGGTTCCTAGACCTCCTGGATGGATAA	NO	FALSE	AACTAATTGCTGTGAGAGGTCA	FALSE	essential-counterselection-gRNA-00038
CDS	fig|679895.18.peg.470	BW25113_0474	adk	Adenylate kinase (EC 2.7.4.3)	TRUE	645	492631	493275	996	492495	493490	+	-	ACTTGTTGATAATTGTAGCGGAAAAGTGAGGAAGAAGAACTAATTGCTGTGAGAGGTCAAATCAGAAAAAGGAATAGCGCAGATTGAGGTTTTTGTAAAAGGCCGAATGAATATCCGGCCTGAGATTGCTGATAAGTTTGCTTGTGCGGGCCTGTTCCCCTCACCCTAACCCTCTCCCCGAGGGGGCGAGGGGACTGTCCGTGCGCGCTTTCGAATTAGCCGAGGATTTTTTCCAGATCAGCGCGAACTTCAGCAACCGGCTTGGTGCCGTCAACTTTCGCGTATTTGGTATTACCCGCTTCTGCTTCTTTGGAGTAGTAGCCGATCAGCGGTGCTGTCATCTGATGGTATTCAACCAGACGTTTACGTACGGTCTCTTCCTGATCATCTTTACGGGTA…	essential	none	ACTAATTGCTGTGAGAGGTCAAATCAGAAAA	493422	493452	CGGTACAACGAAGACTGAGGACGATGGGGACATAGAACACGGTCTCTAAACACTAATTGCTGTGAGAGGTCAAATCAGAAAAATGCTTGAGACCGGTTCCTAGACCTCCTGGATGGATAA	NO	FALSE	ACTAATTGCTGTGAGAGGTCAA	FALSE	essential-counterselection-gRNA-00039
CDS	fig|679895.18.peg.470	BW25113_0474	adk	Adenylate kinase (EC 2.7.4.3)	TRUE	645	492631	493275	996	492495	493490	+	-	ACTTGTTGATAATTGTAGCGGAAAAGTGAGGAAGAAGAACTAATTGCTGTGAGAGGTCAAATCAGAAAAAGGAATAGCGCAGATTGAGGTTTTTGTAAAAGGCCGAATGAATATCCGGCCTGAGATTGCTGATAAGTTTGCTTGTGCGGGCCTGTTCCCCTCACCCTAACCCTCTCCCCGAGGGGGCGAGGGGACTGTCCGTGCGCGCTTTCGAATTAGCCGAGGATTTTTTCCAGATCAGCGCGAACTTCAGCAACCGGCTTGGTGCCGTCAACTTTCGCGTATTTGGTATTACCCGCTTCTGCTTCTTTGGAGTAGTAGCCGATCAGCGGTGCTGTCATCTGATGGTATTCAACCAGACGTTTACGTACGGTCTCTTCCTGATCATCTTTACGGGTA…	essential	none	CTAATTGCTGTGAGAGGTCAAATCAGAAAAA	493421	493451	CGGTACAACGAAGACTGAGGACGATGGGGACATAGAACACGGTCTCTAAACCTAATTGCTGTGAGAGGTCAAATCAGAAAAAATGCTTGAGACCGGTTCCTAGACCTCCTGGATGGATAA	NO	FALSE	CTAATTGCTGTGAGAGGTCAAA	FALSE	essential-counterselection-gRNA-00040
CDS	fig|679895.18.peg.470	BW25113_0474	adk	Adenylate kinase (EC 2.7.4.3)	TRUE	645	492631	493275	996	492495	493490	+	-	ACTTGTTGATAATTGTAGCGGAAAAGTGAGGAAGAAGAACTAATTGCTGTGAGAGGTCAAATCAGAAAAAGGAATAGCGCAGATTGAGGTTTTTGTAAAAGGCCGAATGAATATCCGGCCTGAGATTGCTGATAAGTTTGCTTGTGCGGGCCTGTTCCCCTCACCCTAACCCTCTCCCCGAGGGGGCGAGGGGACTGTCCGTGCGCGCTTTCGAATTAGCCGAGGATTTTTTCCAGATCAGCGCGAACTTCAGCAACCGGCTTGGTGCCGTCAACTTTCGCGTATTTGGTATTACCCGCTTCTGCTTCTTTGGAGTAGTAGCCGATCAGCGGTGCTGTCATCTGATGGTATTCAACCAGACGTTTACGTACGGTCTCTTCCTGATCATCTTTACGGGTA…	essential	none	TAATTGCTGTGAGAGGTCAAATCAGAAAAAG	493420	493450	CGGTACAACGAAGACTGAGGACGATGGGGACATAGAACACGGTCTCTAAACTAATTGCTGTGAGAGGTCAAATCAGAAAAAGATGCTTGAGACCGGTTCCTAGACCTCCTGGATGGATAA	NO	FALSE	TAATTGCTGTGAGAGGTCAAAT	FALSE	essential-counterselection-gRNA-00041
CDS	fig|679895.18.peg.470	BW25113_0474	adk	Adenylate kinase (EC 2.7.4.3)	TRUE	645	492631	493275	996	492495	493490	+	-	ACTTGTTGATAATTGTAGCGGAAAAGTGAGGAAGAAGAACTAATTGCTGTGAGAGGTCAAATCAGAAAAAGGAATAGCGCAGATTGAGGTTTTTGTAAAAGGCCGAATGAATATCCGGCCTGAGATTGCTGATAAGTTTGCTTGTGCGGGCCTGTTCCCCTCACCCTAACCCTCTCCCCGAGGGGGCGAGGGGACTGTCCGTGCGCGCTTTCGAATTAGCCGAGGATTTTTTCCAGATCAGCGCGAACTTCAGCAACCGGCTTGGTGCCGTCAACTTTCGCGTATTTGGTATTACCCGCTTCTGCTTCTTTGGAGTAGTAGCCGATCAGCGGTGCTGTCATCTGATGGTATTCAACCAGACGTTTACGTACGGTCTCTTCCTGATCATCTTTACGGGTA…	essential	none	AATTGCTGTGAGAGGTCAAATCAGAAAAAGG	493419	493449	CGGTACAACGAAGACTGAGGACGATGGGGACATAGAACACGGTCTCTAAACAATTGCTGTGAGAGGTCAAATCAGAAAAAGGATGCTTGAGACCGGTTCCTAGACCTCCTGGATGGATAA	NO	FALSE	AATTGCTGTGAGAGGTCAAATC	FALSE	essential-counterselection-gRNA-00042
CDS	fig|679895.18.peg.470	BW25113_0474	adk	Adenylate kinase (EC 2.7.4.3)	TRUE	645	492631	493275	996	492495	493490	+	-	ACTTGTTGATAATTGTAGCGGAAAAGTGAGGAAGAAGAACTAATTGCTGTGAGAGGTCAAATCAGAAAAAGGAATAGCGCAGATTGAGGTTTTTGTAAAAGGCCGAATGAATATCCGGCCTGAGATTGCTGATAAGTTTGCTTGTGCGGGCCTGTTCCCCTCACCCTAACCCTCTCCCCGAGGGGGCGAGGGGACTGTCCGTGCGCGCTTTCGAATTAGCCGAGGATTTTTTCCAGATCAGCGCGAACTTCAGCAACCGGCTTGGTGCCGTCAACTTTCGCGTATTTGGTATTACCCGCTTCTGCTTCTTTGGAGTAGTAGCCGATCAGCGGTGCTGTCATCTGATGGTATTCAACCAGACGTTTACGTACGGTCTCTTCCTGATCATCTTTACGGGTA…	essential	none	ATTGCTGTGAGAGGTCAAATCAGAAAAAGGA	493418	493448	CGGTACAACGAAGACTGAGGACGATGGGGACATAGAACACGGTCTCTAAACATTGCTGTGAGAGGTCAAATCAGAAAAAGGAATGCTTGAGACCGGTTCCTAGACCTCCTGGATGGATAA	NO	FALSE	ATTGCTGTGAGAGGTCAAATCA	FALSE	essential-counterselection-gRNA-00043
CDS	fig|679895.18.peg.470	BW25113_0474	adk	Adenylate kinase (EC 2.7.4.3)	TRUE	645	492631	493275	996	492495	493490	+	-	ACTTGTTGATAATTGTAGCGGAAAAGTGAGGAAGAAGAACTAATTGCTGTGAGAGGTCAAATCAGAAAAAGGAATAGCGCAGATTGAGGTTTTTGTAAAAGGCCGAATGAATATCCGGCCTGAGATTGCTGATAAGTTTGCTTGTGCGGGCCTGTTCCCCTCACCCTAACCCTCTCCCCGAGGGGGCGAGGGGACTGTCCGTGCGCGCTTTCGAATTAGCCGAGGATTTTTTCCAGATCAGCGCGAACTTCAGCAACCGGCTTGGTGCCGTCAACTTTCGCGTATTTGGTATTACCCGCTTCTGCTTCTTTGGAGTAGTAGCCGATCAGCGGTGCTGTCATCTGATGGTATTCAACCAGACGTTTACGTACGGTCTCTTCCTGATCATCTTTACGGGTA…	essential	none	TTGCTGTGAGAGGTCAAATCAGAAAAAGGAA	493417	493447	CGGTACAACGAAGACTGAGGACGATGGGGACATAGAACACGGTCTCTAAACTTGCTGTGAGAGGTCAAATCAGAAAAAGGAAATGCTTGAGACCGGTTCCTAGACCTCCTGGATGGATAA	NO	FALSE	TTGCTGTGAGAGGTCAAATCAG	FALSE	essential-counterselection-gRNA-00044
CDS	fig|679895.18.peg.470	BW25113_0474	adk	Adenylate kinase (EC 2.7.4.3)	TRUE	645	492631	493275	996	492495	493490	+	-	ACTTGTTGATAATTGTAGCGGAAAAGTGAGGAAGAAGAACTAATTGCTGTGAGAGGTCAAATCAGAAAAAGGAATAGCGCAGATTGAGGTTTTTGTAAAAGGCCGAATGAATATCCGGCCTGAGATTGCTGATAAGTTTGCTTGTGCGGGCCTGTTCCCCTCACCCTAACCCTCTCCCCGAGGGGGCGAGGGGACTGTCCGTGCGCGCTTTCGAATTAGCCGAGGATTTTTTCCAGATCAGCGCGAACTTCAGCAACCGGCTTGGTGCCGTCAACTTTCGCGTATTTGGTATTACCCGCTTCTGCTTCTTTGGAGTAGTAGCCGATCAGCGGTGCTGTCATCTGATGGTATTCAACCAGACGTTTACGTACGGTCTCTTCCTGATCATCTTTACGGGTA…	essential	none	TGCTGTGAGAGGTCAAATCAGAAAAAGGAAT	493416	493446	CGGTACAACGAAGACTGAGGACGATGGGGACATAGAACACGGTCTCTAAACTGCTGTGAGAGGTCAAATCAGAAAAAGGAATATGCTTGAGACCGGTTCCTAGACCTCCTGGATGGATAA	NO	FALSE	TGCTGTGAGAGGTCAAATCAGA	FALSE	essential-counterselection-gRNA-00045
CDS	fig|679895.18.peg.470	BW25113_0474	adk	Adenylate kinase (EC 2.7.4.3)	TRUE	645	492631	493275	996	492495	493490	+	-	ACTTGTTGATAATTGTAGCGGAAAAGTGAGGAAGAAGAACTAATTGCTGTGAGAGGTCAAATCAGAAAAAGGAATAGCGCAGATTGAGGTTTTTGTAAAAGGCCGAATGAATATCCGGCCTGAGATTGCTGATAAGTTTGCTTGTGCGGGCCTGTTCCCCTCACCCTAACCCTCTCCCCGAGGGGGCGAGGGGACTGTCCGTGCGCGCTTTCGAATTAGCCGAGGATTTTTTCCAGATCAGCGCGAACTTCAGCAACCGGCTTGGTGCCGTCAACTTTCGCGTATTTGGTATTACCCGCTTCTGCTTCTTTGGAGTAGTAGCCGATCAGCGGTGCTGTCATCTGATGGTATTCAACCAGACGTTTACGTACGGTCTCTTCCTGATCATCTTTACGGGTA…	essential	none	GCTGTGAGAGGTCAAATCAGAAAAAGGAATA	493415	493445	CGGTACAACGAAGACTGAGGACGATGGGGACATAGAACACGGTCTCTAAACGCTGTGAGAGGTCAAATCAGAAAAAGGAATAATGCTTGAGACCGGTTCCTAGACCTCCTGGATGGATAA	NO	FALSE	GCTGTGAGAGGTCAAATCAGAA	FALSE	essential-counterselection-gRNA-00046
CDS	fig|679895.18.peg.470	BW25113_0474	adk	Adenylate kinase (EC 2.7.4.3)	TRUE	645	492631	493275	996	492495	493490	+	-	ACTTGTTGATAATTGTAGCGGAAAAGTGAGGAAGAAGAACTAATTGCTGTGAGAGGTCAAATCAGAAAAAGGAATAGCGCAGATTGAGGTTTTTGTAAAAGGCCGAATGAATATCCGGCCTGAGATTGCTGATAAGTTTGCTTGTGCGGGCCTGTTCCCCTCACCCTAACCCTCTCCCCGAGGGGGCGAGGGGACTGTCCGTGCGCGCTTTCGAATTAGCCGAGGATTTTTTCCAGATCAGCGCGAACTTCAGCAACCGGCTTGGTGCCGTCAACTTTCGCGTATTTGGTATTACCCGCTTCTGCTTCTTTGGAGTAGTAGCCGATCAGCGGTGCTGTCATCTGATGGTATTCAACCAGACGTTTACGTACGGTCTCTTCCTGATCATCTTTACGGGTA…	essential	none	CTGTGAGAGGTCAAATCAGAAAAAGGAATAG	493414	493444	CGGTACAACGAAGACTGAGGACGATGGGGACATAGAACACGGTCTCTAAACCTGTGAGAGGTCAAATCAGAAAAAGGAATAGATGCTTGAGACCGGTTCCTAGACCTCCTGGATGGATAA	NO	FALSE	CTGTGAGAGGTCAAATCAGAAA	FALSE	essential-counterselection-gRNA-00047
CDS	fig|679895.18.peg.470	BW25113_0474	adk	Adenylate kinase (EC 2.7.4.3)	TRUE	645	492631	493275	996	492495	493490	+	-	ACTTGTTGATAATTGTAGCGGAAAAGTGAGGAAGAAGAACTAATTGCTGTGAGAGGTCAAATCAGAAAAAGGAATAGCGCAGATTGAGGTTTTTGTAAAAGGCCGAATGAATATCCGGCCTGAGATTGCTGATAAGTTTGCTTGTGCGGGCCTGTTCCCCTCACCCTAACCCTCTCCCCGAGGGGGCGAGGGGACTGTCCGTGCGCGCTTTCGAATTAGCCGAGGATTTTTTCCAGATCAGCGCGAACTTCAGCAACCGGCTTGGTGCCGTCAACTTTCGCGTATTTGGTATTACCCGCTTCTGCTTCTTTGGAGTAGTAGCCGATCAGCGGTGCTGTCATCTGATGGTATTCAACCAGACGTTTACGTACGGTCTCTTCCTGATCATCTTTACGGGTA…	essential	none	TGTGAGAGGTCAAATCAGAAAAAGGAATAGC	493413	493443	CGGTACAACGAAGACTGAGGACGATGGGGACATAGAACACGGTCTCTAAACTGTGAGAGGTCAAATCAGAAAAAGGAATAGCATGCTTGAGACCGGTTCCTAGACCTCCTGGATGGATAA	NO	FALSE	TGTGAGAGGTCAAATCAGAAAA	FALSE	essential-counterselection-gRNA-00048
CDS	fig|679895.18.peg.470	BW25113_0474	adk	Adenylate kinase (EC 2.7.4.3)	TRUE	645	492631	493275	996	492495	493490	+	-	ACTTGTTGATAATTGTAGCGGAAAAGTGAGGAAGAAGAACTAATTGCTGTGAGAGGTCAAATCAGAAAAAGGAATAGCGCAGATTGAGGTTTTTGTAAAAGGCCGAATGAATATCCGGCCTGAGATTGCTGATAAGTTTGCTTGTGCGGGCCTGTTCCCCTCACCCTAACCCTCTCCCCGAGGGGGCGAGGGGACTGTCCGTGCGCGCTTTCGAATTAGCCGAGGATTTTTTCCAGATCAGCGCGAACTTCAGCAACCGGCTTGGTGCCGTCAACTTTCGCGTATTTGGTATTACCCGCTTCTGCTTCTTTGGAGTAGTAGCCGATCAGCGGTGCTGTCATCTGATGGTATTCAACCAGACGTTTACGTACGGTCTCTTCCTGATCATCTTTACGGGTA…	essential	none	GTGAGAGGTCAAATCAGAAAAAGGAATAGCG	493412	493442	CGGTACAACGAAGACTGAGGACGATGGGGACATAGAACACGGTCTCTAAACGTGAGAGGTCAAATCAGAAAAAGGAATAGCGATGCTTGAGACCGGTTCCTAGACCTCCTGGATGGATAA	NO	FALSE	GTGAGAGGTCAAATCAGAAAAA	FALSE	essential-counterselection-gRNA-00049
CDS	fig|679895.18.peg.470	BW25113_0474	adk	Adenylate kinase (EC 2.7.4.3)	TRUE	645	492631	493275	996	492495	493490	+	-	ACTTGTTGATAATTGTAGCGGAAAAGTGAGGAAGAAGAACTAATTGCTGTGAGAGGTCAAATCAGAAAAAGGAATAGCGCAGATTGAGGTTTTTGTAAAAGGCCGAATGAATATCCGGCCTGAGATTGCTGATAAGTTTGCTTGTGCGGGCCTGTTCCCCTCACCCTAACCCTCTCCCCGAGGGGGCGAGGGGACTGTCCGTGCGCGCTTTCGAATTAGCCGAGGATTTTTTCCAGATCAGCGCGAACTTCAGCAACCGGCTTGGTGCCGTCAACTTTCGCGTATTTGGTATTACCCGCTTCTGCTTCTTTGGAGTAGTAGCCGATCAGCGGTGCTGTCATCTGATGGTATTCAACCAGACGTTTACGTACGGTCTCTTCCTGATCATCTTTACGGGTA…	essential	none	TGAGAGGTCAAATCAGAAAAAGGAATAGCGC	493411	493441	CGGTACAACGAAGACTGAGGACGATGGGGACATAGAACACGGTCTCTAAACTGAGAGGTCAAATCAGAAAAAGGAATAGCGCATGCTTGAGACCGGTTCCTAGACCTCCTGGATGGATAA	NO	FALSE	TGAGAGGTCAAATCAGAAAAAG	FALSE	essential-counterselection-gRNA-00050
CDS	fig|679895.18.peg.470	BW25113_0474	adk	Adenylate kinase (EC 2.7.4.3)	TRUE	645	492631	493275	996	492495	493490	+	-	ACTTGTTGATAATTGTAGCGGAAAAGTGAGGAAGAAGAACTAATTGCTGTGAGAGGTCAAATCAGAAAAAGGAATAGCGCAGATTGAGGTTTTTGTAAAAGGCCGAATGAATATCCGGCCTGAGATTGCTGATAAGTTTGCTTGTGCGGGCCTGTTCCCCTCACCCTAACCCTCTCCCCGAGGGGGCGAGGGGACTGTCCGTGCGCGCTTTCGAATTAGCCGAGGATTTTTTCCAGATCAGCGCGAACTTCAGCAACCGGCTTGGTGCCGTCAACTTTCGCGTATTTGGTATTACCCGCTTCTGCTTCTTTGGAGTAGTAGCCGATCAGCGGTGCTGTCATCTGATGGTATTCAACCAGACGTTTACGTACGGTCTCTTCCTGATCATCTTTACGGGTA…	essential	none	GAGAGGTCAAATCAGAAAAAGGAATAGCGCA	493410	493440	CGGTACAACGAAGACTGAGGACGATGGGGACATAGAACACGGTCTCTAAACGAGAGGTCAAATCAGAAAAAGGAATAGCGCAATGCTTGAGACCGGTTCCTAGACCTCCTGGATGGATAA	NO	FALSE	GAGAGGTCAAATCAGAAAAAGG	FALSE	essential-counterselection-gRNA-00051
CDS	fig|679895.18.peg.470	BW25113_0474	adk	Adenylate kinase (EC 2.7.4.3)	TRUE	645	492631	493275	996	492495	493490	+	-	ACTTGTTGATAATTGTAGCGGAAAAGTGAGGAAGAAGAACTAATTGCTGTGAGAGGTCAAATCAGAAAAAGGAATAGCGCAGATTGAGGTTTTTGTAAAAGGCCGAATGAATATCCGGCCTGAGATTGCTGATAAGTTTGCTTGTGCGGGCCTGTTCCCCTCACCCTAACCCTCTCCCCGAGGGGGCGAGGGGACTGTCCGTGCGCGCTTTCGAATTAGCCGAGGATTTTTTCCAGATCAGCGCGAACTTCAGCAACCGGCTTGGTGCCGTCAACTTTCGCGTATTTGGTATTACCCGCTTCTGCTTCTTTGGAGTAGTAGCCGATCAGCGGTGCTGTCATCTGATGGTATTCAACCAGACGTTTACGTACGGTCTCTTCCTGATCATCTTTACGGGTA…	essential	none	AGAGGTCAAATCAGAAAAAGGAATAGCGCAG	493409	493439	CGGTACAACGAAGACTGAGGACGATGGGGACATAGAACACGGTCTCTAAACAGAGGTCAAATCAGAAAAAGGAATAGCGCAGATGCTTGAGACCGGTTCCTAGACCTCCTGGATGGATAA	NO	FALSE	AGAGGTCAAATCAGAAAAAGGA	FALSE	essential-counterselection-gRNA-00052
CDS	fig|679895.18.peg.470	BW25113_0474	adk	Adenylate kinase (EC 2.7.4.3)	TRUE	645	492631	493275	996	492495	493490	+	-	ACTTGTTGATAATTGTAGCGGAAAAGTGAGGAAGAAGAACTAATTGCTGTGAGAGGTCAAATCAGAAAAAGGAATAGCGCAGATTGAGGTTTTTGTAAAAGGCCGAATGAATATCCGGCCTGAGATTGCTGATAAGTTTGCTTGTGCGGGCCTGTTCCCCTCACCCTAACCCTCTCCCCGAGGGGGCGAGGGGACTGTCCGTGCGCGCTTTCGAATTAGCCGAGGATTTTTTCCAGATCAGCGCGAACTTCAGCAACCGGCTTGGTGCCGTCAACTTTCGCGTATTTGGTATTACCCGCTTCTGCTTCTTTGGAGTAGTAGCCGATCAGCGGTGCTGTCATCTGATGGTATTCAACCAGACGTTTACGTACGGTCTCTTCCTGATCATCTTTACGGGTA…	essential	none	GAGGTCAAATCAGAAAAAGGAATAGCGCAGA	493408	493438	CGGTACAACGAAGACTGAGGACGATGGGGACATAGAACACGGTCTCTAAACGAGGTCAAATCAGAAAAAGGAATAGCGCAGAATGCTTGAGACCGGTTCCTAGACCTCCTGGATGGATAA	NO	FALSE	GAGGTCAAATCAGAAAAAGGAA	FALSE	essential-counterselection-gRNA-00053
CDS	fig|679895.18.peg.470	BW25113_0474	adk	Adenylate kinase (EC 2.7.4.3)	TRUE	645	492631	493275	996	492495	493490	+	-	ACTTGTTGATAATTGTAGCGGAAAAGTGAGGAAGAAGAACTAATTGCTGTGAGAGGTCAAATCAGAAAAAGGAATAGCGCAGATTGAGGTTTTTGTAAAAGGCCGAATGAATATCCGGCCTGAGATTGCTGATAAGTTTGCTTGTGCGGGCCTGTTCCCCTCACCCTAACCCTCTCCCCGAGGGGGCGAGGGGACTGTCCGTGCGCGCTTTCGAATTAGCCGAGGATTTTTTCCAGATCAGCGCGAACTTCAGCAACCGGCTTGGTGCCGTCAACTTTCGCGTATTTGGTATTACCCGCTTCTGCTTCTTTGGAGTAGTAGCCGATCAGCGGTGCTGTCATCTGATGGTATTCAACCAGACGTTTACGTACGGTCTCTTCCTGATCATCTTTACGGGTA…	essential	none	AGGTCAAATCAGAAAAAGGAATAGCGCAGAT	493407	493437	CGGTACAACGAAGACTGAGGACGATGGGGACATAGAACACGGTCTCTAAACAGGTCAAATCAGAAAAAGGAATAGCGCAGATATGCTTGAGACCGGTTCCTAGACCTCCTGGATGGATAA	NO	FALSE	AGGTCAAATCAGAAAAAGGAAT	FALSE	essential-counterselection-gRNA-00054
CDS	fig|679895.18.peg.470	BW25113_0474	adk	Adenylate kinase (EC 2.7.4.3)	TRUE	645	492631	493275	996	492495	493490	+	-	ACTTGTTGATAATTGTAGCGGAAAAGTGAGGAAGAAGAACTAATTGCTGTGAGAGGTCAAATCAGAAAAAGGAATAGCGCAGATTGAGGTTTTTGTAAAAGGCCGAATGAATATCCGGCCTGAGATTGCTGATAAGTTTGCTTGTGCGGGCCTGTTCCCCTCACCCTAACCCTCTCCCCGAGGGGGCGAGGGGACTGTCCGTGCGCGCTTTCGAATTAGCCGAGGATTTTTTCCAGATCAGCGCGAACTTCAGCAACCGGCTTGGTGCCGTCAACTTTCGCGTATTTGGTATTACCCGCTTCTGCTTCTTTGGAGTAGTAGCCGATCAGCGGTGCTGTCATCTGATGGTATTCAACCAGACGTTTACGTACGGTCTCTTCCTGATCATCTTTACGGGTA…	essential	none	GGTCAAATCAGAAAAAGGAATAGCGCAGATT	493406	493436	CGGTACAACGAAGACTGAGGACGATGGGGACATAGAACACGGTCTCTAAACGGTCAAATCAGAAAAAGGAATAGCGCAGATTATGCTTGAGACCGGTTCCTAGACCTCCTGGATGGATAA	NO	FALSE	GGTCAAATCAGAAAAAGGAATA	FALSE	essential-counterselection-gRNA-00055
CDS	fig|679895.18.peg.470	BW25113_0474	adk	Adenylate kinase (EC 2.7.4.3)	TRUE	645	492631	493275	996	492495	493490	+	-	ACTTGTTGATAATTGTAGCGGAAAAGTGAGGAAGAAGAACTAATTGCTGTGAGAGGTCAAATCAGAAAAAGGAATAGCGCAGATTGAGGTTTTTGTAAAAGGCCGAATGAATATCCGGCCTGAGATTGCTGATAAGTTTGCTTGTGCGGGCCTGTTCCCCTCACCCTAACCCTCTCCCCGAGGGGGCGAGGGGACTGTCCGTGCGCGCTTTCGAATTAGCCGAGGATTTTTTCCAGATCAGCGCGAACTTCAGCAACCGGCTTGGTGCCGTCAACTTTCGCGTATTTGGTATTACCCGCTTCTGCTTCTTTGGAGTAGTAGCCGATCAGCGGTGCTGTCATCTGATGGTATTCAACCAGACGTTTACGTACGGTCTCTTCCTGATCATCTTTACGGGTA…	essential	none	GTCAAATCAGAAAAAGGAATAGCGCAGATTG	493405	493435	CGGTACAACGAAGACTGAGGACGATGGGGACATAGAACACGGTCTCTAAACGTCAAATCAGAAAAAGGAATAGCGCAGATTGATGCTTGAGACCGGTTCCTAGACCTCCTGGATGGATAA	NO	FALSE	GTCAAATCAGAAAAAGGAATAG	FALSE	essential-counterselection-gRNA-00056
CDS	fig|679895.18.peg.470	BW25113_0474	adk	Adenylate kinase (EC 2.7.4.3)	TRUE	645	492631	493275	996	492495	493490	+	-	ACTTGTTGATAATTGTAGCGGAAAAGTGAGGAAGAAGAACTAATTGCTGTGAGAGGTCAAATCAGAAAAAGGAATAGCGCAGATTGAGGTTTTTGTAAAAGGCCGAATGAATATCCGGCCTGAGATTGCTGATAAGTTTGCTTGTGCGGGCCTGTTCCCCTCACCCTAACCCTCTCCCCGAGGGGGCGAGGGGACTGTCCGTGCGCGCTTTCGAATTAGCCGAGGATTTTTTCCAGATCAGCGCGAACTTCAGCAACCGGCTTGGTGCCGTCAACTTTCGCGTATTTGGTATTACCCGCTTCTGCTTCTTTGGAGTAGTAGCCGATCAGCGGTGCTGTCATCTGATGGTATTCAACCAGACGTTTACGTACGGTCTCTTCCTGATCATCTTTACGGGTA…	essential	none	TCAAATCAGAAAAAGGAATAGCGCAGATTGA	493404	493434	CGGTACAACGAAGACTGAGGACGATGGGGACATAGAACACGGTCTCTAAACTCAAATCAGAAAAAGGAATAGCGCAGATTGAATGCTTGAGACCGGTTCCTAGACCTCCTGGATGGATAA	NO	FALSE	TCAAATCAGAAAAAGGAATAGC	FALSE	essential-counterselection-gRNA-00057
CDS	fig|679895.18.peg.470	BW25113_0474	adk	Adenylate kinase (EC 2.7.4.3)	TRUE	645	492631	493275	996	492495	493490	+	-	ACTTGTTGATAATTGTAGCGGAAAAGTGAGGAAGAAGAACTAATTGCTGTGAGAGGTCAAATCAGAAAAAGGAATAGCGCAGATTGAGGTTTTTGTAAAAGGCCGAATGAATATCCGGCCTGAGATTGCTGATAAGTTTGCTTGTGCGGGCCTGTTCCCCTCACCCTAACCCTCTCCCCGAGGGGGCGAGGGGACTGTCCGTGCGCGCTTTCGAATTAGCCGAGGATTTTTTCCAGATCAGCGCGAACTTCAGCAACCGGCTTGGTGCCGTCAACTTTCGCGTATTTGGTATTACCCGCTTCTGCTTCTTTGGAGTAGTAGCCGATCAGCGGTGCTGTCATCTGATGGTATTCAACCAGACGTTTACGTACGGTCTCTTCCTGATCATCTTTACGGGTA…	essential	none	CAAATCAGAAAAAGGAATAGCGCAGATTGAG	493403	493433	CGGTACAACGAAGACTGAGGACGATGGGGACATAGAACACGGTCTCTAAACCAAATCAGAAAAAGGAATAGCGCAGATTGAGATGCTTGAGACCGGTTCCTAGACCTCCTGGATGGATAA	NO	FALSE	CAAATCAGAAAAAGGAATAGCG	FALSE	essential-counterselection-gRNA-00058
CDS	fig|679895.18.peg.470	BW25113_0474	adk	Adenylate kinase (EC 2.7.4.3)	TRUE	645	492631	493275	996	492495	493490	+	-	ACTTGTTGATAATTGTAGCGGAAAAGTGAGGAAGAAGAACTAATTGCTGTGAGAGGTCAAATCAGAAAAAGGAATAGCGCAGATTGAGGTTTTTGTAAAAGGCCGAATGAATATCCGGCCTGAGATTGCTGATAAGTTTGCTTGTGCGGGCCTGTTCCCCTCACCCTAACCCTCTCCCCGAGGGGGCGAGGGGACTGTCCGTGCGCGCTTTCGAATTAGCCGAGGATTTTTTCCAGATCAGCGCGAACTTCAGCAACCGGCTTGGTGCCGTCAACTTTCGCGTATTTGGTATTACCCGCTTCTGCTTCTTTGGAGTAGTAGCCGATCAGCGGTGCTGTCATCTGATGGTATTCAACCAGACGTTTACGTACGGTCTCTTCCTGATCATCTTTACGGGTA…	essential	none	AAATCAGAAAAAGGAATAGCGCAGATTGAGG	493402	493432	CGGTACAACGAAGACTGAGGACGATGGGGACATAGAACACGGTCTCTAAACAAATCAGAAAAAGGAATAGCGCAGATTGAGGATGCTTGAGACCGGTTCCTAGACCTCCTGGATGGATAA	NO	FALSE	AAATCAGAAAAAGGAATAGCGC	FALSE	essential-counterselection-gRNA-00059
CDS	fig|679895.18.peg.470	BW25113_0474	adk	Adenylate kinase (EC 2.7.4.3)	TRUE	645	492631	493275	996	492495	493490	+	-	ACTTGTTGATAATTGTAGCGGAAAAGTGAGGAAGAAGAACTAATTGCTGTGAGAGGTCAAATCAGAAAAAGGAATAGCGCAGATTGAGGTTTTTGTAAAAGGCCGAATGAATATCCGGCCTGAGATTGCTGATAAGTTTGCTTGTGCGGGCCTGTTCCCCTCACCCTAACCCTCTCCCCGAGGGGGCGAGGGGACTGTCCGTGCGCGCTTTCGAATTAGCCGAGGATTTTTTCCAGATCAGCGCGAACTTCAGCAACCGGCTTGGTGCCGTCAACTTTCGCGTATTTGGTATTACCCGCTTCTGCTTCTTTGGAGTAGTAGCCGATCAGCGGTGCTGTCATCTGATGGTATTCAACCAGACGTTTACGTACGGTCTCTTCCTGATCATCTTTACGGGTA…	essential	none	AATCAGAAAAAGGAATAGCGCAGATTGAGGT	493401	493431	CGGTACAACGAAGACTGAGGACGATGGGGACATAGAACACGGTCTCTAAACAATCAGAAAAAGGAATAGCGCAGATTGAGGTATGCTTGAGACCGGTTCCTAGACCTCCTGGATGGATAA	NO	FALSE	AATCAGAAAAAGGAATAGCGCA	FALSE	essential-counterselection-gRNA-00060
CDS	fig|679895.18.peg.470	BW25113_0474	adk	Adenylate kinase (EC 2.7.4.3)	TRUE	645	492631	493275	996	492495	493490	+	-	ACTTGTTGATAATTGTAGCGGAAAAGTGAGGAAGAAGAACTAATTGCTGTGAGAGGTCAAATCAGAAAAAGGAATAGCGCAGATTGAGGTTTTTGTAAAAGGCCGAATGAATATCCGGCCTGAGATTGCTGATAAGTTTGCTTGTGCGGGCCTGTTCCCCTCACCCTAACCCTCTCCCCGAGGGGGCGAGGGGACTGTCCGTGCGCGCTTTCGAATTAGCCGAGGATTTTTTCCAGATCAGCGCGAACTTCAGCAACCGGCTTGGTGCCGTCAACTTTCGCGTATTTGGTATTACCCGCTTCTGCTTCTTTGGAGTAGTAGCCGATCAGCGGTGCTGTCATCTGATGGTATTCAACCAGACGTTTACGTACGGTCTCTTCCTGATCATCTTTACGGGTA…	essential	none	ATCAGAAAAAGGAATAGCGCAGATTGAGGTT	493400	493430	CGGTACAACGAAGACTGAGGACGATGGGGACATAGAACACGGTCTCTAAACATCAGAAAAAGGAATAGCGCAGATTGAGGTTATGCTTGAGACCGGTTCCTAGACCTCCTGGATGGATAA	NO	FALSE	ATCAGAAAAAGGAATAGCGCAG	FALSE	essential-counterselection-gRNA-00061
CDS	fig|679895.18.peg.470	BW25113_0474	adk	Adenylate kinase (EC 2.7.4.3)	TRUE	645	492631	493275	996	492495	493490	+	-	ACTTGTTGATAATTGTAGCGGAAAAGTGAGGAAGAAGAACTAATTGCTGTGAGAGGTCAAATCAGAAAAAGGAATAGCGCAGATTGAGGTTTTTGTAAAAGGCCGAATGAATATCCGGCCTGAGATTGCTGATAAGTTTGCTTGTGCGGGCCTGTTCCCCTCACCCTAACCCTCTCCCCGAGGGGGCGAGGGGACTGTCCGTGCGCGCTTTCGAATTAGCCGAGGATTTTTTCCAGATCAGCGCGAACTTCAGCAACCGGCTTGGTGCCGTCAACTTTCGCGTATTTGGTATTACCCGCTTCTGCTTCTTTGGAGTAGTAGCCGATCAGCGGTGCTGTCATCTGATGGTATTCAACCAGACGTTTACGTACGGTCTCTTCCTGATCATCTTTACGGGTA…	essential	none	TCAGAAAAAGGAATAGCGCAGATTGAGGTTT	493399	493429	CGGTACAACGAAGACTGAGGACGATGGGGACATAGAACACGGTCTCTAAACTCAGAAAAAGGAATAGCGCAGATTGAGGTTTATGCTTGAGACCGGTTCCTAGACCTCCTGGATGGATAA	NO	FALSE	TCAGAAAAAGGAATAGCGCAGA	FALSE	essential-counterselection-gRNA-00062
CDS	fig|679895.18.peg.470	BW25113_0474	adk	Adenylate kinase (EC 2.7.4.3)	TRUE	645	492631	493275	996	492495	493490	+	-	ACTTGTTGATAATTGTAGCGGAAAAGTGAGGAAGAAGAACTAATTGCTGTGAGAGGTCAAATCAGAAAAAGGAATAGCGCAGATTGAGGTTTTTGTAAAAGGCCGAATGAATATCCGGCCTGAGATTGCTGATAAGTTTGCTTGTGCGGGCCTGTTCCCCTCACCCTAACCCTCTCCCCGAGGGGGCGAGGGGACTGTCCGTGCGCGCTTTCGAATTAGCCGAGGATTTTTTCCAGATCAGCGCGAACTTCAGCAACCGGCTTGGTGCCGTCAACTTTCGCGTATTTGGTATTACCCGCTTCTGCTTCTTTGGAGTAGTAGCCGATCAGCGGTGCTGTCATCTGATGGTATTCAACCAGACGTTTACGTACGGTCTCTTCCTGATCATCTTTACGGGTA…	essential	none	CAGAAAAAGGAATAGCGCAGATTGAGGTTTT	493398	493428	CGGTACAACGAAGACTGAGGACGATGGGGACATAGAACACGGTCTCTAAACCAGAAAAAGGAATAGCGCAGATTGAGGTTTTATGCTTGAGACCGGTTCCTAGACCTCCTGGATGGATAA	NO	FALSE	CAGAAAAAGGAATAGCGCAGAT	FALSE	essential-counterselection-gRNA-00063
CDS	fig|679895.18.peg.470	BW25113_0474	adk	Adenylate kinase (EC 2.7.4.3)	TRUE	645	492631	493275	996	492495	493490	+	-	ACTTGTTGATAATTGTAGCGGAAAAGTGAGGAAGAAGAACTAATTGCTGTGAGAGGTCAAATCAGAAAAAGGAATAGCGCAGATTGAGGTTTTTGTAAAAGGCCGAATGAATATCCGGCCTGAGATTGCTGATAAGTTTGCTTGTGCGGGCCTGTTCCCCTCACCCTAACCCTCTCCCCGAGGGGGCGAGGGGACTGTCCGTGCGCGCTTTCGAATTAGCCGAGGATTTTTTCCAGATCAGCGCGAACTTCAGCAACCGGCTTGGTGCCGTCAACTTTCGCGTATTTGGTATTACCCGCTTCTGCTTCTTTGGAGTAGTAGCCGATCAGCGGTGCTGTCATCTGATGGTATTCAACCAGACGTTTACGTACGGTCTCTTCCTGATCATCTTTACGGGTA…	essential	none	AGAAAAAGGAATAGCGCAGATTGAGGTTTTT	493397	493427	CGGTACAACGAAGACTGAGGACGATGGGGACATAGAACACGGTCTCTAAACAGAAAAAGGAATAGCGCAGATTGAGGTTTTTATGCTTGAGACCGGTTCCTAGACCTCCTGGATGGATAA	NO	FALSE	AGAAAAAGGAATAGCGCAGATT	FALSE	essential-counterselection-gRNA-00064
CDS	fig|679895.18.peg.470	BW25113_0474	adk	Adenylate kinase (EC 2.7.4.3)	TRUE	645	492631	493275	996	492495	493490	+	-	ACTTGTTGATAATTGTAGCGGAAAAGTGAGGAAGAAGAACTAATTGCTGTGAGAGGTCAAATCAGAAAAAGGAATAGCGCAGATTGAGGTTTTTGTAAAAGGCCGAATGAATATCCGGCCTGAGATTGCTGATAAGTTTGCTTGTGCGGGCCTGTTCCCCTCACCCTAACCCTCTCCCCGAGGGGGCGAGGGGACTGTCCGTGCGCGCTTTCGAATTAGCCGAGGATTTTTTCCAGATCAGCGCGAACTTCAGCAACCGGCTTGGTGCCGTCAACTTTCGCGTATTTGGTATTACCCGCTTCTGCTTCTTTGGAGTAGTAGCCGATCAGCGGTGCTGTCATCTGATGGTATTCAACCAGACGTTTACGTACGGTCTCTTCCTGATCATCTTTACGGGTA…	essential	none	GAAAAAGGAATAGCGCAGATTGAGGTTTTTG	493396	493426	CGGTACAACGAAGACTGAGGACGATGGGGACATAGAACACGGTCTCTAAACGAAAAAGGAATAGCGCAGATTGAGGTTTTTGATGCTTGAGACCGGTTCCTAGACCTCCTGGATGGATAA	NO	FALSE	GAAAAAGGAATAGCGCAGATTG	FALSE	essential-counterselection-gRNA-00065
CDS	fig|679895.18.peg.470	BW25113_0474	adk	Adenylate kinase (EC 2.7.4.3)	TRUE	645	492631	493275	996	492495	493490	+	-	ACTTGTTGATAATTGTAGCGGAAAAGTGAGGAAGAAGAACTAATTGCTGTGAGAGGTCAAATCAGAAAAAGGAATAGCGCAGATTGAGGTTTTTGTAAAAGGCCGAATGAATATCCGGCCTGAGATTGCTGATAAGTTTGCTTGTGCGGGCCTGTTCCCCTCACCCTAACCCTCTCCCCGAGGGGGCGAGGGGACTGTCCGTGCGCGCTTTCGAATTAGCCGAGGATTTTTTCCAGATCAGCGCGAACTTCAGCAACCGGCTTGGTGCCGTCAACTTTCGCGTATTTGGTATTACCCGCTTCTGCTTCTTTGGAGTAGTAGCCGATCAGCGGTGCTGTCATCTGATGGTATTCAACCAGACGTTTACGTACGGTCTCTTCCTGATCATCTTTACGGGTA…	essential	none	AAAAAGGAATAGCGCAGATTGAGGTTTTTGT	493395	493425	CGGTACAACGAAGACTGAGGACGATGGGGACATAGAACACGGTCTCTAAACAAAAAGGAATAGCGCAGATTGAGGTTTTTGTATGCTTGAGACCGGTTCCTAGACCTCCTGGATGGATAA	NO	FALSE	AAAAAGGAATAGCGCAGATTGA	FALSE	essential-counterselection-gRNA-00066
CDS	fig|679895.18.peg.470	BW25113_0474	adk	Adenylate kinase (EC 2.7.4.3)	TRUE	645	492631	493275	996	492495	493490	+	-	ACTTGTTGATAATTGTAGCGGAAAAGTGAGGAAGAAGAACTAATTGCTGTGAGAGGTCAAATCAGAAAAAGGAATAGCGCAGATTGAGGTTTTTGTAAAAGGCCGAATGAATATCCGGCCTGAGATTGCTGATAAGTTTGCTTGTGCGGGCCTGTTCCCCTCACCCTAACCCTCTCCCCGAGGGGGCGAGGGGACTGTCCGTGCGCGCTTTCGAATTAGCCGAGGATTTTTTCCAGATCAGCGCGAACTTCAGCAACCGGCTTGGTGCCGTCAACTTTCGCGTATTTGGTATTACCCGCTTCTGCTTCTTTGGAGTAGTAGCCGATCAGCGGTGCTGTCATCTGATGGTATTCAACCAGACGTTTACGTACGGTCTCTTCCTGATCATCTTTACGGGTA…	essential	none	AAAAGGAATAGCGCAGATTGAGGTTTTTGTA	493394	493424	CGGTACAACGAAGACTGAGGACGATGGGGACATAGAACACGGTCTCTAAACAAAAGGAATAGCGCAGATTGAGGTTTTTGTAATGCTTGAGACCGGTTCCTAGACCTCCTGGATGGATAA	NO	FALSE	AAAAGGAATAGCGCAGATTGAG	FALSE	essential-counterselection-gRNA-00067
CDS	fig|679895.18.peg.470	BW25113_0474	adk	Adenylate kinase (EC 2.7.4.3)	TRUE	645	492631	493275	996	492495	493490	+	-	ACTTGTTGATAATTGTAGCGGAAAAGTGAGGAAGAAGAACTAATTGCTGTGAGAGGTCAAATCAGAAAAAGGAATAGCGCAGATTGAGGTTTTTGTAAAAGGCCGAATGAATATCCGGCCTGAGATTGCTGATAAGTTTGCTTGTGCGGGCCTGTTCCCCTCACCCTAACCCTCTCCCCGAGGGGGCGAGGGGACTGTCCGTGCGCGCTTTCGAATTAGCCGAGGATTTTTTCCAGATCAGCGCGAACTTCAGCAACCGGCTTGGTGCCGTCAACTTTCGCGTATTTGGTATTACCCGCTTCTGCTTCTTTGGAGTAGTAGCCGATCAGCGGTGCTGTCATCTGATGGTATTCAACCAGACGTTTACGTACGGTCTCTTCCTGATCATCTTTACGGGTA…	essential	none	AAAGGAATAGCGCAGATTGAGGTTTTTGTAA	493393	493423	CGGTACAACGAAGACTGAGGACGATGGGGACATAGAACACGGTCTCTAAACAAAGGAATAGCGCAGATTGAGGTTTTTGTAAATGCTTGAGACCGGTTCCTAGACCTCCTGGATGGATAA	NO	FALSE	AAAGGAATAGCGCAGATTGAGG	FALSE	essential-counterselection-gRNA-00068
CDS	fig|679895.18.peg.470	BW25113_0474	adk	Adenylate kinase (EC 2.7.4.3)	TRUE	645	492631	493275	996	492495	493490	+	-	ACTTGTTGATAATTGTAGCGGAAAAGTGAGGAAGAAGAACTAATTGCTGTGAGAGGTCAAATCAGAAAAAGGAATAGCGCAGATTGAGGTTTTTGTAAAAGGCCGAATGAATATCCGGCCTGAGATTGCTGATAAGTTTGCTTGTGCGGGCCTGTTCCCCTCACCCTAACCCTCTCCCCGAGGGGGCGAGGGGACTGTCCGTGCGCGCTTTCGAATTAGCCGAGGATTTTTTCCAGATCAGCGCGAACTTCAGCAACCGGCTTGGTGCCGTCAACTTTCGCGTATTTGGTATTACCCGCTTCTGCTTCTTTGGAGTAGTAGCCGATCAGCGGTGCTGTCATCTGATGGTATTCAACCAGACGTTTACGTACGGTCTCTTCCTGATCATCTTTACGGGTA…	essential	none	AAGGAATAGCGCAGATTGAGGTTTTTGTAAA	493392	493422	CGGTACAACGAAGACTGAGGACGATGGGGACATAGAACACGGTCTCTAAACAAGGAATAGCGCAGATTGAGGTTTTTGTAAAATGCTTGAGACCGGTTCCTAGACCTCCTGGATGGATAA	NO	FALSE	AAGGAATAGCGCAGATTGAGGT	FALSE	essential-counterselection-gRNA-00069
CDS	fig|679895.18.peg.470	BW25113_0474	adk	Adenylate kinase (EC 2.7.4.3)	TRUE	645	492631	493275	996	492495	493490	+	-	ACTTGTTGATAATTGTAGCGGAAAAGTGAGGAAGAAGAACTAATTGCTGTGAGAGGTCAAATCAGAAAAAGGAATAGCGCAGATTGAGGTTTTTGTAAAAGGCCGAATGAATATCCGGCCTGAGATTGCTGATAAGTTTGCTTGTGCGGGCCTGTTCCCCTCACCCTAACCCTCTCCCCGAGGGGGCGAGGGGACTGTCCGTGCGCGCTTTCGAATTAGCCGAGGATTTTTTCCAGATCAGCGCGAACTTCAGCAACCGGCTTGGTGCCGTCAACTTTCGCGTATTTGGTATTACCCGCTTCTGCTTCTTTGGAGTAGTAGCCGATCAGCGGTGCTGTCATCTGATGGTATTCAACCAGACGTTTACGTACGGTCTCTTCCTGATCATCTTTACGGGTA…	essential	none	AGGAATAGCGCAGATTGAGGTTTTTGTAAAA	493391	493421	CGGTACAACGAAGACTGAGGACGATGGGGACATAGAACACGGTCTCTAAACAGGAATAGCGCAGATTGAGGTTTTTGTAAAAATGCTTGAGACCGGTTCCTAGACCTCCTGGATGGATAA	NO	FALSE	AGGAATAGCGCAGATTGAGGTT	FALSE	essential-counterselection-gRNA-00070
CDS	fig|679895.18.peg.470	BW25113_0474	adk	Adenylate kinase (EC 2.7.4.3)	TRUE	645	492631	493275	996	492495	493490	+	-	ACTTGTTGATAATTGTAGCGGAAAAGTGAGGAAGAAGAACTAATTGCTGTGAGAGGTCAAATCAGAAAAAGGAATAGCGCAGATTGAGGTTTTTGTAAAAGGCCGAATGAATATCCGGCCTGAGATTGCTGATAAGTTTGCTTGTGCGGGCCTGTTCCCCTCACCCTAACCCTCTCCCCGAGGGGGCGAGGGGACTGTCCGTGCGCGCTTTCGAATTAGCCGAGGATTTTTTCCAGATCAGCGCGAACTTCAGCAACCGGCTTGGTGCCGTCAACTTTCGCGTATTTGGTATTACCCGCTTCTGCTTCTTTGGAGTAGTAGCCGATCAGCGGTGCTGTCATCTGATGGTATTCAACCAGACGTTTACGTACGGTCTCTTCCTGATCATCTTTACGGGTA…	essential	none	GGAATAGCGCAGATTGAGGTTTTTGTAAAAG	493390	493420	CGGTACAACGAAGACTGAGGACGATGGGGACATAGAACACGGTCTCTAAACGGAATAGCGCAGATTGAGGTTTTTGTAAAAGATGCTTGAGACCGGTTCCTAGACCTCCTGGATGGATAA	NO	FALSE	GGAATAGCGCAGATTGAGGTTT	FALSE	essential-counterselection-gRNA-00071
CDS	fig|679895.18.peg.470	BW25113_0474	adk	Adenylate kinase (EC 2.7.4.3)	TRUE	645	492631	493275	996	492495	493490	+	-	ACTTGTTGATAATTGTAGCGGAAAAGTGAGGAAGAAGAACTAATTGCTGTGAGAGGTCAAATCAGAAAAAGGAATAGCGCAGATTGAGGTTTTTGTAAAAGGCCGAATGAATATCCGGCCTGAGATTGCTGATAAGTTTGCTTGTGCGGGCCTGTTCCCCTCACCCTAACCCTCTCCCCGAGGGGGCGAGGGGACTGTCCGTGCGCGCTTTCGAATTAGCCGAGGATTTTTTCCAGATCAGCGCGAACTTCAGCAACCGGCTTGGTGCCGTCAACTTTCGCGTATTTGGTATTACCCGCTTCTGCTTCTTTGGAGTAGTAGCCGATCAGCGGTGCTGTCATCTGATGGTATTCAACCAGACGTTTACGTACGGTCTCTTCCTGATCATCTTTACGGGTA…	essential	none	GAATAGCGCAGATTGAGGTTTTTGTAAAAGG	493389	493419	CGGTACAACGAAGACTGAGGACGATGGGGACATAGAACACGGTCTCTAAACGAATAGCGCAGATTGAGGTTTTTGTAAAAGGATGCTTGAGACCGGTTCCTAGACCTCCTGGATGGATAA	NO	FALSE	GAATAGCGCAGATTGAGGTTTT	FALSE	essential-counterselection-gRNA-00072
CDS	fig|679895.18.peg.470	BW25113_0474	adk	Adenylate kinase (EC 2.7.4.3)	TRUE	645	492631	493275	996	492495	493490	+	-	ACTTGTTGATAATTGTAGCGGAAAAGTGAGGAAGAAGAACTAATTGCTGTGAGAGGTCAAATCAGAAAAAGGAATAGCGCAGATTGAGGTTTTTGTAAAAGGCCGAATGAATATCCGGCCTGAGATTGCTGATAAGTTTGCTTGTGCGGGCCTGTTCCCCTCACCCTAACCCTCTCCCCGAGGGGGCGAGGGGACTGTCCGTGCGCGCTTTCGAATTAGCCGAGGATTTTTTCCAGATCAGCGCGAACTTCAGCAACCGGCTTGGTGCCGTCAACTTTCGCGTATTTGGTATTACCCGCTTCTGCTTCTTTGGAGTAGTAGCCGATCAGCGGTGCTGTCATCTGATGGTATTCAACCAGACGTTTACGTACGGTCTCTTCCTGATCATCTTTACGGGTA…	essential	none	AATAGCGCAGATTGAGGTTTTTGTAAAAGGC	493388	493418	CGGTACAACGAAGACTGAGGACGATGGGGACATAGAACACGGTCTCTAAACAATAGCGCAGATTGAGGTTTTTGTAAAAGGCATGCTTGAGACCGGTTCCTAGACCTCCTGGATGGATAA	NO	FALSE	AATAGCGCAGATTGAGGTTTTT	FALSE	essential-counterselection-gRNA-00073
CDS	fig|679895.18.peg.470	BW25113_0474	adk	Adenylate kinase (EC 2.7.4.3)	TRUE	645	492631	493275	996	492495	493490	+	-	ACTTGTTGATAATTGTAGCGGAAAAGTGAGGAAGAAGAACTAATTGCTGTGAGAGGTCAAATCAGAAAAAGGAATAGCGCAGATTGAGGTTTTTGTAAAAGGCCGAATGAATATCCGGCCTGAGATTGCTGATAAGTTTGCTTGTGCGGGCCTGTTCCCCTCACCCTAACCCTCTCCCCGAGGGGGCGAGGGGACTGTCCGTGCGCGCTTTCGAATTAGCCGAGGATTTTTTCCAGATCAGCGCGAACTTCAGCAACCGGCTTGGTGCCGTCAACTTTCGCGTATTTGGTATTACCCGCTTCTGCTTCTTTGGAGTAGTAGCCGATCAGCGGTGCTGTCATCTGATGGTATTCAACCAGACGTTTACGTACGGTCTCTTCCTGATCATCTTTACGGGTA…	essential	none	ATAGCGCAGATTGAGGTTTTTGTAAAAGGCC	493387	493417	CGGTACAACGAAGACTGAGGACGATGGGGACATAGAACACGGTCTCTAAACATAGCGCAGATTGAGGTTTTTGTAAAAGGCCATGCTTGAGACCGGTTCCTAGACCTCCTGGATGGATAA	NO	FALSE	ATAGCGCAGATTGAGGTTTTTG	FALSE	essential-counterselection-gRNA-00074
CDS	fig|679895.18.peg.470	BW25113_0474	adk	Adenylate kinase (EC 2.7.4.3)	TRUE	645	492631	493275	996	492495	493490	+	-	ACTTGTTGATAATTGTAGCGGAAAAGTGAGGAAGAAGAACTAATTGCTGTGAGAGGTCAAATCAGAAAAAGGAATAGCGCAGATTGAGGTTTTTGTAAAAGGCCGAATGAATATCCGGCCTGAGATTGCTGATAAGTTTGCTTGTGCGGGCCTGTTCCCCTCACCCTAACCCTCTCCCCGAGGGGGCGAGGGGACTGTCCGTGCGCGCTTTCGAATTAGCCGAGGATTTTTTCCAGATCAGCGCGAACTTCAGCAACCGGCTTGGTGCCGTCAACTTTCGCGTATTTGGTATTACCCGCTTCTGCTTCTTTGGAGTAGTAGCCGATCAGCGGTGCTGTCATCTGATGGTATTCAACCAGACGTTTACGTACGGTCTCTTCCTGATCATCTTTACGGGTA…	essential	none	TAGCGCAGATTGAGGTTTTTGTAAAAGGCCG	493386	493416	CGGTACAACGAAGACTGAGGACGATGGGGACATAGAACACGGTCTCTAAACTAGCGCAGATTGAGGTTTTTGTAAAAGGCCGATGCTTGAGACCGGTTCCTAGACCTCCTGGATGGATAA	NO	FALSE	TAGCGCAGATTGAGGTTTTTGT	FALSE	essential-counterselection-gRNA-00075
CDS	fig|679895.18.peg.470	BW25113_0474	adk	Adenylate kinase (EC 2.7.4.3)	TRUE	645	492631	493275	996	492495	493490	+	-	ACTTGTTGATAATTGTAGCGGAAAAGTGAGGAAGAAGAACTAATTGCTGTGAGAGGTCAAATCAGAAAAAGGAATAGCGCAGATTGAGGTTTTTGTAAAAGGCCGAATGAATATCCGGCCTGAGATTGCTGATAAGTTTGCTTGTGCGGGCCTGTTCCCCTCACCCTAACCCTCTCCCCGAGGGGGCGAGGGGACTGTCCGTGCGCGCTTTCGAATTAGCCGAGGATTTTTTCCAGATCAGCGCGAACTTCAGCAACCGGCTTGGTGCCGTCAACTTTCGCGTATTTGGTATTACCCGCTTCTGCTTCTTTGGAGTAGTAGCCGATCAGCGGTGCTGTCATCTGATGGTATTCAACCAGACGTTTACGTACGGTCTCTTCCTGATCATCTTTACGGGTA…	essential	none	AGCGCAGATTGAGGTTTTTGTAAAAGGCCGA	493385	493415	CGGTACAACGAAGACTGAGGACGATGGGGACATAGAACACGGTCTCTAAACAGCGCAGATTGAGGTTTTTGTAAAAGGCCGAATGCTTGAGACCGGTTCCTAGACCTCCTGGATGGATAA	NO	FALSE	AGCGCAGATTGAGGTTTTTGTA	FALSE	essential-counterselection-gRNA-00076
CDS	fig|679895.18.peg.470	BW25113_0474	adk	Adenylate kinase (EC 2.7.4.3)	TRUE	645	492631	493275	996	492495	493490	+	-	ACTTGTTGATAATTGTAGCGGAAAAGTGAGGAAGAAGAACTAATTGCTGTGAGAGGTCAAATCAGAAAAAGGAATAGCGCAGATTGAGGTTTTTGTAAAAGGCCGAATGAATATCCGGCCTGAGATTGCTGATAAGTTTGCTTGTGCGGGCCTGTTCCCCTCACCCTAACCCTCTCCCCGAGGGGGCGAGGGGACTGTCCGTGCGCGCTTTCGAATTAGCCGAGGATTTTTTCCAGATCAGCGCGAACTTCAGCAACCGGCTTGGTGCCGTCAACTTTCGCGTATTTGGTATTACCCGCTTCTGCTTCTTTGGAGTAGTAGCCGATCAGCGGTGCTGTCATCTGATGGTATTCAACCAGACGTTTACGTACGGTCTCTTCCTGATCATCTTTACGGGTA…	essential	none	GCGCAGATTGAGGTTTTTGTAAAAGGCCGAA	493384	493414	CGGTACAACGAAGACTGAGGACGATGGGGACATAGAACACGGTCTCTAAACGCGCAGATTGAGGTTTTTGTAAAAGGCCGAAATGCTTGAGACCGGTTCCTAGACCTCCTGGATGGATAA	NO	FALSE	GCGCAGATTGAGGTTTTTGTAA	FALSE	essential-counterselection-gRNA-00077
CDS	fig|679895.18.peg.470	BW25113_0474	adk	Adenylate kinase (EC 2.7.4.3)	TRUE	645	492631	493275	996	492495	493490	+	-	ACTTGTTGATAATTGTAGCGGAAAAGTGAGGAAGAAGAACTAATTGCTGTGAGAGGTCAAATCAGAAAAAGGAATAGCGCAGATTGAGGTTTTTGTAAAAGGCCGAATGAATATCCGGCCTGAGATTGCTGATAAGTTTGCTTGTGCGGGCCTGTTCCCCTCACCCTAACCCTCTCCCCGAGGGGGCGAGGGGACTGTCCGTGCGCGCTTTCGAATTAGCCGAGGATTTTTTCCAGATCAGCGCGAACTTCAGCAACCGGCTTGGTGCCGTCAACTTTCGCGTATTTGGTATTACCCGCTTCTGCTTCTTTGGAGTAGTAGCCGATCAGCGGTGCTGTCATCTGATGGTATTCAACCAGACGTTTACGTACGGTCTCTTCCTGATCATCTTTACGGGTA…	essential	none	CGCAGATTGAGGTTTTTGTAAAAGGCCGAAT	493383	493413	CGGTACAACGAAGACTGAGGACGATGGGGACATAGAACACGGTCTCTAAACCGCAGATTGAGGTTTTTGTAAAAGGCCGAATATGCTTGAGACCGGTTCCTAGACCTCCTGGATGGATAA	NO	FALSE	CGCAGATTGAGGTTTTTGTAAA	FALSE	essential-counterselection-gRNA-00078
CDS	fig|679895.18.peg.470	BW25113_0474	adk	Adenylate kinase (EC 2.7.4.3)	TRUE	645	492631	493275	996	492495	493490	+	-	ACTTGTTGATAATTGTAGCGGAAAAGTGAGGAAGAAGAACTAATTGCTGTGAGAGGTCAAATCAGAAAAAGGAATAGCGCAGATTGAGGTTTTTGTAAAAGGCCGAATGAATATCCGGCCTGAGATTGCTGATAAGTTTGCTTGTGCGGGCCTGTTCCCCTCACCCTAACCCTCTCCCCGAGGGGGCGAGGGGACTGTCCGTGCGCGCTTTCGAATTAGCCGAGGATTTTTTCCAGATCAGCGCGAACTTCAGCAACCGGCTTGGTGCCGTCAACTTTCGCGTATTTGGTATTACCCGCTTCTGCTTCTTTGGAGTAGTAGCCGATCAGCGGTGCTGTCATCTGATGGTATTCAACCAGACGTTTACGTACGGTCTCTTCCTGATCATCTTTACGGGTA…	essential	none	GCAGATTGAGGTTTTTGTAAAAGGCCGAATG	493382	493412	CGGTACAACGAAGACTGAGGACGATGGGGACATAGAACACGGTCTCTAAACGCAGATTGAGGTTTTTGTAAAAGGCCGAATGATGCTTGAGACCGGTTCCTAGACCTCCTGGATGGATAA	NO	FALSE	GCAGATTGAGGTTTTTGTAAAA	FALSE	essential-counterselection-gRNA-00079
CDS	fig|679895.18.peg.470	BW25113_0474	adk	Adenylate kinase (EC 2.7.4.3)	TRUE	645	492631	493275	996	492495	493490	+	-	ACTTGTTGATAATTGTAGCGGAAAAGTGAGGAAGAAGAACTAATTGCTGTGAGAGGTCAAATCAGAAAAAGGAATAGCGCAGATTGAGGTTTTTGTAAAAGGCCGAATGAATATCCGGCCTGAGATTGCTGATAAGTTTGCTTGTGCGGGCCTGTTCCCCTCACCCTAACCCTCTCCCCGAGGGGGCGAGGGGACTGTCCGTGCGCGCTTTCGAATTAGCCGAGGATTTTTTCCAGATCAGCGCGAACTTCAGCAACCGGCTTGGTGCCGTCAACTTTCGCGTATTTGGTATTACCCGCTTCTGCTTCTTTGGAGTAGTAGCCGATCAGCGGTGCTGTCATCTGATGGTATTCAACCAGACGTTTACGTACGGTCTCTTCCTGATCATCTTTACGGGTA…	essential	none	CAGATTGAGGTTTTTGTAAAAGGCCGAATGA	493381	493411	CGGTACAACGAAGACTGAGGACGATGGGGACATAGAACACGGTCTCTAAACCAGATTGAGGTTTTTGTAAAAGGCCGAATGAATGCTTGAGACCGGTTCCTAGACCTCCTGGATGGATAA	NO	FALSE	CAGATTGAGGTTTTTGTAAAAG	FALSE	essential-counterselection-gRNA-00080
CDS	fig|679895.18.peg.470	BW25113_0474	adk	Adenylate kinase (EC 2.7.4.3)	TRUE	645	492631	493275	996	492495	493490	+	-	ACTTGTTGATAATTGTAGCGGAAAAGTGAGGAAGAAGAACTAATTGCTGTGAGAGGTCAAATCAGAAAAAGGAATAGCGCAGATTGAGGTTTTTGTAAAAGGCCGAATGAATATCCGGCCTGAGATTGCTGATAAGTTTGCTTGTGCGGGCCTGTTCCCCTCACCCTAACCCTCTCCCCGAGGGGGCGAGGGGACTGTCCGTGCGCGCTTTCGAATTAGCCGAGGATTTTTTCCAGATCAGCGCGAACTTCAGCAACCGGCTTGGTGCCGTCAACTTTCGCGTATTTGGTATTACCCGCTTCTGCTTCTTTGGAGTAGTAGCCGATCAGCGGTGCTGTCATCTGATGGTATTCAACCAGACGTTTACGTACGGTCTCTTCCTGATCATCTTTACGGGTA…	essential	none	AGATTGAGGTTTTTGTAAAAGGCCGAATGAA	493380	493410	CGGTACAACGAAGACTGAGGACGATGGGGACATAGAACACGGTCTCTAAACAGATTGAGGTTTTTGTAAAAGGCCGAATGAAATGCTTGAGACCGGTTCCTAGACCTCCTGGATGGATAA	NO	FALSE	AGATTGAGGTTTTTGTAAAAGG	FALSE	essential-counterselection-gRNA-00081
CDS	fig|679895.18.peg.470	BW25113_0474	adk	Adenylate kinase (EC 2.7.4.3)	TRUE	645	492631	493275	996	492495	493490	+	-	ACTTGTTGATAATTGTAGCGGAAAAGTGAGGAAGAAGAACTAATTGCTGTGAGAGGTCAAATCAGAAAAAGGAATAGCGCAGATTGAGGTTTTTGTAAAAGGCCGAATGAATATCCGGCCTGAGATTGCTGATAAGTTTGCTTGTGCGGGCCTGTTCCCCTCACCCTAACCCTCTCCCCGAGGGGGCGAGGGGACTGTCCGTGCGCGCTTTCGAATTAGCCGAGGATTTTTTCCAGATCAGCGCGAACTTCAGCAACCGGCTTGGTGCCGTCAACTTTCGCGTATTTGGTATTACCCGCTTCTGCTTCTTTGGAGTAGTAGCCGATCAGCGGTGCTGTCATCTGATGGTATTCAACCAGACGTTTACGTACGGTCTCTTCCTGATCATCTTTACGGGTA…	essential	none	GATTGAGGTTTTTGTAAAAGGCCGAATGAAT	493379	493409	CGGTACAACGAAGACTGAGGACGATGGGGACATAGAACACGGTCTCTAAACGATTGAGGTTTTTGTAAAAGGCCGAATGAATATGCTTGAGACCGGTTCCTAGACCTCCTGGATGGATAA	NO	FALSE	GATTGAGGTTTTTGTAAAAGGC	FALSE	essential-counterselection-gRNA-00082
CDS	fig|679895.18.peg.470	BW25113_0474	adk	Adenylate kinase (EC 2.7.4.3)	TRUE	645	492631	493275	996	492495	493490	+	-	ACTTGTTGATAATTGTAGCGGAAAAGTGAGGAAGAAGAACTAATTGCTGTGAGAGGTCAAATCAGAAAAAGGAATAGCGCAGATTGAGGTTTTTGTAAAAGGCCGAATGAATATCCGGCCTGAGATTGCTGATAAGTTTGCTTGTGCGGGCCTGTTCCCCTCACCCTAACCCTCTCCCCGAGGGGGCGAGGGGACTGTCCGTGCGCGCTTTCGAATTAGCCGAGGATTTTTTCCAGATCAGCGCGAACTTCAGCAACCGGCTTGGTGCCGTCAACTTTCGCGTATTTGGTATTACCCGCTTCTGCTTCTTTGGAGTAGTAGCCGATCAGCGGTGCTGTCATCTGATGGTATTCAACCAGACGTTTACGTACGGTCTCTTCCTGATCATCTTTACGGGTA…	essential	none	ATTGAGGTTTTTGTAAAAGGCCGAATGAATA	493378	493408	CGGTACAACGAAGACTGAGGACGATGGGGACATAGAACACGGTCTCTAAACATTGAGGTTTTTGTAAAAGGCCGAATGAATAATGCTTGAGACCGGTTCCTAGACCTCCTGGATGGATAA	NO	FALSE	ATTGAGGTTTTTGTAAAAGGCC	FALSE	essential-counterselection-gRNA-00083
CDS	fig|679895.18.peg.470	BW25113_0474	adk	Adenylate kinase (EC 2.7.4.3)	TRUE	645	492631	493275	996	492495	493490	+	-	ACTTGTTGATAATTGTAGCGGAAAAGTGAGGAAGAAGAACTAATTGCTGTGAGAGGTCAAATCAGAAAAAGGAATAGCGCAGATTGAGGTTTTTGTAAAAGGCCGAATGAATATCCGGCCTGAGATTGCTGATAAGTTTGCTTGTGCGGGCCTGTTCCCCTCACCCTAACCCTCTCCCCGAGGGGGCGAGGGGACTGTCCGTGCGCGCTTTCGAATTAGCCGAGGATTTTTTCCAGATCAGCGCGAACTTCAGCAACCGGCTTGGTGCCGTCAACTTTCGCGTATTTGGTATTACCCGCTTCTGCTTCTTTGGAGTAGTAGCCGATCAGCGGTGCTGTCATCTGATGGTATTCAACCAGACGTTTACGTACGGTCTCTTCCTGATCATCTTTACGGGTA…	essential	none	TTGAGGTTTTTGTAAAAGGCCGAATGAATAT	493377	493407	CGGTACAACGAAGACTGAGGACGATGGGGACATAGAACACGGTCTCTAAACTTGAGGTTTTTGTAAAAGGCCGAATGAATATATGCTTGAGACCGGTTCCTAGACCTCCTGGATGGATAA	NO	FALSE	TTGAGGTTTTTGTAAAAGGCCG	FALSE	essential-counterselection-gRNA-00084
CDS	fig|679895.18.peg.470	BW25113_0474	adk	Adenylate kinase (EC 2.7.4.3)	TRUE	645	492631	493275	996	492495	493490	+	-	ACTTGTTGATAATTGTAGCGGAAAAGTGAGGAAGAAGAACTAATTGCTGTGAGAGGTCAAATCAGAAAAAGGAATAGCGCAGATTGAGGTTTTTGTAAAAGGCCGAATGAATATCCGGCCTGAGATTGCTGATAAGTTTGCTTGTGCGGGCCTGTTCCCCTCACCCTAACCCTCTCCCCGAGGGGGCGAGGGGACTGTCCGTGCGCGCTTTCGAATTAGCCGAGGATTTTTTCCAGATCAGCGCGAACTTCAGCAACCGGCTTGGTGCCGTCAACTTTCGCGTATTTGGTATTACCCGCTTCTGCTTCTTTGGAGTAGTAGCCGATCAGCGGTGCTGTCATCTGATGGTATTCAACCAGACGTTTACGTACGGTCTCTTCCTGATCATCTTTACGGGTA…	essential	none	TGAGGTTTTTGTAAAAGGCCGAATGAATATC	493376	493406	CGGTACAACGAAGACTGAGGACGATGGGGACATAGAACACGGTCTCTAAACTGAGGTTTTTGTAAAAGGCCGAATGAATATCATGCTTGAGACCGGTTCCTAGACCTCCTGGATGGATAA	NO	FALSE	TGAGGTTTTTGTAAAAGGCCGA	FALSE	essential-counterselection-gRNA-00085
CDS	fig|679895.18.peg.470	BW25113_0474	adk	Adenylate kinase (EC 2.7.4.3)	TRUE	645	492631	493275	996	492495	493490	+	-	ACTTGTTGATAATTGTAGCGGAAAAGTGAGGAAGAAGAACTAATTGCTGTGAGAGGTCAAATCAGAAAAAGGAATAGCGCAGATTGAGGTTTTTGTAAAAGGCCGAATGAATATCCGGCCTGAGATTGCTGATAAGTTTGCTTGTGCGGGCCTGTTCCCCTCACCCTAACCCTCTCCCCGAGGGGGCGAGGGGACTGTCCGTGCGCGCTTTCGAATTAGCCGAGGATTTTTTCCAGATCAGCGCGAACTTCAGCAACCGGCTTGGTGCCGTCAACTTTCGCGTATTTGGTATTACCCGCTTCTGCTTCTTTGGAGTAGTAGCCGATCAGCGGTGCTGTCATCTGATGGTATTCAACCAGACGTTTACGTACGGTCTCTTCCTGATCATCTTTACGGGTA…	essential	none	GAGGTTTTTGTAAAAGGCCGAATGAATATCC	493375	493405	CGGTACAACGAAGACTGAGGACGATGGGGACATAGAACACGGTCTCTAAACGAGGTTTTTGTAAAAGGCCGAATGAATATCCATGCTTGAGACCGGTTCCTAGACCTCCTGGATGGATAA	NO	FALSE	GAGGTTTTTGTAAAAGGCCGAA	FALSE	essential-counterselection-gRNA-00086
CDS	fig|679895.18.peg.470	BW25113_0474	adk	Adenylate kinase (EC 2.7.4.3)	TRUE	645	492631	493275	996	492495	493490	+	-	ACTTGTTGATAATTGTAGCGGAAAAGTGAGGAAGAAGAACTAATTGCTGTGAGAGGTCAAATCAGAAAAAGGAATAGCGCAGATTGAGGTTTTTGTAAAAGGCCGAATGAATATCCGGCCTGAGATTGCTGATAAGTTTGCTTGTGCGGGCCTGTTCCCCTCACCCTAACCCTCTCCCCGAGGGGGCGAGGGGACTGTCCGTGCGCGCTTTCGAATTAGCCGAGGATTTTTTCCAGATCAGCGCGAACTTCAGCAACCGGCTTGGTGCCGTCAACTTTCGCGTATTTGGTATTACCCGCTTCTGCTTCTTTGGAGTAGTAGCCGATCAGCGGTGCTGTCATCTGATGGTATTCAACCAGACGTTTACGTACGGTCTCTTCCTGATCATCTTTACGGGTA…	essential	none	AGGTTTTTGTAAAAGGCCGAATGAATATCCG	493374	493404	CGGTACAACGAAGACTGAGGACGATGGGGACATAGAACACGGTCTCTAAACAGGTTTTTGTAAAAGGCCGAATGAATATCCGATGCTTGAGACCGGTTCCTAGACCTCCTGGATGGATAA	NO	FALSE	AGGTTTTTGTAAAAGGCCGAAT	FALSE	essential-counterselection-gRNA-00087
CDS	fig|679895.18.peg.470	BW25113_0474	adk	Adenylate kinase (EC 2.7.4.3)	TRUE	645	492631	493275	996	492495	493490	+	-	ACTTGTTGATAATTGTAGCGGAAAAGTGAGGAAGAAGAACTAATTGCTGTGAGAGGTCAAATCAGAAAAAGGAATAGCGCAGATTGAGGTTTTTGTAAAAGGCCGAATGAATATCCGGCCTGAGATTGCTGATAAGTTTGCTTGTGCGGGCCTGTTCCCCTCACCCTAACCCTCTCCCCGAGGGGGCGAGGGGACTGTCCGTGCGCGCTTTCGAATTAGCCGAGGATTTTTTCCAGATCAGCGCGAACTTCAGCAACCGGCTTGGTGCCGTCAACTTTCGCGTATTTGGTATTACCCGCTTCTGCTTCTTTGGAGTAGTAGCCGATCAGCGGTGCTGTCATCTGATGGTATTCAACCAGACGTTTACGTACGGTCTCTTCCTGATCATCTTTACGGGTA…	essential	none	GGTTTTTGTAAAAGGCCGAATGAATATCCGG	493373	493403	CGGTACAACGAAGACTGAGGACGATGGGGACATAGAACACGGTCTCTAAACGGTTTTTGTAAAAGGCCGAATGAATATCCGGATGCTTGAGACCGGTTCCTAGACCTCCTGGATGGATAA	NO	FALSE	GGTTTTTGTAAAAGGCCGAATG	FALSE	essential-counterselection-gRNA-00088
CDS	fig|679895.18.peg.470	BW25113_0474	adk	Adenylate kinase (EC 2.7.4.3)	TRUE	645	492631	493275	996	492495	493490	+	-	ACTTGTTGATAATTGTAGCGGAAAAGTGAGGAAGAAGAACTAATTGCTGTGAGAGGTCAAATCAGAAAAAGGAATAGCGCAGATTGAGGTTTTTGTAAAAGGCCGAATGAATATCCGGCCTGAGATTGCTGATAAGTTTGCTTGTGCGGGCCTGTTCCCCTCACCCTAACCCTCTCCCCGAGGGGGCGAGGGGACTGTCCGTGCGCGCTTTCGAATTAGCCGAGGATTTTTTCCAGATCAGCGCGAACTTCAGCAACCGGCTTGGTGCCGTCAACTTTCGCGTATTTGGTATTACCCGCTTCTGCTTCTTTGGAGTAGTAGCCGATCAGCGGTGCTGTCATCTGATGGTATTCAACCAGACGTTTACGTACGGTCTCTTCCTGATCATCTTTACGGGTA…	essential	none	GTTTTTGTAAAAGGCCGAATGAATATCCGGC	493372	493402	CGGTACAACGAAGACTGAGGACGATGGGGACATAGAACACGGTCTCTAAACGTTTTTGTAAAAGGCCGAATGAATATCCGGCATGCTTGAGACCGGTTCCTAGACCTCCTGGATGGATAA	NO	FALSE	GTTTTTGTAAAAGGCCGAATGA	FALSE	essential-counterselection-gRNA-00089
CDS	fig|679895.18.peg.470	BW25113_0474	adk	Adenylate kinase (EC 2.7.4.3)	TRUE	645	492631	493275	996	492495	493490	+	-	ACTTGTTGATAATTGTAGCGGAAAAGTGAGGAAGAAGAACTAATTGCTGTGAGAGGTCAAATCAGAAAAAGGAATAGCGCAGATTGAGGTTTTTGTAAAAGGCCGAATGAATATCCGGCCTGAGATTGCTGATAAGTTTGCTTGTGCGGGCCTGTTCCCCTCACCCTAACCCTCTCCCCGAGGGGGCGAGGGGACTGTCCGTGCGCGCTTTCGAATTAGCCGAGGATTTTTTCCAGATCAGCGCGAACTTCAGCAACCGGCTTGGTGCCGTCAACTTTCGCGTATTTGGTATTACCCGCTTCTGCTTCTTTGGAGTAGTAGCCGATCAGCGGTGCTGTCATCTGATGGTATTCAACCAGACGTTTACGTACGGTCTCTTCCTGATCATCTTTACGGGTA…	essential	none	TTTTTGTAAAAGGCCGAATGAATATCCGGCC	493371	493401	CGGTACAACGAAGACTGAGGACGATGGGGACATAGAACACGGTCTCTAAACTTTTTGTAAAAGGCCGAATGAATATCCGGCCATGCTTGAGACCGGTTCCTAGACCTCCTGGATGGATAA	NO	FALSE	TTTTTGTAAAAGGCCGAATGAA	FALSE	essential-counterselection-gRNA-00090
CDS	fig|679895.18.peg.470	BW25113_0474	adk	Adenylate kinase (EC 2.7.4.3)	TRUE	645	492631	493275	996	492495	493490	+	-	ACTTGTTGATAATTGTAGCGGAAAAGTGAGGAAGAAGAACTAATTGCTGTGAGAGGTCAAATCAGAAAAAGGAATAGCGCAGATTGAGGTTTTTGTAAAAGGCCGAATGAATATCCGGCCTGAGATTGCTGATAAGTTTGCTTGTGCGGGCCTGTTCCCCTCACCCTAACCCTCTCCCCGAGGGGGCGAGGGGACTGTCCGTGCGCGCTTTCGAATTAGCCGAGGATTTTTTCCAGATCAGCGCGAACTTCAGCAACCGGCTTGGTGCCGTCAACTTTCGCGTATTTGGTATTACCCGCTTCTGCTTCTTTGGAGTAGTAGCCGATCAGCGGTGCTGTCATCTGATGGTATTCAACCAGACGTTTACGTACGGTCTCTTCCTGATCATCTTTACGGGTA…	essential	none	TTTTGTAAAAGGCCGAATGAATATCCGGCCT	493370	493400	CGGTACAACGAAGACTGAGGACGATGGGGACATAGAACACGGTCTCTAAACTTTTGTAAAAGGCCGAATGAATATCCGGCCTATGCTTGAGACCGGTTCCTAGACCTCCTGGATGGATAA	NO	FALSE	TTTTGTAAAAGGCCGAATGAAT	FALSE	essential-counterselection-gRNA-00091
CDS	fig|679895.18.peg.470	BW25113_0474	adk	Adenylate kinase (EC 2.7.4.3)	TRUE	645	492631	493275	996	492495	493490	+	-	ACTTGTTGATAATTGTAGCGGAAAAGTGAGGAAGAAGAACTAATTGCTGTGAGAGGTCAAATCAGAAAAAGGAATAGCGCAGATTGAGGTTTTTGTAAAAGGCCGAATGAATATCCGGCCTGAGATTGCTGATAAGTTTGCTTGTGCGGGCCTGTTCCCCTCACCCTAACCCTCTCCCCGAGGGGGCGAGGGGACTGTCCGTGCGCGCTTTCGAATTAGCCGAGGATTTTTTCCAGATCAGCGCGAACTTCAGCAACCGGCTTGGTGCCGTCAACTTTCGCGTATTTGGTATTACCCGCTTCTGCTTCTTTGGAGTAGTAGCCGATCAGCGGTGCTGTCATCTGATGGTATTCAACCAGACGTTTACGTACGGTCTCTTCCTGATCATCTTTACGGGTA…	essential	none	TTTGTAAAAGGCCGAATGAATATCCGGCCTG	493369	493399	CGGTACAACGAAGACTGAGGACGATGGGGACATAGAACACGGTCTCTAAACTTTGTAAAAGGCCGAATGAATATCCGGCCTGATGCTTGAGACCGGTTCCTAGACCTCCTGGATGGATAA	NO	FALSE	TTTGTAAAAGGCCGAATGAATA	FALSE	essential-counterselection-gRNA-00092
CDS	fig|679895.18.peg.470	BW25113_0474	adk	Adenylate kinase (EC 2.7.4.3)	TRUE	645	492631	493275	996	492495	493490	+	-	ACTTGTTGATAATTGTAGCGGAAAAGTGAGGAAGAAGAACTAATTGCTGTGAGAGGTCAAATCAGAAAAAGGAATAGCGCAGATTGAGGTTTTTGTAAAAGGCCGAATGAATATCCGGCCTGAGATTGCTGATAAGTTTGCTTGTGCGGGCCTGTTCCCCTCACCCTAACCCTCTCCCCGAGGGGGCGAGGGGACTGTCCGTGCGCGCTTTCGAATTAGCCGAGGATTTTTTCCAGATCAGCGCGAACTTCAGCAACCGGCTTGGTGCCGTCAACTTTCGCGTATTTGGTATTACCCGCTTCTGCTTCTTTGGAGTAGTAGCCGATCAGCGGTGCTGTCATCTGATGGTATTCAACCAGACGTTTACGTACGGTCTCTTCCTGATCATCTTTACGGGTA…	essential	none	TTGTAAAAGGCCGAATGAATATCCGGCCTGA	493368	493398	CGGTACAACGAAGACTGAGGACGATGGGGACATAGAACACGGTCTCTAAACTTGTAAAAGGCCGAATGAATATCCGGCCTGAATGCTTGAGACCGGTTCCTAGACCTCCTGGATGGATAA	NO	FALSE	TTGTAAAAGGCCGAATGAATAT	FALSE	essential-counterselection-gRNA-00093
CDS	fig|679895.18.peg.470	BW25113_0474	adk	Adenylate kinase (EC 2.7.4.3)	TRUE	645	492631	493275	996	492495	493490	+	-	ACTTGTTGATAATTGTAGCGGAAAAGTGAGGAAGAAGAACTAATTGCTGTGAGAGGTCAAATCAGAAAAAGGAATAGCGCAGATTGAGGTTTTTGTAAAAGGCCGAATGAATATCCGGCCTGAGATTGCTGATAAGTTTGCTTGTGCGGGCCTGTTCCCCTCACCCTAACCCTCTCCCCGAGGGGGCGAGGGGACTGTCCGTGCGCGCTTTCGAATTAGCCGAGGATTTTTTCCAGATCAGCGCGAACTTCAGCAACCGGCTTGGTGCCGTCAACTTTCGCGTATTTGGTATTACCCGCTTCTGCTTCTTTGGAGTAGTAGCCGATCAGCGGTGCTGTCATCTGATGGTATTCAACCAGACGTTTACGTACGGTCTCTTCCTGATCATCTTTACGGGTA…	essential	none	TGTAAAAGGCCGAATGAATATCCGGCCTGAG	493367	493397	CGGTACAACGAAGACTGAGGACGATGGGGACATAGAACACGGTCTCTAAACTGTAAAAGGCCGAATGAATATCCGGCCTGAGATGCTTGAGACCGGTTCCTAGACCTCCTGGATGGATAA	NO	FALSE	TGTAAAAGGCCGAATGAATATC	FALSE	essential-counterselection-gRNA-00094
CDS	fig|679895.18.peg.470	BW25113_0474	adk	Adenylate kinase (EC 2.7.4.3)	TRUE	645	492631	493275	996	492495	493490	+	-	ACTTGTTGATAATTGTAGCGGAAAAGTGAGGAAGAAGAACTAATTGCTGTGAGAGGTCAAATCAGAAAAAGGAATAGCGCAGATTGAGGTTTTTGTAAAAGGCCGAATGAATATCCGGCCTGAGATTGCTGATAAGTTTGCTTGTGCGGGCCTGTTCCCCTCACCCTAACCCTCTCCCCGAGGGGGCGAGGGGACTGTCCGTGCGCGCTTTCGAATTAGCCGAGGATTTTTTCCAGATCAGCGCGAACTTCAGCAACCGGCTTGGTGCCGTCAACTTTCGCGTATTTGGTATTACCCGCTTCTGCTTCTTTGGAGTAGTAGCCGATCAGCGGTGCTGTCATCTGATGGTATTCAACCAGACGTTTACGTACGGTCTCTTCCTGATCATCTTTACGGGTA…	essential	none	GTAAAAGGCCGAATGAATATCCGGCCTGAGA	493366	493396	CGGTACAACGAAGACTGAGGACGATGGGGACATAGAACACGGTCTCTAAACGTAAAAGGCCGAATGAATATCCGGCCTGAGAATGCTTGAGACCGGTTCCTAGACCTCCTGGATGGATAA	NO	FALSE	GTAAAAGGCCGAATGAATATCC	FALSE	essential-counterselection-gRNA-00095
CDS	fig|679895.18.peg.470	BW25113_0474	adk	Adenylate kinase (EC 2.7.4.3)	TRUE	645	492631	493275	996	492495	493490	+	-	ACTTGTTGATAATTGTAGCGGAAAAGTGAGGAAGAAGAACTAATTGCTGTGAGAGGTCAAATCAGAAAAAGGAATAGCGCAGATTGAGGTTTTTGTAAAAGGCCGAATGAATATCCGGCCTGAGATTGCTGATAAGTTTGCTTGTGCGGGCCTGTTCCCCTCACCCTAACCCTCTCCCCGAGGGGGCGAGGGGACTGTCCGTGCGCGCTTTCGAATTAGCCGAGGATTTTTTCCAGATCAGCGCGAACTTCAGCAACCGGCTTGGTGCCGTCAACTTTCGCGTATTTGGTATTACCCGCTTCTGCTTCTTTGGAGTAGTAGCCGATCAGCGGTGCTGTCATCTGATGGTATTCAACCAGACGTTTACGTACGGTCTCTTCCTGATCATCTTTACGGGTA…	essential	none	TAAAAGGCCGAATGAATATCCGGCCTGAGAT	493365	493395	CGGTACAACGAAGACTGAGGACGATGGGGACATAGAACACGGTCTCTAAACTAAAAGGCCGAATGAATATCCGGCCTGAGATATGCTTGAGACCGGTTCCTAGACCTCCTGGATGGATAA	NO	FALSE	TAAAAGGCCGAATGAATATCCG	FALSE	essential-counterselection-gRNA-00096
CDS	fig|679895.18.peg.470	BW25113_0474	adk	Adenylate kinase (EC 2.7.4.3)	TRUE	645	492631	493275	996	492495	493490	+	-	ACTTGTTGATAATTGTAGCGGAAAAGTGAGGAAGAAGAACTAATTGCTGTGAGAGGTCAAATCAGAAAAAGGAATAGCGCAGATTGAGGTTTTTGTAAAAGGCCGAATGAATATCCGGCCTGAGATTGCTGATAAGTTTGCTTGTGCGGGCCTGTTCCCCTCACCCTAACCCTCTCCCCGAGGGGGCGAGGGGACTGTCCGTGCGCGCTTTCGAATTAGCCGAGGATTTTTTCCAGATCAGCGCGAACTTCAGCAACCGGCTTGGTGCCGTCAACTTTCGCGTATTTGGTATTACCCGCTTCTGCTTCTTTGGAGTAGTAGCCGATCAGCGGTGCTGTCATCTGATGGTATTCAACCAGACGTTTACGTACGGTCTCTTCCTGATCATCTTTACGGGTA…	essential	none	AAAAGGCCGAATGAATATCCGGCCTGAGATT	493364	493394	CGGTACAACGAAGACTGAGGACGATGGGGACATAGAACACGGTCTCTAAACAAAAGGCCGAATGAATATCCGGCCTGAGATTATGCTTGAGACCGGTTCCTAGACCTCCTGGATGGATAA	NO	FALSE	AAAAGGCCGAATGAATATCCGG	FALSE	essential-counterselection-gRNA-00097
CDS	fig|679895.18.peg.470	BW25113_0474	adk	Adenylate kinase (EC 2.7.4.3)	TRUE	645	492631	493275	996	492495	493490	+	-	ACTTGTTGATAATTGTAGCGGAAAAGTGAGGAAGAAGAACTAATTGCTGTGAGAGGTCAAATCAGAAAAAGGAATAGCGCAGATTGAGGTTTTTGTAAAAGGCCGAATGAATATCCGGCCTGAGATTGCTGATAAGTTTGCTTGTGCGGGCCTGTTCCCCTCACCCTAACCCTCTCCCCGAGGGGGCGAGGGGACTGTCCGTGCGCGCTTTCGAATTAGCCGAGGATTTTTTCCAGATCAGCGCGAACTTCAGCAACCGGCTTGGTGCCGTCAACTTTCGCGTATTTGGTATTACCCGCTTCTGCTTCTTTGGAGTAGTAGCCGATCAGCGGTGCTGTCATCTGATGGTATTCAACCAGACGTTTACGTACGGTCTCTTCCTGATCATCTTTACGGGTA…	essential	none	AAAGGCCGAATGAATATCCGGCCTGAGATTG	493363	493393	CGGTACAACGAAGACTGAGGACGATGGGGACATAGAACACGGTCTCTAAACAAAGGCCGAATGAATATCCGGCCTGAGATTGATGCTTGAGACCGGTTCCTAGACCTCCTGGATGGATAA	NO	FALSE	AAAGGCCGAATGAATATCCGGC	FALSE	essential-counterselection-gRNA-00098
CDS	fig|679895.18.peg.470	BW25113_0474	adk	Adenylate kinase (EC 2.7.4.3)	TRUE	645	492631	493275	996	492495	493490	+	-	ACTTGTTGATAATTGTAGCGGAAAAGTGAGGAAGAAGAACTAATTGCTGTGAGAGGTCAAATCAGAAAAAGGAATAGCGCAGATTGAGGTTTTTGTAAAAGGCCGAATGAATATCCGGCCTGAGATTGCTGATAAGTTTGCTTGTGCGGGCCTGTTCCCCTCACCCTAACCCTCTCCCCGAGGGGGCGAGGGGACTGTCCGTGCGCGCTTTCGAATTAGCCGAGGATTTTTTCCAGATCAGCGCGAACTTCAGCAACCGGCTTGGTGCCGTCAACTTTCGCGTATTTGGTATTACCCGCTTCTGCTTCTTTGGAGTAGTAGCCGATCAGCGGTGCTGTCATCTGATGGTATTCAACCAGACGTTTACGTACGGTCTCTTCCTGATCATCTTTACGGGTA…	essential	none	AAGGCCGAATGAATATCCGGCCTGAGATTGC	493362	493392	CGGTACAACGAAGACTGAGGACGATGGGGACATAGAACACGGTCTCTAAACAAGGCCGAATGAATATCCGGCCTGAGATTGCATGCTTGAGACCGGTTCCTAGACCTCCTGGATGGATAA	NO	FALSE	AAGGCCGAATGAATATCCGGCC	FALSE	essential-counterselection-gRNA-00099
CDS	fig|679895.18.peg.470	BW25113_0474	adk	Adenylate kinase (EC 2.7.4.3)	TRUE	645	492631	493275	996	492495	493490	+	-	ACTTGTTGATAATTGTAGCGGAAAAGTGAGGAAGAAGAACTAATTGCTGTGAGAGGTCAAATCAGAAAAAGGAATAGCGCAGATTGAGGTTTTTGTAAAAGGCCGAATGAATATCCGGCCTGAGATTGCTGATAAGTTTGCTTGTGCGGGCCTGTTCCCCTCACCCTAACCCTCTCCCCGAGGGGGCGAGGGGACTGTCCGTGCGCGCTTTCGAATTAGCCGAGGATTTTTTCCAGATCAGCGCGAACTTCAGCAACCGGCTTGGTGCCGTCAACTTTCGCGTATTTGGTATTACCCGCTTCTGCTTCTTTGGAGTAGTAGCCGATCAGCGGTGCTGTCATCTGATGGTATTCAACCAGACGTTTACGTACGGTCTCTTCCTGATCATCTTTACGGGTA…	essential	none	AGGCCGAATGAATATCCGGCCTGAGATTGCT	493361	493391	CGGTACAACGAAGACTGAGGACGATGGGGACATAGAACACGGTCTCTAAACAGGCCGAATGAATATCCGGCCTGAGATTGCTATGCTTGAGACCGGTTCCTAGACCTCCTGGATGGATAA	NO	FALSE	AGGCCGAATGAATATCCGGCCT	FALSE	essential-counterselection-gRNA-00100
CDS	fig|679895.18.peg.470	BW25113_0474	adk	Adenylate kinase (EC 2.7.4.3)	TRUE	645	492631	493275	996	492495	493490	+	-	ACTTGTTGATAATTGTAGCGGAAAAGTGAGGAAGAAGAACTAATTGCTGTGAGAGGTCAAATCAGAAAAAGGAATAGCGCAGATTGAGGTTTTTGTAAAAGGCCGAATGAATATCCGGCCTGAGATTGCTGATAAGTTTGCTTGTGCGGGCCTGTTCCCCTCACCCTAACCCTCTCCCCGAGGGGGCGAGGGGACTGTCCGTGCGCGCTTTCGAATTAGCCGAGGATTTTTTCCAGATCAGCGCGAACTTCAGCAACCGGCTTGGTGCCGTCAACTTTCGCGTATTTGGTATTACCCGCTTCTGCTTCTTTGGAGTAGTAGCCGATCAGCGGTGCTGTCATCTGATGGTATTCAACCAGACGTTTACGTACGGTCTCTTCCTGATCATCTTTACGGGTA…	essential	none	GGCCGAATGAATATCCGGCCTGAGATTGCTG	493360	493390	CGGTACAACGAAGACTGAGGACGATGGGGACATAGAACACGGTCTCTAAACGGCCGAATGAATATCCGGCCTGAGATTGCTGATGCTTGAGACCGGTTCCTAGACCTCCTGGATGGATAA	NO	FALSE	GGCCGAATGAATATCCGGCCTG	FALSE	essential-counterselection-gRNA-00101
CDS	fig|679895.18.peg.470	BW25113_0474	adk	Adenylate kinase (EC 2.7.4.3)	TRUE	645	492631	493275	996	492495	493490	+	-	ACTTGTTGATAATTGTAGCGGAAAAGTGAGGAAGAAGAACTAATTGCTGTGAGAGGTCAAATCAGAAAAAGGAATAGCGCAGATTGAGGTTTTTGTAAAAGGCCGAATGAATATCCGGCCTGAGATTGCTGATAAGTTTGCTTGTGCGGGCCTGTTCCCCTCACCCTAACCCTCTCCCCGAGGGGGCGAGGGGACTGTCCGTGCGCGCTTTCGAATTAGCCGAGGATTTTTTCCAGATCAGCGCGAACTTCAGCAACCGGCTTGGTGCCGTCAACTTTCGCGTATTTGGTATTACCCGCTTCTGCTTCTTTGGAGTAGTAGCCGATCAGCGGTGCTGTCATCTGATGGTATTCAACCAGACGTTTACGTACGGTCTCTTCCTGATCATCTTTACGGGTA…	essential	none	GCCGAATGAATATCCGGCCTGAGATTGCTGA	493359	493389	CGGTACAACGAAGACTGAGGACGATGGGGACATAGAACACGGTCTCTAAACGCCGAATGAATATCCGGCCTGAGATTGCTGAATGCTTGAGACCGGTTCCTAGACCTCCTGGATGGATAA	NO	FALSE	GCCGAATGAATATCCGGCCTGA	FALSE	essential-counterselection-gRNA-00102
CDS	fig|679895.18.peg.470	BW25113_0474	adk	Adenylate kinase (EC 2.7.4.3)	TRUE	645	492631	493275	996	492495	493490	+	-	ACTTGTTGATAATTGTAGCGGAAAAGTGAGGAAGAAGAACTAATTGCTGTGAGAGGTCAAATCAGAAAAAGGAATAGCGCAGATTGAGGTTTTTGTAAAAGGCCGAATGAATATCCGGCCTGAGATTGCTGATAAGTTTGCTTGTGCGGGCCTGTTCCCCTCACCCTAACCCTCTCCCCGAGGGGGCGAGGGGACTGTCCGTGCGCGCTTTCGAATTAGCCGAGGATTTTTTCCAGATCAGCGCGAACTTCAGCAACCGGCTTGGTGCCGTCAACTTTCGCGTATTTGGTATTACCCGCTTCTGCTTCTTTGGAGTAGTAGCCGATCAGCGGTGCTGTCATCTGATGGTATTCAACCAGACGTTTACGTACGGTCTCTTCCTGATCATCTTTACGGGTA…	essential	none	CCGAATGAATATCCGGCCTGAGATTGCTGAT	493358	493388	CGGTACAACGAAGACTGAGGACGATGGGGACATAGAACACGGTCTCTAAACCCGAATGAATATCCGGCCTGAGATTGCTGATATGCTTGAGACCGGTTCCTAGACCTCCTGGATGGATAA	NO	FALSE	CCGAATGAATATCCGGCCTGAG	FALSE	essential-counterselection-gRNA-00103
CDS	fig|679895.18.peg.470	BW25113_0474	adk	Adenylate kinase (EC 2.7.4.3)	TRUE	645	492631	493275	996	492495	493490	+	-	ACTTGTTGATAATTGTAGCGGAAAAGTGAGGAAGAAGAACTAATTGCTGTGAGAGGTCAAATCAGAAAAAGGAATAGCGCAGATTGAGGTTTTTGTAAAAGGCCGAATGAATATCCGGCCTGAGATTGCTGATAAGTTTGCTTGTGCGGGCCTGTTCCCCTCACCCTAACCCTCTCCCCGAGGGGGCGAGGGGACTGTCCGTGCGCGCTTTCGAATTAGCCGAGGATTTTTTCCAGATCAGCGCGAACTTCAGCAACCGGCTTGGTGCCGTCAACTTTCGCGTATTTGGTATTACCCGCTTCTGCTTCTTTGGAGTAGTAGCCGATCAGCGGTGCTGTCATCTGATGGTATTCAACCAGACGTTTACGTACGGTCTCTTCCTGATCATCTTTACGGGTA…	essential	none	CGAATGAATATCCGGCCTGAGATTGCTGATA	493357	493387	CGGTACAACGAAGACTGAGGACGATGGGGACATAGAACACGGTCTCTAAACCGAATGAATATCCGGCCTGAGATTGCTGATAATGCTTGAGACCGGTTCCTAGACCTCCTGGATGGATAA	NO	FALSE	CGAATGAATATCCGGCCTGAGA	FALSE	essential-counterselection-gRNA-00104
CDS	fig|679895.18.peg.470	BW25113_0474	adk	Adenylate kinase (EC 2.7.4.3)	TRUE	645	492631	493275	996	492495	493490	+	-	ACTTGTTGATAATTGTAGCGGAAAAGTGAGGAAGAAGAACTAATTGCTGTGAGAGGTCAAATCAGAAAAAGGAATAGCGCAGATTGAGGTTTTTGTAAAAGGCCGAATGAATATCCGGCCTGAGATTGCTGATAAGTTTGCTTGTGCGGGCCTGTTCCCCTCACCCTAACCCTCTCCCCGAGGGGGCGAGGGGACTGTCCGTGCGCGCTTTCGAATTAGCCGAGGATTTTTTCCAGATCAGCGCGAACTTCAGCAACCGGCTTGGTGCCGTCAACTTTCGCGTATTTGGTATTACCCGCTTCTGCTTCTTTGGAGTAGTAGCCGATCAGCGGTGCTGTCATCTGATGGTATTCAACCAGACGTTTACGTACGGTCTCTTCCTGATCATCTTTACGGGTA…	essential	none	GAATGAATATCCGGCCTGAGATTGCTGATAA	493356	493386	CGGTACAACGAAGACTGAGGACGATGGGGACATAGAACACGGTCTCTAAACGAATGAATATCCGGCCTGAGATTGCTGATAAATGCTTGAGACCGGTTCCTAGACCTCCTGGATGGATAA	NO	FALSE	GAATGAATATCCGGCCTGAGAT	FALSE	essential-counterselection-gRNA-00105
CDS	fig|679895.18.peg.470	BW25113_0474	adk	Adenylate kinase (EC 2.7.4.3)	TRUE	645	492631	493275	996	492495	493490	+	-	ACTTGTTGATAATTGTAGCGGAAAAGTGAGGAAGAAGAACTAATTGCTGTGAGAGGTCAAATCAGAAAAAGGAATAGCGCAGATTGAGGTTTTTGTAAAAGGCCGAATGAATATCCGGCCTGAGATTGCTGATAAGTTTGCTTGTGCGGGCCTGTTCCCCTCACCCTAACCCTCTCCCCGAGGGGGCGAGGGGACTGTCCGTGCGCGCTTTCGAATTAGCCGAGGATTTTTTCCAGATCAGCGCGAACTTCAGCAACCGGCTTGGTGCCGTCAACTTTCGCGTATTTGGTATTACCCGCTTCTGCTTCTTTGGAGTAGTAGCCGATCAGCGGTGCTGTCATCTGATGGTATTCAACCAGACGTTTACGTACGGTCTCTTCCTGATCATCTTTACGGGTA…	essential	none	AATGAATATCCGGCCTGAGATTGCTGATAAG	493355	493385	CGGTACAACGAAGACTGAGGACGATGGGGACATAGAACACGGTCTCTAAACAATGAATATCCGGCCTGAGATTGCTGATAAGATGCTTGAGACCGGTTCCTAGACCTCCTGGATGGATAA	NO	FALSE	AATGAATATCCGGCCTGAGATT	FALSE	essential-counterselection-gRNA-00106
CDS	fig|679895.18.peg.470	BW25113_0474	adk	Adenylate kinase (EC 2.7.4.3)	TRUE	645	492631	493275	996	492495	493490	+	-	ACTTGTTGATAATTGTAGCGGAAAAGTGAGGAAGAAGAACTAATTGCTGTGAGAGGTCAAATCAGAAAAAGGAATAGCGCAGATTGAGGTTTTTGTAAAAGGCCGAATGAATATCCGGCCTGAGATTGCTGATAAGTTTGCTTGTGCGGGCCTGTTCCCCTCACCCTAACCCTCTCCCCGAGGGGGCGAGGGGACTGTCCGTGCGCGCTTTCGAATTAGCCGAGGATTTTTTCCAGATCAGCGCGAACTTCAGCAACCGGCTTGGTGCCGTCAACTTTCGCGTATTTGGTATTACCCGCTTCTGCTTCTTTGGAGTAGTAGCCGATCAGCGGTGCTGTCATCTGATGGTATTCAACCAGACGTTTACGTACGGTCTCTTCCTGATCATCTTTACGGGTA…	essential	none	ATGAATATCCGGCCTGAGATTGCTGATAAGT	493354	493384	CGGTACAACGAAGACTGAGGACGATGGGGACATAGAACACGGTCTCTAAACATGAATATCCGGCCTGAGATTGCTGATAAGTATGCTTGAGACCGGTTCCTAGACCTCCTGGATGGATAA	NO	FALSE	ATGAATATCCGGCCTGAGATTG	FALSE	essential-counterselection-gRNA-00107
CDS	fig|679895.18.peg.470	BW25113_0474	adk	Adenylate kinase (EC 2.7.4.3)	TRUE	645	492631	493275	996	492495	493490	+	-	ACTTGTTGATAATTGTAGCGGAAAAGTGAGGAAGAAGAACTAATTGCTGTGAGAGGTCAAATCAGAAAAAGGAATAGCGCAGATTGAGGTTTTTGTAAAAGGCCGAATGAATATCCGGCCTGAGATTGCTGATAAGTTTGCTTGTGCGGGCCTGTTCCCCTCACCCTAACCCTCTCCCCGAGGGGGCGAGGGGACTGTCCGTGCGCGCTTTCGAATTAGCCGAGGATTTTTTCCAGATCAGCGCGAACTTCAGCAACCGGCTTGGTGCCGTCAACTTTCGCGTATTTGGTATTACCCGCTTCTGCTTCTTTGGAGTAGTAGCCGATCAGCGGTGCTGTCATCTGATGGTATTCAACCAGACGTTTACGTACGGTCTCTTCCTGATCATCTTTACGGGTA…	essential	none	TGAATATCCGGCCTGAGATTGCTGATAAGTT	493353	493383	CGGTACAACGAAGACTGAGGACGATGGGGACATAGAACACGGTCTCTAAACTGAATATCCGGCCTGAGATTGCTGATAAGTTATGCTTGAGACCGGTTCCTAGACCTCCTGGATGGATAA	NO	FALSE	TGAATATCCGGCCTGAGATTGC	FALSE	essential-counterselection-gRNA-00108
CDS	fig|679895.18.peg.470	BW25113_0474	adk	Adenylate kinase (EC 2.7.4.3)	TRUE	645	492631	493275	996	492495	493490	+	-	ACTTGTTGATAATTGTAGCGGAAAAGTGAGGAAGAAGAACTAATTGCTGTGAGAGGTCAAATCAGAAAAAGGAATAGCGCAGATTGAGGTTTTTGTAAAAGGCCGAATGAATATCCGGCCTGAGATTGCTGATAAGTTTGCTTGTGCGGGCCTGTTCCCCTCACCCTAACCCTCTCCCCGAGGGGGCGAGGGGACTGTCCGTGCGCGCTTTCGAATTAGCCGAGGATTTTTTCCAGATCAGCGCGAACTTCAGCAACCGGCTTGGTGCCGTCAACTTTCGCGTATTTGGTATTACCCGCTTCTGCTTCTTTGGAGTAGTAGCCGATCAGCGGTGCTGTCATCTGATGGTATTCAACCAGACGTTTACGTACGGTCTCTTCCTGATCATCTTTACGGGTA…	essential	none	GAATATCCGGCCTGAGATTGCTGATAAGTTT	493352	493382	CGGTACAACGAAGACTGAGGACGATGGGGACATAGAACACGGTCTCTAAACGAATATCCGGCCTGAGATTGCTGATAAGTTTATGCTTGAGACCGGTTCCTAGACCTCCTGGATGGATAA	NO	FALSE	GAATATCCGGCCTGAGATTGCT	FALSE	essential-counterselection-gRNA-00109
CDS	fig|679895.18.peg.470	BW25113_0474	adk	Adenylate kinase (EC 2.7.4.3)	TRUE	645	492631	493275	996	492495	493490	+	-	ACTTGTTGATAATTGTAGCGGAAAAGTGAGGAAGAAGAACTAATTGCTGTGAGAGGTCAAATCAGAAAAAGGAATAGCGCAGATTGAGGTTTTTGTAAAAGGCCGAATGAATATCCGGCCTGAGATTGCTGATAAGTTTGCTTGTGCGGGCCTGTTCCCCTCACCCTAACCCTCTCCCCGAGGGGGCGAGGGGACTGTCCGTGCGCGCTTTCGAATTAGCCGAGGATTTTTTCCAGATCAGCGCGAACTTCAGCAACCGGCTTGGTGCCGTCAACTTTCGCGTATTTGGTATTACCCGCTTCTGCTTCTTTGGAGTAGTAGCCGATCAGCGGTGCTGTCATCTGATGGTATTCAACCAGACGTTTACGTACGGTCTCTTCCTGATCATCTTTACGGGTA…	essential	none	AATATCCGGCCTGAGATTGCTGATAAGTTTG	493351	493381	CGGTACAACGAAGACTGAGGACGATGGGGACATAGAACACGGTCTCTAAACAATATCCGGCCTGAGATTGCTGATAAGTTTGATGCTTGAGACCGGTTCCTAGACCTCCTGGATGGATAA	NO	FALSE	AATATCCGGCCTGAGATTGCTG	FALSE	essential-counterselection-gRNA-00110
CDS	fig|679895.18.peg.470	BW25113_0474	adk	Adenylate kinase (EC 2.7.4.3)	TRUE	645	492631	493275	996	492495	493490	+	-	ACTTGTTGATAATTGTAGCGGAAAAGTGAGGAAGAAGAACTAATTGCTGTGAGAGGTCAAATCAGAAAAAGGAATAGCGCAGATTGAGGTTTTTGTAAAAGGCCGAATGAATATCCGGCCTGAGATTGCTGATAAGTTTGCTTGTGCGGGCCTGTTCCCCTCACCCTAACCCTCTCCCCGAGGGGGCGAGGGGACTGTCCGTGCGCGCTTTCGAATTAGCCGAGGATTTTTTCCAGATCAGCGCGAACTTCAGCAACCGGCTTGGTGCCGTCAACTTTCGCGTATTTGGTATTACCCGCTTCTGCTTCTTTGGAGTAGTAGCCGATCAGCGGTGCTGTCATCTGATGGTATTCAACCAGACGTTTACGTACGGTCTCTTCCTGATCATCTTTACGGGTA…	essential	none	ATATCCGGCCTGAGATTGCTGATAAGTTTGC	493350	493380	CGGTACAACGAAGACTGAGGACGATGGGGACATAGAACACGGTCTCTAAACATATCCGGCCTGAGATTGCTGATAAGTTTGCATGCTTGAGACCGGTTCCTAGACCTCCTGGATGGATAA	NO	FALSE	ATATCCGGCCTGAGATTGCTGA	FALSE	essential-counterselection-gRNA-00111
CDS	fig|679895.18.peg.470	BW25113_0474	adk	Adenylate kinase (EC 2.7.4.3)	TRUE	645	492631	493275	996	492495	493490	+	-	ACTTGTTGATAATTGTAGCGGAAAAGTGAGGAAGAAGAACTAATTGCTGTGAGAGGTCAAATCAGAAAAAGGAATAGCGCAGATTGAGGTTTTTGTAAAAGGCCGAATGAATATCCGGCCTGAGATTGCTGATAAGTTTGCTTGTGCGGGCCTGTTCCCCTCACCCTAACCCTCTCCCCGAGGGGGCGAGGGGACTGTCCGTGCGCGCTTTCGAATTAGCCGAGGATTTTTTCCAGATCAGCGCGAACTTCAGCAACCGGCTTGGTGCCGTCAACTTTCGCGTATTTGGTATTACCCGCTTCTGCTTCTTTGGAGTAGTAGCCGATCAGCGGTGCTGTCATCTGATGGTATTCAACCAGACGTTTACGTACGGTCTCTTCCTGATCATCTTTACGGGTA…	essential	none	TATCCGGCCTGAGATTGCTGATAAGTTTGCT	493349	493379	CGGTACAACGAAGACTGAGGACGATGGGGACATAGAACACGGTCTCTAAACTATCCGGCCTGAGATTGCTGATAAGTTTGCTATGCTTGAGACCGGTTCCTAGACCTCCTGGATGGATAA	NO	FALSE	TATCCGGCCTGAGATTGCTGAT	FALSE	essential-counterselection-gRNA-00112
CDS	fig|679895.18.peg.470	BW25113_0474	adk	Adenylate kinase (EC 2.7.4.3)	TRUE	645	492631	493275	996	492495	493490	+	-	ACTTGTTGATAATTGTAGCGGAAAAGTGAGGAAGAAGAACTAATTGCTGTGAGAGGTCAAATCAGAAAAAGGAATAGCGCAGATTGAGGTTTTTGTAAAAGGCCGAATGAATATCCGGCCTGAGATTGCTGATAAGTTTGCTTGTGCGGGCCTGTTCCCCTCACCCTAACCCTCTCCCCGAGGGGGCGAGGGGACTGTCCGTGCGCGCTTTCGAATTAGCCGAGGATTTTTTCCAGATCAGCGCGAACTTCAGCAACCGGCTTGGTGCCGTCAACTTTCGCGTATTTGGTATTACCCGCTTCTGCTTCTTTGGAGTAGTAGCCGATCAGCGGTGCTGTCATCTGATGGTATTCAACCAGACGTTTACGTACGGTCTCTTCCTGATCATCTTTACGGGTA…	essential	none	ATCCGGCCTGAGATTGCTGATAAGTTTGCTT	493348	493378	CGGTACAACGAAGACTGAGGACGATGGGGACATAGAACACGGTCTCTAAACATCCGGCCTGAGATTGCTGATAAGTTTGCTTATGCTTGAGACCGGTTCCTAGACCTCCTGGATGGATAA	NO	FALSE	ATCCGGCCTGAGATTGCTGATA	FALSE	essential-counterselection-gRNA-00113
CDS	fig|679895.18.peg.470	BW25113_0474	adk	Adenylate kinase (EC 2.7.4.3)	TRUE	645	492631	493275	996	492495	493490	+	-	ACTTGTTGATAATTGTAGCGGAAAAGTGAGGAAGAAGAACTAATTGCTGTGAGAGGTCAAATCAGAAAAAGGAATAGCGCAGATTGAGGTTTTTGTAAAAGGCCGAATGAATATCCGGCCTGAGATTGCTGATAAGTTTGCTTGTGCGGGCCTGTTCCCCTCACCCTAACCCTCTCCCCGAGGGGGCGAGGGGACTGTCCGTGCGCGCTTTCGAATTAGCCGAGGATTTTTTCCAGATCAGCGCGAACTTCAGCAACCGGCTTGGTGCCGTCAACTTTCGCGTATTTGGTATTACCCGCTTCTGCTTCTTTGGAGTAGTAGCCGATCAGCGGTGCTGTCATCTGATGGTATTCAACCAGACGTTTACGTACGGTCTCTTCCTGATCATCTTTACGGGTA…	essential	none	TCCGGCCTGAGATTGCTGATAAGTTTGCTTG	493347	493377	CGGTACAACGAAGACTGAGGACGATGGGGACATAGAACACGGTCTCTAAACTCCGGCCTGAGATTGCTGATAAGTTTGCTTGATGCTTGAGACCGGTTCCTAGACCTCCTGGATGGATAA	NO	FALSE	TCCGGCCTGAGATTGCTGATAA	FALSE	essential-counterselection-gRNA-00114
CDS	fig|679895.18.peg.470	BW25113_0474	adk	Adenylate kinase (EC 2.7.4.3)	TRUE	645	492631	493275	996	492495	493490	+	-	ACTTGTTGATAATTGTAGCGGAAAAGTGAGGAAGAAGAACTAATTGCTGTGAGAGGTCAAATCAGAAAAAGGAATAGCGCAGATTGAGGTTTTTGTAAAAGGCCGAATGAATATCCGGCCTGAGATTGCTGATAAGTTTGCTTGTGCGGGCCTGTTCCCCTCACCCTAACCCTCTCCCCGAGGGGGCGAGGGGACTGTCCGTGCGCGCTTTCGAATTAGCCGAGGATTTTTTCCAGATCAGCGCGAACTTCAGCAACCGGCTTGGTGCCGTCAACTTTCGCGTATTTGGTATTACCCGCTTCTGCTTCTTTGGAGTAGTAGCCGATCAGCGGTGCTGTCATCTGATGGTATTCAACCAGACGTTTACGTACGGTCTCTTCCTGATCATCTTTACGGGTA…	essential	none	CCGGCCTGAGATTGCTGATAAGTTTGCTTGT	493346	493376	CGGTACAACGAAGACTGAGGACGATGGGGACATAGAACACGGTCTCTAAACCCGGCCTGAGATTGCTGATAAGTTTGCTTGTATGCTTGAGACCGGTTCCTAGACCTCCTGGATGGATAA	NO	FALSE	CCGGCCTGAGATTGCTGATAAG	FALSE	essential-counterselection-gRNA-00115
CDS	fig|679895.18.peg.470	BW25113_0474	adk	Adenylate kinase (EC 2.7.4.3)	TRUE	645	492631	493275	996	492495	493490	+	-	ACTTGTTGATAATTGTAGCGGAAAAGTGAGGAAGAAGAACTAATTGCTGTGAGAGGTCAAATCAGAAAAAGGAATAGCGCAGATTGAGGTTTTTGTAAAAGGCCGAATGAATATCCGGCCTGAGATTGCTGATAAGTTTGCTTGTGCGGGCCTGTTCCCCTCACCCTAACCCTCTCCCCGAGGGGGCGAGGGGACTGTCCGTGCGCGCTTTCGAATTAGCCGAGGATTTTTTCCAGATCAGCGCGAACTTCAGCAACCGGCTTGGTGCCGTCAACTTTCGCGTATTTGGTATTACCCGCTTCTGCTTCTTTGGAGTAGTAGCCGATCAGCGGTGCTGTCATCTGATGGTATTCAACCAGACGTTTACGTACGGTCTCTTCCTGATCATCTTTACGGGTA…	essential	none	CGGCCTGAGATTGCTGATAAGTTTGCTTGTG	493345	493375	CGGTACAACGAAGACTGAGGACGATGGGGACATAGAACACGGTCTCTAAACCGGCCTGAGATTGCTGATAAGTTTGCTTGTGATGCTTGAGACCGGTTCCTAGACCTCCTGGATGGATAA	NO	FALSE	CGGCCTGAGATTGCTGATAAGT	FALSE	essential-counterselection-gRNA-00116
CDS	fig|679895.18.peg.470	BW25113_0474	adk	Adenylate kinase (EC 2.7.4.3)	TRUE	645	492631	493275	996	492495	493490	+	-	ACTTGTTGATAATTGTAGCGGAAAAGTGAGGAAGAAGAACTAATTGCTGTGAGAGGTCAAATCAGAAAAAGGAATAGCGCAGATTGAGGTTTTTGTAAAAGGCCGAATGAATATCCGGCCTGAGATTGCTGATAAGTTTGCTTGTGCGGGCCTGTTCCCCTCACCCTAACCCTCTCCCCGAGGGGGCGAGGGGACTGTCCGTGCGCGCTTTCGAATTAGCCGAGGATTTTTTCCAGATCAGCGCGAACTTCAGCAACCGGCTTGGTGCCGTCAACTTTCGCGTATTTGGTATTACCCGCTTCTGCTTCTTTGGAGTAGTAGCCGATCAGCGGTGCTGTCATCTGATGGTATTCAACCAGACGTTTACGTACGGTCTCTTCCTGATCATCTTTACGGGTA…	essential	none	GGCCTGAGATTGCTGATAAGTTTGCTTGTGC	493344	493374	CGGTACAACGAAGACTGAGGACGATGGGGACATAGAACACGGTCTCTAAACGGCCTGAGATTGCTGATAAGTTTGCTTGTGCATGCTTGAGACCGGTTCCTAGACCTCCTGGATGGATAA	NO	FALSE	GGCCTGAGATTGCTGATAAGTT	FALSE	essential-counterselection-gRNA-00117
CDS	fig|679895.18.peg.470	BW25113_0474	adk	Adenylate kinase (EC 2.7.4.3)	TRUE	645	492631	493275	996	492495	493490	+	-	ACTTGTTGATAATTGTAGCGGAAAAGTGAGGAAGAAGAACTAATTGCTGTGAGAGGTCAAATCAGAAAAAGGAATAGCGCAGATTGAGGTTTTTGTAAAAGGCCGAATGAATATCCGGCCTGAGATTGCTGATAAGTTTGCTTGTGCGGGCCTGTTCCCCTCACCCTAACCCTCTCCCCGAGGGGGCGAGGGGACTGTCCGTGCGCGCTTTCGAATTAGCCGAGGATTTTTTCCAGATCAGCGCGAACTTCAGCAACCGGCTTGGTGCCGTCAACTTTCGCGTATTTGGTATTACCCGCTTCTGCTTCTTTGGAGTAGTAGCCGATCAGCGGTGCTGTCATCTGATGGTATTCAACCAGACGTTTACGTACGGTCTCTTCCTGATCATCTTTACGGGTA…	essential	none	GCCTGAGATTGCTGATAAGTTTGCTTGTGCG	493343	493373	CGGTACAACGAAGACTGAGGACGATGGGGACATAGAACACGGTCTCTAAACGCCTGAGATTGCTGATAAGTTTGCTTGTGCGATGCTTGAGACCGGTTCCTAGACCTCCTGGATGGATAA	NO	FALSE	GCCTGAGATTGCTGATAAGTTT	FALSE	essential-counterselection-gRNA-00118
CDS	fig|679895.18.peg.470	BW25113_0474	adk	Adenylate kinase (EC 2.7.4.3)	TRUE	645	492631	493275	996	492495	493490	+	-	ACTTGTTGATAATTGTAGCGGAAAAGTGAGGAAGAAGAACTAATTGCTGTGAGAGGTCAAATCAGAAAAAGGAATAGCGCAGATTGAGGTTTTTGTAAAAGGCCGAATGAATATCCGGCCTGAGATTGCTGATAAGTTTGCTTGTGCGGGCCTGTTCCCCTCACCCTAACCCTCTCCCCGAGGGGGCGAGGGGACTGTCCGTGCGCGCTTTCGAATTAGCCGAGGATTTTTTCCAGATCAGCGCGAACTTCAGCAACCGGCTTGGTGCCGTCAACTTTCGCGTATTTGGTATTACCCGCTTCTGCTTCTTTGGAGTAGTAGCCGATCAGCGGTGCTGTCATCTGATGGTATTCAACCAGACGTTTACGTACGGTCTCTTCCTGATCATCTTTACGGGTA…	essential	none	CCTGAGATTGCTGATAAGTTTGCTTGTGCGG	493342	493372	CGGTACAACGAAGACTGAGGACGATGGGGACATAGAACACGGTCTCTAAACCCTGAGATTGCTGATAAGTTTGCTTGTGCGGATGCTTGAGACCGGTTCCTAGACCTCCTGGATGGATAA	NO	FALSE	CCTGAGATTGCTGATAAGTTTG	FALSE	essential-counterselection-gRNA-00119
CDS	fig|679895.18.peg.470	BW25113_0474	adk	Adenylate kinase (EC 2.7.4.3)	TRUE	645	492631	493275	996	492495	493490	+	-	ACTTGTTGATAATTGTAGCGGAAAAGTGAGGAAGAAGAACTAATTGCTGTGAGAGGTCAAATCAGAAAAAGGAATAGCGCAGATTGAGGTTTTTGTAAAAGGCCGAATGAATATCCGGCCTGAGATTGCTGATAAGTTTGCTTGTGCGGGCCTGTTCCCCTCACCCTAACCCTCTCCCCGAGGGGGCGAGGGGACTGTCCGTGCGCGCTTTCGAATTAGCCGAGGATTTTTTCCAGATCAGCGCGAACTTCAGCAACCGGCTTGGTGCCGTCAACTTTCGCGTATTTGGTATTACCCGCTTCTGCTTCTTTGGAGTAGTAGCCGATCAGCGGTGCTGTCATCTGATGGTATTCAACCAGACGTTTACGTACGGTCTCTTCCTGATCATCTTTACGGGTA…	essential	none	CTGAGATTGCTGATAAGTTTGCTTGTGCGGG	493341	493371	CGGTACAACGAAGACTGAGGACGATGGGGACATAGAACACGGTCTCTAAACCTGAGATTGCTGATAAGTTTGCTTGTGCGGGATGCTTGAGACCGGTTCCTAGACCTCCTGGATGGATAA	NO	FALSE	CTGAGATTGCTGATAAGTTTGC	FALSE	essential-counterselection-gRNA-00120
CDS	fig|679895.18.peg.470	BW25113_0474	adk	Adenylate kinase (EC 2.7.4.3)	TRUE	645	492631	493275	996	492495	493490	+	-	ACTTGTTGATAATTGTAGCGGAAAAGTGAGGAAGAAGAACTAATTGCTGTGAGAGGTCAAATCAGAAAAAGGAATAGCGCAGATTGAGGTTTTTGTAAAAGGCCGAATGAATATCCGGCCTGAGATTGCTGATAAGTTTGCTTGTGCGGGCCTGTTCCCCTCACCCTAACCCTCTCCCCGAGGGGGCGAGGGGACTGTCCGTGCGCGCTTTCGAATTAGCCGAGGATTTTTTCCAGATCAGCGCGAACTTCAGCAACCGGCTTGGTGCCGTCAACTTTCGCGTATTTGGTATTACCCGCTTCTGCTTCTTTGGAGTAGTAGCCGATCAGCGGTGCTGTCATCTGATGGTATTCAACCAGACGTTTACGTACGGTCTCTTCCTGATCATCTTTACGGGTA…	essential	none	TGAGATTGCTGATAAGTTTGCTTGTGCGGGC	493340	493370	CGGTACAACGAAGACTGAGGACGATGGGGACATAGAACACGGTCTCTAAACTGAGATTGCTGATAAGTTTGCTTGTGCGGGCATGCTTGAGACCGGTTCCTAGACCTCCTGGATGGATAA	NO	FALSE	TGAGATTGCTGATAAGTTTGCT	FALSE	essential-counterselection-gRNA-00121
CDS	fig|679895.18.peg.470	BW25113_0474	adk	Adenylate kinase (EC 2.7.4.3)	TRUE	645	492631	493275	996	492495	493490	+	-	ACTTGTTGATAATTGTAGCGGAAAAGTGAGGAAGAAGAACTAATTGCTGTGAGAGGTCAAATCAGAAAAAGGAATAGCGCAGATTGAGGTTTTTGTAAAAGGCCGAATGAATATCCGGCCTGAGATTGCTGATAAGTTTGCTTGTGCGGGCCTGTTCCCCTCACCCTAACCCTCTCCCCGAGGGGGCGAGGGGACTGTCCGTGCGCGCTTTCGAATTAGCCGAGGATTTTTTCCAGATCAGCGCGAACTTCAGCAACCGGCTTGGTGCCGTCAACTTTCGCGTATTTGGTATTACCCGCTTCTGCTTCTTTGGAGTAGTAGCCGATCAGCGGTGCTGTCATCTGATGGTATTCAACCAGACGTTTACGTACGGTCTCTTCCTGATCATCTTTACGGGTA…	essential	none	GAGATTGCTGATAAGTTTGCTTGTGCGGGCC	493339	493369	CGGTACAACGAAGACTGAGGACGATGGGGACATAGAACACGGTCTCTAAACGAGATTGCTGATAAGTTTGCTTGTGCGGGCCATGCTTGAGACCGGTTCCTAGACCTCCTGGATGGATAA	NO	FALSE	GAGATTGCTGATAAGTTTGCTT	FALSE	essential-counterselection-gRNA-00122
CDS	fig|679895.18.peg.470	BW25113_0474	adk	Adenylate kinase (EC 2.7.4.3)	TRUE	645	492631	493275	996	492495	493490	+	-	ACTTGTTGATAATTGTAGCGGAAAAGTGAGGAAGAAGAACTAATTGCTGTGAGAGGTCAAATCAGAAAAAGGAATAGCGCAGATTGAGGTTTTTGTAAAAGGCCGAATGAATATCCGGCCTGAGATTGCTGATAAGTTTGCTTGTGCGGGCCTGTTCCCCTCACCCTAACCCTCTCCCCGAGGGGGCGAGGGGACTGTCCGTGCGCGCTTTCGAATTAGCCGAGGATTTTTTCCAGATCAGCGCGAACTTCAGCAACCGGCTTGGTGCCGTCAACTTTCGCGTATTTGGTATTACCCGCTTCTGCTTCTTTGGAGTAGTAGCCGATCAGCGGTGCTGTCATCTGATGGTATTCAACCAGACGTTTACGTACGGTCTCTTCCTGATCATCTTTACGGGTA…	essential	none	AGATTGCTGATAAGTTTGCTTGTGCGGGCCT	493338	493368	CGGTACAACGAAGACTGAGGACGATGGGGACATAGAACACGGTCTCTAAACAGATTGCTGATAAGTTTGCTTGTGCGGGCCTATGCTTGAGACCGGTTCCTAGACCTCCTGGATGGATAA	NO	FALSE	AGATTGCTGATAAGTTTGCTTG	FALSE	essential-counterselection-gRNA-00123
CDS	fig|679895.18.peg.470	BW25113_0474	adk	Adenylate kinase (EC 2.7.4.3)	TRUE	645	492631	493275	996	492495	493490	+	-	ACTTGTTGATAATTGTAGCGGAAAAGTGAGGAAGAAGAACTAATTGCTGTGAGAGGTCAAATCAGAAAAAGGAATAGCGCAGATTGAGGTTTTTGTAAAAGGCCGAATGAATATCCGGCCTGAGATTGCTGATAAGTTTGCTTGTGCGGGCCTGTTCCCCTCACCCTAACCCTCTCCCCGAGGGGGCGAGGGGACTGTCCGTGCGCGCTTTCGAATTAGCCGAGGATTTTTTCCAGATCAGCGCGAACTTCAGCAACCGGCTTGGTGCCGTCAACTTTCGCGTATTTGGTATTACCCGCTTCTGCTTCTTTGGAGTAGTAGCCGATCAGCGGTGCTGTCATCTGATGGTATTCAACCAGACGTTTACGTACGGTCTCTTCCTGATCATCTTTACGGGTA…	essential	none	GATTGCTGATAAGTTTGCTTGTGCGGGCCTG	493337	493367	CGGTACAACGAAGACTGAGGACGATGGGGACATAGAACACGGTCTCTAAACGATTGCTGATAAGTTTGCTTGTGCGGGCCTGATGCTTGAGACCGGTTCCTAGACCTCCTGGATGGATAA	NO	FALSE	GATTGCTGATAAGTTTGCTTGT	FALSE	essential-counterselection-gRNA-00124
CDS	fig|679895.18.peg.470	BW25113_0474	adk	Adenylate kinase (EC 2.7.4.3)	TRUE	645	492631	493275	996	492495	493490	+	-	ACTTGTTGATAATTGTAGCGGAAAAGTGAGGAAGAAGAACTAATTGCTGTGAGAGGTCAAATCAGAAAAAGGAATAGCGCAGATTGAGGTTTTTGTAAAAGGCCGAATGAATATCCGGCCTGAGATTGCTGATAAGTTTGCTTGTGCGGGCCTGTTCCCCTCACCCTAACCCTCTCCCCGAGGGGGCGAGGGGACTGTCCGTGCGCGCTTTCGAATTAGCCGAGGATTTTTTCCAGATCAGCGCGAACTTCAGCAACCGGCTTGGTGCCGTCAACTTTCGCGTATTTGGTATTACCCGCTTCTGCTTCTTTGGAGTAGTAGCCGATCAGCGGTGCTGTCATCTGATGGTATTCAACCAGACGTTTACGTACGGTCTCTTCCTGATCATCTTTACGGGTA…	essential	none	ATTGCTGATAAGTTTGCTTGTGCGGGCCTGT	493336	493366	CGGTACAACGAAGACTGAGGACGATGGGGACATAGAACACGGTCTCTAAACATTGCTGATAAGTTTGCTTGTGCGGGCCTGTATGCTTGAGACCGGTTCCTAGACCTCCTGGATGGATAA	NO	FALSE	ATTGCTGATAAGTTTGCTTGTG	FALSE	essential-counterselection-gRNA-00125
CDS	fig|679895.18.peg.470	BW25113_0474	adk	Adenylate kinase (EC 2.7.4.3)	TRUE	645	492631	493275	996	492495	493490	+	-	ACTTGTTGATAATTGTAGCGGAAAAGTGAGGAAGAAGAACTAATTGCTGTGAGAGGTCAAATCAGAAAAAGGAATAGCGCAGATTGAGGTTTTTGTAAAAGGCCGAATGAATATCCGGCCTGAGATTGCTGATAAGTTTGCTTGTGCGGGCCTGTTCCCCTCACCCTAACCCTCTCCCCGAGGGGGCGAGGGGACTGTCCGTGCGCGCTTTCGAATTAGCCGAGGATTTTTTCCAGATCAGCGCGAACTTCAGCAACCGGCTTGGTGCCGTCAACTTTCGCGTATTTGGTATTACCCGCTTCTGCTTCTTTGGAGTAGTAGCCGATCAGCGGTGCTGTCATCTGATGGTATTCAACCAGACGTTTACGTACGGTCTCTTCCTGATCATCTTTACGGGTA…	essential	none	TTGCTGATAAGTTTGCTTGTGCGGGCCTGTT	493335	493365	CGGTACAACGAAGACTGAGGACGATGGGGACATAGAACACGGTCTCTAAACTTGCTGATAAGTTTGCTTGTGCGGGCCTGTTATGCTTGAGACCGGTTCCTAGACCTCCTGGATGGATAA	NO	FALSE	TTGCTGATAAGTTTGCTTGTGC	FALSE	essential-counterselection-gRNA-00126
CDS	fig|679895.18.peg.470	BW25113_0474	adk	Adenylate kinase (EC 2.7.4.3)	TRUE	645	492631	493275	996	492495	493490	+	-	ACTTGTTGATAATTGTAGCGGAAAAGTGAGGAAGAAGAACTAATTGCTGTGAGAGGTCAAATCAGAAAAAGGAATAGCGCAGATTGAGGTTTTTGTAAAAGGCCGAATGAATATCCGGCCTGAGATTGCTGATAAGTTTGCTTGTGCGGGCCTGTTCCCCTCACCCTAACCCTCTCCCCGAGGGGGCGAGGGGACTGTCCGTGCGCGCTTTCGAATTAGCCGAGGATTTTTTCCAGATCAGCGCGAACTTCAGCAACCGGCTTGGTGCCGTCAACTTTCGCGTATTTGGTATTACCCGCTTCTGCTTCTTTGGAGTAGTAGCCGATCAGCGGTGCTGTCATCTGATGGTATTCAACCAGACGTTTACGTACGGTCTCTTCCTGATCATCTTTACGGGTA…	essential	none	TGCTGATAAGTTTGCTTGTGCGGGCCTGTTC	493334	493364	CGGTACAACGAAGACTGAGGACGATGGGGACATAGAACACGGTCTCTAAACTGCTGATAAGTTTGCTTGTGCGGGCCTGTTCATGCTTGAGACCGGTTCCTAGACCTCCTGGATGGATAA	NO	FALSE	TGCTGATAAGTTTGCTTGTGCG	FALSE	essential-counterselection-gRNA-00127
CDS	fig|679895.18.peg.470	BW25113_0474	adk	Adenylate kinase (EC 2.7.4.3)	TRUE	645	492631	493275	996	492495	493490	+	-	ACTTGTTGATAATTGTAGCGGAAAAGTGAGGAAGAAGAACTAATTGCTGTGAGAGGTCAAATCAGAAAAAGGAATAGCGCAGATTGAGGTTTTTGTAAAAGGCCGAATGAATATCCGGCCTGAGATTGCTGATAAGTTTGCTTGTGCGGGCCTGTTCCCCTCACCCTAACCCTCTCCCCGAGGGGGCGAGGGGACTGTCCGTGCGCGCTTTCGAATTAGCCGAGGATTTTTTCCAGATCAGCGCGAACTTCAGCAACCGGCTTGGTGCCGTCAACTTTCGCGTATTTGGTATTACCCGCTTCTGCTTCTTTGGAGTAGTAGCCGATCAGCGGTGCTGTCATCTGATGGTATTCAACCAGACGTTTACGTACGGTCTCTTCCTGATCATCTTTACGGGTA…	essential	none	GCTGATAAGTTTGCTTGTGCGGGCCTGTTCC	493333	493363	CGGTACAACGAAGACTGAGGACGATGGGGACATAGAACACGGTCTCTAAACGCTGATAAGTTTGCTTGTGCGGGCCTGTTCCATGCTTGAGACCGGTTCCTAGACCTCCTGGATGGATAA	NO	FALSE	GCTGATAAGTTTGCTTGTGCGG	FALSE	essential-counterselection-gRNA-00128
CDS	fig|679895.18.peg.470	BW25113_0474	adk	Adenylate kinase (EC 2.7.4.3)	TRUE	645	492631	493275	996	492495	493490	+	-	ACTTGTTGATAATTGTAGCGGAAAAGTGAGGAAGAAGAACTAATTGCTGTGAGAGGTCAAATCAGAAAAAGGAATAGCGCAGATTGAGGTTTTTGTAAAAGGCCGAATGAATATCCGGCCTGAGATTGCTGATAAGTTTGCTTGTGCGGGCCTGTTCCCCTCACCCTAACCCTCTCCCCGAGGGGGCGAGGGGACTGTCCGTGCGCGCTTTCGAATTAGCCGAGGATTTTTTCCAGATCAGCGCGAACTTCAGCAACCGGCTTGGTGCCGTCAACTTTCGCGTATTTGGTATTACCCGCTTCTGCTTCTTTGGAGTAGTAGCCGATCAGCGGTGCTGTCATCTGATGGTATTCAACCAGACGTTTACGTACGGTCTCTTCCTGATCATCTTTACGGGTA…	essential	none	CTGATAAGTTTGCTTGTGCGGGCCTGTTCCC	493332	493362	CGGTACAACGAAGACTGAGGACGATGGGGACATAGAACACGGTCTCTAAACCTGATAAGTTTGCTTGTGCGGGCCTGTTCCCATGCTTGAGACCGGTTCCTAGACCTCCTGGATGGATAA	NO	FALSE	CTGATAAGTTTGCTTGTGCGGG	FALSE	essential-counterselection-gRNA-00129
CDS	fig|679895.18.peg.470	BW25113_0474	adk	Adenylate kinase (EC 2.7.4.3)	TRUE	645	492631	493275	996	492495	493490	+	-	ACTTGTTGATAATTGTAGCGGAAAAGTGAGGAAGAAGAACTAATTGCTGTGAGAGGTCAAATCAGAAAAAGGAATAGCGCAGATTGAGGTTTTTGTAAAAGGCCGAATGAATATCCGGCCTGAGATTGCTGATAAGTTTGCTTGTGCGGGCCTGTTCCCCTCACCCTAACCCTCTCCCCGAGGGGGCGAGGGGACTGTCCGTGCGCGCTTTCGAATTAGCCGAGGATTTTTTCCAGATCAGCGCGAACTTCAGCAACCGGCTTGGTGCCGTCAACTTTCGCGTATTTGGTATTACCCGCTTCTGCTTCTTTGGAGTAGTAGCCGATCAGCGGTGCTGTCATCTGATGGTATTCAACCAGACGTTTACGTACGGTCTCTTCCTGATCATCTTTACGGGTA…	essential	none	TGATAAGTTTGCTTGTGCGGGCCTGTTCCCC	493331	493361	CGGTACAACGAAGACTGAGGACGATGGGGACATAGAACACGGTCTCTAAACTGATAAGTTTGCTTGTGCGGGCCTGTTCCCCATGCTTGAGACCGGTTCCTAGACCTCCTGGATGGATAA	NO	FALSE	TGATAAGTTTGCTTGTGCGGGC	FALSE	essential-counterselection-gRNA-00130
CDS	fig|679895.18.peg.470	BW25113_0474	adk	Adenylate kinase (EC 2.7.4.3)	TRUE	645	492631	493275	996	492495	493490	+	-	ACTTGTTGATAATTGTAGCGGAAAAGTGAGGAAGAAGAACTAATTGCTGTGAGAGGTCAAATCAGAAAAAGGAATAGCGCAGATTGAGGTTTTTGTAAAAGGCCGAATGAATATCCGGCCTGAGATTGCTGATAAGTTTGCTTGTGCGGGCCTGTTCCCCTCACCCTAACCCTCTCCCCGAGGGGGCGAGGGGACTGTCCGTGCGCGCTTTCGAATTAGCCGAGGATTTTTTCCAGATCAGCGCGAACTTCAGCAACCGGCTTGGTGCCGTCAACTTTCGCGTATTTGGTATTACCCGCTTCTGCTTCTTTGGAGTAGTAGCCGATCAGCGGTGCTGTCATCTGATGGTATTCAACCAGACGTTTACGTACGGTCTCTTCCTGATCATCTTTACGGGTA…	essential	none	GATAAGTTTGCTTGTGCGGGCCTGTTCCCCT	493330	493360	CGGTACAACGAAGACTGAGGACGATGGGGACATAGAACACGGTCTCTAAACGATAAGTTTGCTTGTGCGGGCCTGTTCCCCTATGCTTGAGACCGGTTCCTAGACCTCCTGGATGGATAA	NO	FALSE	GATAAGTTTGCTTGTGCGGGCC	FALSE	essential-counterselection-gRNA-00131
CDS	fig|679895.18.peg.470	BW25113_0474	adk	Adenylate kinase (EC 2.7.4.3)	TRUE	645	492631	493275	996	492495	493490	+	-	ACTTGTTGATAATTGTAGCGGAAAAGTGAGGAAGAAGAACTAATTGCTGTGAGAGGTCAAATCAGAAAAAGGAATAGCGCAGATTGAGGTTTTTGTAAAAGGCCGAATGAATATCCGGCCTGAGATTGCTGATAAGTTTGCTTGTGCGGGCCTGTTCCCCTCACCCTAACCCTCTCCCCGAGGGGGCGAGGGGACTGTCCGTGCGCGCTTTCGAATTAGCCGAGGATTTTTTCCAGATCAGCGCGAACTTCAGCAACCGGCTTGGTGCCGTCAACTTTCGCGTATTTGGTATTACCCGCTTCTGCTTCTTTGGAGTAGTAGCCGATCAGCGGTGCTGTCATCTGATGGTATTCAACCAGACGTTTACGTACGGTCTCTTCCTGATCATCTTTACGGGTA…	essential	none	ATAAGTTTGCTTGTGCGGGCCTGTTCCCCTC	493329	493359	CGGTACAACGAAGACTGAGGACGATGGGGACATAGAACACGGTCTCTAAACATAAGTTTGCTTGTGCGGGCCTGTTCCCCTCATGCTTGAGACCGGTTCCTAGACCTCCTGGATGGATAA	NO	FALSE	ATAAGTTTGCTTGTGCGGGCCT	FALSE	essential-counterselection-gRNA-00132
CDS	fig|679895.18.peg.470	BW25113_0474	adk	Adenylate kinase (EC 2.7.4.3)	TRUE	645	492631	493275	996	492495	493490	+	-	ACTTGTTGATAATTGTAGCGGAAAAGTGAGGAAGAAGAACTAATTGCTGTGAGAGGTCAAATCAGAAAAAGGAATAGCGCAGATTGAGGTTTTTGTAAAAGGCCGAATGAATATCCGGCCTGAGATTGCTGATAAGTTTGCTTGTGCGGGCCTGTTCCCCTCACCCTAACCCTCTCCCCGAGGGGGCGAGGGGACTGTCCGTGCGCGCTTTCGAATTAGCCGAGGATTTTTTCCAGATCAGCGCGAACTTCAGCAACCGGCTTGGTGCCGTCAACTTTCGCGTATTTGGTATTACCCGCTTCTGCTTCTTTGGAGTAGTAGCCGATCAGCGGTGCTGTCATCTGATGGTATTCAACCAGACGTTTACGTACGGTCTCTTCCTGATCATCTTTACGGGTA…	essential	none	TAAGTTTGCTTGTGCGGGCCTGTTCCCCTCA	493328	493358	CGGTACAACGAAGACTGAGGACGATGGGGACATAGAACACGGTCTCTAAACTAAGTTTGCTTGTGCGGGCCTGTTCCCCTCAATGCTTGAGACCGGTTCCTAGACCTCCTGGATGGATAA	NO	FALSE	TAAGTTTGCTTGTGCGGGCCTG	FALSE	essential-counterselection-gRNA-00133
CDS	fig|679895.18.peg.470	BW25113_0474	adk	Adenylate kinase (EC 2.7.4.3)	TRUE	645	492631	493275	996	492495	493490	+	-	ACTTGTTGATAATTGTAGCGGAAAAGTGAGGAAGAAGAACTAATTGCTGTGAGAGGTCAAATCAGAAAAAGGAATAGCGCAGATTGAGGTTTTTGTAAAAGGCCGAATGAATATCCGGCCTGAGATTGCTGATAAGTTTGCTTGTGCGGGCCTGTTCCCCTCACCCTAACCCTCTCCCCGAGGGGGCGAGGGGACTGTCCGTGCGCGCTTTCGAATTAGCCGAGGATTTTTTCCAGATCAGCGCGAACTTCAGCAACCGGCTTGGTGCCGTCAACTTTCGCGTATTTGGTATTACCCGCTTCTGCTTCTTTGGAGTAGTAGCCGATCAGCGGTGCTGTCATCTGATGGTATTCAACCAGACGTTTACGTACGGTCTCTTCCTGATCATCTTTACGGGTA…	essential	none	AAGTTTGCTTGTGCGGGCCTGTTCCCCTCAC	493327	493357	CGGTACAACGAAGACTGAGGACGATGGGGACATAGAACACGGTCTCTAAACAAGTTTGCTTGTGCGGGCCTGTTCCCCTCACATGCTTGAGACCGGTTCCTAGACCTCCTGGATGGATAA	NO	FALSE	AAGTTTGCTTGTGCGGGCCTGT	FALSE	essential-counterselection-gRNA-00134
CDS	fig|679895.18.peg.470	BW25113_0474	adk	Adenylate kinase (EC 2.7.4.3)	TRUE	645	492631	493275	996	492495	493490	+	-	ACTTGTTGATAATTGTAGCGGAAAAGTGAGGAAGAAGAACTAATTGCTGTGAGAGGTCAAATCAGAAAAAGGAATAGCGCAGATTGAGGTTTTTGTAAAAGGCCGAATGAATATCCGGCCTGAGATTGCTGATAAGTTTGCTTGTGCGGGCCTGTTCCCCTCACCCTAACCCTCTCCCCGAGGGGGCGAGGGGACTGTCCGTGCGCGCTTTCGAATTAGCCGAGGATTTTTTCCAGATCAGCGCGAACTTCAGCAACCGGCTTGGTGCCGTCAACTTTCGCGTATTTGGTATTACCCGCTTCTGCTTCTTTGGAGTAGTAGCCGATCAGCGGTGCTGTCATCTGATGGTATTCAACCAGACGTTTACGTACGGTCTCTTCCTGATCATCTTTACGGGTA…	essential	none	AGTTTGCTTGTGCGGGCCTGTTCCCCTCACC	493326	493356	CGGTACAACGAAGACTGAGGACGATGGGGACATAGAACACGGTCTCTAAACAGTTTGCTTGTGCGGGCCTGTTCCCCTCACCATGCTTGAGACCGGTTCCTAGACCTCCTGGATGGATAA	NO	FALSE	AGTTTGCTTGTGCGGGCCTGTT	FALSE	essential-counterselection-gRNA-00135
CDS	fig|679895.18.peg.470	BW25113_0474	adk	Adenylate kinase (EC 2.7.4.3)	TRUE	645	492631	493275	996	492495	493490	+	-	ACTTGTTGATAATTGTAGCGGAAAAGTGAGGAAGAAGAACTAATTGCTGTGAGAGGTCAAATCAGAAAAAGGAATAGCGCAGATTGAGGTTTTTGTAAAAGGCCGAATGAATATCCGGCCTGAGATTGCTGATAAGTTTGCTTGTGCGGGCCTGTTCCCCTCACCCTAACCCTCTCCCCGAGGGGGCGAGGGGACTGTCCGTGCGCGCTTTCGAATTAGCCGAGGATTTTTTCCAGATCAGCGCGAACTTCAGCAACCGGCTTGGTGCCGTCAACTTTCGCGTATTTGGTATTACCCGCTTCTGCTTCTTTGGAGTAGTAGCCGATCAGCGGTGCTGTCATCTGATGGTATTCAACCAGACGTTTACGTACGGTCTCTTCCTGATCATCTTTACGGGTA…	essential	none	GTTTGCTTGTGCGGGCCTGTTCCCCTCACCC	493325	493355	CGGTACAACGAAGACTGAGGACGATGGGGACATAGAACACGGTCTCTAAACGTTTGCTTGTGCGGGCCTGTTCCCCTCACCCATGCTTGAGACCGGTTCCTAGACCTCCTGGATGGATAA	NO	FALSE	GTTTGCTTGTGCGGGCCTGTTC	FALSE	essential-counterselection-gRNA-00136
CDS	fig|679895.18.peg.470	BW25113_0474	adk	Adenylate kinase (EC 2.7.4.3)	TRUE	645	492631	493275	996	492495	493490	+	-	ACTTGTTGATAATTGTAGCGGAAAAGTGAGGAAGAAGAACTAATTGCTGTGAGAGGTCAAATCAGAAAAAGGAATAGCGCAGATTGAGGTTTTTGTAAAAGGCCGAATGAATATCCGGCCTGAGATTGCTGATAAGTTTGCTTGTGCGGGCCTGTTCCCCTCACCCTAACCCTCTCCCCGAGGGGGCGAGGGGACTGTCCGTGCGCGCTTTCGAATTAGCCGAGGATTTTTTCCAGATCAGCGCGAACTTCAGCAACCGGCTTGGTGCCGTCAACTTTCGCGTATTTGGTATTACCCGCTTCTGCTTCTTTGGAGTAGTAGCCGATCAGCGGTGCTGTCATCTGATGGTATTCAACCAGACGTTTACGTACGGTCTCTTCCTGATCATCTTTACGGGTA…	essential	none	TTTGCTTGTGCGGGCCTGTTCCCCTCACCCT	493324	493354	CGGTACAACGAAGACTGAGGACGATGGGGACATAGAACACGGTCTCTAAACTTTGCTTGTGCGGGCCTGTTCCCCTCACCCTATGCTTGAGACCGGTTCCTAGACCTCCTGGATGGATAA	NO	FALSE	TTTGCTTGTGCGGGCCTGTTCC	FALSE	essential-counterselection-gRNA-00137
CDS	fig|679895.18.peg.470	BW25113_0474	adk	Adenylate kinase (EC 2.7.4.3)	TRUE	645	492631	493275	996	492495	493490	+	-	ACTTGTTGATAATTGTAGCGGAAAAGTGAGGAAGAAGAACTAATTGCTGTGAGAGGTCAAATCAGAAAAAGGAATAGCGCAGATTGAGGTTTTTGTAAAAGGCCGAATGAATATCCGGCCTGAGATTGCTGATAAGTTTGCTTGTGCGGGCCTGTTCCCCTCACCCTAACCCTCTCCCCGAGGGGGCGAGGGGACTGTCCGTGCGCGCTTTCGAATTAGCCGAGGATTTTTTCCAGATCAGCGCGAACTTCAGCAACCGGCTTGGTGCCGTCAACTTTCGCGTATTTGGTATTACCCGCTTCTGCTTCTTTGGAGTAGTAGCCGATCAGCGGTGCTGTCATCTGATGGTATTCAACCAGACGTTTACGTACGGTCTCTTCCTGATCATCTTTACGGGTA…	essential	none	TTGCTTGTGCGGGCCTGTTCCCCTCACCCTA	493323	493353	CGGTACAACGAAGACTGAGGACGATGGGGACATAGAACACGGTCTCTAAACTTGCTTGTGCGGGCCTGTTCCCCTCACCCTAATGCTTGAGACCGGTTCCTAGACCTCCTGGATGGATAA	NO	FALSE	TTGCTTGTGCGGGCCTGTTCCC	FALSE	essential-counterselection-gRNA-00138
CDS	fig|679895.18.peg.470	BW25113_0474	adk	Adenylate kinase (EC 2.7.4.3)	TRUE	645	492631	493275	996	492495	493490	+	-	ACTTGTTGATAATTGTAGCGGAAAAGTGAGGAAGAAGAACTAATTGCTGTGAGAGGTCAAATCAGAAAAAGGAATAGCGCAGATTGAGGTTTTTGTAAAAGGCCGAATGAATATCCGGCCTGAGATTGCTGATAAGTTTGCTTGTGCGGGCCTGTTCCCCTCACCCTAACCCTCTCCCCGAGGGGGCGAGGGGACTGTCCGTGCGCGCTTTCGAATTAGCCGAGGATTTTTTCCAGATCAGCGCGAACTTCAGCAACCGGCTTGGTGCCGTCAACTTTCGCGTATTTGGTATTACCCGCTTCTGCTTCTTTGGAGTAGTAGCCGATCAGCGGTGCTGTCATCTGATGGTATTCAACCAGACGTTTACGTACGGTCTCTTCCTGATCATCTTTACGGGTA…	essential	none	TGCTTGTGCGGGCCTGTTCCCCTCACCCTAA	493322	493352	CGGTACAACGAAGACTGAGGACGATGGGGACATAGAACACGGTCTCTAAACTGCTTGTGCGGGCCTGTTCCCCTCACCCTAAATGCTTGAGACCGGTTCCTAGACCTCCTGGATGGATAA	NO	FALSE	TGCTTGTGCGGGCCTGTTCCCC	FALSE	essential-counterselection-gRNA-00139
CDS	fig|679895.18.peg.470	BW25113_0474	adk	Adenylate kinase (EC 2.7.4.3)	TRUE	645	492631	493275	996	492495	493490	+	-	ACTTGTTGATAATTGTAGCGGAAAAGTGAGGAAGAAGAACTAATTGCTGTGAGAGGTCAAATCAGAAAAAGGAATAGCGCAGATTGAGGTTTTTGTAAAAGGCCGAATGAATATCCGGCCTGAGATTGCTGATAAGTTTGCTTGTGCGGGCCTGTTCCCCTCACCCTAACCCTCTCCCCGAGGGGGCGAGGGGACTGTCCGTGCGCGCTTTCGAATTAGCCGAGGATTTTTTCCAGATCAGCGCGAACTTCAGCAACCGGCTTGGTGCCGTCAACTTTCGCGTATTTGGTATTACCCGCTTCTGCTTCTTTGGAGTAGTAGCCGATCAGCGGTGCTGTCATCTGATGGTATTCAACCAGACGTTTACGTACGGTCTCTTCCTGATCATCTTTACGGGTA…	essential	none	GCTTGTGCGGGCCTGTTCCCCTCACCCTAAC	493321	493351	CGGTACAACGAAGACTGAGGACGATGGGGACATAGAACACGGTCTCTAAACGCTTGTGCGGGCCTGTTCCCCTCACCCTAACATGCTTGAGACCGGTTCCTAGACCTCCTGGATGGATAA	NO	FALSE	GCTTGTGCGGGCCTGTTCCCCT	FALSE	essential-counterselection-gRNA-00140
CDS	fig|679895.18.peg.470	BW25113_0474	adk	Adenylate kinase (EC 2.7.4.3)	TRUE	645	492631	493275	996	492495	493490	+	-	ACTTGTTGATAATTGTAGCGGAAAAGTGAGGAAGAAGAACTAATTGCTGTGAGAGGTCAAATCAGAAAAAGGAATAGCGCAGATTGAGGTTTTTGTAAAAGGCCGAATGAATATCCGGCCTGAGATTGCTGATAAGTTTGCTTGTGCGGGCCTGTTCCCCTCACCCTAACCCTCTCCCCGAGGGGGCGAGGGGACTGTCCGTGCGCGCTTTCGAATTAGCCGAGGATTTTTTCCAGATCAGCGCGAACTTCAGCAACCGGCTTGGTGCCGTCAACTTTCGCGTATTTGGTATTACCCGCTTCTGCTTCTTTGGAGTAGTAGCCGATCAGCGGTGCTGTCATCTGATGGTATTCAACCAGACGTTTACGTACGGTCTCTTCCTGATCATCTTTACGGGTA…	essential	none	CTTGTGCGGGCCTGTTCCCCTCACCCTAACC	493320	493350	CGGTACAACGAAGACTGAGGACGATGGGGACATAGAACACGGTCTCTAAACCTTGTGCGGGCCTGTTCCCCTCACCCTAACCATGCTTGAGACCGGTTCCTAGACCTCCTGGATGGATAA	NO	FALSE	CTTGTGCGGGCCTGTTCCCCTC	FALSE	essential-counterselection-gRNA-00141
CDS	fig|679895.18.peg.470	BW25113_0474	adk	Adenylate kinase (EC 2.7.4.3)	TRUE	645	492631	493275	996	492495	493490	+	-	ACTTGTTGATAATTGTAGCGGAAAAGTGAGGAAGAAGAACTAATTGCTGTGAGAGGTCAAATCAGAAAAAGGAATAGCGCAGATTGAGGTTTTTGTAAAAGGCCGAATGAATATCCGGCCTGAGATTGCTGATAAGTTTGCTTGTGCGGGCCTGTTCCCCTCACCCTAACCCTCTCCCCGAGGGGGCGAGGGGACTGTCCGTGCGCGCTTTCGAATTAGCCGAGGATTTTTTCCAGATCAGCGCGAACTTCAGCAACCGGCTTGGTGCCGTCAACTTTCGCGTATTTGGTATTACCCGCTTCTGCTTCTTTGGAGTAGTAGCCGATCAGCGGTGCTGTCATCTGATGGTATTCAACCAGACGTTTACGTACGGTCTCTTCCTGATCATCTTTACGGGTA…	essential	none	TTGTGCGGGCCTGTTCCCCTCACCCTAACCC	493319	493349	CGGTACAACGAAGACTGAGGACGATGGGGACATAGAACACGGTCTCTAAACTTGTGCGGGCCTGTTCCCCTCACCCTAACCCATGCTTGAGACCGGTTCCTAGACCTCCTGGATGGATAA	NO	FALSE	TTGTGCGGGCCTGTTCCCCTCA	FALSE	essential-counterselection-gRNA-00142
CDS	fig|679895.18.peg.470	BW25113_0474	adk	Adenylate kinase (EC 2.7.4.3)	TRUE	645	492631	493275	996	492495	493490	+	-	ACTTGTTGATAATTGTAGCGGAAAAGTGAGGAAGAAGAACTAATTGCTGTGAGAGGTCAAATCAGAAAAAGGAATAGCGCAGATTGAGGTTTTTGTAAAAGGCCGAATGAATATCCGGCCTGAGATTGCTGATAAGTTTGCTTGTGCGGGCCTGTTCCCCTCACCCTAACCCTCTCCCCGAGGGGGCGAGGGGACTGTCCGTGCGCGCTTTCGAATTAGCCGAGGATTTTTTCCAGATCAGCGCGAACTTCAGCAACCGGCTTGGTGCCGTCAACTTTCGCGTATTTGGTATTACCCGCTTCTGCTTCTTTGGAGTAGTAGCCGATCAGCGGTGCTGTCATCTGATGGTATTCAACCAGACGTTTACGTACGGTCTCTTCCTGATCATCTTTACGGGTA…	essential	none	TGTGCGGGCCTGTTCCCCTCACCCTAACCCT	493318	493348	CGGTACAACGAAGACTGAGGACGATGGGGACATAGAACACGGTCTCTAAACTGTGCGGGCCTGTTCCCCTCACCCTAACCCTATGCTTGAGACCGGTTCCTAGACCTCCTGGATGGATAA	NO	FALSE	TGTGCGGGCCTGTTCCCCTCAC	FALSE	essential-counterselection-gRNA-00143
CDS	fig|679895.18.peg.470	BW25113_0474	adk	Adenylate kinase (EC 2.7.4.3)	TRUE	645	492631	493275	996	492495	493490	+	-	ACTTGTTGATAATTGTAGCGGAAAAGTGAGGAAGAAGAACTAATTGCTGTGAGAGGTCAAATCAGAAAAAGGAATAGCGCAGATTGAGGTTTTTGTAAAAGGCCGAATGAATATCCGGCCTGAGATTGCTGATAAGTTTGCTTGTGCGGGCCTGTTCCCCTCACCCTAACCCTCTCCCCGAGGGGGCGAGGGGACTGTCCGTGCGCGCTTTCGAATTAGCCGAGGATTTTTTCCAGATCAGCGCGAACTTCAGCAACCGGCTTGGTGCCGTCAACTTTCGCGTATTTGGTATTACCCGCTTCTGCTTCTTTGGAGTAGTAGCCGATCAGCGGTGCTGTCATCTGATGGTATTCAACCAGACGTTTACGTACGGTCTCTTCCTGATCATCTTTACGGGTA…	essential	none	GTGCGGGCCTGTTCCCCTCACCCTAACCCTC	493317	493347	CGGTACAACGAAGACTGAGGACGATGGGGACATAGAACACGGTCTCTAAACGTGCGGGCCTGTTCCCCTCACCCTAACCCTCATGCTTGAGACCGGTTCCTAGACCTCCTGGATGGATAA	NO	FALSE	GTGCGGGCCTGTTCCCCTCACC	FALSE	essential-counterselection-gRNA-00144
CDS	fig|679895.18.peg.470	BW25113_0474	adk	Adenylate kinase (EC 2.7.4.3)	TRUE	645	492631	493275	996	492495	493490	+	-	ACTTGTTGATAATTGTAGCGGAAAAGTGAGGAAGAAGAACTAATTGCTGTGAGAGGTCAAATCAGAAAAAGGAATAGCGCAGATTGAGGTTTTTGTAAAAGGCCGAATGAATATCCGGCCTGAGATTGCTGATAAGTTTGCTTGTGCGGGCCTGTTCCCCTCACCCTAACCCTCTCCCCGAGGGGGCGAGGGGACTGTCCGTGCGCGCTTTCGAATTAGCCGAGGATTTTTTCCAGATCAGCGCGAACTTCAGCAACCGGCTTGGTGCCGTCAACTTTCGCGTATTTGGTATTACCCGCTTCTGCTTCTTTGGAGTAGTAGCCGATCAGCGGTGCTGTCATCTGATGGTATTCAACCAGACGTTTACGTACGGTCTCTTCCTGATCATCTTTACGGGTA…	essential	none	TGCGGGCCTGTTCCCCTCACCCTAACCCTCT	493316	493346	CGGTACAACGAAGACTGAGGACGATGGGGACATAGAACACGGTCTCTAAACTGCGGGCCTGTTCCCCTCACCCTAACCCTCTATGCTTGAGACCGGTTCCTAGACCTCCTGGATGGATAA	NO	FALSE	TGCGGGCCTGTTCCCCTCACCC	FALSE	essential-counterselection-gRNA-00145
CDS	fig|679895.18.peg.470	BW25113_0474	adk	Adenylate kinase (EC 2.7.4.3)	TRUE	645	492631	493275	996	492495	493490	+	-	ACTTGTTGATAATTGTAGCGGAAAAGTGAGGAAGAAGAACTAATTGCTGTGAGAGGTCAAATCAGAAAAAGGAATAGCGCAGATTGAGGTTTTTGTAAAAGGCCGAATGAATATCCGGCCTGAGATTGCTGATAAGTTTGCTTGTGCGGGCCTGTTCCCCTCACCCTAACCCTCTCCCCGAGGGGGCGAGGGGACTGTCCGTGCGCGCTTTCGAATTAGCCGAGGATTTTTTCCAGATCAGCGCGAACTTCAGCAACCGGCTTGGTGCCGTCAACTTTCGCGTATTTGGTATTACCCGCTTCTGCTTCTTTGGAGTAGTAGCCGATCAGCGGTGCTGTCATCTGATGGTATTCAACCAGACGTTTACGTACGGTCTCTTCCTGATCATCTTTACGGGTA…	essential	none	GCGGGCCTGTTCCCCTCACCCTAACCCTCTC	493315	493345	CGGTACAACGAAGACTGAGGACGATGGGGACATAGAACACGGTCTCTAAACGCGGGCCTGTTCCCCTCACCCTAACCCTCTCATGCTTGAGACCGGTTCCTAGACCTCCTGGATGGATAA	NO	FALSE	GCGGGCCTGTTCCCCTCACCCT	FALSE	essential-counterselection-gRNA-00146
CDS	fig|679895.18.peg.470	BW25113_0474	adk	Adenylate kinase (EC 2.7.4.3)	TRUE	645	492631	493275	996	492495	493490	+	-	ACTTGTTGATAATTGTAGCGGAAAAGTGAGGAAGAAGAACTAATTGCTGTGAGAGGTCAAATCAGAAAAAGGAATAGCGCAGATTGAGGTTTTTGTAAAAGGCCGAATGAATATCCGGCCTGAGATTGCTGATAAGTTTGCTTGTGCGGGCCTGTTCCCCTCACCCTAACCCTCTCCCCGAGGGGGCGAGGGGACTGTCCGTGCGCGCTTTCGAATTAGCCGAGGATTTTTTCCAGATCAGCGCGAACTTCAGCAACCGGCTTGGTGCCGTCAACTTTCGCGTATTTGGTATTACCCGCTTCTGCTTCTTTGGAGTAGTAGCCGATCAGCGGTGCTGTCATCTGATGGTATTCAACCAGACGTTTACGTACGGTCTCTTCCTGATCATCTTTACGGGTA…	essential	none	CGGGCCTGTTCCCCTCACCCTAACCCTCTCC	493314	493344	CGGTACAACGAAGACTGAGGACGATGGGGACATAGAACACGGTCTCTAAACCGGGCCTGTTCCCCTCACCCTAACCCTCTCCATGCTTGAGACCGGTTCCTAGACCTCCTGGATGGATAA	NO	FALSE	CGGGCCTGTTCCCCTCACCCTA	FALSE	essential-counterselection-gRNA-00147
CDS	fig|679895.18.peg.470	BW25113_0474	adk	Adenylate kinase (EC 2.7.4.3)	TRUE	645	492631	493275	996	492495	493490	+	-	ACTTGTTGATAATTGTAGCGGAAAAGTGAGGAAGAAGAACTAATTGCTGTGAGAGGTCAAATCAGAAAAAGGAATAGCGCAGATTGAGGTTTTTGTAAAAGGCCGAATGAATATCCGGCCTGAGATTGCTGATAAGTTTGCTTGTGCGGGCCTGTTCCCCTCACCCTAACCCTCTCCCCGAGGGGGCGAGGGGACTGTCCGTGCGCGCTTTCGAATTAGCCGAGGATTTTTTCCAGATCAGCGCGAACTTCAGCAACCGGCTTGGTGCCGTCAACTTTCGCGTATTTGGTATTACCCGCTTCTGCTTCTTTGGAGTAGTAGCCGATCAGCGGTGCTGTCATCTGATGGTATTCAACCAGACGTTTACGTACGGTCTCTTCCTGATCATCTTTACGGGTA…	essential	none	GGGCCTGTTCCCCTCACCCTAACCCTCTCCC	493313	493343	CGGTACAACGAAGACTGAGGACGATGGGGACATAGAACACGGTCTCTAAACGGGCCTGTTCCCCTCACCCTAACCCTCTCCCATGCTTGAGACCGGTTCCTAGACCTCCTGGATGGATAA	NO	FALSE	GGGCCTGTTCCCCTCACCCTAA	FALSE	essential-counterselection-gRNA-00148
CDS	fig|679895.18.peg.470	BW25113_0474	adk	Adenylate kinase (EC 2.7.4.3)	TRUE	645	492631	493275	996	492495	493490	+	-	ACTTGTTGATAATTGTAGCGGAAAAGTGAGGAAGAAGAACTAATTGCTGTGAGAGGTCAAATCAGAAAAAGGAATAGCGCAGATTGAGGTTTTTGTAAAAGGCCGAATGAATATCCGGCCTGAGATTGCTGATAAGTTTGCTTGTGCGGGCCTGTTCCCCTCACCCTAACCCTCTCCCCGAGGGGGCGAGGGGACTGTCCGTGCGCGCTTTCGAATTAGCCGAGGATTTTTTCCAGATCAGCGCGAACTTCAGCAACCGGCTTGGTGCCGTCAACTTTCGCGTATTTGGTATTACCCGCTTCTGCTTCTTTGGAGTAGTAGCCGATCAGCGGTGCTGTCATCTGATGGTATTCAACCAGACGTTTACGTACGGTCTCTTCCTGATCATCTTTACGGGTA…	essential	none	GGCCTGTTCCCCTCACCCTAACCCTCTCCCC	493312	493342	CGGTACAACGAAGACTGAGGACGATGGGGACATAGAACACGGTCTCTAAACGGCCTGTTCCCCTCACCCTAACCCTCTCCCCATGCTTGAGACCGGTTCCTAGACCTCCTGGATGGATAA	NO	FALSE	GGCCTGTTCCCCTCACCCTAAC	FALSE	essential-counterselection-gRNA-00149
CDS	fig|679895.18.peg.470	BW25113_0474	adk	Adenylate kinase (EC 2.7.4.3)	TRUE	645	492631	493275	996	492495	493490	+	-	ACTTGTTGATAATTGTAGCGGAAAAGTGAGGAAGAAGAACTAATTGCTGTGAGAGGTCAAATCAGAAAAAGGAATAGCGCAGATTGAGGTTTTTGTAAAAGGCCGAATGAATATCCGGCCTGAGATTGCTGATAAGTTTGCTTGTGCGGGCCTGTTCCCCTCACCCTAACCCTCTCCCCGAGGGGGCGAGGGGACTGTCCGTGCGCGCTTTCGAATTAGCCGAGGATTTTTTCCAGATCAGCGCGAACTTCAGCAACCGGCTTGGTGCCGTCAACTTTCGCGTATTTGGTATTACCCGCTTCTGCTTCTTTGGAGTAGTAGCCGATCAGCGGTGCTGTCATCTGATGGTATTCAACCAGACGTTTACGTACGGTCTCTTCCTGATCATCTTTACGGGTA…	essential	none	GCCTGTTCCCCTCACCCTAACCCTCTCCCCG	493311	493341	CGGTACAACGAAGACTGAGGACGATGGGGACATAGAACACGGTCTCTAAACGCCTGTTCCCCTCACCCTAACCCTCTCCCCGATGCTTGAGACCGGTTCCTAGACCTCCTGGATGGATAA	NO	FALSE	GCCTGTTCCCCTCACCCTAACC	FALSE	essential-counterselection-gRNA-00150
CDS	fig|679895.18.peg.470	BW25113_0474	adk	Adenylate kinase (EC 2.7.4.3)	TRUE	645	492631	493275	996	492495	493490	+	-	ACTTGTTGATAATTGTAGCGGAAAAGTGAGGAAGAAGAACTAATTGCTGTGAGAGGTCAAATCAGAAAAAGGAATAGCGCAGATTGAGGTTTTTGTAAAAGGCCGAATGAATATCCGGCCTGAGATTGCTGATAAGTTTGCTTGTGCGGGCCTGTTCCCCTCACCCTAACCCTCTCCCCGAGGGGGCGAGGGGACTGTCCGTGCGCGCTTTCGAATTAGCCGAGGATTTTTTCCAGATCAGCGCGAACTTCAGCAACCGGCTTGGTGCCGTCAACTTTCGCGTATTTGGTATTACCCGCTTCTGCTTCTTTGGAGTAGTAGCCGATCAGCGGTGCTGTCATCTGATGGTATTCAACCAGACGTTTACGTACGGTCTCTTCCTGATCATCTTTACGGGTA…	essential	none	CCTGTTCCCCTCACCCTAACCCTCTCCCCGA	493310	493340	CGGTACAACGAAGACTGAGGACGATGGGGACATAGAACACGGTCTCTAAACCCTGTTCCCCTCACCCTAACCCTCTCCCCGAATGCTTGAGACCGGTTCCTAGACCTCCTGGATGGATAA	NO	FALSE	CCTGTTCCCCTCACCCTAACCC	FALSE	essential-counterselection-gRNA-00151
CDS	fig|679895.18.peg.470	BW25113_0474	adk	Adenylate kinase (EC 2.7.4.3)	TRUE	645	492631	493275	996	492495	493490	+	-	ACTTGTTGATAATTGTAGCGGAAAAGTGAGGAAGAAGAACTAATTGCTGTGAGAGGTCAAATCAGAAAAAGGAATAGCGCAGATTGAGGTTTTTGTAAAAGGCCGAATGAATATCCGGCCTGAGATTGCTGATAAGTTTGCTTGTGCGGGCCTGTTCCCCTCACCCTAACCCTCTCCCCGAGGGGGCGAGGGGACTGTCCGTGCGCGCTTTCGAATTAGCCGAGGATTTTTTCCAGATCAGCGCGAACTTCAGCAACCGGCTTGGTGCCGTCAACTTTCGCGTATTTGGTATTACCCGCTTCTGCTTCTTTGGAGTAGTAGCCGATCAGCGGTGCTGTCATCTGATGGTATTCAACCAGACGTTTACGTACGGTCTCTTCCTGATCATCTTTACGGGTA…	essential	none	CTGTTCCCCTCACCCTAACCCTCTCCCCGAG	493309	493339	CGGTACAACGAAGACTGAGGACGATGGGGACATAGAACACGGTCTCTAAACCTGTTCCCCTCACCCTAACCCTCTCCCCGAGATGCTTGAGACCGGTTCCTAGACCTCCTGGATGGATAA	NO	FALSE	CTGTTCCCCTCACCCTAACCCT	FALSE	essential-counterselection-gRNA-00152
CDS	fig|679895.18.peg.470	BW25113_0474	adk	Adenylate kinase (EC 2.7.4.3)	TRUE	645	492631	493275	996	492495	493490	+	-	ACTTGTTGATAATTGTAGCGGAAAAGTGAGGAAGAAGAACTAATTGCTGTGAGAGGTCAAATCAGAAAAAGGAATAGCGCAGATTGAGGTTTTTGTAAAAGGCCGAATGAATATCCGGCCTGAGATTGCTGATAAGTTTGCTTGTGCGGGCCTGTTCCCCTCACCCTAACCCTCTCCCCGAGGGGGCGAGGGGACTGTCCGTGCGCGCTTTCGAATTAGCCGAGGATTTTTTCCAGATCAGCGCGAACTTCAGCAACCGGCTTGGTGCCGTCAACTTTCGCGTATTTGGTATTACCCGCTTCTGCTTCTTTGGAGTAGTAGCCGATCAGCGGTGCTGTCATCTGATGGTATTCAACCAGACGTTTACGTACGGTCTCTTCCTGATCATCTTTACGGGTA…	essential	none	TGTTCCCCTCACCCTAACCCTCTCCCCGAGG	493308	493338	CGGTACAACGAAGACTGAGGACGATGGGGACATAGAACACGGTCTCTAAACTGTTCCCCTCACCCTAACCCTCTCCCCGAGGATGCTTGAGACCGGTTCCTAGACCTCCTGGATGGATAA	NO	FALSE	TGTTCCCCTCACCCTAACCCTC	FALSE	essential-counterselection-gRNA-00153
CDS	fig|679895.18.peg.470	BW25113_0474	adk	Adenylate kinase (EC 2.7.4.3)	TRUE	645	492631	493275	996	492495	493490	+	-	ACTTGTTGATAATTGTAGCGGAAAAGTGAGGAAGAAGAACTAATTGCTGTGAGAGGTCAAATCAGAAAAAGGAATAGCGCAGATTGAGGTTTTTGTAAAAGGCCGAATGAATATCCGGCCTGAGATTGCTGATAAGTTTGCTTGTGCGGGCCTGTTCCCCTCACCCTAACCCTCTCCCCGAGGGGGCGAGGGGACTGTCCGTGCGCGCTTTCGAATTAGCCGAGGATTTTTTCCAGATCAGCGCGAACTTCAGCAACCGGCTTGGTGCCGTCAACTTTCGCGTATTTGGTATTACCCGCTTCTGCTTCTTTGGAGTAGTAGCCGATCAGCGGTGCTGTCATCTGATGGTATTCAACCAGACGTTTACGTACGGTCTCTTCCTGATCATCTTTACGGGTA…	essential	none	GTTCCCCTCACCCTAACCCTCTCCCCGAGGG	493307	493337	CGGTACAACGAAGACTGAGGACGATGGGGACATAGAACACGGTCTCTAAACGTTCCCCTCACCCTAACCCTCTCCCCGAGGGATGCTTGAGACCGGTTCCTAGACCTCCTGGATGGATAA	NO	FALSE	GTTCCCCTCACCCTAACCCTCT	FALSE	essential-counterselection-gRNA-00154
CDS	fig|679895.18.peg.470	BW25113_0474	adk	Adenylate kinase (EC 2.7.4.3)	TRUE	645	492631	493275	996	492495	493490	+	-	ACTTGTTGATAATTGTAGCGGAAAAGTGAGGAAGAAGAACTAATTGCTGTGAGAGGTCAAATCAGAAAAAGGAATAGCGCAGATTGAGGTTTTTGTAAAAGGCCGAATGAATATCCGGCCTGAGATTGCTGATAAGTTTGCTTGTGCGGGCCTGTTCCCCTCACCCTAACCCTCTCCCCGAGGGGGCGAGGGGACTGTCCGTGCGCGCTTTCGAATTAGCCGAGGATTTTTTCCAGATCAGCGCGAACTTCAGCAACCGGCTTGGTGCCGTCAACTTTCGCGTATTTGGTATTACCCGCTTCTGCTTCTTTGGAGTAGTAGCCGATCAGCGGTGCTGTCATCTGATGGTATTCAACCAGACGTTTACGTACGGTCTCTTCCTGATCATCTTTACGGGTA…	essential	none	TTCCCCTCACCCTAACCCTCTCCCCGAGGGG	493306	493336	CGGTACAACGAAGACTGAGGACGATGGGGACATAGAACACGGTCTCTAAACTTCCCCTCACCCTAACCCTCTCCCCGAGGGGATGCTTGAGACCGGTTCCTAGACCTCCTGGATGGATAA	NO	FALSE	TTCCCCTCACCCTAACCCTCTC	FALSE	essential-counterselection-gRNA-00155
CDS	fig|679895.18.peg.470	BW25113_0474	adk	Adenylate kinase (EC 2.7.4.3)	TRUE	645	492631	493275	996	492495	493490	+	-	ACTTGTTGATAATTGTAGCGGAAAAGTGAGGAAGAAGAACTAATTGCTGTGAGAGGTCAAATCAGAAAAAGGAATAGCGCAGATTGAGGTTTTTGTAAAAGGCCGAATGAATATCCGGCCTGAGATTGCTGATAAGTTTGCTTGTGCGGGCCTGTTCCCCTCACCCTAACCCTCTCCCCGAGGGGGCGAGGGGACTGTCCGTGCGCGCTTTCGAATTAGCCGAGGATTTTTTCCAGATCAGCGCGAACTTCAGCAACCGGCTTGGTGCCGTCAACTTTCGCGTATTTGGTATTACCCGCTTCTGCTTCTTTGGAGTAGTAGCCGATCAGCGGTGCTGTCATCTGATGGTATTCAACCAGACGTTTACGTACGGTCTCTTCCTGATCATCTTTACGGGTA…	essential	none	TCCCCTCACCCTAACCCTCTCCCCGAGGGGG	493305	493335	CGGTACAACGAAGACTGAGGACGATGGGGACATAGAACACGGTCTCTAAACTCCCCTCACCCTAACCCTCTCCCCGAGGGGGATGCTTGAGACCGGTTCCTAGACCTCCTGGATGGATAA	NO	FALSE	TCCCCTCACCCTAACCCTCTCC	FALSE	essential-counterselection-gRNA-00156
CDS	fig|679895.18.peg.470	BW25113_0474	adk	Adenylate kinase (EC 2.7.4.3)	TRUE	645	492631	493275	996	492495	493490	+	-	ACTTGTTGATAATTGTAGCGGAAAAGTGAGGAAGAAGAACTAATTGCTGTGAGAGGTCAAATCAGAAAAAGGAATAGCGCAGATTGAGGTTTTTGTAAAAGGCCGAATGAATATCCGGCCTGAGATTGCTGATAAGTTTGCTTGTGCGGGCCTGTTCCCCTCACCCTAACCCTCTCCCCGAGGGGGCGAGGGGACTGTCCGTGCGCGCTTTCGAATTAGCCGAGGATTTTTTCCAGATCAGCGCGAACTTCAGCAACCGGCTTGGTGCCGTCAACTTTCGCGTATTTGGTATTACCCGCTTCTGCTTCTTTGGAGTAGTAGCCGATCAGCGGTGCTGTCATCTGATGGTATTCAACCAGACGTTTACGTACGGTCTCTTCCTGATCATCTTTACGGGTA…	essential	none	CCCCTCACCCTAACCCTCTCCCCGAGGGGGC	493304	493334	CGGTACAACGAAGACTGAGGACGATGGGGACATAGAACACGGTCTCTAAACCCCCTCACCCTAACCCTCTCCCCGAGGGGGCATGCTTGAGACCGGTTCCTAGACCTCCTGGATGGATAA	NO	FALSE	CCCCTCACCCTAACCCTCTCCC	FALSE	essential-counterselection-gRNA-00157
CDS	fig|679895.18.peg.470	BW25113_0474	adk	Adenylate kinase (EC 2.7.4.3)	TRUE	645	492631	493275	996	492495	493490	+	-	ACTTGTTGATAATTGTAGCGGAAAAGTGAGGAAGAAGAACTAATTGCTGTGAGAGGTCAAATCAGAAAAAGGAATAGCGCAGATTGAGGTTTTTGTAAAAGGCCGAATGAATATCCGGCCTGAGATTGCTGATAAGTTTGCTTGTGCGGGCCTGTTCCCCTCACCCTAACCCTCTCCCCGAGGGGGCGAGGGGACTGTCCGTGCGCGCTTTCGAATTAGCCGAGGATTTTTTCCAGATCAGCGCGAACTTCAGCAACCGGCTTGGTGCCGTCAACTTTCGCGTATTTGGTATTACCCGCTTCTGCTTCTTTGGAGTAGTAGCCGATCAGCGGTGCTGTCATCTGATGGTATTCAACCAGACGTTTACGTACGGTCTCTTCCTGATCATCTTTACGGGTA…	essential	none	CCCTCACCCTAACCCTCTCCCCGAGGGGGCG	493303	493333	CGGTACAACGAAGACTGAGGACGATGGGGACATAGAACACGGTCTCTAAACCCCTCACCCTAACCCTCTCCCCGAGGGGGCGATGCTTGAGACCGGTTCCTAGACCTCCTGGATGGATAA	NO	FALSE	CCCTCACCCTAACCCTCTCCCC	FALSE	essential-counterselection-gRNA-00158
CDS	fig|679895.18.peg.470	BW25113_0474	adk	Adenylate kinase (EC 2.7.4.3)	TRUE	645	492631	493275	996	492495	493490	+	-	ACTTGTTGATAATTGTAGCGGAAAAGTGAGGAAGAAGAACTAATTGCTGTGAGAGGTCAAATCAGAAAAAGGAATAGCGCAGATTGAGGTTTTTGTAAAAGGCCGAATGAATATCCGGCCTGAGATTGCTGATAAGTTTGCTTGTGCGGGCCTGTTCCCCTCACCCTAACCCTCTCCCCGAGGGGGCGAGGGGACTGTCCGTGCGCGCTTTCGAATTAGCCGAGGATTTTTTCCAGATCAGCGCGAACTTCAGCAACCGGCTTGGTGCCGTCAACTTTCGCGTATTTGGTATTACCCGCTTCTGCTTCTTTGGAGTAGTAGCCGATCAGCGGTGCTGTCATCTGATGGTATTCAACCAGACGTTTACGTACGGTCTCTTCCTGATCATCTTTACGGGTA…	essential	none	CCTCACCCTAACCCTCTCCCCGAGGGGGCGA	493302	493332	CGGTACAACGAAGACTGAGGACGATGGGGACATAGAACACGGTCTCTAAACCCTCACCCTAACCCTCTCCCCGAGGGGGCGAATGCTTGAGACCGGTTCCTAGACCTCCTGGATGGATAA	NO	FALSE	CCTCACCCTAACCCTCTCCCCG	FALSE	essential-counterselection-gRNA-00159
CDS	fig|679895.18.peg.470	BW25113_0474	adk	Adenylate kinase (EC 2.7.4.3)	TRUE	645	492631	493275	996	492495	493490	+	-	ACTTGTTGATAATTGTAGCGGAAAAGTGAGGAAGAAGAACTAATTGCTGTGAGAGGTCAAATCAGAAAAAGGAATAGCGCAGATTGAGGTTTTTGTAAAAGGCCGAATGAATATCCGGCCTGAGATTGCTGATAAGTTTGCTTGTGCGGGCCTGTTCCCCTCACCCTAACCCTCTCCCCGAGGGGGCGAGGGGACTGTCCGTGCGCGCTTTCGAATTAGCCGAGGATTTTTTCCAGATCAGCGCGAACTTCAGCAACCGGCTTGGTGCCGTCAACTTTCGCGTATTTGGTATTACCCGCTTCTGCTTCTTTGGAGTAGTAGCCGATCAGCGGTGCTGTCATCTGATGGTATTCAACCAGACGTTTACGTACGGTCTCTTCCTGATCATCTTTACGGGTA…	essential	none	CTCACCCTAACCCTCTCCCCGAGGGGGCGAG	493301	493331	CGGTACAACGAAGACTGAGGACGATGGGGACATAGAACACGGTCTCTAAACCTCACCCTAACCCTCTCCCCGAGGGGGCGAGATGCTTGAGACCGGTTCCTAGACCTCCTGGATGGATAA	NO	FALSE	CTCACCCTAACCCTCTCCCCGA	FALSE	essential-counterselection-gRNA-00160
CDS	fig|679895.18.peg.470	BW25113_0474	adk	Adenylate kinase (EC 2.7.4.3)	TRUE	645	492631	493275	996	492495	493490	+	-	ACTTGTTGATAATTGTAGCGGAAAAGTGAGGAAGAAGAACTAATTGCTGTGAGAGGTCAAATCAGAAAAAGGAATAGCGCAGATTGAGGTTTTTGTAAAAGGCCGAATGAATATCCGGCCTGAGATTGCTGATAAGTTTGCTTGTGCGGGCCTGTTCCCCTCACCCTAACCCTCTCCCCGAGGGGGCGAGGGGACTGTCCGTGCGCGCTTTCGAATTAGCCGAGGATTTTTTCCAGATCAGCGCGAACTTCAGCAACCGGCTTGGTGCCGTCAACTTTCGCGTATTTGGTATTACCCGCTTCTGCTTCTTTGGAGTAGTAGCCGATCAGCGGTGCTGTCATCTGATGGTATTCAACCAGACGTTTACGTACGGTCTCTTCCTGATCATCTTTACGGGTA…	essential	none	TCACCCTAACCCTCTCCCCGAGGGGGCGAGG	493300	493330	CGGTACAACGAAGACTGAGGACGATGGGGACATAGAACACGGTCTCTAAACTCACCCTAACCCTCTCCCCGAGGGGGCGAGGATGCTTGAGACCGGTTCCTAGACCTCCTGGATGGATAA	NO	FALSE	TCACCCTAACCCTCTCCCCGAG	FALSE	essential-counterselection-gRNA-00161
CDS	fig|679895.18.peg.470	BW25113_0474	adk	Adenylate kinase (EC 2.7.4.3)	TRUE	645	492631	493275	996	492495	493490	+	-	ACTTGTTGATAATTGTAGCGGAAAAGTGAGGAAGAAGAACTAATTGCTGTGAGAGGTCAAATCAGAAAAAGGAATAGCGCAGATTGAGGTTTTTGTAAAAGGCCGAATGAATATCCGGCCTGAGATTGCTGATAAGTTTGCTTGTGCGGGCCTGTTCCCCTCACCCTAACCCTCTCCCCGAGGGGGCGAGGGGACTGTCCGTGCGCGCTTTCGAATTAGCCGAGGATTTTTTCCAGATCAGCGCGAACTTCAGCAACCGGCTTGGTGCCGTCAACTTTCGCGTATTTGGTATTACCCGCTTCTGCTTCTTTGGAGTAGTAGCCGATCAGCGGTGCTGTCATCTGATGGTATTCAACCAGACGTTTACGTACGGTCTCTTCCTGATCATCTTTACGGGTA…	essential	none	CACCCTAACCCTCTCCCCGAGGGGGCGAGGG	493299	493329	CGGTACAACGAAGACTGAGGACGATGGGGACATAGAACACGGTCTCTAAACCACCCTAACCCTCTCCCCGAGGGGGCGAGGGATGCTTGAGACCGGTTCCTAGACCTCCTGGATGGATAA	NO	FALSE	CACCCTAACCCTCTCCCCGAGG	FALSE	essential-counterselection-gRNA-00162
CDS	fig|679895.18.peg.470	BW25113_0474	adk	Adenylate kinase (EC 2.7.4.3)	TRUE	645	492631	493275	996	492495	493490	+	-	ACTTGTTGATAATTGTAGCGGAAAAGTGAGGAAGAAGAACTAATTGCTGTGAGAGGTCAAATCAGAAAAAGGAATAGCGCAGATTGAGGTTTTTGTAAAAGGCCGAATGAATATCCGGCCTGAGATTGCTGATAAGTTTGCTTGTGCGGGCCTGTTCCCCTCACCCTAACCCTCTCCCCGAGGGGGCGAGGGGACTGTCCGTGCGCGCTTTCGAATTAGCCGAGGATTTTTTCCAGATCAGCGCGAACTTCAGCAACCGGCTTGGTGCCGTCAACTTTCGCGTATTTGGTATTACCCGCTTCTGCTTCTTTGGAGTAGTAGCCGATCAGCGGTGCTGTCATCTGATGGTATTCAACCAGACGTTTACGTACGGTCTCTTCCTGATCATCTTTACGGGTA…	essential	none	ACCCTAACCCTCTCCCCGAGGGGGCGAGGGG	493298	493328	CGGTACAACGAAGACTGAGGACGATGGGGACATAGAACACGGTCTCTAAACACCCTAACCCTCTCCCCGAGGGGGCGAGGGGATGCTTGAGACCGGTTCCTAGACCTCCTGGATGGATAA	NO	FALSE	ACCCTAACCCTCTCCCCGAGGG	FALSE	essential-counterselection-gRNA-00163
CDS	fig|679895.18.peg.470	BW25113_0474	adk	Adenylate kinase (EC 2.7.4.3)	TRUE	645	492631	493275	996	492495	493490	+	-	ACTTGTTGATAATTGTAGCGGAAAAGTGAGGAAGAAGAACTAATTGCTGTGAGAGGTCAAATCAGAAAAAGGAATAGCGCAGATTGAGGTTTTTGTAAAAGGCCGAATGAATATCCGGCCTGAGATTGCTGATAAGTTTGCTTGTGCGGGCCTGTTCCCCTCACCCTAACCCTCTCCCCGAGGGGGCGAGGGGACTGTCCGTGCGCGCTTTCGAATTAGCCGAGGATTTTTTCCAGATCAGCGCGAACTTCAGCAACCGGCTTGGTGCCGTCAACTTTCGCGTATTTGGTATTACCCGCTTCTGCTTCTTTGGAGTAGTAGCCGATCAGCGGTGCTGTCATCTGATGGTATTCAACCAGACGTTTACGTACGGTCTCTTCCTGATCATCTTTACGGGTA…	essential	none	CCCTAACCCTCTCCCCGAGGGGGCGAGGGGA	493297	493327	CGGTACAACGAAGACTGAGGACGATGGGGACATAGAACACGGTCTCTAAACCCCTAACCCTCTCCCCGAGGGGGCGAGGGGAATGCTTGAGACCGGTTCCTAGACCTCCTGGATGGATAA	NO	FALSE	CCCTAACCCTCTCCCCGAGGGG	FALSE	essential-counterselection-gRNA-00164
CDS	fig|679895.18.peg.470	BW25113_0474	adk	Adenylate kinase (EC 2.7.4.3)	TRUE	645	492631	493275	996	492495	493490	+	-	ACTTGTTGATAATTGTAGCGGAAAAGTGAGGAAGAAGAACTAATTGCTGTGAGAGGTCAAATCAGAAAAAGGAATAGCGCAGATTGAGGTTTTTGTAAAAGGCCGAATGAATATCCGGCCTGAGATTGCTGATAAGTTTGCTTGTGCGGGCCTGTTCCCCTCACCCTAACCCTCTCCCCGAGGGGGCGAGGGGACTGTCCGTGCGCGCTTTCGAATTAGCCGAGGATTTTTTCCAGATCAGCGCGAACTTCAGCAACCGGCTTGGTGCCGTCAACTTTCGCGTATTTGGTATTACCCGCTTCTGCTTCTTTGGAGTAGTAGCCGATCAGCGGTGCTGTCATCTGATGGTATTCAACCAGACGTTTACGTACGGTCTCTTCCTGATCATCTTTACGGGTA…	essential	none	CCTAACCCTCTCCCCGAGGGGGCGAGGGGAC	493296	493326	CGGTACAACGAAGACTGAGGACGATGGGGACATAGAACACGGTCTCTAAACCCTAACCCTCTCCCCGAGGGGGCGAGGGGACATGCTTGAGACCGGTTCCTAGACCTCCTGGATGGATAA	NO	FALSE	CCTAACCCTCTCCCCGAGGGGG	FALSE	essential-counterselection-gRNA-00165
CDS	fig|679895.18.peg.470	BW25113_0474	adk	Adenylate kinase (EC 2.7.4.3)	TRUE	645	492631	493275	996	492495	493490	+	-	ACTTGTTGATAATTGTAGCGGAAAAGTGAGGAAGAAGAACTAATTGCTGTGAGAGGTCAAATCAGAAAAAGGAATAGCGCAGATTGAGGTTTTTGTAAAAGGCCGAATGAATATCCGGCCTGAGATTGCTGATAAGTTTGCTTGTGCGGGCCTGTTCCCCTCACCCTAACCCTCTCCCCGAGGGGGCGAGGGGACTGTCCGTGCGCGCTTTCGAATTAGCCGAGGATTTTTTCCAGATCAGCGCGAACTTCAGCAACCGGCTTGGTGCCGTCAACTTTCGCGTATTTGGTATTACCCGCTTCTGCTTCTTTGGAGTAGTAGCCGATCAGCGGTGCTGTCATCTGATGGTATTCAACCAGACGTTTACGTACGGTCTCTTCCTGATCATCTTTACGGGTA…	essential	none	CTAACCCTCTCCCCGAGGGGGCGAGGGGACT	493295	493325	CGGTACAACGAAGACTGAGGACGATGGGGACATAGAACACGGTCTCTAAACCTAACCCTCTCCCCGAGGGGGCGAGGGGACTATGCTTGAGACCGGTTCCTAGACCTCCTGGATGGATAA	NO	FALSE	CTAACCCTCTCCCCGAGGGGGC	FALSE	essential-counterselection-gRNA-00166
CDS	fig|679895.18.peg.470	BW25113_0474	adk	Adenylate kinase (EC 2.7.4.3)	TRUE	645	492631	493275	996	492495	493490	+	-	ACTTGTTGATAATTGTAGCGGAAAAGTGAGGAAGAAGAACTAATTGCTGTGAGAGGTCAAATCAGAAAAAGGAATAGCGCAGATTGAGGTTTTTGTAAAAGGCCGAATGAATATCCGGCCTGAGATTGCTGATAAGTTTGCTTGTGCGGGCCTGTTCCCCTCACCCTAACCCTCTCCCCGAGGGGGCGAGGGGACTGTCCGTGCGCGCTTTCGAATTAGCCGAGGATTTTTTCCAGATCAGCGCGAACTTCAGCAACCGGCTTGGTGCCGTCAACTTTCGCGTATTTGGTATTACCCGCTTCTGCTTCTTTGGAGTAGTAGCCGATCAGCGGTGCTGTCATCTGATGGTATTCAACCAGACGTTTACGTACGGTCTCTTCCTGATCATCTTTACGGGTA…	essential	none	TAACCCTCTCCCCGAGGGGGCGAGGGGACTG	493294	493324	CGGTACAACGAAGACTGAGGACGATGGGGACATAGAACACGGTCTCTAAACTAACCCTCTCCCCGAGGGGGCGAGGGGACTGATGCTTGAGACCGGTTCCTAGACCTCCTGGATGGATAA	NO	FALSE	TAACCCTCTCCCCGAGGGGGCG	FALSE	essential-counterselection-gRNA-00167
CDS	fig|679895.18.peg.470	BW25113_0474	adk	Adenylate kinase (EC 2.7.4.3)	TRUE	645	492631	493275	996	492495	493490	+	-	ACTTGTTGATAATTGTAGCGGAAAAGTGAGGAAGAAGAACTAATTGCTGTGAGAGGTCAAATCAGAAAAAGGAATAGCGCAGATTGAGGTTTTTGTAAAAGGCCGAATGAATATCCGGCCTGAGATTGCTGATAAGTTTGCTTGTGCGGGCCTGTTCCCCTCACCCTAACCCTCTCCCCGAGGGGGCGAGGGGACTGTCCGTGCGCGCTTTCGAATTAGCCGAGGATTTTTTCCAGATCAGCGCGAACTTCAGCAACCGGCTTGGTGCCGTCAACTTTCGCGTATTTGGTATTACCCGCTTCTGCTTCTTTGGAGTAGTAGCCGATCAGCGGTGCTGTCATCTGATGGTATTCAACCAGACGTTTACGTACGGTCTCTTCCTGATCATCTTTACGGGTA…	essential	none	AACCCTCTCCCCGAGGGGGCGAGGGGACTGT	493293	493323	CGGTACAACGAAGACTGAGGACGATGGGGACATAGAACACGGTCTCTAAACAACCCTCTCCCCGAGGGGGCGAGGGGACTGTATGCTTGAGACCGGTTCCTAGACCTCCTGGATGGATAA	NO	FALSE	AACCCTCTCCCCGAGGGGGCGA	FALSE	essential-counterselection-gRNA-00168
CDS	fig|679895.18.peg.470	BW25113_0474	adk	Adenylate kinase (EC 2.7.4.3)	TRUE	645	492631	493275	996	492495	493490	+	-	ACTTGTTGATAATTGTAGCGGAAAAGTGAGGAAGAAGAACTAATTGCTGTGAGAGGTCAAATCAGAAAAAGGAATAGCGCAGATTGAGGTTTTTGTAAAAGGCCGAATGAATATCCGGCCTGAGATTGCTGATAAGTTTGCTTGTGCGGGCCTGTTCCCCTCACCCTAACCCTCTCCCCGAGGGGGCGAGGGGACTGTCCGTGCGCGCTTTCGAATTAGCCGAGGATTTTTTCCAGATCAGCGCGAACTTCAGCAACCGGCTTGGTGCCGTCAACTTTCGCGTATTTGGTATTACCCGCTTCTGCTTCTTTGGAGTAGTAGCCGATCAGCGGTGCTGTCATCTGATGGTATTCAACCAGACGTTTACGTACGGTCTCTTCCTGATCATCTTTACGGGTA…	essential	none	ACCCTCTCCCCGAGGGGGCGAGGGGACTGTC	493292	493322	CGGTACAACGAAGACTGAGGACGATGGGGACATAGAACACGGTCTCTAAACACCCTCTCCCCGAGGGGGCGAGGGGACTGTCATGCTTGAGACCGGTTCCTAGACCTCCTGGATGGATAA	NO	FALSE	ACCCTCTCCCCGAGGGGGCGAG	FALSE	essential-counterselection-gRNA-00169
CDS	fig|679895.18.peg.470	BW25113_0474	adk	Adenylate kinase (EC 2.7.4.3)	TRUE	645	492631	493275	996	492495	493490	+	-	ACTTGTTGATAATTGTAGCGGAAAAGTGAGGAAGAAGAACTAATTGCTGTGAGAGGTCAAATCAGAAAAAGGAATAGCGCAGATTGAGGTTTTTGTAAAAGGCCGAATGAATATCCGGCCTGAGATTGCTGATAAGTTTGCTTGTGCGGGCCTGTTCCCCTCACCCTAACCCTCTCCCCGAGGGGGCGAGGGGACTGTCCGTGCGCGCTTTCGAATTAGCCGAGGATTTTTTCCAGATCAGCGCGAACTTCAGCAACCGGCTTGGTGCCGTCAACTTTCGCGTATTTGGTATTACCCGCTTCTGCTTCTTTGGAGTAGTAGCCGATCAGCGGTGCTGTCATCTGATGGTATTCAACCAGACGTTTACGTACGGTCTCTTCCTGATCATCTTTACGGGTA…	essential	none	CCCTCTCCCCGAGGGGGCGAGGGGACTGTCC	493291	493321	CGGTACAACGAAGACTGAGGACGATGGGGACATAGAACACGGTCTCTAAACCCCTCTCCCCGAGGGGGCGAGGGGACTGTCCATGCTTGAGACCGGTTCCTAGACCTCCTGGATGGATAA	NO	FALSE	CCCTCTCCCCGAGGGGGCGAGG	FALSE	essential-counterselection-gRNA-00170
CDS	fig|679895.18.peg.470	BW25113_0474	adk	Adenylate kinase (EC 2.7.4.3)	TRUE	645	492631	493275	996	492495	493490	+	-	ACTTGTTGATAATTGTAGCGGAAAAGTGAGGAAGAAGAACTAATTGCTGTGAGAGGTCAAATCAGAAAAAGGAATAGCGCAGATTGAGGTTTTTGTAAAAGGCCGAATGAATATCCGGCCTGAGATTGCTGATAAGTTTGCTTGTGCGGGCCTGTTCCCCTCACCCTAACCCTCTCCCCGAGGGGGCGAGGGGACTGTCCGTGCGCGCTTTCGAATTAGCCGAGGATTTTTTCCAGATCAGCGCGAACTTCAGCAACCGGCTTGGTGCCGTCAACTTTCGCGTATTTGGTATTACCCGCTTCTGCTTCTTTGGAGTAGTAGCCGATCAGCGGTGCTGTCATCTGATGGTATTCAACCAGACGTTTACGTACGGTCTCTTCCTGATCATCTTTACGGGTA…	essential	none	CCTCTCCCCGAGGGGGCGAGGGGACTGTCCG	493290	493320	CGGTACAACGAAGACTGAGGACGATGGGGACATAGAACACGGTCTCTAAACCCTCTCCCCGAGGGGGCGAGGGGACTGTCCGATGCTTGAGACCGGTTCCTAGACCTCCTGGATGGATAA	NO	FALSE	CCTCTCCCCGAGGGGGCGAGGG	FALSE	essential-counterselection-gRNA-00171
CDS	fig|679895.18.peg.470	BW25113_0474	adk	Adenylate kinase (EC 2.7.4.3)	TRUE	645	492631	493275	996	492495	493490	+	-	ACTTGTTGATAATTGTAGCGGAAAAGTGAGGAAGAAGAACTAATTGCTGTGAGAGGTCAAATCAGAAAAAGGAATAGCGCAGATTGAGGTTTTTGTAAAAGGCCGAATGAATATCCGGCCTGAGATTGCTGATAAGTTTGCTTGTGCGGGCCTGTTCCCCTCACCCTAACCCTCTCCCCGAGGGGGCGAGGGGACTGTCCGTGCGCGCTTTCGAATTAGCCGAGGATTTTTTCCAGATCAGCGCGAACTTCAGCAACCGGCTTGGTGCCGTCAACTTTCGCGTATTTGGTATTACCCGCTTCTGCTTCTTTGGAGTAGTAGCCGATCAGCGGTGCTGTCATCTGATGGTATTCAACCAGACGTTTACGTACGGTCTCTTCCTGATCATCTTTACGGGTA…	essential	none	CTCTCCCCGAGGGGGCGAGGGGACTGTCCGT	493289	493319	CGGTACAACGAAGACTGAGGACGATGGGGACATAGAACACGGTCTCTAAACCTCTCCCCGAGGGGGCGAGGGGACTGTCCGTATGCTTGAGACCGGTTCCTAGACCTCCTGGATGGATAA	NO	FALSE	CTCTCCCCGAGGGGGCGAGGGG	FALSE	essential-counterselection-gRNA-00172
CDS	fig|679895.18.peg.470	BW25113_0474	adk	Adenylate kinase (EC 2.7.4.3)	TRUE	645	492631	493275	996	492495	493490	+	-	ACTTGTTGATAATTGTAGCGGAAAAGTGAGGAAGAAGAACTAATTGCTGTGAGAGGTCAAATCAGAAAAAGGAATAGCGCAGATTGAGGTTTTTGTAAAAGGCCGAATGAATATCCGGCCTGAGATTGCTGATAAGTTTGCTTGTGCGGGCCTGTTCCCCTCACCCTAACCCTCTCCCCGAGGGGGCGAGGGGACTGTCCGTGCGCGCTTTCGAATTAGCCGAGGATTTTTTCCAGATCAGCGCGAACTTCAGCAACCGGCTTGGTGCCGTCAACTTTCGCGTATTTGGTATTACCCGCTTCTGCTTCTTTGGAGTAGTAGCCGATCAGCGGTGCTGTCATCTGATGGTATTCAACCAGACGTTTACGTACGGTCTCTTCCTGATCATCTTTACGGGTA…	essential	none	TCTCCCCGAGGGGGCGAGGGGACTGTCCGTG	493288	493318	CGGTACAACGAAGACTGAGGACGATGGGGACATAGAACACGGTCTCTAAACTCTCCCCGAGGGGGCGAGGGGACTGTCCGTGATGCTTGAGACCGGTTCCTAGACCTCCTGGATGGATAA	NO	FALSE	TCTCCCCGAGGGGGCGAGGGGA	FALSE	essential-counterselection-gRNA-00173
CDS	fig|679895.18.peg.470	BW25113_0474	adk	Adenylate kinase (EC 2.7.4.3)	TRUE	645	492631	493275	996	492495	493490	+	-	ACTTGTTGATAATTGTAGCGGAAAAGTGAGGAAGAAGAACTAATTGCTGTGAGAGGTCAAATCAGAAAAAGGAATAGCGCAGATTGAGGTTTTTGTAAAAGGCCGAATGAATATCCGGCCTGAGATTGCTGATAAGTTTGCTTGTGCGGGCCTGTTCCCCTCACCCTAACCCTCTCCCCGAGGGGGCGAGGGGACTGTCCGTGCGCGCTTTCGAATTAGCCGAGGATTTTTTCCAGATCAGCGCGAACTTCAGCAACCGGCTTGGTGCCGTCAACTTTCGCGTATTTGGTATTACCCGCTTCTGCTTCTTTGGAGTAGTAGCCGATCAGCGGTGCTGTCATCTGATGGTATTCAACCAGACGTTTACGTACGGTCTCTTCCTGATCATCTTTACGGGTA…	essential	none	CTCCCCGAGGGGGCGAGGGGACTGTCCGTGC	493287	493317	CGGTACAACGAAGACTGAGGACGATGGGGACATAGAACACGGTCTCTAAACCTCCCCGAGGGGGCGAGGGGACTGTCCGTGCATGCTTGAGACCGGTTCCTAGACCTCCTGGATGGATAA	NO	FALSE	CTCCCCGAGGGGGCGAGGGGAC	FALSE	essential-counterselection-gRNA-00174
CDS	fig|679895.18.peg.470	BW25113_0474	adk	Adenylate kinase (EC 2.7.4.3)	TRUE	645	492631	493275	996	492495	493490	+	-	ACTTGTTGATAATTGTAGCGGAAAAGTGAGGAAGAAGAACTAATTGCTGTGAGAGGTCAAATCAGAAAAAGGAATAGCGCAGATTGAGGTTTTTGTAAAAGGCCGAATGAATATCCGGCCTGAGATTGCTGATAAGTTTGCTTGTGCGGGCCTGTTCCCCTCACCCTAACCCTCTCCCCGAGGGGGCGAGGGGACTGTCCGTGCGCGCTTTCGAATTAGCCGAGGATTTTTTCCAGATCAGCGCGAACTTCAGCAACCGGCTTGGTGCCGTCAACTTTCGCGTATTTGGTATTACCCGCTTCTGCTTCTTTGGAGTAGTAGCCGATCAGCGGTGCTGTCATCTGATGGTATTCAACCAGACGTTTACGTACGGTCTCTTCCTGATCATCTTTACGGGTA…	essential	none	TCCCCGAGGGGGCGAGGGGACTGTCCGTGCG	493286	493316	CGGTACAACGAAGACTGAGGACGATGGGGACATAGAACACGGTCTCTAAACTCCCCGAGGGGGCGAGGGGACTGTCCGTGCGATGCTTGAGACCGGTTCCTAGACCTCCTGGATGGATAA	NO	FALSE	TCCCCGAGGGGGCGAGGGGACT	FALSE	essential-counterselection-gRNA-00175
CDS	fig|679895.18.peg.470	BW25113_0474	adk	Adenylate kinase (EC 2.7.4.3)	TRUE	645	492631	493275	996	492495	493490	+	-	ACTTGTTGATAATTGTAGCGGAAAAGTGAGGAAGAAGAACTAATTGCTGTGAGAGGTCAAATCAGAAAAAGGAATAGCGCAGATTGAGGTTTTTGTAAAAGGCCGAATGAATATCCGGCCTGAGATTGCTGATAAGTTTGCTTGTGCGGGCCTGTTCCCCTCACCCTAACCCTCTCCCCGAGGGGGCGAGGGGACTGTCCGTGCGCGCTTTCGAATTAGCCGAGGATTTTTTCCAGATCAGCGCGAACTTCAGCAACCGGCTTGGTGCCGTCAACTTTCGCGTATTTGGTATTACCCGCTTCTGCTTCTTTGGAGTAGTAGCCGATCAGCGGTGCTGTCATCTGATGGTATTCAACCAGACGTTTACGTACGGTCTCTTCCTGATCATCTTTACGGGTA…	essential	none	CCCCGAGGGGGCGAGGGGACTGTCCGTGCGC	493285	493315	CGGTACAACGAAGACTGAGGACGATGGGGACATAGAACACGGTCTCTAAACCCCCGAGGGGGCGAGGGGACTGTCCGTGCGCATGCTTGAGACCGGTTCCTAGACCTCCTGGATGGATAA	NO	FALSE	CCCCGAGGGGGCGAGGGGACTG	FALSE	essential-counterselection-gRNA-00176
CDS	fig|679895.18.peg.470	BW25113_0474	adk	Adenylate kinase (EC 2.7.4.3)	TRUE	645	492631	493275	996	492495	493490	+	-	ACTTGTTGATAATTGTAGCGGAAAAGTGAGGAAGAAGAACTAATTGCTGTGAGAGGTCAAATCAGAAAAAGGAATAGCGCAGATTGAGGTTTTTGTAAAAGGCCGAATGAATATCCGGCCTGAGATTGCTGATAAGTTTGCTTGTGCGGGCCTGTTCCCCTCACCCTAACCCTCTCCCCGAGGGGGCGAGGGGACTGTCCGTGCGCGCTTTCGAATTAGCCGAGGATTTTTTCCAGATCAGCGCGAACTTCAGCAACCGGCTTGGTGCCGTCAACTTTCGCGTATTTGGTATTACCCGCTTCTGCTTCTTTGGAGTAGTAGCCGATCAGCGGTGCTGTCATCTGATGGTATTCAACCAGACGTTTACGTACGGTCTCTTCCTGATCATCTTTACGGGTA…	essential	none	CCCGAGGGGGCGAGGGGACTGTCCGTGCGCG	493284	493314	CGGTACAACGAAGACTGAGGACGATGGGGACATAGAACACGGTCTCTAAACCCCGAGGGGGCGAGGGGACTGTCCGTGCGCGATGCTTGAGACCGGTTCCTAGACCTCCTGGATGGATAA	NO	FALSE	CCCGAGGGGGCGAGGGGACTGT	FALSE	essential-counterselection-gRNA-00177
CDS	fig|679895.18.peg.470	BW25113_0474	adk	Adenylate kinase (EC 2.7.4.3)	TRUE	645	492631	493275	996	492495	493490	+	-	ACTTGTTGATAATTGTAGCGGAAAAGTGAGGAAGAAGAACTAATTGCTGTGAGAGGTCAAATCAGAAAAAGGAATAGCGCAGATTGAGGTTTTTGTAAAAGGCCGAATGAATATCCGGCCTGAGATTGCTGATAAGTTTGCTTGTGCGGGCCTGTTCCCCTCACCCTAACCCTCTCCCCGAGGGGGCGAGGGGACTGTCCGTGCGCGCTTTCGAATTAGCCGAGGATTTTTTCCAGATCAGCGCGAACTTCAGCAACCGGCTTGGTGCCGTCAACTTTCGCGTATTTGGTATTACCCGCTTCTGCTTCTTTGGAGTAGTAGCCGATCAGCGGTGCTGTCATCTGATGGTATTCAACCAGACGTTTACGTACGGTCTCTTCCTGATCATCTTTACGGGTA…	essential	none	CCGAGGGGGCGAGGGGACTGTCCGTGCGCGC	493283	493313	CGGTACAACGAAGACTGAGGACGATGGGGACATAGAACACGGTCTCTAAACCCGAGGGGGCGAGGGGACTGTCCGTGCGCGCATGCTTGAGACCGGTTCCTAGACCTCCTGGATGGATAA	NO	FALSE	CCGAGGGGGCGAGGGGACTGTC	FALSE	essential-counterselection-gRNA-00178
CDS	fig|679895.18.peg.470	BW25113_0474	adk	Adenylate kinase (EC 2.7.4.3)	TRUE	645	492631	493275	996	492495	493490	+	-	ACTTGTTGATAATTGTAGCGGAAAAGTGAGGAAGAAGAACTAATTGCTGTGAGAGGTCAAATCAGAAAAAGGAATAGCGCAGATTGAGGTTTTTGTAAAAGGCCGAATGAATATCCGGCCTGAGATTGCTGATAAGTTTGCTTGTGCGGGCCTGTTCCCCTCACCCTAACCCTCTCCCCGAGGGGGCGAGGGGACTGTCCGTGCGCGCTTTCGAATTAGCCGAGGATTTTTTCCAGATCAGCGCGAACTTCAGCAACCGGCTTGGTGCCGTCAACTTTCGCGTATTTGGTATTACCCGCTTCTGCTTCTTTGGAGTAGTAGCCGATCAGCGGTGCTGTCATCTGATGGTATTCAACCAGACGTTTACGTACGGTCTCTTCCTGATCATCTTTACGGGTA…	essential	none	CGAGGGGGCGAGGGGACTGTCCGTGCGCGCT	493282	493312	CGGTACAACGAAGACTGAGGACGATGGGGACATAGAACACGGTCTCTAAACCGAGGGGGCGAGGGGACTGTCCGTGCGCGCTATGCTTGAGACCGGTTCCTAGACCTCCTGGATGGATAA	NO	FALSE	CGAGGGGGCGAGGGGACTGTCC	FALSE	essential-counterselection-gRNA-00179
CDS	fig|679895.18.peg.470	BW25113_0474	adk	Adenylate kinase (EC 2.7.4.3)	TRUE	645	492631	493275	996	492495	493490	+	-	ACTTGTTGATAATTGTAGCGGAAAAGTGAGGAAGAAGAACTAATTGCTGTGAGAGGTCAAATCAGAAAAAGGAATAGCGCAGATTGAGGTTTTTGTAAAAGGCCGAATGAATATCCGGCCTGAGATTGCTGATAAGTTTGCTTGTGCGGGCCTGTTCCCCTCACCCTAACCCTCTCCCCGAGGGGGCGAGGGGACTGTCCGTGCGCGCTTTCGAATTAGCCGAGGATTTTTTCCAGATCAGCGCGAACTTCAGCAACCGGCTTGGTGCCGTCAACTTTCGCGTATTTGGTATTACCCGCTTCTGCTTCTTTGGAGTAGTAGCCGATCAGCGGTGCTGTCATCTGATGGTATTCAACCAGACGTTTACGTACGGTCTCTTCCTGATCATCTTTACGGGTA…	essential	none	GAGGGGGCGAGGGGACTGTCCGTGCGCGCTT	493281	493311	CGGTACAACGAAGACTGAGGACGATGGGGACATAGAACACGGTCTCTAAACGAGGGGGCGAGGGGACTGTCCGTGCGCGCTTATGCTTGAGACCGGTTCCTAGACCTCCTGGATGGATAA	NO	FALSE	GAGGGGGCGAGGGGACTGTCCG	FALSE	essential-counterselection-gRNA-00180
CDS	fig|679895.18.peg.470	BW25113_0474	adk	Adenylate kinase (EC 2.7.4.3)	TRUE	645	492631	493275	996	492495	493490	+	-	ACTTGTTGATAATTGTAGCGGAAAAGTGAGGAAGAAGAACTAATTGCTGTGAGAGGTCAAATCAGAAAAAGGAATAGCGCAGATTGAGGTTTTTGTAAAAGGCCGAATGAATATCCGGCCTGAGATTGCTGATAAGTTTGCTTGTGCGGGCCTGTTCCCCTCACCCTAACCCTCTCCCCGAGGGGGCGAGGGGACTGTCCGTGCGCGCTTTCGAATTAGCCGAGGATTTTTTCCAGATCAGCGCGAACTTCAGCAACCGGCTTGGTGCCGTCAACTTTCGCGTATTTGGTATTACCCGCTTCTGCTTCTTTGGAGTAGTAGCCGATCAGCGGTGCTGTCATCTGATGGTATTCAACCAGACGTTTACGTACGGTCTCTTCCTGATCATCTTTACGGGTA…	essential	none	AGGGGGCGAGGGGACTGTCCGTGCGCGCTTT	493280	493310	CGGTACAACGAAGACTGAGGACGATGGGGACATAGAACACGGTCTCTAAACAGGGGGCGAGGGGACTGTCCGTGCGCGCTTTATGCTTGAGACCGGTTCCTAGACCTCCTGGATGGATAA	NO	FALSE	AGGGGGCGAGGGGACTGTCCGT	FALSE	essential-counterselection-gRNA-00181
CDS	fig|679895.18.peg.470	BW25113_0474	adk	Adenylate kinase (EC 2.7.4.3)	TRUE	645	492631	493275	996	492495	493490	+	-	ACTTGTTGATAATTGTAGCGGAAAAGTGAGGAAGAAGAACTAATTGCTGTGAGAGGTCAAATCAGAAAAAGGAATAGCGCAGATTGAGGTTTTTGTAAAAGGCCGAATGAATATCCGGCCTGAGATTGCTGATAAGTTTGCTTGTGCGGGCCTGTTCCCCTCACCCTAACCCTCTCCCCGAGGGGGCGAGGGGACTGTCCGTGCGCGCTTTCGAATTAGCCGAGGATTTTTTCCAGATCAGCGCGAACTTCAGCAACCGGCTTGGTGCCGTCAACTTTCGCGTATTTGGTATTACCCGCTTCTGCTTCTTTGGAGTAGTAGCCGATCAGCGGTGCTGTCATCTGATGGTATTCAACCAGACGTTTACGTACGGTCTCTTCCTGATCATCTTTACGGGTA…	essential	none	GGGGGCGAGGGGACTGTCCGTGCGCGCTTTC	493279	493309	CGGTACAACGAAGACTGAGGACGATGGGGACATAGAACACGGTCTCTAAACGGGGGCGAGGGGACTGTCCGTGCGCGCTTTCATGCTTGAGACCGGTTCCTAGACCTCCTGGATGGATAA	NO	FALSE	GGGGGCGAGGGGACTGTCCGTG	FALSE	essential-counterselection-gRNA-00182
CDS	fig|679895.18.peg.470	BW25113_0474	adk	Adenylate kinase (EC 2.7.4.3)	TRUE	645	492631	493275	996	492495	493490	+	-	ACTTGTTGATAATTGTAGCGGAAAAGTGAGGAAGAAGAACTAATTGCTGTGAGAGGTCAAATCAGAAAAAGGAATAGCGCAGATTGAGGTTTTTGTAAAAGGCCGAATGAATATCCGGCCTGAGATTGCTGATAAGTTTGCTTGTGCGGGCCTGTTCCCCTCACCCTAACCCTCTCCCCGAGGGGGCGAGGGGACTGTCCGTGCGCGCTTTCGAATTAGCCGAGGATTTTTTCCAGATCAGCGCGAACTTCAGCAACCGGCTTGGTGCCGTCAACTTTCGCGTATTTGGTATTACCCGCTTCTGCTTCTTTGGAGTAGTAGCCGATCAGCGGTGCTGTCATCTGATGGTATTCAACCAGACGTTTACGTACGGTCTCTTCCTGATCATCTTTACGGGTA…	essential	none	GGGGCGAGGGGACTGTCCGTGCGCGCTTTCG	493278	493308	CGGTACAACGAAGACTGAGGACGATGGGGACATAGAACACGGTCTCTAAACGGGGCGAGGGGACTGTCCGTGCGCGCTTTCGATGCTTGAGACCGGTTCCTAGACCTCCTGGATGGATAA	NO	FALSE	GGGGCGAGGGGACTGTCCGTGC	FALSE	essential-counterselection-gRNA-00183
CDS	fig|679895.18.peg.470	BW25113_0474	adk	Adenylate kinase (EC 2.7.4.3)	TRUE	645	492631	493275	996	492495	493490	+	-	ACTTGTTGATAATTGTAGCGGAAAAGTGAGGAAGAAGAACTAATTGCTGTGAGAGGTCAAATCAGAAAAAGGAATAGCGCAGATTGAGGTTTTTGTAAAAGGCCGAATGAATATCCGGCCTGAGATTGCTGATAAGTTTGCTTGTGCGGGCCTGTTCCCCTCACCCTAACCCTCTCCCCGAGGGGGCGAGGGGACTGTCCGTGCGCGCTTTCGAATTAGCCGAGGATTTTTTCCAGATCAGCGCGAACTTCAGCAACCGGCTTGGTGCCGTCAACTTTCGCGTATTTGGTATTACCCGCTTCTGCTTCTTTGGAGTAGTAGCCGATCAGCGGTGCTGTCATCTGATGGTATTCAACCAGACGTTTACGTACGGTCTCTTCCTGATCATCTTTACGGGTA…	essential	none	GGGCGAGGGGACTGTCCGTGCGCGCTTTCGA	493277	493307	CGGTACAACGAAGACTGAGGACGATGGGGACATAGAACACGGTCTCTAAACGGGCGAGGGGACTGTCCGTGCGCGCTTTCGAATGCTTGAGACCGGTTCCTAGACCTCCTGGATGGATAA	NO	FALSE	GGGCGAGGGGACTGTCCGTGCG	FALSE	essential-counterselection-gRNA-00184
CDS	fig|679895.18.peg.470	BW25113_0474	adk	Adenylate kinase (EC 2.7.4.3)	TRUE	645	492631	493275	996	492495	493490	+	-	ACTTGTTGATAATTGTAGCGGAAAAGTGAGGAAGAAGAACTAATTGCTGTGAGAGGTCAAATCAGAAAAAGGAATAGCGCAGATTGAGGTTTTTGTAAAAGGCCGAATGAATATCCGGCCTGAGATTGCTGATAAGTTTGCTTGTGCGGGCCTGTTCCCCTCACCCTAACCCTCTCCCCGAGGGGGCGAGGGGACTGTCCGTGCGCGCTTTCGAATTAGCCGAGGATTTTTTCCAGATCAGCGCGAACTTCAGCAACCGGCTTGGTGCCGTCAACTTTCGCGTATTTGGTATTACCCGCTTCTGCTTCTTTGGAGTAGTAGCCGATCAGCGGTGCTGTCATCTGATGGTATTCAACCAGACGTTTACGTACGGTCTCTTCCTGATCATCTTTACGGGTA…	essential	none	GGCGAGGGGACTGTCCGTGCGCGCTTTCGAA	493276	493306	CGGTACAACGAAGACTGAGGACGATGGGGACATAGAACACGGTCTCTAAACGGCGAGGGGACTGTCCGTGCGCGCTTTCGAAATGCTTGAGACCGGTTCCTAGACCTCCTGGATGGATAA	NO	FALSE	GGCGAGGGGACTGTCCGTGCGC	FALSE	essential-counterselection-gRNA-00185
CDS	fig|679895.18.peg.470	BW25113_0474	adk	Adenylate kinase (EC 2.7.4.3)	TRUE	645	492631	493275	996	492495	493490	+	-	ACTTGTTGATAATTGTAGCGGAAAAGTGAGGAAGAAGAACTAATTGCTGTGAGAGGTCAAATCAGAAAAAGGAATAGCGCAGATTGAGGTTTTTGTAAAAGGCCGAATGAATATCCGGCCTGAGATTGCTGATAAGTTTGCTTGTGCGGGCCTGTTCCCCTCACCCTAACCCTCTCCCCGAGGGGGCGAGGGGACTGTCCGTGCGCGCTTTCGAATTAGCCGAGGATTTTTTCCAGATCAGCGCGAACTTCAGCAACCGGCTTGGTGCCGTCAACTTTCGCGTATTTGGTATTACCCGCTTCTGCTTCTTTGGAGTAGTAGCCGATCAGCGGTGCTGTCATCTGATGGTATTCAACCAGACGTTTACGTACGGTCTCTTCCTGATCATCTTTACGGGTA…	essential	none	GCGAGGGGACTGTCCGTGCGCGCTTTCGAAT	493275	493305	CGGTACAACGAAGACTGAGGACGATGGGGACATAGAACACGGTCTCTAAACGCGAGGGGACTGTCCGTGCGCGCTTTCGAATATGCTTGAGACCGGTTCCTAGACCTCCTGGATGGATAA	NO	FALSE	GCGAGGGGACTGTCCGTGCGCG	FALSE	essential-counterselection-gRNA-00186
CDS	fig|679895.18.peg.470	BW25113_0474	adk	Adenylate kinase (EC 2.7.4.3)	TRUE	645	492631	493275	996	492495	493490	+	-	ACTTGTTGATAATTGTAGCGGAAAAGTGAGGAAGAAGAACTAATTGCTGTGAGAGGTCAAATCAGAAAAAGGAATAGCGCAGATTGAGGTTTTTGTAAAAGGCCGAATGAATATCCGGCCTGAGATTGCTGATAAGTTTGCTTGTGCGGGCCTGTTCCCCTCACCCTAACCCTCTCCCCGAGGGGGCGAGGGGACTGTCCGTGCGCGCTTTCGAATTAGCCGAGGATTTTTTCCAGATCAGCGCGAACTTCAGCAACCGGCTTGGTGCCGTCAACTTTCGCGTATTTGGTATTACCCGCTTCTGCTTCTTTGGAGTAGTAGCCGATCAGCGGTGCTGTCATCTGATGGTATTCAACCAGACGTTTACGTACGGTCTCTTCCTGATCATCTTTACGGGTA…	essential	none	CGAGGGGACTGTCCGTGCGCGCTTTCGAATT	493274	493304	CGGTACAACGAAGACTGAGGACGATGGGGACATAGAACACGGTCTCTAAACCGAGGGGACTGTCCGTGCGCGCTTTCGAATTATGCTTGAGACCGGTTCCTAGACCTCCTGGATGGATAA	NO	FALSE	CGAGGGGACTGTCCGTGCGCGC	FALSE	essential-counterselection-gRNA-00187
CDS	fig|679895.18.peg.470	BW25113_0474	adk	Adenylate kinase (EC 2.7.4.3)	TRUE	645	492631	493275	996	492495	493490	+	-	ACTTGTTGATAATTGTAGCGGAAAAGTGAGGAAGAAGAACTAATTGCTGTGAGAGGTCAAATCAGAAAAAGGAATAGCGCAGATTGAGGTTTTTGTAAAAGGCCGAATGAATATCCGGCCTGAGATTGCTGATAAGTTTGCTTGTGCGGGCCTGTTCCCCTCACCCTAACCCTCTCCCCGAGGGGGCGAGGGGACTGTCCGTGCGCGCTTTCGAATTAGCCGAGGATTTTTTCCAGATCAGCGCGAACTTCAGCAACCGGCTTGGTGCCGTCAACTTTCGCGTATTTGGTATTACCCGCTTCTGCTTCTTTGGAGTAGTAGCCGATCAGCGGTGCTGTCATCTGATGGTATTCAACCAGACGTTTACGTACGGTCTCTTCCTGATCATCTTTACGGGTA…	essential	none	GAGGGGACTGTCCGTGCGCGCTTTCGAATTA	493273	493303	CGGTACAACGAAGACTGAGGACGATGGGGACATAGAACACGGTCTCTAAACGAGGGGACTGTCCGTGCGCGCTTTCGAATTAATGCTTGAGACCGGTTCCTAGACCTCCTGGATGGATAA	NO	FALSE	GAGGGGACTGTCCGTGCGCGCT	FALSE	essential-counterselection-gRNA-00188
CDS	fig|679895.18.peg.470	BW25113_0474	adk	Adenylate kinase (EC 2.7.4.3)	TRUE	645	492631	493275	996	492495	493490	+	-	ACTTGTTGATAATTGTAGCGGAAAAGTGAGGAAGAAGAACTAATTGCTGTGAGAGGTCAAATCAGAAAAAGGAATAGCGCAGATTGAGGTTTTTGTAAAAGGCCGAATGAATATCCGGCCTGAGATTGCTGATAAGTTTGCTTGTGCGGGCCTGTTCCCCTCACCCTAACCCTCTCCCCGAGGGGGCGAGGGGACTGTCCGTGCGCGCTTTCGAATTAGCCGAGGATTTTTTCCAGATCAGCGCGAACTTCAGCAACCGGCTTGGTGCCGTCAACTTTCGCGTATTTGGTATTACCCGCTTCTGCTTCTTTGGAGTAGTAGCCGATCAGCGGTGCTGTCATCTGATGGTATTCAACCAGACGTTTACGTACGGTCTCTTCCTGATCATCTTTACGGGTA…	essential	none	AGGGGACTGTCCGTGCGCGCTTTCGAATTAG	493272	493302	CGGTACAACGAAGACTGAGGACGATGGGGACATAGAACACGGTCTCTAAACAGGGGACTGTCCGTGCGCGCTTTCGAATTAGATGCTTGAGACCGGTTCCTAGACCTCCTGGATGGATAA	NO	FALSE	AGGGGACTGTCCGTGCGCGCTT	FALSE	essential-counterselection-gRNA-00189
CDS	fig|679895.18.peg.470	BW25113_0474	adk	Adenylate kinase (EC 2.7.4.3)	TRUE	645	492631	493275	996	492495	493490	+	-	ACTTGTTGATAATTGTAGCGGAAAAGTGAGGAAGAAGAACTAATTGCTGTGAGAGGTCAAATCAGAAAAAGGAATAGCGCAGATTGAGGTTTTTGTAAAAGGCCGAATGAATATCCGGCCTGAGATTGCTGATAAGTTTGCTTGTGCGGGCCTGTTCCCCTCACCCTAACCCTCTCCCCGAGGGGGCGAGGGGACTGTCCGTGCGCGCTTTCGAATTAGCCGAGGATTTTTTCCAGATCAGCGCGAACTTCAGCAACCGGCTTGGTGCCGTCAACTTTCGCGTATTTGGTATTACCCGCTTCTGCTTCTTTGGAGTAGTAGCCGATCAGCGGTGCTGTCATCTGATGGTATTCAACCAGACGTTTACGTACGGTCTCTTCCTGATCATCTTTACGGGTA…	essential	none	GGGGACTGTCCGTGCGCGCTTTCGAATTAGC	493271	493301	CGGTACAACGAAGACTGAGGACGATGGGGACATAGAACACGGTCTCTAAACGGGGACTGTCCGTGCGCGCTTTCGAATTAGCATGCTTGAGACCGGTTCCTAGACCTCCTGGATGGATAA	NO	FALSE	GGGGACTGTCCGTGCGCGCTTT	FALSE	essential-counterselection-gRNA-00190
CDS	fig|679895.18.peg.470	BW25113_0474	adk	Adenylate kinase (EC 2.7.4.3)	TRUE	645	492631	493275	996	492495	493490	+	-	ACTTGTTGATAATTGTAGCGGAAAAGTGAGGAAGAAGAACTAATTGCTGTGAGAGGTCAAATCAGAAAAAGGAATAGCGCAGATTGAGGTTTTTGTAAAAGGCCGAATGAATATCCGGCCTGAGATTGCTGATAAGTTTGCTTGTGCGGGCCTGTTCCCCTCACCCTAACCCTCTCCCCGAGGGGGCGAGGGGACTGTCCGTGCGCGCTTTCGAATTAGCCGAGGATTTTTTCCAGATCAGCGCGAACTTCAGCAACCGGCTTGGTGCCGTCAACTTTCGCGTATTTGGTATTACCCGCTTCTGCTTCTTTGGAGTAGTAGCCGATCAGCGGTGCTGTCATCTGATGGTATTCAACCAGACGTTTACGTACGGTCTCTTCCTGATCATCTTTACGGGTA…	essential	none	GGGACTGTCCGTGCGCGCTTTCGAATTAGCC	493270	493300	CGGTACAACGAAGACTGAGGACGATGGGGACATAGAACACGGTCTCTAAACGGGACTGTCCGTGCGCGCTTTCGAATTAGCCATGCTTGAGACCGGTTCCTAGACCTCCTGGATGGATAA	NO	FALSE	GGGACTGTCCGTGCGCGCTTTC	FALSE	essential-counterselection-gRNA-00191
CDS	fig|679895.18.peg.470	BW25113_0474	adk	Adenylate kinase (EC 2.7.4.3)	TRUE	645	492631	493275	996	492495	493490	+	-	ACTTGTTGATAATTGTAGCGGAAAAGTGAGGAAGAAGAACTAATTGCTGTGAGAGGTCAAATCAGAAAAAGGAATAGCGCAGATTGAGGTTTTTGTAAAAGGCCGAATGAATATCCGGCCTGAGATTGCTGATAAGTTTGCTTGTGCGGGCCTGTTCCCCTCACCCTAACCCTCTCCCCGAGGGGGCGAGGGGACTGTCCGTGCGCGCTTTCGAATTAGCCGAGGATTTTTTCCAGATCAGCGCGAACTTCAGCAACCGGCTTGGTGCCGTCAACTTTCGCGTATTTGGTATTACCCGCTTCTGCTTCTTTGGAGTAGTAGCCGATCAGCGGTGCTGTCATCTGATGGTATTCAACCAGACGTTTACGTACGGTCTCTTCCTGATCATCTTTACGGGTA…	essential	none	GGACTGTCCGTGCGCGCTTTCGAATTAGCCG	493269	493299	CGGTACAACGAAGACTGAGGACGATGGGGACATAGAACACGGTCTCTAAACGGACTGTCCGTGCGCGCTTTCGAATTAGCCGATGCTTGAGACCGGTTCCTAGACCTCCTGGATGGATAA	NO	FALSE	GGACTGTCCGTGCGCGCTTTCG	FALSE	essential-counterselection-gRNA-00192
CDS	fig|679895.18.peg.470	BW25113_0474	adk	Adenylate kinase (EC 2.7.4.3)	TRUE	645	492631	493275	996	492495	493490	+	-	ACTTGTTGATAATTGTAGCGGAAAAGTGAGGAAGAAGAACTAATTGCTGTGAGAGGTCAAATCAGAAAAAGGAATAGCGCAGATTGAGGTTTTTGTAAAAGGCCGAATGAATATCCGGCCTGAGATTGCTGATAAGTTTGCTTGTGCGGGCCTGTTCCCCTCACCCTAACCCTCTCCCCGAGGGGGCGAGGGGACTGTCCGTGCGCGCTTTCGAATTAGCCGAGGATTTTTTCCAGATCAGCGCGAACTTCAGCAACCGGCTTGGTGCCGTCAACTTTCGCGTATTTGGTATTACCCGCTTCTGCTTCTTTGGAGTAGTAGCCGATCAGCGGTGCTGTCATCTGATGGTATTCAACCAGACGTTTACGTACGGTCTCTTCCTGATCATCTTTACGGGTA…	essential	none	GACTGTCCGTGCGCGCTTTCGAATTAGCCGA	493268	493298	CGGTACAACGAAGACTGAGGACGATGGGGACATAGAACACGGTCTCTAAACGACTGTCCGTGCGCGCTTTCGAATTAGCCGAATGCTTGAGACCGGTTCCTAGACCTCCTGGATGGATAA	NO	FALSE	GACTGTCCGTGCGCGCTTTCGA	FALSE	essential-counterselection-gRNA-00193
CDS	fig|679895.18.peg.470	BW25113_0474	adk	Adenylate kinase (EC 2.7.4.3)	TRUE	645	492631	493275	996	492495	493490	+	-	ACTTGTTGATAATTGTAGCGGAAAAGTGAGGAAGAAGAACTAATTGCTGTGAGAGGTCAAATCAGAAAAAGGAATAGCGCAGATTGAGGTTTTTGTAAAAGGCCGAATGAATATCCGGCCTGAGATTGCTGATAAGTTTGCTTGTGCGGGCCTGTTCCCCTCACCCTAACCCTCTCCCCGAGGGGGCGAGGGGACTGTCCGTGCGCGCTTTCGAATTAGCCGAGGATTTTTTCCAGATCAGCGCGAACTTCAGCAACCGGCTTGGTGCCGTCAACTTTCGCGTATTTGGTATTACCCGCTTCTGCTTCTTTGGAGTAGTAGCCGATCAGCGGTGCTGTCATCTGATGGTATTCAACCAGACGTTTACGTACGGTCTCTTCCTGATCATCTTTACGGGTA…	essential	none	ACTGTCCGTGCGCGCTTTCGAATTAGCCGAG	493267	493297	CGGTACAACGAAGACTGAGGACGATGGGGACATAGAACACGGTCTCTAAACACTGTCCGTGCGCGCTTTCGAATTAGCCGAGATGCTTGAGACCGGTTCCTAGACCTCCTGGATGGATAA	NO	FALSE	ACTGTCCGTGCGCGCTTTCGAA	FALSE	essential-counterselection-gRNA-00194
CDS	fig|679895.18.peg.470	BW25113_0474	adk	Adenylate kinase (EC 2.7.4.3)	TRUE	645	492631	493275	996	492495	493490	+	-	ACTTGTTGATAATTGTAGCGGAAAAGTGAGGAAGAAGAACTAATTGCTGTGAGAGGTCAAATCAGAAAAAGGAATAGCGCAGATTGAGGTTTTTGTAAAAGGCCGAATGAATATCCGGCCTGAGATTGCTGATAAGTTTGCTTGTGCGGGCCTGTTCCCCTCACCCTAACCCTCTCCCCGAGGGGGCGAGGGGACTGTCCGTGCGCGCTTTCGAATTAGCCGAGGATTTTTTCCAGATCAGCGCGAACTTCAGCAACCGGCTTGGTGCCGTCAACTTTCGCGTATTTGGTATTACCCGCTTCTGCTTCTTTGGAGTAGTAGCCGATCAGCGGTGCTGTCATCTGATGGTATTCAACCAGACGTTTACGTACGGTCTCTTCCTGATCATCTTTACGGGTA…	essential	none	CTGTCCGTGCGCGCTTTCGAATTAGCCGAGG	493266	493296	CGGTACAACGAAGACTGAGGACGATGGGGACATAGAACACGGTCTCTAAACCTGTCCGTGCGCGCTTTCGAATTAGCCGAGGATGCTTGAGACCGGTTCCTAGACCTCCTGGATGGATAA	NO	FALSE	CTGTCCGTGCGCGCTTTCGAAT	FALSE	essential-counterselection-gRNA-00195
CDS	fig|679895.18.peg.470	BW25113_0474	adk	Adenylate kinase (EC 2.7.4.3)	TRUE	645	492631	493275	996	492495	493490	+	-	ACTTGTTGATAATTGTAGCGGAAAAGTGAGGAAGAAGAACTAATTGCTGTGAGAGGTCAAATCAGAAAAAGGAATAGCGCAGATTGAGGTTTTTGTAAAAGGCCGAATGAATATCCGGCCTGAGATTGCTGATAAGTTTGCTTGTGCGGGCCTGTTCCCCTCACCCTAACCCTCTCCCCGAGGGGGCGAGGGGACTGTCCGTGCGCGCTTTCGAATTAGCCGAGGATTTTTTCCAGATCAGCGCGAACTTCAGCAACCGGCTTGGTGCCGTCAACTTTCGCGTATTTGGTATTACCCGCTTCTGCTTCTTTGGAGTAGTAGCCGATCAGCGGTGCTGTCATCTGATGGTATTCAACCAGACGTTTACGTACGGTCTCTTCCTGATCATCTTTACGGGTA…	essential	none	TGTCCGTGCGCGCTTTCGAATTAGCCGAGGA	493265	493295	CGGTACAACGAAGACTGAGGACGATGGGGACATAGAACACGGTCTCTAAACTGTCCGTGCGCGCTTTCGAATTAGCCGAGGAATGCTTGAGACCGGTTCCTAGACCTCCTGGATGGATAA	NO	FALSE	TGTCCGTGCGCGCTTTCGAATT	FALSE	essential-counterselection-gRNA-00196
CDS	fig|679895.18.peg.470	BW25113_0474	adk	Adenylate kinase (EC 2.7.4.3)	TRUE	645	492631	493275	996	492495	493490	+	-	ACTTGTTGATAATTGTAGCGGAAAAGTGAGGAAGAAGAACTAATTGCTGTGAGAGGTCAAATCAGAAAAAGGAATAGCGCAGATTGAGGTTTTTGTAAAAGGCCGAATGAATATCCGGCCTGAGATTGCTGATAAGTTTGCTTGTGCGGGCCTGTTCCCCTCACCCTAACCCTCTCCCCGAGGGGGCGAGGGGACTGTCCGTGCGCGCTTTCGAATTAGCCGAGGATTTTTTCCAGATCAGCGCGAACTTCAGCAACCGGCTTGGTGCCGTCAACTTTCGCGTATTTGGTATTACCCGCTTCTGCTTCTTTGGAGTAGTAGCCGATCAGCGGTGCTGTCATCTGATGGTATTCAACCAGACGTTTACGTACGGTCTCTTCCTGATCATCTTTACGGGTA…	essential	none	GTCCGTGCGCGCTTTCGAATTAGCCGAGGAT	493264	493294	CGGTACAACGAAGACTGAGGACGATGGGGACATAGAACACGGTCTCTAAACGTCCGTGCGCGCTTTCGAATTAGCCGAGGATATGCTTGAGACCGGTTCCTAGACCTCCTGGATGGATAA	NO	FALSE	GTCCGTGCGCGCTTTCGAATTA	FALSE	essential-counterselection-gRNA-00197
CDS	fig|679895.18.peg.470	BW25113_0474	adk	Adenylate kinase (EC 2.7.4.3)	TRUE	645	492631	493275	996	492495	493490	+	-	ACTTGTTGATAATTGTAGCGGAAAAGTGAGGAAGAAGAACTAATTGCTGTGAGAGGTCAAATCAGAAAAAGGAATAGCGCAGATTGAGGTTTTTGTAAAAGGCCGAATGAATATCCGGCCTGAGATTGCTGATAAGTTTGCTTGTGCGGGCCTGTTCCCCTCACCCTAACCCTCTCCCCGAGGGGGCGAGGGGACTGTCCGTGCGCGCTTTCGAATTAGCCGAGGATTTTTTCCAGATCAGCGCGAACTTCAGCAACCGGCTTGGTGCCGTCAACTTTCGCGTATTTGGTATTACCCGCTTCTGCTTCTTTGGAGTAGTAGCCGATCAGCGGTGCTGTCATCTGATGGTATTCAACCAGACGTTTACGTACGGTCTCTTCCTGATCATCTTTACGGGTA…	essential	none	TCCGTGCGCGCTTTCGAATTAGCCGAGGATT	493263	493293	CGGTACAACGAAGACTGAGGACGATGGGGACATAGAACACGGTCTCTAAACTCCGTGCGCGCTTTCGAATTAGCCGAGGATTATGCTTGAGACCGGTTCCTAGACCTCCTGGATGGATAA	NO	FALSE	TCCGTGCGCGCTTTCGAATTAG	FALSE	essential-counterselection-gRNA-00198
CDS	fig|679895.18.peg.470	BW25113_0474	adk	Adenylate kinase (EC 2.7.4.3)	TRUE	645	492631	493275	996	492495	493490	+	-	ACTTGTTGATAATTGTAGCGGAAAAGTGAGGAAGAAGAACTAATTGCTGTGAGAGGTCAAATCAGAAAAAGGAATAGCGCAGATTGAGGTTTTTGTAAAAGGCCGAATGAATATCCGGCCTGAGATTGCTGATAAGTTTGCTTGTGCGGGCCTGTTCCCCTCACCCTAACCCTCTCCCCGAGGGGGCGAGGGGACTGTCCGTGCGCGCTTTCGAATTAGCCGAGGATTTTTTCCAGATCAGCGCGAACTTCAGCAACCGGCTTGGTGCCGTCAACTTTCGCGTATTTGGTATTACCCGCTTCTGCTTCTTTGGAGTAGTAGCCGATCAGCGGTGCTGTCATCTGATGGTATTCAACCAGACGTTTACGTACGGTCTCTTCCTGATCATCTTTACGGGTA…	essential	none	CCGTGCGCGCTTTCGAATTAGCCGAGGATTT	493262	493292	CGGTACAACGAAGACTGAGGACGATGGGGACATAGAACACGGTCTCTAAACCCGTGCGCGCTTTCGAATTAGCCGAGGATTTATGCTTGAGACCGGTTCCTAGACCTCCTGGATGGATAA	NO	FALSE	CCGTGCGCGCTTTCGAATTAGC	FALSE	essential-counterselection-gRNA-00199
CDS	fig|679895.18.peg.470	BW25113_0474	adk	Adenylate kinase (EC 2.7.4.3)	TRUE	645	492631	493275	996	492495	493490	+	-	ACTTGTTGATAATTGTAGCGGAAAAGTGAGGAAGAAGAACTAATTGCTGTGAGAGGTCAAATCAGAAAAAGGAATAGCGCAGATTGAGGTTTTTGTAAAAGGCCGAATGAATATCCGGCCTGAGATTGCTGATAAGTTTGCTTGTGCGGGCCTGTTCCCCTCACCCTAACCCTCTCCCCGAGGGGGCGAGGGGACTGTCCGTGCGCGCTTTCGAATTAGCCGAGGATTTTTTCCAGATCAGCGCGAACTTCAGCAACCGGCTTGGTGCCGTCAACTTTCGCGTATTTGGTATTACCCGCTTCTGCTTCTTTGGAGTAGTAGCCGATCAGCGGTGCTGTCATCTGATGGTATTCAACCAGACGTTTACGTACGGTCTCTTCCTGATCATCTTTACGGGTA…	essential	none	CGTGCGCGCTTTCGAATTAGCCGAGGATTTT	493261	493291	CGGTACAACGAAGACTGAGGACGATGGGGACATAGAACACGGTCTCTAAACCGTGCGCGCTTTCGAATTAGCCGAGGATTTTATGCTTGAGACCGGTTCCTAGACCTCCTGGATGGATAA	NO	FALSE	CGTGCGCGCTTTCGAATTAGCC	FALSE	essential-counterselection-gRNA-00200
CDS	fig|679895.18.peg.470	BW25113_0474	adk	Adenylate kinase (EC 2.7.4.3)	TRUE	645	492631	493275	996	492495	493490	+	-	ACTTGTTGATAATTGTAGCGGAAAAGTGAGGAAGAAGAACTAATTGCTGTGAGAGGTCAAATCAGAAAAAGGAATAGCGCAGATTGAGGTTTTTGTAAAAGGCCGAATGAATATCCGGCCTGAGATTGCTGATAAGTTTGCTTGTGCGGGCCTGTTCCCCTCACCCTAACCCTCTCCCCGAGGGGGCGAGGGGACTGTCCGTGCGCGCTTTCGAATTAGCCGAGGATTTTTTCCAGATCAGCGCGAACTTCAGCAACCGGCTTGGTGCCGTCAACTTTCGCGTATTTGGTATTACCCGCTTCTGCTTCTTTGGAGTAGTAGCCGATCAGCGGTGCTGTCATCTGATGGTATTCAACCAGACGTTTACGTACGGTCTCTTCCTGATCATCTTTACGGGTA…	essential	none	GTGCGCGCTTTCGAATTAGCCGAGGATTTTT	493260	493290	CGGTACAACGAAGACTGAGGACGATGGGGACATAGAACACGGTCTCTAAACGTGCGCGCTTTCGAATTAGCCGAGGATTTTTATGCTTGAGACCGGTTCCTAGACCTCCTGGATGGATAA	NO	FALSE	GTGCGCGCTTTCGAATTAGCCG	FALSE	essential-counterselection-gRNA-00201
CDS	fig|679895.18.peg.470	BW25113_0474	adk	Adenylate kinase (EC 2.7.4.3)	TRUE	645	492631	493275	996	492495	493490	+	-	ACTTGTTGATAATTGTAGCGGAAAAGTGAGGAAGAAGAACTAATTGCTGTGAGAGGTCAAATCAGAAAAAGGAATAGCGCAGATTGAGGTTTTTGTAAAAGGCCGAATGAATATCCGGCCTGAGATTGCTGATAAGTTTGCTTGTGCGGGCCTGTTCCCCTCACCCTAACCCTCTCCCCGAGGGGGCGAGGGGACTGTCCGTGCGCGCTTTCGAATTAGCCGAGGATTTTTTCCAGATCAGCGCGAACTTCAGCAACCGGCTTGGTGCCGTCAACTTTCGCGTATTTGGTATTACCCGCTTCTGCTTCTTTGGAGTAGTAGCCGATCAGCGGTGCTGTCATCTGATGGTATTCAACCAGACGTTTACGTACGGTCTCTTCCTGATCATCTTTACGGGTA…	essential	none	TGCGCGCTTTCGAATTAGCCGAGGATTTTTT	493259	493289	CGGTACAACGAAGACTGAGGACGATGGGGACATAGAACACGGTCTCTAAACTGCGCGCTTTCGAATTAGCCGAGGATTTTTTATGCTTGAGACCGGTTCCTAGACCTCCTGGATGGATAA	NO	FALSE	TGCGCGCTTTCGAATTAGCCGA	FALSE	essential-counterselection-gRNA-00202
CDS	fig|679895.18.peg.470	BW25113_0474	adk	Adenylate kinase (EC 2.7.4.3)	TRUE	645	492631	493275	996	492495	493490	+	-	ACTTGTTGATAATTGTAGCGGAAAAGTGAGGAAGAAGAACTAATTGCTGTGAGAGGTCAAATCAGAAAAAGGAATAGCGCAGATTGAGGTTTTTGTAAAAGGCCGAATGAATATCCGGCCTGAGATTGCTGATAAGTTTGCTTGTGCGGGCCTGTTCCCCTCACCCTAACCCTCTCCCCGAGGGGGCGAGGGGACTGTCCGTGCGCGCTTTCGAATTAGCCGAGGATTTTTTCCAGATCAGCGCGAACTTCAGCAACCGGCTTGGTGCCGTCAACTTTCGCGTATTTGGTATTACCCGCTTCTGCTTCTTTGGAGTAGTAGCCGATCAGCGGTGCTGTCATCTGATGGTATTCAACCAGACGTTTACGTACGGTCTCTTCCTGATCATCTTTACGGGTA…	essential	none	GCGCGCTTTCGAATTAGCCGAGGATTTTTTC	493258	493288	CGGTACAACGAAGACTGAGGACGATGGGGACATAGAACACGGTCTCTAAACGCGCGCTTTCGAATTAGCCGAGGATTTTTTCATGCTTGAGACCGGTTCCTAGACCTCCTGGATGGATAA	NO	FALSE	GCGCGCTTTCGAATTAGCCGAG	FALSE	essential-counterselection-gRNA-00203
CDS	fig|679895.18.peg.470	BW25113_0474	adk	Adenylate kinase (EC 2.7.4.3)	TRUE	645	492631	493275	996	492495	493490	+	-	ACTTGTTGATAATTGTAGCGGAAAAGTGAGGAAGAAGAACTAATTGCTGTGAGAGGTCAAATCAGAAAAAGGAATAGCGCAGATTGAGGTTTTTGTAAAAGGCCGAATGAATATCCGGCCTGAGATTGCTGATAAGTTTGCTTGTGCGGGCCTGTTCCCCTCACCCTAACCCTCTCCCCGAGGGGGCGAGGGGACTGTCCGTGCGCGCTTTCGAATTAGCCGAGGATTTTTTCCAGATCAGCGCGAACTTCAGCAACCGGCTTGGTGCCGTCAACTTTCGCGTATTTGGTATTACCCGCTTCTGCTTCTTTGGAGTAGTAGCCGATCAGCGGTGCTGTCATCTGATGGTATTCAACCAGACGTTTACGTACGGTCTCTTCCTGATCATCTTTACGGGTA…	essential	none	CGCGCTTTCGAATTAGCCGAGGATTTTTTCC	493257	493287	CGGTACAACGAAGACTGAGGACGATGGGGACATAGAACACGGTCTCTAAACCGCGCTTTCGAATTAGCCGAGGATTTTTTCCATGCTTGAGACCGGTTCCTAGACCTCCTGGATGGATAA	NO	FALSE	CGCGCTTTCGAATTAGCCGAGG	FALSE	essential-counterselection-gRNA-00204
CDS	fig|679895.18.peg.470	BW25113_0474	adk	Adenylate kinase (EC 2.7.4.3)	TRUE	645	492631	493275	996	492495	493490	+	-	ACTTGTTGATAATTGTAGCGGAAAAGTGAGGAAGAAGAACTAATTGCTGTGAGAGGTCAAATCAGAAAAAGGAATAGCGCAGATTGAGGTTTTTGTAAAAGGCCGAATGAATATCCGGCCTGAGATTGCTGATAAGTTTGCTTGTGCGGGCCTGTTCCCCTCACCCTAACCCTCTCCCCGAGGGGGCGAGGGGACTGTCCGTGCGCGCTTTCGAATTAGCCGAGGATTTTTTCCAGATCAGCGCGAACTTCAGCAACCGGCTTGGTGCCGTCAACTTTCGCGTATTTGGTATTACCCGCTTCTGCTTCTTTGGAGTAGTAGCCGATCAGCGGTGCTGTCATCTGATGGTATTCAACCAGACGTTTACGTACGGTCTCTTCCTGATCATCTTTACGGGTA…	essential	none	GCGCTTTCGAATTAGCCGAGGATTTTTTCCA	493256	493286	CGGTACAACGAAGACTGAGGACGATGGGGACATAGAACACGGTCTCTAAACGCGCTTTCGAATTAGCCGAGGATTTTTTCCAATGCTTGAGACCGGTTCCTAGACCTCCTGGATGGATAA	NO	FALSE	GCGCTTTCGAATTAGCCGAGGA	FALSE	essential-counterselection-gRNA-00205
CDS	fig|679895.18.peg.470	BW25113_0474	adk	Adenylate kinase (EC 2.7.4.3)	TRUE	645	492631	493275	996	492495	493490	+	-	ACTTGTTGATAATTGTAGCGGAAAAGTGAGGAAGAAGAACTAATTGCTGTGAGAGGTCAAATCAGAAAAAGGAATAGCGCAGATTGAGGTTTTTGTAAAAGGCCGAATGAATATCCGGCCTGAGATTGCTGATAAGTTTGCTTGTGCGGGCCTGTTCCCCTCACCCTAACCCTCTCCCCGAGGGGGCGAGGGGACTGTCCGTGCGCGCTTTCGAATTAGCCGAGGATTTTTTCCAGATCAGCGCGAACTTCAGCAACCGGCTTGGTGCCGTCAACTTTCGCGTATTTGGTATTACCCGCTTCTGCTTCTTTGGAGTAGTAGCCGATCAGCGGTGCTGTCATCTGATGGTATTCAACCAGACGTTTACGTACGGTCTCTTCCTGATCATCTTTACGGGTA…	essential	none	CGCTTTCGAATTAGCCGAGGATTTTTTCCAG	493255	493285	CGGTACAACGAAGACTGAGGACGATGGGGACATAGAACACGGTCTCTAAACCGCTTTCGAATTAGCCGAGGATTTTTTCCAGATGCTTGAGACCGGTTCCTAGACCTCCTGGATGGATAA	NO	FALSE	CGCTTTCGAATTAGCCGAGGAT	FALSE	essential-counterselection-gRNA-00206
CDS	fig|679895.18.peg.470	BW25113_0474	adk	Adenylate kinase (EC 2.7.4.3)	TRUE	645	492631	493275	996	492495	493490	+	-	ACTTGTTGATAATTGTAGCGGAAAAGTGAGGAAGAAGAACTAATTGCTGTGAGAGGTCAAATCAGAAAAAGGAATAGCGCAGATTGAGGTTTTTGTAAAAGGCCGAATGAATATCCGGCCTGAGATTGCTGATAAGTTTGCTTGTGCGGGCCTGTTCCCCTCACCCTAACCCTCTCCCCGAGGGGGCGAGGGGACTGTCCGTGCGCGCTTTCGAATTAGCCGAGGATTTTTTCCAGATCAGCGCGAACTTCAGCAACCGGCTTGGTGCCGTCAACTTTCGCGTATTTGGTATTACCCGCTTCTGCTTCTTTGGAGTAGTAGCCGATCAGCGGTGCTGTCATCTGATGGTATTCAACCAGACGTTTACGTACGGTCTCTTCCTGATCATCTTTACGGGTA…	essential	none	GCTTTCGAATTAGCCGAGGATTTTTTCCAGA	493254	493284	CGGTACAACGAAGACTGAGGACGATGGGGACATAGAACACGGTCTCTAAACGCTTTCGAATTAGCCGAGGATTTTTTCCAGAATGCTTGAGACCGGTTCCTAGACCTCCTGGATGGATAA	NO	FALSE	GCTTTCGAATTAGCCGAGGATT	FALSE	essential-counterselection-gRNA-00207
CDS	fig|679895.18.peg.470	BW25113_0474	adk	Adenylate kinase (EC 2.7.4.3)	TRUE	645	492631	493275	996	492495	493490	+	-	ACTTGTTGATAATTGTAGCGGAAAAGTGAGGAAGAAGAACTAATTGCTGTGAGAGGTCAAATCAGAAAAAGGAATAGCGCAGATTGAGGTTTTTGTAAAAGGCCGAATGAATATCCGGCCTGAGATTGCTGATAAGTTTGCTTGTGCGGGCCTGTTCCCCTCACCCTAACCCTCTCCCCGAGGGGGCGAGGGGACTGTCCGTGCGCGCTTTCGAATTAGCCGAGGATTTTTTCCAGATCAGCGCGAACTTCAGCAACCGGCTTGGTGCCGTCAACTTTCGCGTATTTGGTATTACCCGCTTCTGCTTCTTTGGAGTAGTAGCCGATCAGCGGTGCTGTCATCTGATGGTATTCAACCAGACGTTTACGTACGGTCTCTTCCTGATCATCTTTACGGGTA…	essential	none	CTTTCGAATTAGCCGAGGATTTTTTCCAGAT	493253	493283	CGGTACAACGAAGACTGAGGACGATGGGGACATAGAACACGGTCTCTAAACCTTTCGAATTAGCCGAGGATTTTTTCCAGATATGCTTGAGACCGGTTCCTAGACCTCCTGGATGGATAA	NO	FALSE	CTTTCGAATTAGCCGAGGATTT	FALSE	essential-counterselection-gRNA-00208
CDS	fig|679895.18.peg.470	BW25113_0474	adk	Adenylate kinase (EC 2.7.4.3)	TRUE	645	492631	493275	996	492495	493490	+	-	ACTTGTTGATAATTGTAGCGGAAAAGTGAGGAAGAAGAACTAATTGCTGTGAGAGGTCAAATCAGAAAAAGGAATAGCGCAGATTGAGGTTTTTGTAAAAGGCCGAATGAATATCCGGCCTGAGATTGCTGATAAGTTTGCTTGTGCGGGCCTGTTCCCCTCACCCTAACCCTCTCCCCGAGGGGGCGAGGGGACTGTCCGTGCGCGCTTTCGAATTAGCCGAGGATTTTTTCCAGATCAGCGCGAACTTCAGCAACCGGCTTGGTGCCGTCAACTTTCGCGTATTTGGTATTACCCGCTTCTGCTTCTTTGGAGTAGTAGCCGATCAGCGGTGCTGTCATCTGATGGTATTCAACCAGACGTTTACGTACGGTCTCTTCCTGATCATCTTTACGGGTA…	essential	none	TTTCGAATTAGCCGAGGATTTTTTCCAGATC	493252	493282	CGGTACAACGAAGACTGAGGACGATGGGGACATAGAACACGGTCTCTAAACTTTCGAATTAGCCGAGGATTTTTTCCAGATCATGCTTGAGACCGGTTCCTAGACCTCCTGGATGGATAA	NO	FALSE	TTTCGAATTAGCCGAGGATTTT	FALSE	essential-counterselection-gRNA-00209
CDS	fig|679895.18.peg.470	BW25113_0474	adk	Adenylate kinase (EC 2.7.4.3)	TRUE	645	492631	493275	996	492495	493490	+	-	ACTTGTTGATAATTGTAGCGGAAAAGTGAGGAAGAAGAACTAATTGCTGTGAGAGGTCAAATCAGAAAAAGGAATAGCGCAGATTGAGGTTTTTGTAAAAGGCCGAATGAATATCCGGCCTGAGATTGCTGATAAGTTTGCTTGTGCGGGCCTGTTCCCCTCACCCTAACCCTCTCCCCGAGGGGGCGAGGGGACTGTCCGTGCGCGCTTTCGAATTAGCCGAGGATTTTTTCCAGATCAGCGCGAACTTCAGCAACCGGCTTGGTGCCGTCAACTTTCGCGTATTTGGTATTACCCGCTTCTGCTTCTTTGGAGTAGTAGCCGATCAGCGGTGCTGTCATCTGATGGTATTCAACCAGACGTTTACGTACGGTCTCTTCCTGATCATCTTTACGGGTA…	essential	none	TTCGAATTAGCCGAGGATTTTTTCCAGATCA	493251	493281	CGGTACAACGAAGACTGAGGACGATGGGGACATAGAACACGGTCTCTAAACTTCGAATTAGCCGAGGATTTTTTCCAGATCAATGCTTGAGACCGGTTCCTAGACCTCCTGGATGGATAA	NO	FALSE	TTCGAATTAGCCGAGGATTTTT	FALSE	essential-counterselection-gRNA-00210
CDS	fig|679895.18.peg.470	BW25113_0474	adk	Adenylate kinase (EC 2.7.4.3)	TRUE	645	492631	493275	996	492495	493490	+	-	ACTTGTTGATAATTGTAGCGGAAAAGTGAGGAAGAAGAACTAATTGCTGTGAGAGGTCAAATCAGAAAAAGGAATAGCGCAGATTGAGGTTTTTGTAAAAGGCCGAATGAATATCCGGCCTGAGATTGCTGATAAGTTTGCTTGTGCGGGCCTGTTCCCCTCACCCTAACCCTCTCCCCGAGGGGGCGAGGGGACTGTCCGTGCGCGCTTTCGAATTAGCCGAGGATTTTTTCCAGATCAGCGCGAACTTCAGCAACCGGCTTGGTGCCGTCAACTTTCGCGTATTTGGTATTACCCGCTTCTGCTTCTTTGGAGTAGTAGCCGATCAGCGGTGCTGTCATCTGATGGTATTCAACCAGACGTTTACGTACGGTCTCTTCCTGATCATCTTTACGGGTA…	essential	none	TCGAATTAGCCGAGGATTTTTTCCAGATCAG	493250	493280	CGGTACAACGAAGACTGAGGACGATGGGGACATAGAACACGGTCTCTAAACTCGAATTAGCCGAGGATTTTTTCCAGATCAGATGCTTGAGACCGGTTCCTAGACCTCCTGGATGGATAA	NO	FALSE	TCGAATTAGCCGAGGATTTTTT	FALSE	essential-counterselection-gRNA-00211
CDS	fig|679895.18.peg.470	BW25113_0474	adk	Adenylate kinase (EC 2.7.4.3)	TRUE	645	492631	493275	996	492495	493490	+	-	ACTTGTTGATAATTGTAGCGGAAAAGTGAGGAAGAAGAACTAATTGCTGTGAGAGGTCAAATCAGAAAAAGGAATAGCGCAGATTGAGGTTTTTGTAAAAGGCCGAATGAATATCCGGCCTGAGATTGCTGATAAGTTTGCTTGTGCGGGCCTGTTCCCCTCACCCTAACCCTCTCCCCGAGGGGGCGAGGGGACTGTCCGTGCGCGCTTTCGAATTAGCCGAGGATTTTTTCCAGATCAGCGCGAACTTCAGCAACCGGCTTGGTGCCGTCAACTTTCGCGTATTTGGTATTACCCGCTTCTGCTTCTTTGGAGTAGTAGCCGATCAGCGGTGCTGTCATCTGATGGTATTCAACCAGACGTTTACGTACGGTCTCTTCCTGATCATCTTTACGGGTA…	essential	none	CGAATTAGCCGAGGATTTTTTCCAGATCAGC	493249	493279	CGGTACAACGAAGACTGAGGACGATGGGGACATAGAACACGGTCTCTAAACCGAATTAGCCGAGGATTTTTTCCAGATCAGCATGCTTGAGACCGGTTCCTAGACCTCCTGGATGGATAA	NO	FALSE	CGAATTAGCCGAGGATTTTTTC	FALSE	essential-counterselection-gRNA-00212
CDS	fig|679895.18.peg.470	BW25113_0474	adk	Adenylate kinase (EC 2.7.4.3)	TRUE	645	492631	493275	996	492495	493490	+	-	ACTTGTTGATAATTGTAGCGGAAAAGTGAGGAAGAAGAACTAATTGCTGTGAGAGGTCAAATCAGAAAAAGGAATAGCGCAGATTGAGGTTTTTGTAAAAGGCCGAATGAATATCCGGCCTGAGATTGCTGATAAGTTTGCTTGTGCGGGCCTGTTCCCCTCACCCTAACCCTCTCCCCGAGGGGGCGAGGGGACTGTCCGTGCGCGCTTTCGAATTAGCCGAGGATTTTTTCCAGATCAGCGCGAACTTCAGCAACCGGCTTGGTGCCGTCAACTTTCGCGTATTTGGTATTACCCGCTTCTGCTTCTTTGGAGTAGTAGCCGATCAGCGGTGCTGTCATCTGATGGTATTCAACCAGACGTTTACGTACGGTCTCTTCCTGATCATCTTTACGGGTA…	essential	none	GAATTAGCCGAGGATTTTTTCCAGATCAGCG	493248	493278	CGGTACAACGAAGACTGAGGACGATGGGGACATAGAACACGGTCTCTAAACGAATTAGCCGAGGATTTTTTCCAGATCAGCGATGCTTGAGACCGGTTCCTAGACCTCCTGGATGGATAA	NO	FALSE	GAATTAGCCGAGGATTTTTTCC	FALSE	essential-counterselection-gRNA-00213
CDS	fig|679895.18.peg.470	BW25113_0474	adk	Adenylate kinase (EC 2.7.4.3)	TRUE	645	492631	493275	996	492495	493490	+	-	ACTTGTTGATAATTGTAGCGGAAAAGTGAGGAAGAAGAACTAATTGCTGTGAGAGGTCAAATCAGAAAAAGGAATAGCGCAGATTGAGGTTTTTGTAAAAGGCCGAATGAATATCCGGCCTGAGATTGCTGATAAGTTTGCTTGTGCGGGCCTGTTCCCCTCACCCTAACCCTCTCCCCGAGGGGGCGAGGGGACTGTCCGTGCGCGCTTTCGAATTAGCCGAGGATTTTTTCCAGATCAGCGCGAACTTCAGCAACCGGCTTGGTGCCGTCAACTTTCGCGTATTTGGTATTACCCGCTTCTGCTTCTTTGGAGTAGTAGCCGATCAGCGGTGCTGTCATCTGATGGTATTCAACCAGACGTTTACGTACGGTCTCTTCCTGATCATCTTTACGGGTA…	essential	none	AATTAGCCGAGGATTTTTTCCAGATCAGCGC	493247	493277	CGGTACAACGAAGACTGAGGACGATGGGGACATAGAACACGGTCTCTAAACAATTAGCCGAGGATTTTTTCCAGATCAGCGCATGCTTGAGACCGGTTCCTAGACCTCCTGGATGGATAA	NO	FALSE	AATTAGCCGAGGATTTTTTCCA	FALSE	essential-counterselection-gRNA-00214
CDS	fig|679895.18.peg.470	BW25113_0474	adk	Adenylate kinase (EC 2.7.4.3)	TRUE	645	492631	493275	996	492495	493490	+	-	ACTTGTTGATAATTGTAGCGGAAAAGTGAGGAAGAAGAACTAATTGCTGTGAGAGGTCAAATCAGAAAAAGGAATAGCGCAGATTGAGGTTTTTGTAAAAGGCCGAATGAATATCCGGCCTGAGATTGCTGATAAGTTTGCTTGTGCGGGCCTGTTCCCCTCACCCTAACCCTCTCCCCGAGGGGGCGAGGGGACTGTCCGTGCGCGCTTTCGAATTAGCCGAGGATTTTTTCCAGATCAGCGCGAACTTCAGCAACCGGCTTGGTGCCGTCAACTTTCGCGTATTTGGTATTACCCGCTTCTGCTTCTTTGGAGTAGTAGCCGATCAGCGGTGCTGTCATCTGATGGTATTCAACCAGACGTTTACGTACGGTCTCTTCCTGATCATCTTTACGGGTA…	essential	none	ATTAGCCGAGGATTTTTTCCAGATCAGCGCG	493246	493276	CGGTACAACGAAGACTGAGGACGATGGGGACATAGAACACGGTCTCTAAACATTAGCCGAGGATTTTTTCCAGATCAGCGCGATGCTTGAGACCGGTTCCTAGACCTCCTGGATGGATAA	NO	FALSE	ATTAGCCGAGGATTTTTTCCAG	FALSE	essential-counterselection-gRNA-00215
CDS	fig|679895.18.peg.470	BW25113_0474	adk	Adenylate kinase (EC 2.7.4.3)	TRUE	645	492631	493275	996	492495	493490	+	-	ACTTGTTGATAATTGTAGCGGAAAAGTGAGGAAGAAGAACTAATTGCTGTGAGAGGTCAAATCAGAAAAAGGAATAGCGCAGATTGAGGTTTTTGTAAAAGGCCGAATGAATATCCGGCCTGAGATTGCTGATAAGTTTGCTTGTGCGGGCCTGTTCCCCTCACCCTAACCCTCTCCCCGAGGGGGCGAGGGGACTGTCCGTGCGCGCTTTCGAATTAGCCGAGGATTTTTTCCAGATCAGCGCGAACTTCAGCAACCGGCTTGGTGCCGTCAACTTTCGCGTATTTGGTATTACCCGCTTCTGCTTCTTTGGAGTAGTAGCCGATCAGCGGTGCTGTCATCTGATGGTATTCAACCAGACGTTTACGTACGGTCTCTTCCTGATCATCTTTACGGGTA…	essential	none	TTAGCCGAGGATTTTTTCCAGATCAGCGCGA	493245	493275	CGGTACAACGAAGACTGAGGACGATGGGGACATAGAACACGGTCTCTAAACTTAGCCGAGGATTTTTTCCAGATCAGCGCGAATGCTTGAGACCGGTTCCTAGACCTCCTGGATGGATAA	NO	FALSE	TTAGCCGAGGATTTTTTCCAGA	FALSE	essential-counterselection-gRNA-00216
CDS	fig|679895.18.peg.470	BW25113_0474	adk	Adenylate kinase (EC 2.7.4.3)	TRUE	645	492631	493275	996	492495	493490	+	-	ACTTGTTGATAATTGTAGCGGAAAAGTGAGGAAGAAGAACTAATTGCTGTGAGAGGTCAAATCAGAAAAAGGAATAGCGCAGATTGAGGTTTTTGTAAAAGGCCGAATGAATATCCGGCCTGAGATTGCTGATAAGTTTGCTTGTGCGGGCCTGTTCCCCTCACCCTAACCCTCTCCCCGAGGGGGCGAGGGGACTGTCCGTGCGCGCTTTCGAATTAGCCGAGGATTTTTTCCAGATCAGCGCGAACTTCAGCAACCGGCTTGGTGCCGTCAACTTTCGCGTATTTGGTATTACCCGCTTCTGCTTCTTTGGAGTAGTAGCCGATCAGCGGTGCTGTCATCTGATGGTATTCAACCAGACGTTTACGTACGGTCTCTTCCTGATCATCTTTACGGGTA…	essential	none	TAGCCGAGGATTTTTTCCAGATCAGCGCGAA	493244	493274	CGGTACAACGAAGACTGAGGACGATGGGGACATAGAACACGGTCTCTAAACTAGCCGAGGATTTTTTCCAGATCAGCGCGAAATGCTTGAGACCGGTTCCTAGACCTCCTGGATGGATAA	NO	FALSE	TAGCCGAGGATTTTTTCCAGAT	FALSE	essential-counterselection-gRNA-00217
CDS	fig|679895.18.peg.470	BW25113_0474	adk	Adenylate kinase (EC 2.7.4.3)	TRUE	645	492631	493275	996	492495	493490	+	-	ACTTGTTGATAATTGTAGCGGAAAAGTGAGGAAGAAGAACTAATTGCTGTGAGAGGTCAAATCAGAAAAAGGAATAGCGCAGATTGAGGTTTTTGTAAAAGGCCGAATGAATATCCGGCCTGAGATTGCTGATAAGTTTGCTTGTGCGGGCCTGTTCCCCTCACCCTAACCCTCTCCCCGAGGGGGCGAGGGGACTGTCCGTGCGCGCTTTCGAATTAGCCGAGGATTTTTTCCAGATCAGCGCGAACTTCAGCAACCGGCTTGGTGCCGTCAACTTTCGCGTATTTGGTATTACCCGCTTCTGCTTCTTTGGAGTAGTAGCCGATCAGCGGTGCTGTCATCTGATGGTATTCAACCAGACGTTTACGTACGGTCTCTTCCTGATCATCTTTACGGGTA…	essential	none	AGCCGAGGATTTTTTCCAGATCAGCGCGAAC	493243	493273	CGGTACAACGAAGACTGAGGACGATGGGGACATAGAACACGGTCTCTAAACAGCCGAGGATTTTTTCCAGATCAGCGCGAACATGCTTGAGACCGGTTCCTAGACCTCCTGGATGGATAA	NO	FALSE	AGCCGAGGATTTTTTCCAGATC	FALSE	essential-counterselection-gRNA-00218
CDS	fig|679895.18.peg.470	BW25113_0474	adk	Adenylate kinase (EC 2.7.4.3)	TRUE	645	492631	493275	996	492495	493490	+	-	ACTTGTTGATAATTGTAGCGGAAAAGTGAGGAAGAAGAACTAATTGCTGTGAGAGGTCAAATCAGAAAAAGGAATAGCGCAGATTGAGGTTTTTGTAAAAGGCCGAATGAATATCCGGCCTGAGATTGCTGATAAGTTTGCTTGTGCGGGCCTGTTCCCCTCACCCTAACCCTCTCCCCGAGGGGGCGAGGGGACTGTCCGTGCGCGCTTTCGAATTAGCCGAGGATTTTTTCCAGATCAGCGCGAACTTCAGCAACCGGCTTGGTGCCGTCAACTTTCGCGTATTTGGTATTACCCGCTTCTGCTTCTTTGGAGTAGTAGCCGATCAGCGGTGCTGTCATCTGATGGTATTCAACCAGACGTTTACGTACGGTCTCTTCCTGATCATCTTTACGGGTA…	essential	none	GCCGAGGATTTTTTCCAGATCAGCGCGAACT	493242	493272	CGGTACAACGAAGACTGAGGACGATGGGGACATAGAACACGGTCTCTAAACGCCGAGGATTTTTTCCAGATCAGCGCGAACTATGCTTGAGACCGGTTCCTAGACCTCCTGGATGGATAA	NO	FALSE	GCCGAGGATTTTTTCCAGATCA	FALSE	essential-counterselection-gRNA-00219
CDS	fig|679895.18.peg.470	BW25113_0474	adk	Adenylate kinase (EC 2.7.4.3)	TRUE	645	492631	493275	996	492495	493490	+	-	ACTTGTTGATAATTGTAGCGGAAAAGTGAGGAAGAAGAACTAATTGCTGTGAGAGGTCAAATCAGAAAAAGGAATAGCGCAGATTGAGGTTTTTGTAAAAGGCCGAATGAATATCCGGCCTGAGATTGCTGATAAGTTTGCTTGTGCGGGCCTGTTCCCCTCACCCTAACCCTCTCCCCGAGGGGGCGAGGGGACTGTCCGTGCGCGCTTTCGAATTAGCCGAGGATTTTTTCCAGATCAGCGCGAACTTCAGCAACCGGCTTGGTGCCGTCAACTTTCGCGTATTTGGTATTACCCGCTTCTGCTTCTTTGGAGTAGTAGCCGATCAGCGGTGCTGTCATCTGATGGTATTCAACCAGACGTTTACGTACGGTCTCTTCCTGATCATCTTTACGGGTA…	essential	none	CCGAGGATTTTTTCCAGATCAGCGCGAACTT	493241	493271	CGGTACAACGAAGACTGAGGACGATGGGGACATAGAACACGGTCTCTAAACCCGAGGATTTTTTCCAGATCAGCGCGAACTTATGCTTGAGACCGGTTCCTAGACCTCCTGGATGGATAA	NO	FALSE	CCGAGGATTTTTTCCAGATCAG	FALSE	essential-counterselection-gRNA-00220
CDS	fig|679895.18.peg.470	BW25113_0474	adk	Adenylate kinase (EC 2.7.4.3)	TRUE	645	492631	493275	996	492495	493490	+	-	ACTTGTTGATAATTGTAGCGGAAAAGTGAGGAAGAAGAACTAATTGCTGTGAGAGGTCAAATCAGAAAAAGGAATAGCGCAGATTGAGGTTTTTGTAAAAGGCCGAATGAATATCCGGCCTGAGATTGCTGATAAGTTTGCTTGTGCGGGCCTGTTCCCCTCACCCTAACCCTCTCCCCGAGGGGGCGAGGGGACTGTCCGTGCGCGCTTTCGAATTAGCCGAGGATTTTTTCCAGATCAGCGCGAACTTCAGCAACCGGCTTGGTGCCGTCAACTTTCGCGTATTTGGTATTACCCGCTTCTGCTTCTTTGGAGTAGTAGCCGATCAGCGGTGCTGTCATCTGATGGTATTCAACCAGACGTTTACGTACGGTCTCTTCCTGATCATCTTTACGGGTA…	essential	none	CGAGGATTTTTTCCAGATCAGCGCGAACTTC	493240	493270	CGGTACAACGAAGACTGAGGACGATGGGGACATAGAACACGGTCTCTAAACCGAGGATTTTTTCCAGATCAGCGCGAACTTCATGCTTGAGACCGGTTCCTAGACCTCCTGGATGGATAA	NO	FALSE	CGAGGATTTTTTCCAGATCAGC	FALSE	essential-counterselection-gRNA-00221
CDS	fig|679895.18.peg.470	BW25113_0474	adk	Adenylate kinase (EC 2.7.4.3)	TRUE	645	492631	493275	996	492495	493490	+	-	ACTTGTTGATAATTGTAGCGGAAAAGTGAGGAAGAAGAACTAATTGCTGTGAGAGGTCAAATCAGAAAAAGGAATAGCGCAGATTGAGGTTTTTGTAAAAGGCCGAATGAATATCCGGCCTGAGATTGCTGATAAGTTTGCTTGTGCGGGCCTGTTCCCCTCACCCTAACCCTCTCCCCGAGGGGGCGAGGGGACTGTCCGTGCGCGCTTTCGAATTAGCCGAGGATTTTTTCCAGATCAGCGCGAACTTCAGCAACCGGCTTGGTGCCGTCAACTTTCGCGTATTTGGTATTACCCGCTTCTGCTTCTTTGGAGTAGTAGCCGATCAGCGGTGCTGTCATCTGATGGTATTCAACCAGACGTTTACGTACGGTCTCTTCCTGATCATCTTTACGGGTA…	essential	none	GAGGATTTTTTCCAGATCAGCGCGAACTTCA	493239	493269	CGGTACAACGAAGACTGAGGACGATGGGGACATAGAACACGGTCTCTAAACGAGGATTTTTTCCAGATCAGCGCGAACTTCAATGCTTGAGACCGGTTCCTAGACCTCCTGGATGGATAA	NO	FALSE	GAGGATTTTTTCCAGATCAGCG	FALSE	essential-counterselection-gRNA-00222
CDS	fig|679895.18.peg.470	BW25113_0474	adk	Adenylate kinase (EC 2.7.4.3)	TRUE	645	492631	493275	996	492495	493490	+	-	ACTTGTTGATAATTGTAGCGGAAAAGTGAGGAAGAAGAACTAATTGCTGTGAGAGGTCAAATCAGAAAAAGGAATAGCGCAGATTGAGGTTTTTGTAAAAGGCCGAATGAATATCCGGCCTGAGATTGCTGATAAGTTTGCTTGTGCGGGCCTGTTCCCCTCACCCTAACCCTCTCCCCGAGGGGGCGAGGGGACTGTCCGTGCGCGCTTTCGAATTAGCCGAGGATTTTTTCCAGATCAGCGCGAACTTCAGCAACCGGCTTGGTGCCGTCAACTTTCGCGTATTTGGTATTACCCGCTTCTGCTTCTTTGGAGTAGTAGCCGATCAGCGGTGCTGTCATCTGATGGTATTCAACCAGACGTTTACGTACGGTCTCTTCCTGATCATCTTTACGGGTA…	essential	none	AGGATTTTTTCCAGATCAGCGCGAACTTCAG	493238	493268	CGGTACAACGAAGACTGAGGACGATGGGGACATAGAACACGGTCTCTAAACAGGATTTTTTCCAGATCAGCGCGAACTTCAGATGCTTGAGACCGGTTCCTAGACCTCCTGGATGGATAA	NO	FALSE	AGGATTTTTTCCAGATCAGCGC	FALSE	essential-counterselection-gRNA-00223
CDS	fig|679895.18.peg.470	BW25113_0474	adk	Adenylate kinase (EC 2.7.4.3)	TRUE	645	492631	493275	996	492495	493490	+	-	ACTTGTTGATAATTGTAGCGGAAAAGTGAGGAAGAAGAACTAATTGCTGTGAGAGGTCAAATCAGAAAAAGGAATAGCGCAGATTGAGGTTTTTGTAAAAGGCCGAATGAATATCCGGCCTGAGATTGCTGATAAGTTTGCTTGTGCGGGCCTGTTCCCCTCACCCTAACCCTCTCCCCGAGGGGGCGAGGGGACTGTCCGTGCGCGCTTTCGAATTAGCCGAGGATTTTTTCCAGATCAGCGCGAACTTCAGCAACCGGCTTGGTGCCGTCAACTTTCGCGTATTTGGTATTACCCGCTTCTGCTTCTTTGGAGTAGTAGCCGATCAGCGGTGCTGTCATCTGATGGTATTCAACCAGACGTTTACGTACGGTCTCTTCCTGATCATCTTTACGGGTA…	essential	none	GGATTTTTTCCAGATCAGCGCGAACTTCAGC	493237	493267	CGGTACAACGAAGACTGAGGACGATGGGGACATAGAACACGGTCTCTAAACGGATTTTTTCCAGATCAGCGCGAACTTCAGCATGCTTGAGACCGGTTCCTAGACCTCCTGGATGGATAA	NO	FALSE	GGATTTTTTCCAGATCAGCGCG	FALSE	essential-counterselection-gRNA-00224
CDS	fig|679895.18.peg.470	BW25113_0474	adk	Adenylate kinase (EC 2.7.4.3)	TRUE	645	492631	493275	996	492495	493490	+	-	ACTTGTTGATAATTGTAGCGGAAAAGTGAGGAAGAAGAACTAATTGCTGTGAGAGGTCAAATCAGAAAAAGGAATAGCGCAGATTGAGGTTTTTGTAAAAGGCCGAATGAATATCCGGCCTGAGATTGCTGATAAGTTTGCTTGTGCGGGCCTGTTCCCCTCACCCTAACCCTCTCCCCGAGGGGGCGAGGGGACTGTCCGTGCGCGCTTTCGAATTAGCCGAGGATTTTTTCCAGATCAGCGCGAACTTCAGCAACCGGCTTGGTGCCGTCAACTTTCGCGTATTTGGTATTACCCGCTTCTGCTTCTTTGGAGTAGTAGCCGATCAGCGGTGCTGTCATCTGATGGTATTCAACCAGACGTTTACGTACGGTCTCTTCCTGATCATCTTTACGGGTA…	essential	none	GATTTTTTCCAGATCAGCGCGAACTTCAGCA	493236	493266	CGGTACAACGAAGACTGAGGACGATGGGGACATAGAACACGGTCTCTAAACGATTTTTTCCAGATCAGCGCGAACTTCAGCAATGCTTGAGACCGGTTCCTAGACCTCCTGGATGGATAA	NO	FALSE	GATTTTTTCCAGATCAGCGCGA	FALSE	essential-counterselection-gRNA-00225
CDS	fig|679895.18.peg.470	BW25113_0474	adk	Adenylate kinase (EC 2.7.4.3)	TRUE	645	492631	493275	996	492495	493490	+	-	ACTTGTTGATAATTGTAGCGGAAAAGTGAGGAAGAAGAACTAATTGCTGTGAGAGGTCAAATCAGAAAAAGGAATAGCGCAGATTGAGGTTTTTGTAAAAGGCCGAATGAATATCCGGCCTGAGATTGCTGATAAGTTTGCTTGTGCGGGCCTGTTCCCCTCACCCTAACCCTCTCCCCGAGGGGGCGAGGGGACTGTCCGTGCGCGCTTTCGAATTAGCCGAGGATTTTTTCCAGATCAGCGCGAACTTCAGCAACCGGCTTGGTGCCGTCAACTTTCGCGTATTTGGTATTACCCGCTTCTGCTTCTTTGGAGTAGTAGCCGATCAGCGGTGCTGTCATCTGATGGTATTCAACCAGACGTTTACGTACGGTCTCTTCCTGATCATCTTTACGGGTA…	essential	none	ATTTTTTCCAGATCAGCGCGAACTTCAGCAA	493235	493265	CGGTACAACGAAGACTGAGGACGATGGGGACATAGAACACGGTCTCTAAACATTTTTTCCAGATCAGCGCGAACTTCAGCAAATGCTTGAGACCGGTTCCTAGACCTCCTGGATGGATAA	NO	FALSE	ATTTTTTCCAGATCAGCGCGAA	FALSE	essential-counterselection-gRNA-00226
CDS	fig|679895.18.peg.470	BW25113_0474	adk	Adenylate kinase (EC 2.7.4.3)	TRUE	645	492631	493275	996	492495	493490	+	-	ACTTGTTGATAATTGTAGCGGAAAAGTGAGGAAGAAGAACTAATTGCTGTGAGAGGTCAAATCAGAAAAAGGAATAGCGCAGATTGAGGTTTTTGTAAAAGGCCGAATGAATATCCGGCCTGAGATTGCTGATAAGTTTGCTTGTGCGGGCCTGTTCCCCTCACCCTAACCCTCTCCCCGAGGGGGCGAGGGGACTGTCCGTGCGCGCTTTCGAATTAGCCGAGGATTTTTTCCAGATCAGCGCGAACTTCAGCAACCGGCTTGGTGCCGTCAACTTTCGCGTATTTGGTATTACCCGCTTCTGCTTCTTTGGAGTAGTAGCCGATCAGCGGTGCTGTCATCTGATGGTATTCAACCAGACGTTTACGTACGGTCTCTTCCTGATCATCTTTACGGGTA…	essential	none	TTTTTTCCAGATCAGCGCGAACTTCAGCAAC	493234	493264	CGGTACAACGAAGACTGAGGACGATGGGGACATAGAACACGGTCTCTAAACTTTTTTCCAGATCAGCGCGAACTTCAGCAACATGCTTGAGACCGGTTCCTAGACCTCCTGGATGGATAA	NO	FALSE	TTTTTTCCAGATCAGCGCGAAC	FALSE	essential-counterselection-gRNA-00227
CDS	fig|679895.18.peg.470	BW25113_0474	adk	Adenylate kinase (EC 2.7.4.3)	TRUE	645	492631	493275	996	492495	493490	+	-	ACTTGTTGATAATTGTAGCGGAAAAGTGAGGAAGAAGAACTAATTGCTGTGAGAGGTCAAATCAGAAAAAGGAATAGCGCAGATTGAGGTTTTTGTAAAAGGCCGAATGAATATCCGGCCTGAGATTGCTGATAAGTTTGCTTGTGCGGGCCTGTTCCCCTCACCCTAACCCTCTCCCCGAGGGGGCGAGGGGACTGTCCGTGCGCGCTTTCGAATTAGCCGAGGATTTTTTCCAGATCAGCGCGAACTTCAGCAACCGGCTTGGTGCCGTCAACTTTCGCGTATTTGGTATTACCCGCTTCTGCTTCTTTGGAGTAGTAGCCGATCAGCGGTGCTGTCATCTGATGGTATTCAACCAGACGTTTACGTACGGTCTCTTCCTGATCATCTTTACGGGTA…	essential	none	TTTTTCCAGATCAGCGCGAACTTCAGCAACC	493233	493263	CGGTACAACGAAGACTGAGGACGATGGGGACATAGAACACGGTCTCTAAACTTTTTCCAGATCAGCGCGAACTTCAGCAACCATGCTTGAGACCGGTTCCTAGACCTCCTGGATGGATAA	NO	FALSE	TTTTTCCAGATCAGCGCGAACT	FALSE	essential-counterselection-gRNA-00228
CDS	fig|679895.18.peg.470	BW25113_0474	adk	Adenylate kinase (EC 2.7.4.3)	TRUE	645	492631	493275	996	492495	493490	+	-	ACTTGTTGATAATTGTAGCGGAAAAGTGAGGAAGAAGAACTAATTGCTGTGAGAGGTCAAATCAGAAAAAGGAATAGCGCAGATTGAGGTTTTTGTAAAAGGCCGAATGAATATCCGGCCTGAGATTGCTGATAAGTTTGCTTGTGCGGGCCTGTTCCCCTCACCCTAACCCTCTCCCCGAGGGGGCGAGGGGACTGTCCGTGCGCGCTTTCGAATTAGCCGAGGATTTTTTCCAGATCAGCGCGAACTTCAGCAACCGGCTTGGTGCCGTCAACTTTCGCGTATTTGGTATTACCCGCTTCTGCTTCTTTGGAGTAGTAGCCGATCAGCGGTGCTGTCATCTGATGGTATTCAACCAGACGTTTACGTACGGTCTCTTCCTGATCATCTTTACGGGTA…	essential	none	TTTTCCAGATCAGCGCGAACTTCAGCAACCG	493232	493262	CGGTACAACGAAGACTGAGGACGATGGGGACATAGAACACGGTCTCTAAACTTTTCCAGATCAGCGCGAACTTCAGCAACCGATGCTTGAGACCGGTTCCTAGACCTCCTGGATGGATAA	NO	FALSE	TTTTCCAGATCAGCGCGAACTT	FALSE	essential-counterselection-gRNA-00229
CDS	fig|679895.18.peg.470	BW25113_0474	adk	Adenylate kinase (EC 2.7.4.3)	TRUE	645	492631	493275	996	492495	493490	+	-	ACTTGTTGATAATTGTAGCGGAAAAGTGAGGAAGAAGAACTAATTGCTGTGAGAGGTCAAATCAGAAAAAGGAATAGCGCAGATTGAGGTTTTTGTAAAAGGCCGAATGAATATCCGGCCTGAGATTGCTGATAAGTTTGCTTGTGCGGGCCTGTTCCCCTCACCCTAACCCTCTCCCCGAGGGGGCGAGGGGACTGTCCGTGCGCGCTTTCGAATTAGCCGAGGATTTTTTCCAGATCAGCGCGAACTTCAGCAACCGGCTTGGTGCCGTCAACTTTCGCGTATTTGGTATTACCCGCTTCTGCTTCTTTGGAGTAGTAGCCGATCAGCGGTGCTGTCATCTGATGGTATTCAACCAGACGTTTACGTACGGTCTCTTCCTGATCATCTTTACGGGTA…	essential	none	TTTCCAGATCAGCGCGAACTTCAGCAACCGG	493231	493261	CGGTACAACGAAGACTGAGGACGATGGGGACATAGAACACGGTCTCTAAACTTTCCAGATCAGCGCGAACTTCAGCAACCGGATGCTTGAGACCGGTTCCTAGACCTCCTGGATGGATAA	NO	FALSE	TTTCCAGATCAGCGCGAACTTC	FALSE	essential-counterselection-gRNA-00230
CDS	fig|679895.18.peg.470	BW25113_0474	adk	Adenylate kinase (EC 2.7.4.3)	TRUE	645	492631	493275	996	492495	493490	+	-	ACTTGTTGATAATTGTAGCGGAAAAGTGAGGAAGAAGAACTAATTGCTGTGAGAGGTCAAATCAGAAAAAGGAATAGCGCAGATTGAGGTTTTTGTAAAAGGCCGAATGAATATCCGGCCTGAGATTGCTGATAAGTTTGCTTGTGCGGGCCTGTTCCCCTCACCCTAACCCTCTCCCCGAGGGGGCGAGGGGACTGTCCGTGCGCGCTTTCGAATTAGCCGAGGATTTTTTCCAGATCAGCGCGAACTTCAGCAACCGGCTTGGTGCCGTCAACTTTCGCGTATTTGGTATTACCCGCTTCTGCTTCTTTGGAGTAGTAGCCGATCAGCGGTGCTGTCATCTGATGGTATTCAACCAGACGTTTACGTACGGTCTCTTCCTGATCATCTTTACGGGTA…	essential	none	TTCCAGATCAGCGCGAACTTCAGCAACCGGC	493230	493260	CGGTACAACGAAGACTGAGGACGATGGGGACATAGAACACGGTCTCTAAACTTCCAGATCAGCGCGAACTTCAGCAACCGGCATGCTTGAGACCGGTTCCTAGACCTCCTGGATGGATAA	NO	FALSE	TTCCAGATCAGCGCGAACTTCA	FALSE	essential-counterselection-gRNA-00231
CDS	fig|679895.18.peg.470	BW25113_0474	adk	Adenylate kinase (EC 2.7.4.3)	TRUE	645	492631	493275	996	492495	493490	+	-	ACTTGTTGATAATTGTAGCGGAAAAGTGAGGAAGAAGAACTAATTGCTGTGAGAGGTCAAATCAGAAAAAGGAATAGCGCAGATTGAGGTTTTTGTAAAAGGCCGAATGAATATCCGGCCTGAGATTGCTGATAAGTTTGCTTGTGCGGGCCTGTTCCCCTCACCCTAACCCTCTCCCCGAGGGGGCGAGGGGACTGTCCGTGCGCGCTTTCGAATTAGCCGAGGATTTTTTCCAGATCAGCGCGAACTTCAGCAACCGGCTTGGTGCCGTCAACTTTCGCGTATTTGGTATTACCCGCTTCTGCTTCTTTGGAGTAGTAGCCGATCAGCGGTGCTGTCATCTGATGGTATTCAACCAGACGTTTACGTACGGTCTCTTCCTGATCATCTTTACGGGTA…	essential	none	TCCAGATCAGCGCGAACTTCAGCAACCGGCT	493229	493259	CGGTACAACGAAGACTGAGGACGATGGGGACATAGAACACGGTCTCTAAACTCCAGATCAGCGCGAACTTCAGCAACCGGCTATGCTTGAGACCGGTTCCTAGACCTCCTGGATGGATAA	NO	FALSE	TCCAGATCAGCGCGAACTTCAG	FALSE	essential-counterselection-gRNA-00232
CDS	fig|679895.18.peg.470	BW25113_0474	adk	Adenylate kinase (EC 2.7.4.3)	TRUE	645	492631	493275	996	492495	493490	+	-	ACTTGTTGATAATTGTAGCGGAAAAGTGAGGAAGAAGAACTAATTGCTGTGAGAGGTCAAATCAGAAAAAGGAATAGCGCAGATTGAGGTTTTTGTAAAAGGCCGAATGAATATCCGGCCTGAGATTGCTGATAAGTTTGCTTGTGCGGGCCTGTTCCCCTCACCCTAACCCTCTCCCCGAGGGGGCGAGGGGACTGTCCGTGCGCGCTTTCGAATTAGCCGAGGATTTTTTCCAGATCAGCGCGAACTTCAGCAACCGGCTTGGTGCCGTCAACTTTCGCGTATTTGGTATTACCCGCTTCTGCTTCTTTGGAGTAGTAGCCGATCAGCGGTGCTGTCATCTGATGGTATTCAACCAGACGTTTACGTACGGTCTCTTCCTGATCATCTTTACGGGTA…	essential	none	CCAGATCAGCGCGAACTTCAGCAACCGGCTT	493228	493258	CGGTACAACGAAGACTGAGGACGATGGGGACATAGAACACGGTCTCTAAACCCAGATCAGCGCGAACTTCAGCAACCGGCTTATGCTTGAGACCGGTTCCTAGACCTCCTGGATGGATAA	NO	FALSE	CCAGATCAGCGCGAACTTCAGC	FALSE	essential-counterselection-gRNA-00233
CDS	fig|679895.18.peg.470	BW25113_0474	adk	Adenylate kinase (EC 2.7.4.3)	TRUE	645	492631	493275	996	492495	493490	+	-	ACTTGTTGATAATTGTAGCGGAAAAGTGAGGAAGAAGAACTAATTGCTGTGAGAGGTCAAATCAGAAAAAGGAATAGCGCAGATTGAGGTTTTTGTAAAAGGCCGAATGAATATCCGGCCTGAGATTGCTGATAAGTTTGCTTGTGCGGGCCTGTTCCCCTCACCCTAACCCTCTCCCCGAGGGGGCGAGGGGACTGTCCGTGCGCGCTTTCGAATTAGCCGAGGATTTTTTCCAGATCAGCGCGAACTTCAGCAACCGGCTTGGTGCCGTCAACTTTCGCGTATTTGGTATTACCCGCTTCTGCTTCTTTGGAGTAGTAGCCGATCAGCGGTGCTGTCATCTGATGGTATTCAACCAGACGTTTACGTACGGTCTCTTCCTGATCATCTTTACGGGTA…	essential	none	CAGATCAGCGCGAACTTCAGCAACCGGCTTG	493227	493257	CGGTACAACGAAGACTGAGGACGATGGGGACATAGAACACGGTCTCTAAACCAGATCAGCGCGAACTTCAGCAACCGGCTTGATGCTTGAGACCGGTTCCTAGACCTCCTGGATGGATAA	NO	FALSE	CAGATCAGCGCGAACTTCAGCA	FALSE	essential-counterselection-gRNA-00234
CDS	fig|679895.18.peg.470	BW25113_0474	adk	Adenylate kinase (EC 2.7.4.3)	TRUE	645	492631	493275	996	492495	493490	+	-	ACTTGTTGATAATTGTAGCGGAAAAGTGAGGAAGAAGAACTAATTGCTGTGAGAGGTCAAATCAGAAAAAGGAATAGCGCAGATTGAGGTTTTTGTAAAAGGCCGAATGAATATCCGGCCTGAGATTGCTGATAAGTTTGCTTGTGCGGGCCTGTTCCCCTCACCCTAACCCTCTCCCCGAGGGGGCGAGGGGACTGTCCGTGCGCGCTTTCGAATTAGCCGAGGATTTTTTCCAGATCAGCGCGAACTTCAGCAACCGGCTTGGTGCCGTCAACTTTCGCGTATTTGGTATTACCCGCTTCTGCTTCTTTGGAGTAGTAGCCGATCAGCGGTGCTGTCATCTGATGGTATTCAACCAGACGTTTACGTACGGTCTCTTCCTGATCATCTTTACGGGTA…	essential	none	AGATCAGCGCGAACTTCAGCAACCGGCTTGG	493226	493256	CGGTACAACGAAGACTGAGGACGATGGGGACATAGAACACGGTCTCTAAACAGATCAGCGCGAACTTCAGCAACCGGCTTGGATGCTTGAGACCGGTTCCTAGACCTCCTGGATGGATAA	NO	FALSE	AGATCAGCGCGAACTTCAGCAA	FALSE	essential-counterselection-gRNA-00235
CDS	fig|679895.18.peg.470	BW25113_0474	adk	Adenylate kinase (EC 2.7.4.3)	TRUE	645	492631	493275	996	492495	493490	+	-	ACTTGTTGATAATTGTAGCGGAAAAGTGAGGAAGAAGAACTAATTGCTGTGAGAGGTCAAATCAGAAAAAGGAATAGCGCAGATTGAGGTTTTTGTAAAAGGCCGAATGAATATCCGGCCTGAGATTGCTGATAAGTTTGCTTGTGCGGGCCTGTTCCCCTCACCCTAACCCTCTCCCCGAGGGGGCGAGGGGACTGTCCGTGCGCGCTTTCGAATTAGCCGAGGATTTTTTCCAGATCAGCGCGAACTTCAGCAACCGGCTTGGTGCCGTCAACTTTCGCGTATTTGGTATTACCCGCTTCTGCTTCTTTGGAGTAGTAGCCGATCAGCGGTGCTGTCATCTGATGGTATTCAACCAGACGTTTACGTACGGTCTCTTCCTGATCATCTTTACGGGTA…	essential	none	GATCAGCGCGAACTTCAGCAACCGGCTTGGT	493225	493255	CGGTACAACGAAGACTGAGGACGATGGGGACATAGAACACGGTCTCTAAACGATCAGCGCGAACTTCAGCAACCGGCTTGGTATGCTTGAGACCGGTTCCTAGACCTCCTGGATGGATAA	NO	FALSE	GATCAGCGCGAACTTCAGCAAC	FALSE	essential-counterselection-gRNA-00236
CDS	fig|679895.18.peg.470	BW25113_0474	adk	Adenylate kinase (EC 2.7.4.3)	TRUE	645	492631	493275	996	492495	493490	+	-	ACTTGTTGATAATTGTAGCGGAAAAGTGAGGAAGAAGAACTAATTGCTGTGAGAGGTCAAATCAGAAAAAGGAATAGCGCAGATTGAGGTTTTTGTAAAAGGCCGAATGAATATCCGGCCTGAGATTGCTGATAAGTTTGCTTGTGCGGGCCTGTTCCCCTCACCCTAACCCTCTCCCCGAGGGGGCGAGGGGACTGTCCGTGCGCGCTTTCGAATTAGCCGAGGATTTTTTCCAGATCAGCGCGAACTTCAGCAACCGGCTTGGTGCCGTCAACTTTCGCGTATTTGGTATTACCCGCTTCTGCTTCTTTGGAGTAGTAGCCGATCAGCGGTGCTGTCATCTGATGGTATTCAACCAGACGTTTACGTACGGTCTCTTCCTGATCATCTTTACGGGTA…	essential	none	ATCAGCGCGAACTTCAGCAACCGGCTTGGTG	493224	493254	CGGTACAACGAAGACTGAGGACGATGGGGACATAGAACACGGTCTCTAAACATCAGCGCGAACTTCAGCAACCGGCTTGGTGATGCTTGAGACCGGTTCCTAGACCTCCTGGATGGATAA	NO	FALSE	ATCAGCGCGAACTTCAGCAACC	FALSE	essential-counterselection-gRNA-00237
CDS	fig|679895.18.peg.470	BW25113_0474	adk	Adenylate kinase (EC 2.7.4.3)	TRUE	645	492631	493275	996	492495	493490	+	-	ACTTGTTGATAATTGTAGCGGAAAAGTGAGGAAGAAGAACTAATTGCTGTGAGAGGTCAAATCAGAAAAAGGAATAGCGCAGATTGAGGTTTTTGTAAAAGGCCGAATGAATATCCGGCCTGAGATTGCTGATAAGTTTGCTTGTGCGGGCCTGTTCCCCTCACCCTAACCCTCTCCCCGAGGGGGCGAGGGGACTGTCCGTGCGCGCTTTCGAATTAGCCGAGGATTTTTTCCAGATCAGCGCGAACTTCAGCAACCGGCTTGGTGCCGTCAACTTTCGCGTATTTGGTATTACCCGCTTCTGCTTCTTTGGAGTAGTAGCCGATCAGCGGTGCTGTCATCTGATGGTATTCAACCAGACGTTTACGTACGGTCTCTTCCTGATCATCTTTACGGGTA…	essential	none	TCAGCGCGAACTTCAGCAACCGGCTTGGTGC	493223	493253	CGGTACAACGAAGACTGAGGACGATGGGGACATAGAACACGGTCTCTAAACTCAGCGCGAACTTCAGCAACCGGCTTGGTGCATGCTTGAGACCGGTTCCTAGACCTCCTGGATGGATAA	NO	FALSE	TCAGCGCGAACTTCAGCAACCG	FALSE	essential-counterselection-gRNA-00238
CDS	fig|679895.18.peg.470	BW25113_0474	adk	Adenylate kinase (EC 2.7.4.3)	TRUE	645	492631	493275	996	492495	493490	+	-	ACTTGTTGATAATTGTAGCGGAAAAGTGAGGAAGAAGAACTAATTGCTGTGAGAGGTCAAATCAGAAAAAGGAATAGCGCAGATTGAGGTTTTTGTAAAAGGCCGAATGAATATCCGGCCTGAGATTGCTGATAAGTTTGCTTGTGCGGGCCTGTTCCCCTCACCCTAACCCTCTCCCCGAGGGGGCGAGGGGACTGTCCGTGCGCGCTTTCGAATTAGCCGAGGATTTTTTCCAGATCAGCGCGAACTTCAGCAACCGGCTTGGTGCCGTCAACTTTCGCGTATTTGGTATTACCCGCTTCTGCTTCTTTGGAGTAGTAGCCGATCAGCGGTGCTGTCATCTGATGGTATTCAACCAGACGTTTACGTACGGTCTCTTCCTGATCATCTTTACGGGTA…	essential	none	CAGCGCGAACTTCAGCAACCGGCTTGGTGCC	493222	493252	CGGTACAACGAAGACTGAGGACGATGGGGACATAGAACACGGTCTCTAAACCAGCGCGAACTTCAGCAACCGGCTTGGTGCCATGCTTGAGACCGGTTCCTAGACCTCCTGGATGGATAA	NO	FALSE	CAGCGCGAACTTCAGCAACCGG	FALSE	essential-counterselection-gRNA-00239
CDS	fig|679895.18.peg.470	BW25113_0474	adk	Adenylate kinase (EC 2.7.4.3)	TRUE	645	492631	493275	996	492495	493490	+	-	ACTTGTTGATAATTGTAGCGGAAAAGTGAGGAAGAAGAACTAATTGCTGTGAGAGGTCAAATCAGAAAAAGGAATAGCGCAGATTGAGGTTTTTGTAAAAGGCCGAATGAATATCCGGCCTGAGATTGCTGATAAGTTTGCTTGTGCGGGCCTGTTCCCCTCACCCTAACCCTCTCCCCGAGGGGGCGAGGGGACTGTCCGTGCGCGCTTTCGAATTAGCCGAGGATTTTTTCCAGATCAGCGCGAACTTCAGCAACCGGCTTGGTGCCGTCAACTTTCGCGTATTTGGTATTACCCGCTTCTGCTTCTTTGGAGTAGTAGCCGATCAGCGGTGCTGTCATCTGATGGTATTCAACCAGACGTTTACGTACGGTCTCTTCCTGATCATCTTTACGGGTA…	essential	none	AGCGCGAACTTCAGCAACCGGCTTGGTGCCG	493221	493251	CGGTACAACGAAGACTGAGGACGATGGGGACATAGAACACGGTCTCTAAACAGCGCGAACTTCAGCAACCGGCTTGGTGCCGATGCTTGAGACCGGTTCCTAGACCTCCTGGATGGATAA	NO	FALSE	AGCGCGAACTTCAGCAACCGGC	FALSE	essential-counterselection-gRNA-00240
CDS	fig|679895.18.peg.470	BW25113_0474	adk	Adenylate kinase (EC 2.7.4.3)	TRUE	645	492631	493275	996	492495	493490	+	-	ACTTGTTGATAATTGTAGCGGAAAAGTGAGGAAGAAGAACTAATTGCTGTGAGAGGTCAAATCAGAAAAAGGAATAGCGCAGATTGAGGTTTTTGTAAAAGGCCGAATGAATATCCGGCCTGAGATTGCTGATAAGTTTGCTTGTGCGGGCCTGTTCCCCTCACCCTAACCCTCTCCCCGAGGGGGCGAGGGGACTGTCCGTGCGCGCTTTCGAATTAGCCGAGGATTTTTTCCAGATCAGCGCGAACTTCAGCAACCGGCTTGGTGCCGTCAACTTTCGCGTATTTGGTATTACCCGCTTCTGCTTCTTTGGAGTAGTAGCCGATCAGCGGTGCTGTCATCTGATGGTATTCAACCAGACGTTTACGTACGGTCTCTTCCTGATCATCTTTACGGGTA…	essential	none	GCGCGAACTTCAGCAACCGGCTTGGTGCCGT	493220	493250	CGGTACAACGAAGACTGAGGACGATGGGGACATAGAACACGGTCTCTAAACGCGCGAACTTCAGCAACCGGCTTGGTGCCGTATGCTTGAGACCGGTTCCTAGACCTCCTGGATGGATAA	NO	FALSE	GCGCGAACTTCAGCAACCGGCT	FALSE	essential-counterselection-gRNA-00241
CDS	fig|679895.18.peg.470	BW25113_0474	adk	Adenylate kinase (EC 2.7.4.3)	TRUE	645	492631	493275	996	492495	493490	+	-	ACTTGTTGATAATTGTAGCGGAAAAGTGAGGAAGAAGAACTAATTGCTGTGAGAGGTCAAATCAGAAAAAGGAATAGCGCAGATTGAGGTTTTTGTAAAAGGCCGAATGAATATCCGGCCTGAGATTGCTGATAAGTTTGCTTGTGCGGGCCTGTTCCCCTCACCCTAACCCTCTCCCCGAGGGGGCGAGGGGACTGTCCGTGCGCGCTTTCGAATTAGCCGAGGATTTTTTCCAGATCAGCGCGAACTTCAGCAACCGGCTTGGTGCCGTCAACTTTCGCGTATTTGGTATTACCCGCTTCTGCTTCTTTGGAGTAGTAGCCGATCAGCGGTGCTGTCATCTGATGGTATTCAACCAGACGTTTACGTACGGTCTCTTCCTGATCATCTTTACGGGTA…	essential	none	CGCGAACTTCAGCAACCGGCTTGGTGCCGTC	493219	493249	CGGTACAACGAAGACTGAGGACGATGGGGACATAGAACACGGTCTCTAAACCGCGAACTTCAGCAACCGGCTTGGTGCCGTCATGCTTGAGACCGGTTCCTAGACCTCCTGGATGGATAA	NO	FALSE	CGCGAACTTCAGCAACCGGCTT	FALSE	essential-counterselection-gRNA-00242
CDS	fig|679895.18.peg.470	BW25113_0474	adk	Adenylate kinase (EC 2.7.4.3)	TRUE	645	492631	493275	996	492495	493490	+	-	ACTTGTTGATAATTGTAGCGGAAAAGTGAGGAAGAAGAACTAATTGCTGTGAGAGGTCAAATCAGAAAAAGGAATAGCGCAGATTGAGGTTTTTGTAAAAGGCCGAATGAATATCCGGCCTGAGATTGCTGATAAGTTTGCTTGTGCGGGCCTGTTCCCCTCACCCTAACCCTCTCCCCGAGGGGGCGAGGGGACTGTCCGTGCGCGCTTTCGAATTAGCCGAGGATTTTTTCCAGATCAGCGCGAACTTCAGCAACCGGCTTGGTGCCGTCAACTTTCGCGTATTTGGTATTACCCGCTTCTGCTTCTTTGGAGTAGTAGCCGATCAGCGGTGCTGTCATCTGATGGTATTCAACCAGACGTTTACGTACGGTCTCTTCCTGATCATCTTTACGGGTA…	essential	none	GCGAACTTCAGCAACCGGCTTGGTGCCGTCA	493218	493248	CGGTACAACGAAGACTGAGGACGATGGGGACATAGAACACGGTCTCTAAACGCGAACTTCAGCAACCGGCTTGGTGCCGTCAATGCTTGAGACCGGTTCCTAGACCTCCTGGATGGATAA	NO	FALSE	GCGAACTTCAGCAACCGGCTTG	FALSE	essential-counterselection-gRNA-00243
CDS	fig|679895.18.peg.470	BW25113_0474	adk	Adenylate kinase (EC 2.7.4.3)	TRUE	645	492631	493275	996	492495	493490	+	-	ACTTGTTGATAATTGTAGCGGAAAAGTGAGGAAGAAGAACTAATTGCTGTGAGAGGTCAAATCAGAAAAAGGAATAGCGCAGATTGAGGTTTTTGTAAAAGGCCGAATGAATATCCGGCCTGAGATTGCTGATAAGTTTGCTTGTGCGGGCCTGTTCCCCTCACCCTAACCCTCTCCCCGAGGGGGCGAGGGGACTGTCCGTGCGCGCTTTCGAATTAGCCGAGGATTTTTTCCAGATCAGCGCGAACTTCAGCAACCGGCTTGGTGCCGTCAACTTTCGCGTATTTGGTATTACCCGCTTCTGCTTCTTTGGAGTAGTAGCCGATCAGCGGTGCTGTCATCTGATGGTATTCAACCAGACGTTTACGTACGGTCTCTTCCTGATCATCTTTACGGGTA…	essential	none	CGAACTTCAGCAACCGGCTTGGTGCCGTCAA	493217	493247	CGGTACAACGAAGACTGAGGACGATGGGGACATAGAACACGGTCTCTAAACCGAACTTCAGCAACCGGCTTGGTGCCGTCAAATGCTTGAGACCGGTTCCTAGACCTCCTGGATGGATAA	NO	FALSE	CGAACTTCAGCAACCGGCTTGG	FALSE	essential-counterselection-gRNA-00244
CDS	fig|679895.18.peg.470	BW25113_0474	adk	Adenylate kinase (EC 2.7.4.3)	TRUE	645	492631	493275	996	492495	493490	+	-	ACTTGTTGATAATTGTAGCGGAAAAGTGAGGAAGAAGAACTAATTGCTGTGAGAGGTCAAATCAGAAAAAGGAATAGCGCAGATTGAGGTTTTTGTAAAAGGCCGAATGAATATCCGGCCTGAGATTGCTGATAAGTTTGCTTGTGCGGGCCTGTTCCCCTCACCCTAACCCTCTCCCCGAGGGGGCGAGGGGACTGTCCGTGCGCGCTTTCGAATTAGCCGAGGATTTTTTCCAGATCAGCGCGAACTTCAGCAACCGGCTTGGTGCCGTCAACTTTCGCGTATTTGGTATTACCCGCTTCTGCTTCTTTGGAGTAGTAGCCGATCAGCGGTGCTGTCATCTGATGGTATTCAACCAGACGTTTACGTACGGTCTCTTCCTGATCATCTTTACGGGTA…	essential	none	GAACTTCAGCAACCGGCTTGGTGCCGTCAAC	493216	493246	CGGTACAACGAAGACTGAGGACGATGGGGACATAGAACACGGTCTCTAAACGAACTTCAGCAACCGGCTTGGTGCCGTCAACATGCTTGAGACCGGTTCCTAGACCTCCTGGATGGATAA	NO	FALSE	GAACTTCAGCAACCGGCTTGGT	FALSE	essential-counterselection-gRNA-00245
CDS	fig|679895.18.peg.470	BW25113_0474	adk	Adenylate kinase (EC 2.7.4.3)	TRUE	645	492631	493275	996	492495	493490	+	-	ACTTGTTGATAATTGTAGCGGAAAAGTGAGGAAGAAGAACTAATTGCTGTGAGAGGTCAAATCAGAAAAAGGAATAGCGCAGATTGAGGTTTTTGTAAAAGGCCGAATGAATATCCGGCCTGAGATTGCTGATAAGTTTGCTTGTGCGGGCCTGTTCCCCTCACCCTAACCCTCTCCCCGAGGGGGCGAGGGGACTGTCCGTGCGCGCTTTCGAATTAGCCGAGGATTTTTTCCAGATCAGCGCGAACTTCAGCAACCGGCTTGGTGCCGTCAACTTTCGCGTATTTGGTATTACCCGCTTCTGCTTCTTTGGAGTAGTAGCCGATCAGCGGTGCTGTCATCTGATGGTATTCAACCAGACGTTTACGTACGGTCTCTTCCTGATCATCTTTACGGGTA…	essential	none	AACTTCAGCAACCGGCTTGGTGCCGTCAACT	493215	493245	CGGTACAACGAAGACTGAGGACGATGGGGACATAGAACACGGTCTCTAAACAACTTCAGCAACCGGCTTGGTGCCGTCAACTATGCTTGAGACCGGTTCCTAGACCTCCTGGATGGATAA	NO	FALSE	AACTTCAGCAACCGGCTTGGTG	FALSE	essential-counterselection-gRNA-00246
CDS	fig|679895.18.peg.470	BW25113_0474	adk	Adenylate kinase (EC 2.7.4.3)	TRUE	645	492631	493275	996	492495	493490	+	-	ACTTGTTGATAATTGTAGCGGAAAAGTGAGGAAGAAGAACTAATTGCTGTGAGAGGTCAAATCAGAAAAAGGAATAGCGCAGATTGAGGTTTTTGTAAAAGGCCGAATGAATATCCGGCCTGAGATTGCTGATAAGTTTGCTTGTGCGGGCCTGTTCCCCTCACCCTAACCCTCTCCCCGAGGGGGCGAGGGGACTGTCCGTGCGCGCTTTCGAATTAGCCGAGGATTTTTTCCAGATCAGCGCGAACTTCAGCAACCGGCTTGGTGCCGTCAACTTTCGCGTATTTGGTATTACCCGCTTCTGCTTCTTTGGAGTAGTAGCCGATCAGCGGTGCTGTCATCTGATGGTATTCAACCAGACGTTTACGTACGGTCTCTTCCTGATCATCTTTACGGGTA…	essential	none	ACTTCAGCAACCGGCTTGGTGCCGTCAACTT	493214	493244	CGGTACAACGAAGACTGAGGACGATGGGGACATAGAACACGGTCTCTAAACACTTCAGCAACCGGCTTGGTGCCGTCAACTTATGCTTGAGACCGGTTCCTAGACCTCCTGGATGGATAA	NO	FALSE	ACTTCAGCAACCGGCTTGGTGC	FALSE	essential-counterselection-gRNA-00247
CDS	fig|679895.18.peg.470	BW25113_0474	adk	Adenylate kinase (EC 2.7.4.3)	TRUE	645	492631	493275	996	492495	493490	+	-	ACTTGTTGATAATTGTAGCGGAAAAGTGAGGAAGAAGAACTAATTGCTGTGAGAGGTCAAATCAGAAAAAGGAATAGCGCAGATTGAGGTTTTTGTAAAAGGCCGAATGAATATCCGGCCTGAGATTGCTGATAAGTTTGCTTGTGCGGGCCTGTTCCCCTCACCCTAACCCTCTCCCCGAGGGGGCGAGGGGACTGTCCGTGCGCGCTTTCGAATTAGCCGAGGATTTTTTCCAGATCAGCGCGAACTTCAGCAACCGGCTTGGTGCCGTCAACTTTCGCGTATTTGGTATTACCCGCTTCTGCTTCTTTGGAGTAGTAGCCGATCAGCGGTGCTGTCATCTGATGGTATTCAACCAGACGTTTACGTACGGTCTCTTCCTGATCATCTTTACGGGTA…	essential	none	CTTCAGCAACCGGCTTGGTGCCGTCAACTTT	493213	493243	CGGTACAACGAAGACTGAGGACGATGGGGACATAGAACACGGTCTCTAAACCTTCAGCAACCGGCTTGGTGCCGTCAACTTTATGCTTGAGACCGGTTCCTAGACCTCCTGGATGGATAA	NO	FALSE	CTTCAGCAACCGGCTTGGTGCC	FALSE	essential-counterselection-gRNA-00248
CDS	fig|679895.18.peg.470	BW25113_0474	adk	Adenylate kinase (EC 2.7.4.3)	TRUE	645	492631	493275	996	492495	493490	+	-	ACTTGTTGATAATTGTAGCGGAAAAGTGAGGAAGAAGAACTAATTGCTGTGAGAGGTCAAATCAGAAAAAGGAATAGCGCAGATTGAGGTTTTTGTAAAAGGCCGAATGAATATCCGGCCTGAGATTGCTGATAAGTTTGCTTGTGCGGGCCTGTTCCCCTCACCCTAACCCTCTCCCCGAGGGGGCGAGGGGACTGTCCGTGCGCGCTTTCGAATTAGCCGAGGATTTTTTCCAGATCAGCGCGAACTTCAGCAACCGGCTTGGTGCCGTCAACTTTCGCGTATTTGGTATTACCCGCTTCTGCTTCTTTGGAGTAGTAGCCGATCAGCGGTGCTGTCATCTGATGGTATTCAACCAGACGTTTACGTACGGTCTCTTCCTGATCATCTTTACGGGTA…	essential	none	TTCAGCAACCGGCTTGGTGCCGTCAACTTTC	493212	493242	CGGTACAACGAAGACTGAGGACGATGGGGACATAGAACACGGTCTCTAAACTTCAGCAACCGGCTTGGTGCCGTCAACTTTCATGCTTGAGACCGGTTCCTAGACCTCCTGGATGGATAA	NO	FALSE	TTCAGCAACCGGCTTGGTGCCG	FALSE	essential-counterselection-gRNA-00249
CDS	fig|679895.18.peg.470	BW25113_0474	adk	Adenylate kinase (EC 2.7.4.3)	TRUE	645	492631	493275	996	492495	493490	+	-	ACTTGTTGATAATTGTAGCGGAAAAGTGAGGAAGAAGAACTAATTGCTGTGAGAGGTCAAATCAGAAAAAGGAATAGCGCAGATTGAGGTTTTTGTAAAAGGCCGAATGAATATCCGGCCTGAGATTGCTGATAAGTTTGCTTGTGCGGGCCTGTTCCCCTCACCCTAACCCTCTCCCCGAGGGGGCGAGGGGACTGTCCGTGCGCGCTTTCGAATTAGCCGAGGATTTTTTCCAGATCAGCGCGAACTTCAGCAACCGGCTTGGTGCCGTCAACTTTCGCGTATTTGGTATTACCCGCTTCTGCTTCTTTGGAGTAGTAGCCGATCAGCGGTGCTGTCATCTGATGGTATTCAACCAGACGTTTACGTACGGTCTCTTCCTGATCATCTTTACGGGTA…	essential	none	TCAGCAACCGGCTTGGTGCCGTCAACTTTCG	493211	493241	CGGTACAACGAAGACTGAGGACGATGGGGACATAGAACACGGTCTCTAAACTCAGCAACCGGCTTGGTGCCGTCAACTTTCGATGCTTGAGACCGGTTCCTAGACCTCCTGGATGGATAA	NO	FALSE	TCAGCAACCGGCTTGGTGCCGT	FALSE	essential-counterselection-gRNA-00250
CDS	fig|679895.18.peg.470	BW25113_0474	adk	Adenylate kinase (EC 2.7.4.3)	TRUE	645	492631	493275	996	492495	493490	+	-	ACTTGTTGATAATTGTAGCGGAAAAGTGAGGAAGAAGAACTAATTGCTGTGAGAGGTCAAATCAGAAAAAGGAATAGCGCAGATTGAGGTTTTTGTAAAAGGCCGAATGAATATCCGGCCTGAGATTGCTGATAAGTTTGCTTGTGCGGGCCTGTTCCCCTCACCCTAACCCTCTCCCCGAGGGGGCGAGGGGACTGTCCGTGCGCGCTTTCGAATTAGCCGAGGATTTTTTCCAGATCAGCGCGAACTTCAGCAACCGGCTTGGTGCCGTCAACTTTCGCGTATTTGGTATTACCCGCTTCTGCTTCTTTGGAGTAGTAGCCGATCAGCGGTGCTGTCATCTGATGGTATTCAACCAGACGTTTACGTACGGTCTCTTCCTGATCATCTTTACGGGTA…	essential	none	CAGCAACCGGCTTGGTGCCGTCAACTTTCGC	493210	493240	CGGTACAACGAAGACTGAGGACGATGGGGACATAGAACACGGTCTCTAAACCAGCAACCGGCTTGGTGCCGTCAACTTTCGCATGCTTGAGACCGGTTCCTAGACCTCCTGGATGGATAA	NO	FALSE	CAGCAACCGGCTTGGTGCCGTC	FALSE	essential-counterselection-gRNA-00251
CDS	fig|679895.18.peg.470	BW25113_0474	adk	Adenylate kinase (EC 2.7.4.3)	TRUE	645	492631	493275	996	492495	493490	+	-	ACTTGTTGATAATTGTAGCGGAAAAGTGAGGAAGAAGAACTAATTGCTGTGAGAGGTCAAATCAGAAAAAGGAATAGCGCAGATTGAGGTTTTTGTAAAAGGCCGAATGAATATCCGGCCTGAGATTGCTGATAAGTTTGCTTGTGCGGGCCTGTTCCCCTCACCCTAACCCTCTCCCCGAGGGGGCGAGGGGACTGTCCGTGCGCGCTTTCGAATTAGCCGAGGATTTTTTCCAGATCAGCGCGAACTTCAGCAACCGGCTTGGTGCCGTCAACTTTCGCGTATTTGGTATTACCCGCTTCTGCTTCTTTGGAGTAGTAGCCGATCAGCGGTGCTGTCATCTGATGGTATTCAACCAGACGTTTACGTACGGTCTCTTCCTGATCATCTTTACGGGTA…	essential	none	AGCAACCGGCTTGGTGCCGTCAACTTTCGCG	493209	493239	CGGTACAACGAAGACTGAGGACGATGGGGACATAGAACACGGTCTCTAAACAGCAACCGGCTTGGTGCCGTCAACTTTCGCGATGCTTGAGACCGGTTCCTAGACCTCCTGGATGGATAA	NO	FALSE	AGCAACCGGCTTGGTGCCGTCA	FALSE	essential-counterselection-gRNA-00252
CDS	fig|679895.18.peg.470	BW25113_0474	adk	Adenylate kinase (EC 2.7.4.3)	TRUE	645	492631	493275	996	492495	493490	+	-	ACTTGTTGATAATTGTAGCGGAAAAGTGAGGAAGAAGAACTAATTGCTGTGAGAGGTCAAATCAGAAAAAGGAATAGCGCAGATTGAGGTTTTTGTAAAAGGCCGAATGAATATCCGGCCTGAGATTGCTGATAAGTTTGCTTGTGCGGGCCTGTTCCCCTCACCCTAACCCTCTCCCCGAGGGGGCGAGGGGACTGTCCGTGCGCGCTTTCGAATTAGCCGAGGATTTTTTCCAGATCAGCGCGAACTTCAGCAACCGGCTTGGTGCCGTCAACTTTCGCGTATTTGGTATTACCCGCTTCTGCTTCTTTGGAGTAGTAGCCGATCAGCGGTGCTGTCATCTGATGGTATTCAACCAGACGTTTACGTACGGTCTCTTCCTGATCATCTTTACGGGTA…	essential	none	GCAACCGGCTTGGTGCCGTCAACTTTCGCGT	493208	493238	CGGTACAACGAAGACTGAGGACGATGGGGACATAGAACACGGTCTCTAAACGCAACCGGCTTGGTGCCGTCAACTTTCGCGTATGCTTGAGACCGGTTCCTAGACCTCCTGGATGGATAA	NO	FALSE	GCAACCGGCTTGGTGCCGTCAA	FALSE	essential-counterselection-gRNA-00253
CDS	fig|679895.18.peg.470	BW25113_0474	adk	Adenylate kinase (EC 2.7.4.3)	TRUE	645	492631	493275	996	492495	493490	+	-	ACTTGTTGATAATTGTAGCGGAAAAGTGAGGAAGAAGAACTAATTGCTGTGAGAGGTCAAATCAGAAAAAGGAATAGCGCAGATTGAGGTTTTTGTAAAAGGCCGAATGAATATCCGGCCTGAGATTGCTGATAAGTTTGCTTGTGCGGGCCTGTTCCCCTCACCCTAACCCTCTCCCCGAGGGGGCGAGGGGACTGTCCGTGCGCGCTTTCGAATTAGCCGAGGATTTTTTCCAGATCAGCGCGAACTTCAGCAACCGGCTTGGTGCCGTCAACTTTCGCGTATTTGGTATTACCCGCTTCTGCTTCTTTGGAGTAGTAGCCGATCAGCGGTGCTGTCATCTGATGGTATTCAACCAGACGTTTACGTACGGTCTCTTCCTGATCATCTTTACGGGTA…	essential	none	CAACCGGCTTGGTGCCGTCAACTTTCGCGTA	493207	493237	CGGTACAACGAAGACTGAGGACGATGGGGACATAGAACACGGTCTCTAAACCAACCGGCTTGGTGCCGTCAACTTTCGCGTAATGCTTGAGACCGGTTCCTAGACCTCCTGGATGGATAA	NO	FALSE	CAACCGGCTTGGTGCCGTCAAC	FALSE	essential-counterselection-gRNA-00254
CDS	fig|679895.18.peg.470	BW25113_0474	adk	Adenylate kinase (EC 2.7.4.3)	TRUE	645	492631	493275	996	492495	493490	+	-	ACTTGTTGATAATTGTAGCGGAAAAGTGAGGAAGAAGAACTAATTGCTGTGAGAGGTCAAATCAGAAAAAGGAATAGCGCAGATTGAGGTTTTTGTAAAAGGCCGAATGAATATCCGGCCTGAGATTGCTGATAAGTTTGCTTGTGCGGGCCTGTTCCCCTCACCCTAACCCTCTCCCCGAGGGGGCGAGGGGACTGTCCGTGCGCGCTTTCGAATTAGCCGAGGATTTTTTCCAGATCAGCGCGAACTTCAGCAACCGGCTTGGTGCCGTCAACTTTCGCGTATTTGGTATTACCCGCTTCTGCTTCTTTGGAGTAGTAGCCGATCAGCGGTGCTGTCATCTGATGGTATTCAACCAGACGTTTACGTACGGTCTCTTCCTGATCATCTTTACGGGTA…	essential	none	AACCGGCTTGGTGCCGTCAACTTTCGCGTAT	493206	493236	CGGTACAACGAAGACTGAGGACGATGGGGACATAGAACACGGTCTCTAAACAACCGGCTTGGTGCCGTCAACTTTCGCGTATATGCTTGAGACCGGTTCCTAGACCTCCTGGATGGATAA	NO	FALSE	AACCGGCTTGGTGCCGTCAACT	FALSE	essential-counterselection-gRNA-00255
CDS	fig|679895.18.peg.470	BW25113_0474	adk	Adenylate kinase (EC 2.7.4.3)	TRUE	645	492631	493275	996	492495	493490	+	-	ACTTGTTGATAATTGTAGCGGAAAAGTGAGGAAGAAGAACTAATTGCTGTGAGAGGTCAAATCAGAAAAAGGAATAGCGCAGATTGAGGTTTTTGTAAAAGGCCGAATGAATATCCGGCCTGAGATTGCTGATAAGTTTGCTTGTGCGGGCCTGTTCCCCTCACCCTAACCCTCTCCCCGAGGGGGCGAGGGGACTGTCCGTGCGCGCTTTCGAATTAGCCGAGGATTTTTTCCAGATCAGCGCGAACTTCAGCAACCGGCTTGGTGCCGTCAACTTTCGCGTATTTGGTATTACCCGCTTCTGCTTCTTTGGAGTAGTAGCCGATCAGCGGTGCTGTCATCTGATGGTATTCAACCAGACGTTTACGTACGGTCTCTTCCTGATCATCTTTACGGGTA…	essential	none	ACCGGCTTGGTGCCGTCAACTTTCGCGTATT	493205	493235	CGGTACAACGAAGACTGAGGACGATGGGGACATAGAACACGGTCTCTAAACACCGGCTTGGTGCCGTCAACTTTCGCGTATTATGCTTGAGACCGGTTCCTAGACCTCCTGGATGGATAA	NO	FALSE	ACCGGCTTGGTGCCGTCAACTT	FALSE	essential-counterselection-gRNA-00256
CDS	fig|679895.18.peg.470	BW25113_0474	adk	Adenylate kinase (EC 2.7.4.3)	TRUE	645	492631	493275	996	492495	493490	+	-	ACTTGTTGATAATTGTAGCGGAAAAGTGAGGAAGAAGAACTAATTGCTGTGAGAGGTCAAATCAGAAAAAGGAATAGCGCAGATTGAGGTTTTTGTAAAAGGCCGAATGAATATCCGGCCTGAGATTGCTGATAAGTTTGCTTGTGCGGGCCTGTTCCCCTCACCCTAACCCTCTCCCCGAGGGGGCGAGGGGACTGTCCGTGCGCGCTTTCGAATTAGCCGAGGATTTTTTCCAGATCAGCGCGAACTTCAGCAACCGGCTTGGTGCCGTCAACTTTCGCGTATTTGGTATTACCCGCTTCTGCTTCTTTGGAGTAGTAGCCGATCAGCGGTGCTGTCATCTGATGGTATTCAACCAGACGTTTACGTACGGTCTCTTCCTGATCATCTTTACGGGTA…	essential	none	CCGGCTTGGTGCCGTCAACTTTCGCGTATTT	493204	493234	CGGTACAACGAAGACTGAGGACGATGGGGACATAGAACACGGTCTCTAAACCCGGCTTGGTGCCGTCAACTTTCGCGTATTTATGCTTGAGACCGGTTCCTAGACCTCCTGGATGGATAA	NO	FALSE	CCGGCTTGGTGCCGTCAACTTT	FALSE	essential-counterselection-gRNA-00257
CDS	fig|679895.18.peg.470	BW25113_0474	adk	Adenylate kinase (EC 2.7.4.3)	TRUE	645	492631	493275	996	492495	493490	+	-	ACTTGTTGATAATTGTAGCGGAAAAGTGAGGAAGAAGAACTAATTGCTGTGAGAGGTCAAATCAGAAAAAGGAATAGCGCAGATTGAGGTTTTTGTAAAAGGCCGAATGAATATCCGGCCTGAGATTGCTGATAAGTTTGCTTGTGCGGGCCTGTTCCCCTCACCCTAACCCTCTCCCCGAGGGGGCGAGGGGACTGTCCGTGCGCGCTTTCGAATTAGCCGAGGATTTTTTCCAGATCAGCGCGAACTTCAGCAACCGGCTTGGTGCCGTCAACTTTCGCGTATTTGGTATTACCCGCTTCTGCTTCTTTGGAGTAGTAGCCGATCAGCGGTGCTGTCATCTGATGGTATTCAACCAGACGTTTACGTACGGTCTCTTCCTGATCATCTTTACGGGTA…	essential	none	CGGCTTGGTGCCGTCAACTTTCGCGTATTTG	493203	493233	CGGTACAACGAAGACTGAGGACGATGGGGACATAGAACACGGTCTCTAAACCGGCTTGGTGCCGTCAACTTTCGCGTATTTGATGCTTGAGACCGGTTCCTAGACCTCCTGGATGGATAA	NO	FALSE	CGGCTTGGTGCCGTCAACTTTC	FALSE	essential-counterselection-gRNA-00258
CDS	fig|679895.18.peg.470	BW25113_0474	adk	Adenylate kinase (EC 2.7.4.3)	TRUE	645	492631	493275	996	492495	493490	+	-	ACTTGTTGATAATTGTAGCGGAAAAGTGAGGAAGAAGAACTAATTGCTGTGAGAGGTCAAATCAGAAAAAGGAATAGCGCAGATTGAGGTTTTTGTAAAAGGCCGAATGAATATCCGGCCTGAGATTGCTGATAAGTTTGCTTGTGCGGGCCTGTTCCCCTCACCCTAACCCTCTCCCCGAGGGGGCGAGGGGACTGTCCGTGCGCGCTTTCGAATTAGCCGAGGATTTTTTCCAGATCAGCGCGAACTTCAGCAACCGGCTTGGTGCCGTCAACTTTCGCGTATTTGGTATTACCCGCTTCTGCTTCTTTGGAGTAGTAGCCGATCAGCGGTGCTGTCATCTGATGGTATTCAACCAGACGTTTACGTACGGTCTCTTCCTGATCATCTTTACGGGTA…	essential	none	GGCTTGGTGCCGTCAACTTTCGCGTATTTGG	493202	493232	CGGTACAACGAAGACTGAGGACGATGGGGACATAGAACACGGTCTCTAAACGGCTTGGTGCCGTCAACTTTCGCGTATTTGGATGCTTGAGACCGGTTCCTAGACCTCCTGGATGGATAA	NO	FALSE	GGCTTGGTGCCGTCAACTTTCG	FALSE	essential-counterselection-gRNA-00259
CDS	fig|679895.18.peg.470	BW25113_0474	adk	Adenylate kinase (EC 2.7.4.3)	TRUE	645	492631	493275	996	492495	493490	+	-	ACTTGTTGATAATTGTAGCGGAAAAGTGAGGAAGAAGAACTAATTGCTGTGAGAGGTCAAATCAGAAAAAGGAATAGCGCAGATTGAGGTTTTTGTAAAAGGCCGAATGAATATCCGGCCTGAGATTGCTGATAAGTTTGCTTGTGCGGGCCTGTTCCCCTCACCCTAACCCTCTCCCCGAGGGGGCGAGGGGACTGTCCGTGCGCGCTTTCGAATTAGCCGAGGATTTTTTCCAGATCAGCGCGAACTTCAGCAACCGGCTTGGTGCCGTCAACTTTCGCGTATTTGGTATTACCCGCTTCTGCTTCTTTGGAGTAGTAGCCGATCAGCGGTGCTGTCATCTGATGGTATTCAACCAGACGTTTACGTACGGTCTCTTCCTGATCATCTTTACGGGTA…	essential	none	GCTTGGTGCCGTCAACTTTCGCGTATTTGGT	493201	493231	CGGTACAACGAAGACTGAGGACGATGGGGACATAGAACACGGTCTCTAAACGCTTGGTGCCGTCAACTTTCGCGTATTTGGTATGCTTGAGACCGGTTCCTAGACCTCCTGGATGGATAA	NO	FALSE	GCTTGGTGCCGTCAACTTTCGC	FALSE	essential-counterselection-gRNA-00260
CDS	fig|679895.18.peg.470	BW25113_0474	adk	Adenylate kinase (EC 2.7.4.3)	TRUE	645	492631	493275	996	492495	493490	+	-	ACTTGTTGATAATTGTAGCGGAAAAGTGAGGAAGAAGAACTAATTGCTGTGAGAGGTCAAATCAGAAAAAGGAATAGCGCAGATTGAGGTTTTTGTAAAAGGCCGAATGAATATCCGGCCTGAGATTGCTGATAAGTTTGCTTGTGCGGGCCTGTTCCCCTCACCCTAACCCTCTCCCCGAGGGGGCGAGGGGACTGTCCGTGCGCGCTTTCGAATTAGCCGAGGATTTTTTCCAGATCAGCGCGAACTTCAGCAACCGGCTTGGTGCCGTCAACTTTCGCGTATTTGGTATTACCCGCTTCTGCTTCTTTGGAGTAGTAGCCGATCAGCGGTGCTGTCATCTGATGGTATTCAACCAGACGTTTACGTACGGTCTCTTCCTGATCATCTTTACGGGTA…	essential	none	CTTGGTGCCGTCAACTTTCGCGTATTTGGTA	493200	493230	CGGTACAACGAAGACTGAGGACGATGGGGACATAGAACACGGTCTCTAAACCTTGGTGCCGTCAACTTTCGCGTATTTGGTAATGCTTGAGACCGGTTCCTAGACCTCCTGGATGGATAA	NO	FALSE	CTTGGTGCCGTCAACTTTCGCG	FALSE	essential-counterselection-gRNA-00261
CDS	fig|679895.18.peg.470	BW25113_0474	adk	Adenylate kinase (EC 2.7.4.3)	TRUE	645	492631	493275	996	492495	493490	+	-	ACTTGTTGATAATTGTAGCGGAAAAGTGAGGAAGAAGAACTAATTGCTGTGAGAGGTCAAATCAGAAAAAGGAATAGCGCAGATTGAGGTTTTTGTAAAAGGCCGAATGAATATCCGGCCTGAGATTGCTGATAAGTTTGCTTGTGCGGGCCTGTTCCCCTCACCCTAACCCTCTCCCCGAGGGGGCGAGGGGACTGTCCGTGCGCGCTTTCGAATTAGCCGAGGATTTTTTCCAGATCAGCGCGAACTTCAGCAACCGGCTTGGTGCCGTCAACTTTCGCGTATTTGGTATTACCCGCTTCTGCTTCTTTGGAGTAGTAGCCGATCAGCGGTGCTGTCATCTGATGGTATTCAACCAGACGTTTACGTACGGTCTCTTCCTGATCATCTTTACGGGTA…	essential	none	TTGGTGCCGTCAACTTTCGCGTATTTGGTAT	493199	493229	CGGTACAACGAAGACTGAGGACGATGGGGACATAGAACACGGTCTCTAAACTTGGTGCCGTCAACTTTCGCGTATTTGGTATATGCTTGAGACCGGTTCCTAGACCTCCTGGATGGATAA	NO	FALSE	TTGGTGCCGTCAACTTTCGCGT	FALSE	essential-counterselection-gRNA-00262
CDS	fig|679895.18.peg.470	BW25113_0474	adk	Adenylate kinase (EC 2.7.4.3)	TRUE	645	492631	493275	996	492495	493490	+	-	ACTTGTTGATAATTGTAGCGGAAAAGTGAGGAAGAAGAACTAATTGCTGTGAGAGGTCAAATCAGAAAAAGGAATAGCGCAGATTGAGGTTTTTGTAAAAGGCCGAATGAATATCCGGCCTGAGATTGCTGATAAGTTTGCTTGTGCGGGCCTGTTCCCCTCACCCTAACCCTCTCCCCGAGGGGGCGAGGGGACTGTCCGTGCGCGCTTTCGAATTAGCCGAGGATTTTTTCCAGATCAGCGCGAACTTCAGCAACCGGCTTGGTGCCGTCAACTTTCGCGTATTTGGTATTACCCGCTTCTGCTTCTTTGGAGTAGTAGCCGATCAGCGGTGCTGTCATCTGATGGTATTCAACCAGACGTTTACGTACGGTCTCTTCCTGATCATCTTTACGGGTA…	essential	none	TGGTGCCGTCAACTTTCGCGTATTTGGTATT	493198	493228	CGGTACAACGAAGACTGAGGACGATGGGGACATAGAACACGGTCTCTAAACTGGTGCCGTCAACTTTCGCGTATTTGGTATTATGCTTGAGACCGGTTCCTAGACCTCCTGGATGGATAA	NO	FALSE	TGGTGCCGTCAACTTTCGCGTA	FALSE	essential-counterselection-gRNA-00263
CDS	fig|679895.18.peg.470	BW25113_0474	adk	Adenylate kinase (EC 2.7.4.3)	TRUE	645	492631	493275	996	492495	493490	+	-	ACTTGTTGATAATTGTAGCGGAAAAGTGAGGAAGAAGAACTAATTGCTGTGAGAGGTCAAATCAGAAAAAGGAATAGCGCAGATTGAGGTTTTTGTAAAAGGCCGAATGAATATCCGGCCTGAGATTGCTGATAAGTTTGCTTGTGCGGGCCTGTTCCCCTCACCCTAACCCTCTCCCCGAGGGGGCGAGGGGACTGTCCGTGCGCGCTTTCGAATTAGCCGAGGATTTTTTCCAGATCAGCGCGAACTTCAGCAACCGGCTTGGTGCCGTCAACTTTCGCGTATTTGGTATTACCCGCTTCTGCTTCTTTGGAGTAGTAGCCGATCAGCGGTGCTGTCATCTGATGGTATTCAACCAGACGTTTACGTACGGTCTCTTCCTGATCATCTTTACGGGTA…	essential	none	GGTGCCGTCAACTTTCGCGTATTTGGTATTA	493197	493227	CGGTACAACGAAGACTGAGGACGATGGGGACATAGAACACGGTCTCTAAACGGTGCCGTCAACTTTCGCGTATTTGGTATTAATGCTTGAGACCGGTTCCTAGACCTCCTGGATGGATAA	NO	FALSE	GGTGCCGTCAACTTTCGCGTAT	FALSE	essential-counterselection-gRNA-00264
CDS	fig|679895.18.peg.470	BW25113_0474	adk	Adenylate kinase (EC 2.7.4.3)	TRUE	645	492631	493275	996	492495	493490	+	-	ACTTGTTGATAATTGTAGCGGAAAAGTGAGGAAGAAGAACTAATTGCTGTGAGAGGTCAAATCAGAAAAAGGAATAGCGCAGATTGAGGTTTTTGTAAAAGGCCGAATGAATATCCGGCCTGAGATTGCTGATAAGTTTGCTTGTGCGGGCCTGTTCCCCTCACCCTAACCCTCTCCCCGAGGGGGCGAGGGGACTGTCCGTGCGCGCTTTCGAATTAGCCGAGGATTTTTTCCAGATCAGCGCGAACTTCAGCAACCGGCTTGGTGCCGTCAACTTTCGCGTATTTGGTATTACCCGCTTCTGCTTCTTTGGAGTAGTAGCCGATCAGCGGTGCTGTCATCTGATGGTATTCAACCAGACGTTTACGTACGGTCTCTTCCTGATCATCTTTACGGGTA…	essential	none	GTGCCGTCAACTTTCGCGTATTTGGTATTAC	493196	493226	CGGTACAACGAAGACTGAGGACGATGGGGACATAGAACACGGTCTCTAAACGTGCCGTCAACTTTCGCGTATTTGGTATTACATGCTTGAGACCGGTTCCTAGACCTCCTGGATGGATAA	NO	FALSE	GTGCCGTCAACTTTCGCGTATT	FALSE	essential-counterselection-gRNA-00265
CDS	fig|679895.18.peg.470	BW25113_0474	adk	Adenylate kinase (EC 2.7.4.3)	TRUE	645	492631	493275	996	492495	493490	+	-	ACTTGTTGATAATTGTAGCGGAAAAGTGAGGAAGAAGAACTAATTGCTGTGAGAGGTCAAATCAGAAAAAGGAATAGCGCAGATTGAGGTTTTTGTAAAAGGCCGAATGAATATCCGGCCTGAGATTGCTGATAAGTTTGCTTGTGCGGGCCTGTTCCCCTCACCCTAACCCTCTCCCCGAGGGGGCGAGGGGACTGTCCGTGCGCGCTTTCGAATTAGCCGAGGATTTTTTCCAGATCAGCGCGAACTTCAGCAACCGGCTTGGTGCCGTCAACTTTCGCGTATTTGGTATTACCCGCTTCTGCTTCTTTGGAGTAGTAGCCGATCAGCGGTGCTGTCATCTGATGGTATTCAACCAGACGTTTACGTACGGTCTCTTCCTGATCATCTTTACGGGTA…	essential	none	TGCCGTCAACTTTCGCGTATTTGGTATTACC	493195	493225	CGGTACAACGAAGACTGAGGACGATGGGGACATAGAACACGGTCTCTAAACTGCCGTCAACTTTCGCGTATTTGGTATTACCATGCTTGAGACCGGTTCCTAGACCTCCTGGATGGATAA	NO	FALSE	TGCCGTCAACTTTCGCGTATTT	FALSE	essential-counterselection-gRNA-00266
CDS	fig|679895.18.peg.470	BW25113_0474	adk	Adenylate kinase (EC 2.7.4.3)	TRUE	645	492631	493275	996	492495	493490	+	-	ACTTGTTGATAATTGTAGCGGAAAAGTGAGGAAGAAGAACTAATTGCTGTGAGAGGTCAAATCAGAAAAAGGAATAGCGCAGATTGAGGTTTTTGTAAAAGGCCGAATGAATATCCGGCCTGAGATTGCTGATAAGTTTGCTTGTGCGGGCCTGTTCCCCTCACCCTAACCCTCTCCCCGAGGGGGCGAGGGGACTGTCCGTGCGCGCTTTCGAATTAGCCGAGGATTTTTTCCAGATCAGCGCGAACTTCAGCAACCGGCTTGGTGCCGTCAACTTTCGCGTATTTGGTATTACCCGCTTCTGCTTCTTTGGAGTAGTAGCCGATCAGCGGTGCTGTCATCTGATGGTATTCAACCAGACGTTTACGTACGGTCTCTTCCTGATCATCTTTACGGGTA…	essential	none	GCCGTCAACTTTCGCGTATTTGGTATTACCC	493194	493224	CGGTACAACGAAGACTGAGGACGATGGGGACATAGAACACGGTCTCTAAACGCCGTCAACTTTCGCGTATTTGGTATTACCCATGCTTGAGACCGGTTCCTAGACCTCCTGGATGGATAA	NO	FALSE	GCCGTCAACTTTCGCGTATTTG	FALSE	essential-counterselection-gRNA-00267
CDS	fig|679895.18.peg.470	BW25113_0474	adk	Adenylate kinase (EC 2.7.4.3)	TRUE	645	492631	493275	996	492495	493490	+	-	ACTTGTTGATAATTGTAGCGGAAAAGTGAGGAAGAAGAACTAATTGCTGTGAGAGGTCAAATCAGAAAAAGGAATAGCGCAGATTGAGGTTTTTGTAAAAGGCCGAATGAATATCCGGCCTGAGATTGCTGATAAGTTTGCTTGTGCGGGCCTGTTCCCCTCACCCTAACCCTCTCCCCGAGGGGGCGAGGGGACTGTCCGTGCGCGCTTTCGAATTAGCCGAGGATTTTTTCCAGATCAGCGCGAACTTCAGCAACCGGCTTGGTGCCGTCAACTTTCGCGTATTTGGTATTACCCGCTTCTGCTTCTTTGGAGTAGTAGCCGATCAGCGGTGCTGTCATCTGATGGTATTCAACCAGACGTTTACGTACGGTCTCTTCCTGATCATCTTTACGGGTA…	essential	none	CCGTCAACTTTCGCGTATTTGGTATTACCCG	493193	493223	CGGTACAACGAAGACTGAGGACGATGGGGACATAGAACACGGTCTCTAAACCCGTCAACTTTCGCGTATTTGGTATTACCCGATGCTTGAGACCGGTTCCTAGACCTCCTGGATGGATAA	NO	FALSE	CCGTCAACTTTCGCGTATTTGG	FALSE	essential-counterselection-gRNA-00268
CDS	fig|679895.18.peg.470	BW25113_0474	adk	Adenylate kinase (EC 2.7.4.3)	TRUE	645	492631	493275	996	492495	493490	+	-	ACTTGTTGATAATTGTAGCGGAAAAGTGAGGAAGAAGAACTAATTGCTGTGAGAGGTCAAATCAGAAAAAGGAATAGCGCAGATTGAGGTTTTTGTAAAAGGCCGAATGAATATCCGGCCTGAGATTGCTGATAAGTTTGCTTGTGCGGGCCTGTTCCCCTCACCCTAACCCTCTCCCCGAGGGGGCGAGGGGACTGTCCGTGCGCGCTTTCGAATTAGCCGAGGATTTTTTCCAGATCAGCGCGAACTTCAGCAACCGGCTTGGTGCCGTCAACTTTCGCGTATTTGGTATTACCCGCTTCTGCTTCTTTGGAGTAGTAGCCGATCAGCGGTGCTGTCATCTGATGGTATTCAACCAGACGTTTACGTACGGTCTCTTCCTGATCATCTTTACGGGTA…	essential	none	CGTCAACTTTCGCGTATTTGGTATTACCCGC	493192	493222	CGGTACAACGAAGACTGAGGACGATGGGGACATAGAACACGGTCTCTAAACCGTCAACTTTCGCGTATTTGGTATTACCCGCATGCTTGAGACCGGTTCCTAGACCTCCTGGATGGATAA	NO	FALSE	CGTCAACTTTCGCGTATTTGGT	FALSE	essential-counterselection-gRNA-00269
CDS	fig|679895.18.peg.470	BW25113_0474	adk	Adenylate kinase (EC 2.7.4.3)	TRUE	645	492631	493275	996	492495	493490	+	-	ACTTGTTGATAATTGTAGCGGAAAAGTGAGGAAGAAGAACTAATTGCTGTGAGAGGTCAAATCAGAAAAAGGAATAGCGCAGATTGAGGTTTTTGTAAAAGGCCGAATGAATATCCGGCCTGAGATTGCTGATAAGTTTGCTTGTGCGGGCCTGTTCCCCTCACCCTAACCCTCTCCCCGAGGGGGCGAGGGGACTGTCCGTGCGCGCTTTCGAATTAGCCGAGGATTTTTTCCAGATCAGCGCGAACTTCAGCAACCGGCTTGGTGCCGTCAACTTTCGCGTATTTGGTATTACCCGCTTCTGCTTCTTTGGAGTAGTAGCCGATCAGCGGTGCTGTCATCTGATGGTATTCAACCAGACGTTTACGTACGGTCTCTTCCTGATCATCTTTACGGGTA…	essential	none	GTCAACTTTCGCGTATTTGGTATTACCCGCT	493191	493221	CGGTACAACGAAGACTGAGGACGATGGGGACATAGAACACGGTCTCTAAACGTCAACTTTCGCGTATTTGGTATTACCCGCTATGCTTGAGACCGGTTCCTAGACCTCCTGGATGGATAA	NO	FALSE	GTCAACTTTCGCGTATTTGGTA	FALSE	essential-counterselection-gRNA-00270
CDS	fig|679895.18.peg.470	BW25113_0474	adk	Adenylate kinase (EC 2.7.4.3)	TRUE	645	492631	493275	996	492495	493490	+	-	ACTTGTTGATAATTGTAGCGGAAAAGTGAGGAAGAAGAACTAATTGCTGTGAGAGGTCAAATCAGAAAAAGGAATAGCGCAGATTGAGGTTTTTGTAAAAGGCCGAATGAATATCCGGCCTGAGATTGCTGATAAGTTTGCTTGTGCGGGCCTGTTCCCCTCACCCTAACCCTCTCCCCGAGGGGGCGAGGGGACTGTCCGTGCGCGCTTTCGAATTAGCCGAGGATTTTTTCCAGATCAGCGCGAACTTCAGCAACCGGCTTGGTGCCGTCAACTTTCGCGTATTTGGTATTACCCGCTTCTGCTTCTTTGGAGTAGTAGCCGATCAGCGGTGCTGTCATCTGATGGTATTCAACCAGACGTTTACGTACGGTCTCTTCCTGATCATCTTTACGGGTA…	essential	none	TCAACTTTCGCGTATTTGGTATTACCCGCTT	493190	493220	CGGTACAACGAAGACTGAGGACGATGGGGACATAGAACACGGTCTCTAAACTCAACTTTCGCGTATTTGGTATTACCCGCTTATGCTTGAGACCGGTTCCTAGACCTCCTGGATGGATAA	NO	FALSE	TCAACTTTCGCGTATTTGGTAT	FALSE	essential-counterselection-gRNA-00271
CDS	fig|679895.18.peg.470	BW25113_0474	adk	Adenylate kinase (EC 2.7.4.3)	TRUE	645	492631	493275	996	492495	493490	+	-	ACTTGTTGATAATTGTAGCGGAAAAGTGAGGAAGAAGAACTAATTGCTGTGAGAGGTCAAATCAGAAAAAGGAATAGCGCAGATTGAGGTTTTTGTAAAAGGCCGAATGAATATCCGGCCTGAGATTGCTGATAAGTTTGCTTGTGCGGGCCTGTTCCCCTCACCCTAACCCTCTCCCCGAGGGGGCGAGGGGACTGTCCGTGCGCGCTTTCGAATTAGCCGAGGATTTTTTCCAGATCAGCGCGAACTTCAGCAACCGGCTTGGTGCCGTCAACTTTCGCGTATTTGGTATTACCCGCTTCTGCTTCTTTGGAGTAGTAGCCGATCAGCGGTGCTGTCATCTGATGGTATTCAACCAGACGTTTACGTACGGTCTCTTCCTGATCATCTTTACGGGTA…	essential	none	CAACTTTCGCGTATTTGGTATTACCCGCTTC	493189	493219	CGGTACAACGAAGACTGAGGACGATGGGGACATAGAACACGGTCTCTAAACCAACTTTCGCGTATTTGGTATTACCCGCTTCATGCTTGAGACCGGTTCCTAGACCTCCTGGATGGATAA	NO	FALSE	CAACTTTCGCGTATTTGGTATT	FALSE	essential-counterselection-gRNA-00272
CDS	fig|679895.18.peg.470	BW25113_0474	adk	Adenylate kinase (EC 2.7.4.3)	TRUE	645	492631	493275	996	492495	493490	+	-	ACTTGTTGATAATTGTAGCGGAAAAGTGAGGAAGAAGAACTAATTGCTGTGAGAGGTCAAATCAGAAAAAGGAATAGCGCAGATTGAGGTTTTTGTAAAAGGCCGAATGAATATCCGGCCTGAGATTGCTGATAAGTTTGCTTGTGCGGGCCTGTTCCCCTCACCCTAACCCTCTCCCCGAGGGGGCGAGGGGACTGTCCGTGCGCGCTTTCGAATTAGCCGAGGATTTTTTCCAGATCAGCGCGAACTTCAGCAACCGGCTTGGTGCCGTCAACTTTCGCGTATTTGGTATTACCCGCTTCTGCTTCTTTGGAGTAGTAGCCGATCAGCGGTGCTGTCATCTGATGGTATTCAACCAGACGTTTACGTACGGTCTCTTCCTGATCATCTTTACGGGTA…	essential	none	AACTTTCGCGTATTTGGTATTACCCGCTTCT	493188	493218	CGGTACAACGAAGACTGAGGACGATGGGGACATAGAACACGGTCTCTAAACAACTTTCGCGTATTTGGTATTACCCGCTTCTATGCTTGAGACCGGTTCCTAGACCTCCTGGATGGATAA	NO	FALSE	AACTTTCGCGTATTTGGTATTA	FALSE	essential-counterselection-gRNA-00273
CDS	fig|679895.18.peg.470	BW25113_0474	adk	Adenylate kinase (EC 2.7.4.3)	TRUE	645	492631	493275	996	492495	493490	+	-	ACTTGTTGATAATTGTAGCGGAAAAGTGAGGAAGAAGAACTAATTGCTGTGAGAGGTCAAATCAGAAAAAGGAATAGCGCAGATTGAGGTTTTTGTAAAAGGCCGAATGAATATCCGGCCTGAGATTGCTGATAAGTTTGCTTGTGCGGGCCTGTTCCCCTCACCCTAACCCTCTCCCCGAGGGGGCGAGGGGACTGTCCGTGCGCGCTTTCGAATTAGCCGAGGATTTTTTCCAGATCAGCGCGAACTTCAGCAACCGGCTTGGTGCCGTCAACTTTCGCGTATTTGGTATTACCCGCTTCTGCTTCTTTGGAGTAGTAGCCGATCAGCGGTGCTGTCATCTGATGGTATTCAACCAGACGTTTACGTACGGTCTCTTCCTGATCATCTTTACGGGTA…	essential	none	ACTTTCGCGTATTTGGTATTACCCGCTTCTG	493187	493217	CGGTACAACGAAGACTGAGGACGATGGGGACATAGAACACGGTCTCTAAACACTTTCGCGTATTTGGTATTACCCGCTTCTGATGCTTGAGACCGGTTCCTAGACCTCCTGGATGGATAA	NO	FALSE	ACTTTCGCGTATTTGGTATTAC	FALSE	essential-counterselection-gRNA-00274
CDS	fig|679895.18.peg.470	BW25113_0474	adk	Adenylate kinase (EC 2.7.4.3)	TRUE	645	492631	493275	996	492495	493490	+	-	ACTTGTTGATAATTGTAGCGGAAAAGTGAGGAAGAAGAACTAATTGCTGTGAGAGGTCAAATCAGAAAAAGGAATAGCGCAGATTGAGGTTTTTGTAAAAGGCCGAATGAATATCCGGCCTGAGATTGCTGATAAGTTTGCTTGTGCGGGCCTGTTCCCCTCACCCTAACCCTCTCCCCGAGGGGGCGAGGGGACTGTCCGTGCGCGCTTTCGAATTAGCCGAGGATTTTTTCCAGATCAGCGCGAACTTCAGCAACCGGCTTGGTGCCGTCAACTTTCGCGTATTTGGTATTACCCGCTTCTGCTTCTTTGGAGTAGTAGCCGATCAGCGGTGCTGTCATCTGATGGTATTCAACCAGACGTTTACGTACGGTCTCTTCCTGATCATCTTTACGGGTA…	essential	none	CTTTCGCGTATTTGGTATTACCCGCTTCTGC	493186	493216	CGGTACAACGAAGACTGAGGACGATGGGGACATAGAACACGGTCTCTAAACCTTTCGCGTATTTGGTATTACCCGCTTCTGCATGCTTGAGACCGGTTCCTAGACCTCCTGGATGGATAA	NO	FALSE	CTTTCGCGTATTTGGTATTACC	FALSE	essential-counterselection-gRNA-00275
CDS	fig|679895.18.peg.470	BW25113_0474	adk	Adenylate kinase (EC 2.7.4.3)	TRUE	645	492631	493275	996	492495	493490	+	-	ACTTGTTGATAATTGTAGCGGAAAAGTGAGGAAGAAGAACTAATTGCTGTGAGAGGTCAAATCAGAAAAAGGAATAGCGCAGATTGAGGTTTTTGTAAAAGGCCGAATGAATATCCGGCCTGAGATTGCTGATAAGTTTGCTTGTGCGGGCCTGTTCCCCTCACCCTAACCCTCTCCCCGAGGGGGCGAGGGGACTGTCCGTGCGCGCTTTCGAATTAGCCGAGGATTTTTTCCAGATCAGCGCGAACTTCAGCAACCGGCTTGGTGCCGTCAACTTTCGCGTATTTGGTATTACCCGCTTCTGCTTCTTTGGAGTAGTAGCCGATCAGCGGTGCTGTCATCTGATGGTATTCAACCAGACGTTTACGTACGGTCTCTTCCTGATCATCTTTACGGGTA…	essential	none	TTTCGCGTATTTGGTATTACCCGCTTCTGCT	493185	493215	CGGTACAACGAAGACTGAGGACGATGGGGACATAGAACACGGTCTCTAAACTTTCGCGTATTTGGTATTACCCGCTTCTGCTATGCTTGAGACCGGTTCCTAGACCTCCTGGATGGATAA	NO	FALSE	TTTCGCGTATTTGGTATTACCC	FALSE	essential-counterselection-gRNA-00276
CDS	fig|679895.18.peg.470	BW25113_0474	adk	Adenylate kinase (EC 2.7.4.3)	TRUE	645	492631	493275	996	492495	493490	+	-	ACTTGTTGATAATTGTAGCGGAAAAGTGAGGAAGAAGAACTAATTGCTGTGAGAGGTCAAATCAGAAAAAGGAATAGCGCAGATTGAGGTTTTTGTAAAAGGCCGAATGAATATCCGGCCTGAGATTGCTGATAAGTTTGCTTGTGCGGGCCTGTTCCCCTCACCCTAACCCTCTCCCCGAGGGGGCGAGGGGACTGTCCGTGCGCGCTTTCGAATTAGCCGAGGATTTTTTCCAGATCAGCGCGAACTTCAGCAACCGGCTTGGTGCCGTCAACTTTCGCGTATTTGGTATTACCCGCTTCTGCTTCTTTGGAGTAGTAGCCGATCAGCGGTGCTGTCATCTGATGGTATTCAACCAGACGTTTACGTACGGTCTCTTCCTGATCATCTTTACGGGTA…	essential	none	TTCGCGTATTTGGTATTACCCGCTTCTGCTT	493184	493214	CGGTACAACGAAGACTGAGGACGATGGGGACATAGAACACGGTCTCTAAACTTCGCGTATTTGGTATTACCCGCTTCTGCTTATGCTTGAGACCGGTTCCTAGACCTCCTGGATGGATAA	NO	FALSE	TTCGCGTATTTGGTATTACCCG	FALSE	essential-counterselection-gRNA-00277
CDS	fig|679895.18.peg.470	BW25113_0474	adk	Adenylate kinase (EC 2.7.4.3)	TRUE	645	492631	493275	996	492495	493490	+	-	ACTTGTTGATAATTGTAGCGGAAAAGTGAGGAAGAAGAACTAATTGCTGTGAGAGGTCAAATCAGAAAAAGGAATAGCGCAGATTGAGGTTTTTGTAAAAGGCCGAATGAATATCCGGCCTGAGATTGCTGATAAGTTTGCTTGTGCGGGCCTGTTCCCCTCACCCTAACCCTCTCCCCGAGGGGGCGAGGGGACTGTCCGTGCGCGCTTTCGAATTAGCCGAGGATTTTTTCCAGATCAGCGCGAACTTCAGCAACCGGCTTGGTGCCGTCAACTTTCGCGTATTTGGTATTACCCGCTTCTGCTTCTTTGGAGTAGTAGCCGATCAGCGGTGCTGTCATCTGATGGTATTCAACCAGACGTTTACGTACGGTCTCTTCCTGATCATCTTTACGGGTA…	essential	none	TCGCGTATTTGGTATTACCCGCTTCTGCTTC	493183	493213	CGGTACAACGAAGACTGAGGACGATGGGGACATAGAACACGGTCTCTAAACTCGCGTATTTGGTATTACCCGCTTCTGCTTCATGCTTGAGACCGGTTCCTAGACCTCCTGGATGGATAA	NO	FALSE	TCGCGTATTTGGTATTACCCGC	FALSE	essential-counterselection-gRNA-00278
CDS	fig|679895.18.peg.470	BW25113_0474	adk	Adenylate kinase (EC 2.7.4.3)	TRUE	645	492631	493275	996	492495	493490	+	-	ACTTGTTGATAATTGTAGCGGAAAAGTGAGGAAGAAGAACTAATTGCTGTGAGAGGTCAAATCAGAAAAAGGAATAGCGCAGATTGAGGTTTTTGTAAAAGGCCGAATGAATATCCGGCCTGAGATTGCTGATAAGTTTGCTTGTGCGGGCCTGTTCCCCTCACCCTAACCCTCTCCCCGAGGGGGCGAGGGGACTGTCCGTGCGCGCTTTCGAATTAGCCGAGGATTTTTTCCAGATCAGCGCGAACTTCAGCAACCGGCTTGGTGCCGTCAACTTTCGCGTATTTGGTATTACCCGCTTCTGCTTCTTTGGAGTAGTAGCCGATCAGCGGTGCTGTCATCTGATGGTATTCAACCAGACGTTTACGTACGGTCTCTTCCTGATCATCTTTACGGGTA…	essential	none	CGCGTATTTGGTATTACCCGCTTCTGCTTCT	493182	493212	CGGTACAACGAAGACTGAGGACGATGGGGACATAGAACACGGTCTCTAAACCGCGTATTTGGTATTACCCGCTTCTGCTTCTATGCTTGAGACCGGTTCCTAGACCTCCTGGATGGATAA	NO	FALSE	CGCGTATTTGGTATTACCCGCT	FALSE	essential-counterselection-gRNA-00279
CDS	fig|679895.18.peg.470	BW25113_0474	adk	Adenylate kinase (EC 2.7.4.3)	TRUE	645	492631	493275	996	492495	493490	+	-	ACTTGTTGATAATTGTAGCGGAAAAGTGAGGAAGAAGAACTAATTGCTGTGAGAGGTCAAATCAGAAAAAGGAATAGCGCAGATTGAGGTTTTTGTAAAAGGCCGAATGAATATCCGGCCTGAGATTGCTGATAAGTTTGCTTGTGCGGGCCTGTTCCCCTCACCCTAACCCTCTCCCCGAGGGGGCGAGGGGACTGTCCGTGCGCGCTTTCGAATTAGCCGAGGATTTTTTCCAGATCAGCGCGAACTTCAGCAACCGGCTTGGTGCCGTCAACTTTCGCGTATTTGGTATTACCCGCTTCTGCTTCTTTGGAGTAGTAGCCGATCAGCGGTGCTGTCATCTGATGGTATTCAACCAGACGTTTACGTACGGTCTCTTCCTGATCATCTTTACGGGTA…	essential	none	GCGTATTTGGTATTACCCGCTTCTGCTTCTT	493181	493211	CGGTACAACGAAGACTGAGGACGATGGGGACATAGAACACGGTCTCTAAACGCGTATTTGGTATTACCCGCTTCTGCTTCTTATGCTTGAGACCGGTTCCTAGACCTCCTGGATGGATAA	NO	FALSE	GCGTATTTGGTATTACCCGCTT	FALSE	essential-counterselection-gRNA-00280
CDS	fig|679895.18.peg.470	BW25113_0474	adk	Adenylate kinase (EC 2.7.4.3)	TRUE	645	492631	493275	996	492495	493490	+	-	ACTTGTTGATAATTGTAGCGGAAAAGTGAGGAAGAAGAACTAATTGCTGTGAGAGGTCAAATCAGAAAAAGGAATAGCGCAGATTGAGGTTTTTGTAAAAGGCCGAATGAATATCCGGCCTGAGATTGCTGATAAGTTTGCTTGTGCGGGCCTGTTCCCCTCACCCTAACCCTCTCCCCGAGGGGGCGAGGGGACTGTCCGTGCGCGCTTTCGAATTAGCCGAGGATTTTTTCCAGATCAGCGCGAACTTCAGCAACCGGCTTGGTGCCGTCAACTTTCGCGTATTTGGTATTACCCGCTTCTGCTTCTTTGGAGTAGTAGCCGATCAGCGGTGCTGTCATCTGATGGTATTCAACCAGACGTTTACGTACGGTCTCTTCCTGATCATCTTTACGGGTA…	essential	none	CGTATTTGGTATTACCCGCTTCTGCTTCTTT	493180	493210	CGGTACAACGAAGACTGAGGACGATGGGGACATAGAACACGGTCTCTAAACCGTATTTGGTATTACCCGCTTCTGCTTCTTTATGCTTGAGACCGGTTCCTAGACCTCCTGGATGGATAA	NO	FALSE	CGTATTTGGTATTACCCGCTTC	FALSE	essential-counterselection-gRNA-00281
CDS	fig|679895.18.peg.470	BW25113_0474	adk	Adenylate kinase (EC 2.7.4.3)	TRUE	645	492631	493275	996	492495	493490	+	-	ACTTGTTGATAATTGTAGCGGAAAAGTGAGGAAGAAGAACTAATTGCTGTGAGAGGTCAAATCAGAAAAAGGAATAGCGCAGATTGAGGTTTTTGTAAAAGGCCGAATGAATATCCGGCCTGAGATTGCTGATAAGTTTGCTTGTGCGGGCCTGTTCCCCTCACCCTAACCCTCTCCCCGAGGGGGCGAGGGGACTGTCCGTGCGCGCTTTCGAATTAGCCGAGGATTTTTTCCAGATCAGCGCGAACTTCAGCAACCGGCTTGGTGCCGTCAACTTTCGCGTATTTGGTATTACCCGCTTCTGCTTCTTTGGAGTAGTAGCCGATCAGCGGTGCTGTCATCTGATGGTATTCAACCAGACGTTTACGTACGGTCTCTTCCTGATCATCTTTACGGGTA…	essential	none	GTATTTGGTATTACCCGCTTCTGCTTCTTTG	493179	493209	CGGTACAACGAAGACTGAGGACGATGGGGACATAGAACACGGTCTCTAAACGTATTTGGTATTACCCGCTTCTGCTTCTTTGATGCTTGAGACCGGTTCCTAGACCTCCTGGATGGATAA	NO	FALSE	GTATTTGGTATTACCCGCTTCT	FALSE	essential-counterselection-gRNA-00282
CDS	fig|679895.18.peg.470	BW25113_0474	adk	Adenylate kinase (EC 2.7.4.3)	TRUE	645	492631	493275	996	492495	493490	+	-	ACTTGTTGATAATTGTAGCGGAAAAGTGAGGAAGAAGAACTAATTGCTGTGAGAGGTCAAATCAGAAAAAGGAATAGCGCAGATTGAGGTTTTTGTAAAAGGCCGAATGAATATCCGGCCTGAGATTGCTGATAAGTTTGCTTGTGCGGGCCTGTTCCCCTCACCCTAACCCTCTCCCCGAGGGGGCGAGGGGACTGTCCGTGCGCGCTTTCGAATTAGCCGAGGATTTTTTCCAGATCAGCGCGAACTTCAGCAACCGGCTTGGTGCCGTCAACTTTCGCGTATTTGGTATTACCCGCTTCTGCTTCTTTGGAGTAGTAGCCGATCAGCGGTGCTGTCATCTGATGGTATTCAACCAGACGTTTACGTACGGTCTCTTCCTGATCATCTTTACGGGTA…	essential	none	TATTTGGTATTACCCGCTTCTGCTTCTTTGG	493178	493208	CGGTACAACGAAGACTGAGGACGATGGGGACATAGAACACGGTCTCTAAACTATTTGGTATTACCCGCTTCTGCTTCTTTGGATGCTTGAGACCGGTTCCTAGACCTCCTGGATGGATAA	NO	FALSE	TATTTGGTATTACCCGCTTCTG	FALSE	essential-counterselection-gRNA-00283
CDS	fig|679895.18.peg.470	BW25113_0474	adk	Adenylate kinase (EC 2.7.4.3)	TRUE	645	492631	493275	996	492495	493490	+	-	ACTTGTTGATAATTGTAGCGGAAAAGTGAGGAAGAAGAACTAATTGCTGTGAGAGGTCAAATCAGAAAAAGGAATAGCGCAGATTGAGGTTTTTGTAAAAGGCCGAATGAATATCCGGCCTGAGATTGCTGATAAGTTTGCTTGTGCGGGCCTGTTCCCCTCACCCTAACCCTCTCCCCGAGGGGGCGAGGGGACTGTCCGTGCGCGCTTTCGAATTAGCCGAGGATTTTTTCCAGATCAGCGCGAACTTCAGCAACCGGCTTGGTGCCGTCAACTTTCGCGTATTTGGTATTACCCGCTTCTGCTTCTTTGGAGTAGTAGCCGATCAGCGGTGCTGTCATCTGATGGTATTCAACCAGACGTTTACGTACGGTCTCTTCCTGATCATCTTTACGGGTA…	essential	none	ATTTGGTATTACCCGCTTCTGCTTCTTTGGA	493177	493207	CGGTACAACGAAGACTGAGGACGATGGGGACATAGAACACGGTCTCTAAACATTTGGTATTACCCGCTTCTGCTTCTTTGGAATGCTTGAGACCGGTTCCTAGACCTCCTGGATGGATAA	NO	FALSE	ATTTGGTATTACCCGCTTCTGC	FALSE	essential-counterselection-gRNA-00284
CDS	fig|679895.18.peg.470	BW25113_0474	adk	Adenylate kinase (EC 2.7.4.3)	TRUE	645	492631	493275	996	492495	493490	+	-	ACTTGTTGATAATTGTAGCGGAAAAGTGAGGAAGAAGAACTAATTGCTGTGAGAGGTCAAATCAGAAAAAGGAATAGCGCAGATTGAGGTTTTTGTAAAAGGCCGAATGAATATCCGGCCTGAGATTGCTGATAAGTTTGCTTGTGCGGGCCTGTTCCCCTCACCCTAACCCTCTCCCCGAGGGGGCGAGGGGACTGTCCGTGCGCGCTTTCGAATTAGCCGAGGATTTTTTCCAGATCAGCGCGAACTTCAGCAACCGGCTTGGTGCCGTCAACTTTCGCGTATTTGGTATTACCCGCTTCTGCTTCTTTGGAGTAGTAGCCGATCAGCGGTGCTGTCATCTGATGGTATTCAACCAGACGTTTACGTACGGTCTCTTCCTGATCATCTTTACGGGTA…	essential	none	TTTGGTATTACCCGCTTCTGCTTCTTTGGAG	493176	493206	CGGTACAACGAAGACTGAGGACGATGGGGACATAGAACACGGTCTCTAAACTTTGGTATTACCCGCTTCTGCTTCTTTGGAGATGCTTGAGACCGGTTCCTAGACCTCCTGGATGGATAA	NO	FALSE	TTTGGTATTACCCGCTTCTGCT	FALSE	essential-counterselection-gRNA-00285
CDS	fig|679895.18.peg.470	BW25113_0474	adk	Adenylate kinase (EC 2.7.4.3)	TRUE	645	492631	493275	996	492495	493490	+	-	ACTTGTTGATAATTGTAGCGGAAAAGTGAGGAAGAAGAACTAATTGCTGTGAGAGGTCAAATCAGAAAAAGGAATAGCGCAGATTGAGGTTTTTGTAAAAGGCCGAATGAATATCCGGCCTGAGATTGCTGATAAGTTTGCTTGTGCGGGCCTGTTCCCCTCACCCTAACCCTCTCCCCGAGGGGGCGAGGGGACTGTCCGTGCGCGCTTTCGAATTAGCCGAGGATTTTTTCCAGATCAGCGCGAACTTCAGCAACCGGCTTGGTGCCGTCAACTTTCGCGTATTTGGTATTACCCGCTTCTGCTTCTTTGGAGTAGTAGCCGATCAGCGGTGCTGTCATCTGATGGTATTCAACCAGACGTTTACGTACGGTCTCTTCCTGATCATCTTTACGGGTA…	essential	none	TTGGTATTACCCGCTTCTGCTTCTTTGGAGT	493175	493205	CGGTACAACGAAGACTGAGGACGATGGGGACATAGAACACGGTCTCTAAACTTGGTATTACCCGCTTCTGCTTCTTTGGAGTATGCTTGAGACCGGTTCCTAGACCTCCTGGATGGATAA	NO	FALSE	TTGGTATTACCCGCTTCTGCTT	FALSE	essential-counterselection-gRNA-00286
CDS	fig|679895.18.peg.470	BW25113_0474	adk	Adenylate kinase (EC 2.7.4.3)	TRUE	645	492631	493275	996	492495	493490	+	-	ACTTGTTGATAATTGTAGCGGAAAAGTGAGGAAGAAGAACTAATTGCTGTGAGAGGTCAAATCAGAAAAAGGAATAGCGCAGATTGAGGTTTTTGTAAAAGGCCGAATGAATATCCGGCCTGAGATTGCTGATAAGTTTGCTTGTGCGGGCCTGTTCCCCTCACCCTAACCCTCTCCCCGAGGGGGCGAGGGGACTGTCCGTGCGCGCTTTCGAATTAGCCGAGGATTTTTTCCAGATCAGCGCGAACTTCAGCAACCGGCTTGGTGCCGTCAACTTTCGCGTATTTGGTATTACCCGCTTCTGCTTCTTTGGAGTAGTAGCCGATCAGCGGTGCTGTCATCTGATGGTATTCAACCAGACGTTTACGTACGGTCTCTTCCTGATCATCTTTACGGGTA…	essential	none	TGGTATTACCCGCTTCTGCTTCTTTGGAGTA	493174	493204	CGGTACAACGAAGACTGAGGACGATGGGGACATAGAACACGGTCTCTAAACTGGTATTACCCGCTTCTGCTTCTTTGGAGTAATGCTTGAGACCGGTTCCTAGACCTCCTGGATGGATAA	NO	FALSE	TGGTATTACCCGCTTCTGCTTC	FALSE	essential-counterselection-gRNA-00287
CDS	fig|679895.18.peg.470	BW25113_0474	adk	Adenylate kinase (EC 2.7.4.3)	TRUE	645	492631	493275	996	492495	493490	+	-	ACTTGTTGATAATTGTAGCGGAAAAGTGAGGAAGAAGAACTAATTGCTGTGAGAGGTCAAATCAGAAAAAGGAATAGCGCAGATTGAGGTTTTTGTAAAAGGCCGAATGAATATCCGGCCTGAGATTGCTGATAAGTTTGCTTGTGCGGGCCTGTTCCCCTCACCCTAACCCTCTCCCCGAGGGGGCGAGGGGACTGTCCGTGCGCGCTTTCGAATTAGCCGAGGATTTTTTCCAGATCAGCGCGAACTTCAGCAACCGGCTTGGTGCCGTCAACTTTCGCGTATTTGGTATTACCCGCTTCTGCTTCTTTGGAGTAGTAGCCGATCAGCGGTGCTGTCATCTGATGGTATTCAACCAGACGTTTACGTACGGTCTCTTCCTGATCATCTTTACGGGTA…	essential	none	GGTATTACCCGCTTCTGCTTCTTTGGAGTAG	493173	493203	CGGTACAACGAAGACTGAGGACGATGGGGACATAGAACACGGTCTCTAAACGGTATTACCCGCTTCTGCTTCTTTGGAGTAGATGCTTGAGACCGGTTCCTAGACCTCCTGGATGGATAA	NO	FALSE	GGTATTACCCGCTTCTGCTTCT	FALSE	essential-counterselection-gRNA-00288
CDS	fig|679895.18.peg.470	BW25113_0474	adk	Adenylate kinase (EC 2.7.4.3)	TRUE	645	492631	493275	996	492495	493490	+	-	ACTTGTTGATAATTGTAGCGGAAAAGTGAGGAAGAAGAACTAATTGCTGTGAGAGGTCAAATCAGAAAAAGGAATAGCGCAGATTGAGGTTTTTGTAAAAGGCCGAATGAATATCCGGCCTGAGATTGCTGATAAGTTTGCTTGTGCGGGCCTGTTCCCCTCACCCTAACCCTCTCCCCGAGGGGGCGAGGGGACTGTCCGTGCGCGCTTTCGAATTAGCCGAGGATTTTTTCCAGATCAGCGCGAACTTCAGCAACCGGCTTGGTGCCGTCAACTTTCGCGTATTTGGTATTACCCGCTTCTGCTTCTTTGGAGTAGTAGCCGATCAGCGGTGCTGTCATCTGATGGTATTCAACCAGACGTTTACGTACGGTCTCTTCCTGATCATCTTTACGGGTA…	essential	none	GTATTACCCGCTTCTGCTTCTTTGGAGTAGT	493172	493202	CGGTACAACGAAGACTGAGGACGATGGGGACATAGAACACGGTCTCTAAACGTATTACCCGCTTCTGCTTCTTTGGAGTAGTATGCTTGAGACCGGTTCCTAGACCTCCTGGATGGATAA	NO	FALSE	GTATTACCCGCTTCTGCTTCTT	FALSE	essential-counterselection-gRNA-00289
CDS	fig|679895.18.peg.470	BW25113_0474	adk	Adenylate kinase (EC 2.7.4.3)	TRUE	645	492631	493275	996	492495	493490	+	-	ACTTGTTGATAATTGTAGCGGAAAAGTGAGGAAGAAGAACTAATTGCTGTGAGAGGTCAAATCAGAAAAAGGAATAGCGCAGATTGAGGTTTTTGTAAAAGGCCGAATGAATATCCGGCCTGAGATTGCTGATAAGTTTGCTTGTGCGGGCCTGTTCCCCTCACCCTAACCCTCTCCCCGAGGGGGCGAGGGGACTGTCCGTGCGCGCTTTCGAATTAGCCGAGGATTTTTTCCAGATCAGCGCGAACTTCAGCAACCGGCTTGGTGCCGTCAACTTTCGCGTATTTGGTATTACCCGCTTCTGCTTCTTTGGAGTAGTAGCCGATCAGCGGTGCTGTCATCTGATGGTATTCAACCAGACGTTTACGTACGGTCTCTTCCTGATCATCTTTACGGGTA…	essential	none	TATTACCCGCTTCTGCTTCTTTGGAGTAGTA	493171	493201	CGGTACAACGAAGACTGAGGACGATGGGGACATAGAACACGGTCTCTAAACTATTACCCGCTTCTGCTTCTTTGGAGTAGTAATGCTTGAGACCGGTTCCTAGACCTCCTGGATGGATAA	NO	FALSE	TATTACCCGCTTCTGCTTCTTT	FALSE	essential-counterselection-gRNA-00290
CDS	fig|679895.18.peg.470	BW25113_0474	adk	Adenylate kinase (EC 2.7.4.3)	TRUE	645	492631	493275	996	492495	493490	+	-	ACTTGTTGATAATTGTAGCGGAAAAGTGAGGAAGAAGAACTAATTGCTGTGAGAGGTCAAATCAGAAAAAGGAATAGCGCAGATTGAGGTTTTTGTAAAAGGCCGAATGAATATCCGGCCTGAGATTGCTGATAAGTTTGCTTGTGCGGGCCTGTTCCCCTCACCCTAACCCTCTCCCCGAGGGGGCGAGGGGACTGTCCGTGCGCGCTTTCGAATTAGCCGAGGATTTTTTCCAGATCAGCGCGAACTTCAGCAACCGGCTTGGTGCCGTCAACTTTCGCGTATTTGGTATTACCCGCTTCTGCTTCTTTGGAGTAGTAGCCGATCAGCGGTGCTGTCATCTGATGGTATTCAACCAGACGTTTACGTACGGTCTCTTCCTGATCATCTTTACGGGTA…	essential	none	ATTACCCGCTTCTGCTTCTTTGGAGTAGTAG	493170	493200	CGGTACAACGAAGACTGAGGACGATGGGGACATAGAACACGGTCTCTAAACATTACCCGCTTCTGCTTCTTTGGAGTAGTAGATGCTTGAGACCGGTTCCTAGACCTCCTGGATGGATAA	NO	FALSE	ATTACCCGCTTCTGCTTCTTTG	FALSE	essential-counterselection-gRNA-00291
CDS	fig|679895.18.peg.470	BW25113_0474	adk	Adenylate kinase (EC 2.7.4.3)	TRUE	645	492631	493275	996	492495	493490	+	-	ACTTGTTGATAATTGTAGCGGAAAAGTGAGGAAGAAGAACTAATTGCTGTGAGAGGTCAAATCAGAAAAAGGAATAGCGCAGATTGAGGTTTTTGTAAAAGGCCGAATGAATATCCGGCCTGAGATTGCTGATAAGTTTGCTTGTGCGGGCCTGTTCCCCTCACCCTAACCCTCTCCCCGAGGGGGCGAGGGGACTGTCCGTGCGCGCTTTCGAATTAGCCGAGGATTTTTTCCAGATCAGCGCGAACTTCAGCAACCGGCTTGGTGCCGTCAACTTTCGCGTATTTGGTATTACCCGCTTCTGCTTCTTTGGAGTAGTAGCCGATCAGCGGTGCTGTCATCTGATGGTATTCAACCAGACGTTTACGTACGGTCTCTTCCTGATCATCTTTACGGGTA…	essential	none	TTACCCGCTTCTGCTTCTTTGGAGTAGTAGC	493169	493199	CGGTACAACGAAGACTGAGGACGATGGGGACATAGAACACGGTCTCTAAACTTACCCGCTTCTGCTTCTTTGGAGTAGTAGCATGCTTGAGACCGGTTCCTAGACCTCCTGGATGGATAA	NO	FALSE	TTACCCGCTTCTGCTTCTTTGG	FALSE	essential-counterselection-gRNA-00292
CDS	fig|679895.18.peg.470	BW25113_0474	adk	Adenylate kinase (EC 2.7.4.3)	TRUE	645	492631	493275	996	492495	493490	+	-	ACTTGTTGATAATTGTAGCGGAAAAGTGAGGAAGAAGAACTAATTGCTGTGAGAGGTCAAATCAGAAAAAGGAATAGCGCAGATTGAGGTTTTTGTAAAAGGCCGAATGAATATCCGGCCTGAGATTGCTGATAAGTTTGCTTGTGCGGGCCTGTTCCCCTCACCCTAACCCTCTCCCCGAGGGGGCGAGGGGACTGTCCGTGCGCGCTTTCGAATTAGCCGAGGATTTTTTCCAGATCAGCGCGAACTTCAGCAACCGGCTTGGTGCCGTCAACTTTCGCGTATTTGGTATTACCCGCTTCTGCTTCTTTGGAGTAGTAGCCGATCAGCGGTGCTGTCATCTGATGGTATTCAACCAGACGTTTACGTACGGTCTCTTCCTGATCATCTTTACGGGTA…	essential	none	TACCCGCTTCTGCTTCTTTGGAGTAGTAGCC	493168	493198	CGGTACAACGAAGACTGAGGACGATGGGGACATAGAACACGGTCTCTAAACTACCCGCTTCTGCTTCTTTGGAGTAGTAGCCATGCTTGAGACCGGTTCCTAGACCTCCTGGATGGATAA	NO	FALSE	TACCCGCTTCTGCTTCTTTGGA	FALSE	essential-counterselection-gRNA-00293
CDS	fig|679895.18.peg.470	BW25113_0474	adk	Adenylate kinase (EC 2.7.4.3)	TRUE	645	492631	493275	996	492495	493490	+	-	ACTTGTTGATAATTGTAGCGGAAAAGTGAGGAAGAAGAACTAATTGCTGTGAGAGGTCAAATCAGAAAAAGGAATAGCGCAGATTGAGGTTTTTGTAAAAGGCCGAATGAATATCCGGCCTGAGATTGCTGATAAGTTTGCTTGTGCGGGCCTGTTCCCCTCACCCTAACCCTCTCCCCGAGGGGGCGAGGGGACTGTCCGTGCGCGCTTTCGAATTAGCCGAGGATTTTTTCCAGATCAGCGCGAACTTCAGCAACCGGCTTGGTGCCGTCAACTTTCGCGTATTTGGTATTACCCGCTTCTGCTTCTTTGGAGTAGTAGCCGATCAGCGGTGCTGTCATCTGATGGTATTCAACCAGACGTTTACGTACGGTCTCTTCCTGATCATCTTTACGGGTA…	essential	none	ACCCGCTTCTGCTTCTTTGGAGTAGTAGCCG	493167	493197	CGGTACAACGAAGACTGAGGACGATGGGGACATAGAACACGGTCTCTAAACACCCGCTTCTGCTTCTTTGGAGTAGTAGCCGATGCTTGAGACCGGTTCCTAGACCTCCTGGATGGATAA	NO	FALSE	ACCCGCTTCTGCTTCTTTGGAG	FALSE	essential-counterselection-gRNA-00294
CDS	fig|679895.18.peg.470	BW25113_0474	adk	Adenylate kinase (EC 2.7.4.3)	TRUE	645	492631	493275	996	492495	493490	+	-	ACTTGTTGATAATTGTAGCGGAAAAGTGAGGAAGAAGAACTAATTGCTGTGAGAGGTCAAATCAGAAAAAGGAATAGCGCAGATTGAGGTTTTTGTAAAAGGCCGAATGAATATCCGGCCTGAGATTGCTGATAAGTTTGCTTGTGCGGGCCTGTTCCCCTCACCCTAACCCTCTCCCCGAGGGGGCGAGGGGACTGTCCGTGCGCGCTTTCGAATTAGCCGAGGATTTTTTCCAGATCAGCGCGAACTTCAGCAACCGGCTTGGTGCCGTCAACTTTCGCGTATTTGGTATTACCCGCTTCTGCTTCTTTGGAGTAGTAGCCGATCAGCGGTGCTGTCATCTGATGGTATTCAACCAGACGTTTACGTACGGTCTCTTCCTGATCATCTTTACGGGTA…	essential	none	CCCGCTTCTGCTTCTTTGGAGTAGTAGCCGA	493166	493196	CGGTACAACGAAGACTGAGGACGATGGGGACATAGAACACGGTCTCTAAACCCCGCTTCTGCTTCTTTGGAGTAGTAGCCGAATGCTTGAGACCGGTTCCTAGACCTCCTGGATGGATAA	NO	FALSE	CCCGCTTCTGCTTCTTTGGAGT	FALSE	essential-counterselection-gRNA-00295
CDS	fig|679895.18.peg.470	BW25113_0474	adk	Adenylate kinase (EC 2.7.4.3)	TRUE	645	492631	493275	996	492495	493490	+	-	ACTTGTTGATAATTGTAGCGGAAAAGTGAGGAAGAAGAACTAATTGCTGTGAGAGGTCAAATCAGAAAAAGGAATAGCGCAGATTGAGGTTTTTGTAAAAGGCCGAATGAATATCCGGCCTGAGATTGCTGATAAGTTTGCTTGTGCGGGCCTGTTCCCCTCACCCTAACCCTCTCCCCGAGGGGGCGAGGGGACTGTCCGTGCGCGCTTTCGAATTAGCCGAGGATTTTTTCCAGATCAGCGCGAACTTCAGCAACCGGCTTGGTGCCGTCAACTTTCGCGTATTTGGTATTACCCGCTTCTGCTTCTTTGGAGTAGTAGCCGATCAGCGGTGCTGTCATCTGATGGTATTCAACCAGACGTTTACGTACGGTCTCTTCCTGATCATCTTTACGGGTA…	essential	none	CCGCTTCTGCTTCTTTGGAGTAGTAGCCGAT	493165	493195	CGGTACAACGAAGACTGAGGACGATGGGGACATAGAACACGGTCTCTAAACCCGCTTCTGCTTCTTTGGAGTAGTAGCCGATATGCTTGAGACCGGTTCCTAGACCTCCTGGATGGATAA	NO	FALSE	CCGCTTCTGCTTCTTTGGAGTA	FALSE	essential-counterselection-gRNA-00296
CDS	fig|679895.18.peg.470	BW25113_0474	adk	Adenylate kinase (EC 2.7.4.3)	TRUE	645	492631	493275	996	492495	493490	+	-	ACTTGTTGATAATTGTAGCGGAAAAGTGAGGAAGAAGAACTAATTGCTGTGAGAGGTCAAATCAGAAAAAGGAATAGCGCAGATTGAGGTTTTTGTAAAAGGCCGAATGAATATCCGGCCTGAGATTGCTGATAAGTTTGCTTGTGCGGGCCTGTTCCCCTCACCCTAACCCTCTCCCCGAGGGGGCGAGGGGACTGTCCGTGCGCGCTTTCGAATTAGCCGAGGATTTTTTCCAGATCAGCGCGAACTTCAGCAACCGGCTTGGTGCCGTCAACTTTCGCGTATTTGGTATTACCCGCTTCTGCTTCTTTGGAGTAGTAGCCGATCAGCGGTGCTGTCATCTGATGGTATTCAACCAGACGTTTACGTACGGTCTCTTCCTGATCATCTTTACGGGTA…	essential	none	CGCTTCTGCTTCTTTGGAGTAGTAGCCGATC	493164	493194	CGGTACAACGAAGACTGAGGACGATGGGGACATAGAACACGGTCTCTAAACCGCTTCTGCTTCTTTGGAGTAGTAGCCGATCATGCTTGAGACCGGTTCCTAGACCTCCTGGATGGATAA	NO	FALSE	CGCTTCTGCTTCTTTGGAGTAG	FALSE	essential-counterselection-gRNA-00297
CDS	fig|679895.18.peg.470	BW25113_0474	adk	Adenylate kinase (EC 2.7.4.3)	TRUE	645	492631	493275	996	492495	493490	+	-	ACTTGTTGATAATTGTAGCGGAAAAGTGAGGAAGAAGAACTAATTGCTGTGAGAGGTCAAATCAGAAAAAGGAATAGCGCAGATTGAGGTTTTTGTAAAAGGCCGAATGAATATCCGGCCTGAGATTGCTGATAAGTTTGCTTGTGCGGGCCTGTTCCCCTCACCCTAACCCTCTCCCCGAGGGGGCGAGGGGACTGTCCGTGCGCGCTTTCGAATTAGCCGAGGATTTTTTCCAGATCAGCGCGAACTTCAGCAACCGGCTTGGTGCCGTCAACTTTCGCGTATTTGGTATTACCCGCTTCTGCTTCTTTGGAGTAGTAGCCGATCAGCGGTGCTGTCATCTGATGGTATTCAACCAGACGTTTACGTACGGTCTCTTCCTGATCATCTTTACGGGTA…	essential	none	GCTTCTGCTTCTTTGGAGTAGTAGCCGATCA	493163	493193	CGGTACAACGAAGACTGAGGACGATGGGGACATAGAACACGGTCTCTAAACGCTTCTGCTTCTTTGGAGTAGTAGCCGATCAATGCTTGAGACCGGTTCCTAGACCTCCTGGATGGATAA	NO	FALSE	GCTTCTGCTTCTTTGGAGTAGT	FALSE	essential-counterselection-gRNA-00298
CDS	fig|679895.18.peg.470	BW25113_0474	adk	Adenylate kinase (EC 2.7.4.3)	TRUE	645	492631	493275	996	492495	493490	+	-	ACTTGTTGATAATTGTAGCGGAAAAGTGAGGAAGAAGAACTAATTGCTGTGAGAGGTCAAATCAGAAAAAGGAATAGCGCAGATTGAGGTTTTTGTAAAAGGCCGAATGAATATCCGGCCTGAGATTGCTGATAAGTTTGCTTGTGCGGGCCTGTTCCCCTCACCCTAACCCTCTCCCCGAGGGGGCGAGGGGACTGTCCGTGCGCGCTTTCGAATTAGCCGAGGATTTTTTCCAGATCAGCGCGAACTTCAGCAACCGGCTTGGTGCCGTCAACTTTCGCGTATTTGGTATTACCCGCTTCTGCTTCTTTGGAGTAGTAGCCGATCAGCGGTGCTGTCATCTGATGGTATTCAACCAGACGTTTACGTACGGTCTCTTCCTGATCATCTTTACGGGTA…	essential	none	CTTCTGCTTCTTTGGAGTAGTAGCCGATCAG	493162	493192	CGGTACAACGAAGACTGAGGACGATGGGGACATAGAACACGGTCTCTAAACCTTCTGCTTCTTTGGAGTAGTAGCCGATCAGATGCTTGAGACCGGTTCCTAGACCTCCTGGATGGATAA	NO	FALSE	CTTCTGCTTCTTTGGAGTAGTA	FALSE	essential-counterselection-gRNA-00299
CDS	fig|679895.18.peg.470	BW25113_0474	adk	Adenylate kinase (EC 2.7.4.3)	TRUE	645	492631	493275	996	492495	493490	+	-	ACTTGTTGATAATTGTAGCGGAAAAGTGAGGAAGAAGAACTAATTGCTGTGAGAGGTCAAATCAGAAAAAGGAATAGCGCAGATTGAGGTTTTTGTAAAAGGCCGAATGAATATCCGGCCTGAGATTGCTGATAAGTTTGCTTGTGCGGGCCTGTTCCCCTCACCCTAACCCTCTCCCCGAGGGGGCGAGGGGACTGTCCGTGCGCGCTTTCGAATTAGCCGAGGATTTTTTCCAGATCAGCGCGAACTTCAGCAACCGGCTTGGTGCCGTCAACTTTCGCGTATTTGGTATTACCCGCTTCTGCTTCTTTGGAGTAGTAGCCGATCAGCGGTGCTGTCATCTGATGGTATTCAACCAGACGTTTACGTACGGTCTCTTCCTGATCATCTTTACGGGTA…	essential	none	TTCTGCTTCTTTGGAGTAGTAGCCGATCAGC	493161	493191	CGGTACAACGAAGACTGAGGACGATGGGGACATAGAACACGGTCTCTAAACTTCTGCTTCTTTGGAGTAGTAGCCGATCAGCATGCTTGAGACCGGTTCCTAGACCTCCTGGATGGATAA	NO	FALSE	TTCTGCTTCTTTGGAGTAGTAG	FALSE	essential-counterselection-gRNA-00300
CDS	fig|679895.18.peg.470	BW25113_0474	adk	Adenylate kinase (EC 2.7.4.3)	TRUE	645	492631	493275	996	492495	493490	+	-	ACTTGTTGATAATTGTAGCGGAAAAGTGAGGAAGAAGAACTAATTGCTGTGAGAGGTCAAATCAGAAAAAGGAATAGCGCAGATTGAGGTTTTTGTAAAAGGCCGAATGAATATCCGGCCTGAGATTGCTGATAAGTTTGCTTGTGCGGGCCTGTTCCCCTCACCCTAACCCTCTCCCCGAGGGGGCGAGGGGACTGTCCGTGCGCGCTTTCGAATTAGCCGAGGATTTTTTCCAGATCAGCGCGAACTTCAGCAACCGGCTTGGTGCCGTCAACTTTCGCGTATTTGGTATTACCCGCTTCTGCTTCTTTGGAGTAGTAGCCGATCAGCGGTGCTGTCATCTGATGGTATTCAACCAGACGTTTACGTACGGTCTCTTCCTGATCATCTTTACGGGTA…	essential	none	TCTGCTTCTTTGGAGTAGTAGCCGATCAGCG	493160	493190	CGGTACAACGAAGACTGAGGACGATGGGGACATAGAACACGGTCTCTAAACTCTGCTTCTTTGGAGTAGTAGCCGATCAGCGATGCTTGAGACCGGTTCCTAGACCTCCTGGATGGATAA	NO	FALSE	TCTGCTTCTTTGGAGTAGTAGC	FALSE	essential-counterselection-gRNA-00301
CDS	fig|679895.18.peg.470	BW25113_0474	adk	Adenylate kinase (EC 2.7.4.3)	TRUE	645	492631	493275	996	492495	493490	+	-	ACTTGTTGATAATTGTAGCGGAAAAGTGAGGAAGAAGAACTAATTGCTGTGAGAGGTCAAATCAGAAAAAGGAATAGCGCAGATTGAGGTTTTTGTAAAAGGCCGAATGAATATCCGGCCTGAGATTGCTGATAAGTTTGCTTGTGCGGGCCTGTTCCCCTCACCCTAACCCTCTCCCCGAGGGGGCGAGGGGACTGTCCGTGCGCGCTTTCGAATTAGCCGAGGATTTTTTCCAGATCAGCGCGAACTTCAGCAACCGGCTTGGTGCCGTCAACTTTCGCGTATTTGGTATTACCCGCTTCTGCTTCTTTGGAGTAGTAGCCGATCAGCGGTGCTGTCATCTGATGGTATTCAACCAGACGTTTACGTACGGTCTCTTCCTGATCATCTTTACGGGTA…	essential	none	CTGCTTCTTTGGAGTAGTAGCCGATCAGCGG	493159	493189	CGGTACAACGAAGACTGAGGACGATGGGGACATAGAACACGGTCTCTAAACCTGCTTCTTTGGAGTAGTAGCCGATCAGCGGATGCTTGAGACCGGTTCCTAGACCTCCTGGATGGATAA	NO	FALSE	CTGCTTCTTTGGAGTAGTAGCC	FALSE	essential-counterselection-gRNA-00302
CDS	fig|679895.18.peg.470	BW25113_0474	adk	Adenylate kinase (EC 2.7.4.3)	TRUE	645	492631	493275	996	492495	493490	+	-	ACTTGTTGATAATTGTAGCGGAAAAGTGAGGAAGAAGAACTAATTGCTGTGAGAGGTCAAATCAGAAAAAGGAATAGCGCAGATTGAGGTTTTTGTAAAAGGCCGAATGAATATCCGGCCTGAGATTGCTGATAAGTTTGCTTGTGCGGGCCTGTTCCCCTCACCCTAACCCTCTCCCCGAGGGGGCGAGGGGACTGTCCGTGCGCGCTTTCGAATTAGCCGAGGATTTTTTCCAGATCAGCGCGAACTTCAGCAACCGGCTTGGTGCCGTCAACTTTCGCGTATTTGGTATTACCCGCTTCTGCTTCTTTGGAGTAGTAGCCGATCAGCGGTGCTGTCATCTGATGGTATTCAACCAGACGTTTACGTACGGTCTCTTCCTGATCATCTTTACGGGTA…	essential	none	TGCTTCTTTGGAGTAGTAGCCGATCAGCGGT	493158	493188	CGGTACAACGAAGACTGAGGACGATGGGGACATAGAACACGGTCTCTAAACTGCTTCTTTGGAGTAGTAGCCGATCAGCGGTATGCTTGAGACCGGTTCCTAGACCTCCTGGATGGATAA	NO	FALSE	TGCTTCTTTGGAGTAGTAGCCG	FALSE	essential-counterselection-gRNA-00303
CDS	fig|679895.18.peg.470	BW25113_0474	adk	Adenylate kinase (EC 2.7.4.3)	TRUE	645	492631	493275	996	492495	493490	+	-	ACTTGTTGATAATTGTAGCGGAAAAGTGAGGAAGAAGAACTAATTGCTGTGAGAGGTCAAATCAGAAAAAGGAATAGCGCAGATTGAGGTTTTTGTAAAAGGCCGAATGAATATCCGGCCTGAGATTGCTGATAAGTTTGCTTGTGCGGGCCTGTTCCCCTCACCCTAACCCTCTCCCCGAGGGGGCGAGGGGACTGTCCGTGCGCGCTTTCGAATTAGCCGAGGATTTTTTCCAGATCAGCGCGAACTTCAGCAACCGGCTTGGTGCCGTCAACTTTCGCGTATTTGGTATTACCCGCTTCTGCTTCTTTGGAGTAGTAGCCGATCAGCGGTGCTGTCATCTGATGGTATTCAACCAGACGTTTACGTACGGTCTCTTCCTGATCATCTTTACGGGTA…	essential	none	GCTTCTTTGGAGTAGTAGCCGATCAGCGGTG	493157	493187	CGGTACAACGAAGACTGAGGACGATGGGGACATAGAACACGGTCTCTAAACGCTTCTTTGGAGTAGTAGCCGATCAGCGGTGATGCTTGAGACCGGTTCCTAGACCTCCTGGATGGATAA	NO	FALSE	GCTTCTTTGGAGTAGTAGCCGA	FALSE	essential-counterselection-gRNA-00304
CDS	fig|679895.18.peg.470	BW25113_0474	adk	Adenylate kinase (EC 2.7.4.3)	TRUE	645	492631	493275	996	492495	493490	+	-	ACTTGTTGATAATTGTAGCGGAAAAGTGAGGAAGAAGAACTAATTGCTGTGAGAGGTCAAATCAGAAAAAGGAATAGCGCAGATTGAGGTTTTTGTAAAAGGCCGAATGAATATCCGGCCTGAGATTGCTGATAAGTTTGCTTGTGCGGGCCTGTTCCCCTCACCCTAACCCTCTCCCCGAGGGGGCGAGGGGACTGTCCGTGCGCGCTTTCGAATTAGCCGAGGATTTTTTCCAGATCAGCGCGAACTTCAGCAACCGGCTTGGTGCCGTCAACTTTCGCGTATTTGGTATTACCCGCTTCTGCTTCTTTGGAGTAGTAGCCGATCAGCGGTGCTGTCATCTGATGGTATTCAACCAGACGTTTACGTACGGTCTCTTCCTGATCATCTTTACGGGTA…	essential	none	CTTCTTTGGAGTAGTAGCCGATCAGCGGTGC	493156	493186	CGGTACAACGAAGACTGAGGACGATGGGGACATAGAACACGGTCTCTAAACCTTCTTTGGAGTAGTAGCCGATCAGCGGTGCATGCTTGAGACCGGTTCCTAGACCTCCTGGATGGATAA	NO	FALSE	CTTCTTTGGAGTAGTAGCCGAT	FALSE	essential-counterselection-gRNA-00305
CDS	fig|679895.18.peg.470	BW25113_0474	adk	Adenylate kinase (EC 2.7.4.3)	TRUE	645	492631	493275	996	492495	493490	+	-	ACTTGTTGATAATTGTAGCGGAAAAGTGAGGAAGAAGAACTAATTGCTGTGAGAGGTCAAATCAGAAAAAGGAATAGCGCAGATTGAGGTTTTTGTAAAAGGCCGAATGAATATCCGGCCTGAGATTGCTGATAAGTTTGCTTGTGCGGGCCTGTTCCCCTCACCCTAACCCTCTCCCCGAGGGGGCGAGGGGACTGTCCGTGCGCGCTTTCGAATTAGCCGAGGATTTTTTCCAGATCAGCGCGAACTTCAGCAACCGGCTTGGTGCCGTCAACTTTCGCGTATTTGGTATTACCCGCTTCTGCTTCTTTGGAGTAGTAGCCGATCAGCGGTGCTGTCATCTGATGGTATTCAACCAGACGTTTACGTACGGTCTCTTCCTGATCATCTTTACGGGTA…	essential	none	TTCTTTGGAGTAGTAGCCGATCAGCGGTGCT	493155	493185	CGGTACAACGAAGACTGAGGACGATGGGGACATAGAACACGGTCTCTAAACTTCTTTGGAGTAGTAGCCGATCAGCGGTGCTATGCTTGAGACCGGTTCCTAGACCTCCTGGATGGATAA	NO	FALSE	TTCTTTGGAGTAGTAGCCGATC	FALSE	essential-counterselection-gRNA-00306
CDS	fig|679895.18.peg.470	BW25113_0474	adk	Adenylate kinase (EC 2.7.4.3)	TRUE	645	492631	493275	996	492495	493490	+	-	ACTTGTTGATAATTGTAGCGGAAAAGTGAGGAAGAAGAACTAATTGCTGTGAGAGGTCAAATCAGAAAAAGGAATAGCGCAGATTGAGGTTTTTGTAAAAGGCCGAATGAATATCCGGCCTGAGATTGCTGATAAGTTTGCTTGTGCGGGCCTGTTCCCCTCACCCTAACCCTCTCCCCGAGGGGGCGAGGGGACTGTCCGTGCGCGCTTTCGAATTAGCCGAGGATTTTTTCCAGATCAGCGCGAACTTCAGCAACCGGCTTGGTGCCGTCAACTTTCGCGTATTTGGTATTACCCGCTTCTGCTTCTTTGGAGTAGTAGCCGATCAGCGGTGCTGTCATCTGATGGTATTCAACCAGACGTTTACGTACGGTCTCTTCCTGATCATCTTTACGGGTA…	essential	none	TCTTTGGAGTAGTAGCCGATCAGCGGTGCTG	493154	493184	CGGTACAACGAAGACTGAGGACGATGGGGACATAGAACACGGTCTCTAAACTCTTTGGAGTAGTAGCCGATCAGCGGTGCTGATGCTTGAGACCGGTTCCTAGACCTCCTGGATGGATAA	NO	FALSE	TCTTTGGAGTAGTAGCCGATCA	FALSE	essential-counterselection-gRNA-00307
CDS	fig|679895.18.peg.470	BW25113_0474	adk	Adenylate kinase (EC 2.7.4.3)	TRUE	645	492631	493275	996	492495	493490	+	-	ACTTGTTGATAATTGTAGCGGAAAAGTGAGGAAGAAGAACTAATTGCTGTGAGAGGTCAAATCAGAAAAAGGAATAGCGCAGATTGAGGTTTTTGTAAAAGGCCGAATGAATATCCGGCCTGAGATTGCTGATAAGTTTGCTTGTGCGGGCCTGTTCCCCTCACCCTAACCCTCTCCCCGAGGGGGCGAGGGGACTGTCCGTGCGCGCTTTCGAATTAGCCGAGGATTTTTTCCAGATCAGCGCGAACTTCAGCAACCGGCTTGGTGCCGTCAACTTTCGCGTATTTGGTATTACCCGCTTCTGCTTCTTTGGAGTAGTAGCCGATCAGCGGTGCTGTCATCTGATGGTATTCAACCAGACGTTTACGTACGGTCTCTTCCTGATCATCTTTACGGGTA…	essential	none	CTTTGGAGTAGTAGCCGATCAGCGGTGCTGT	493153	493183	CGGTACAACGAAGACTGAGGACGATGGGGACATAGAACACGGTCTCTAAACCTTTGGAGTAGTAGCCGATCAGCGGTGCTGTATGCTTGAGACCGGTTCCTAGACCTCCTGGATGGATAA	NO	FALSE	CTTTGGAGTAGTAGCCGATCAG	FALSE	essential-counterselection-gRNA-00308
CDS	fig|679895.18.peg.470	BW25113_0474	adk	Adenylate kinase (EC 2.7.4.3)	TRUE	645	492631	493275	996	492495	493490	+	-	ACTTGTTGATAATTGTAGCGGAAAAGTGAGGAAGAAGAACTAATTGCTGTGAGAGGTCAAATCAGAAAAAGGAATAGCGCAGATTGAGGTTTTTGTAAAAGGCCGAATGAATATCCGGCCTGAGATTGCTGATAAGTTTGCTTGTGCGGGCCTGTTCCCCTCACCCTAACCCTCTCCCCGAGGGGGCGAGGGGACTGTCCGTGCGCGCTTTCGAATTAGCCGAGGATTTTTTCCAGATCAGCGCGAACTTCAGCAACCGGCTTGGTGCCGTCAACTTTCGCGTATTTGGTATTACCCGCTTCTGCTTCTTTGGAGTAGTAGCCGATCAGCGGTGCTGTCATCTGATGGTATTCAACCAGACGTTTACGTACGGTCTCTTCCTGATCATCTTTACGGGTA…	essential	none	TTTGGAGTAGTAGCCGATCAGCGGTGCTGTC	493152	493182	CGGTACAACGAAGACTGAGGACGATGGGGACATAGAACACGGTCTCTAAACTTTGGAGTAGTAGCCGATCAGCGGTGCTGTCATGCTTGAGACCGGTTCCTAGACCTCCTGGATGGATAA	NO	FALSE	TTTGGAGTAGTAGCCGATCAGC	FALSE	essential-counterselection-gRNA-00309
CDS	fig|679895.18.peg.470	BW25113_0474	adk	Adenylate kinase (EC 2.7.4.3)	TRUE	645	492631	493275	996	492495	493490	+	-	ACTTGTTGATAATTGTAGCGGAAAAGTGAGGAAGAAGAACTAATTGCTGTGAGAGGTCAAATCAGAAAAAGGAATAGCGCAGATTGAGGTTTTTGTAAAAGGCCGAATGAATATCCGGCCTGAGATTGCTGATAAGTTTGCTTGTGCGGGCCTGTTCCCCTCACCCTAACCCTCTCCCCGAGGGGGCGAGGGGACTGTCCGTGCGCGCTTTCGAATTAGCCGAGGATTTTTTCCAGATCAGCGCGAACTTCAGCAACCGGCTTGGTGCCGTCAACTTTCGCGTATTTGGTATTACCCGCTTCTGCTTCTTTGGAGTAGTAGCCGATCAGCGGTGCTGTCATCTGATGGTATTCAACCAGACGTTTACGTACGGTCTCTTCCTGATCATCTTTACGGGTA…	essential	none	TTGGAGTAGTAGCCGATCAGCGGTGCTGTCA	493151	493181	CGGTACAACGAAGACTGAGGACGATGGGGACATAGAACACGGTCTCTAAACTTGGAGTAGTAGCCGATCAGCGGTGCTGTCAATGCTTGAGACCGGTTCCTAGACCTCCTGGATGGATAA	NO	FALSE	TTGGAGTAGTAGCCGATCAGCG	FALSE	essential-counterselection-gRNA-00310
CDS	fig|679895.18.peg.470	BW25113_0474	adk	Adenylate kinase (EC 2.7.4.3)	TRUE	645	492631	493275	996	492495	493490	+	-	ACTTGTTGATAATTGTAGCGGAAAAGTGAGGAAGAAGAACTAATTGCTGTGAGAGGTCAAATCAGAAAAAGGAATAGCGCAGATTGAGGTTTTTGTAAAAGGCCGAATGAATATCCGGCCTGAGATTGCTGATAAGTTTGCTTGTGCGGGCCTGTTCCCCTCACCCTAACCCTCTCCCCGAGGGGGCGAGGGGACTGTCCGTGCGCGCTTTCGAATTAGCCGAGGATTTTTTCCAGATCAGCGCGAACTTCAGCAACCGGCTTGGTGCCGTCAACTTTCGCGTATTTGGTATTACCCGCTTCTGCTTCTTTGGAGTAGTAGCCGATCAGCGGTGCTGTCATCTGATGGTATTCAACCAGACGTTTACGTACGGTCTCTTCCTGATCATCTTTACGGGTA…	essential	none	TGGAGTAGTAGCCGATCAGCGGTGCTGTCAT	493150	493180	CGGTACAACGAAGACTGAGGACGATGGGGACATAGAACACGGTCTCTAAACTGGAGTAGTAGCCGATCAGCGGTGCTGTCATATGCTTGAGACCGGTTCCTAGACCTCCTGGATGGATAA	NO	FALSE	TGGAGTAGTAGCCGATCAGCGG	FALSE	essential-counterselection-gRNA-00311
CDS	fig|679895.18.peg.470	BW25113_0474	adk	Adenylate kinase (EC 2.7.4.3)	TRUE	645	492631	493275	996	492495	493490	+	-	ACTTGTTGATAATTGTAGCGGAAAAGTGAGGAAGAAGAACTAATTGCTGTGAGAGGTCAAATCAGAAAAAGGAATAGCGCAGATTGAGGTTTTTGTAAAAGGCCGAATGAATATCCGGCCTGAGATTGCTGATAAGTTTGCTTGTGCGGGCCTGTTCCCCTCACCCTAACCCTCTCCCCGAGGGGGCGAGGGGACTGTCCGTGCGCGCTTTCGAATTAGCCGAGGATTTTTTCCAGATCAGCGCGAACTTCAGCAACCGGCTTGGTGCCGTCAACTTTCGCGTATTTGGTATTACCCGCTTCTGCTTCTTTGGAGTAGTAGCCGATCAGCGGTGCTGTCATCTGATGGTATTCAACCAGACGTTTACGTACGGTCTCTTCCTGATCATCTTTACGGGTA…	essential	none	GGAGTAGTAGCCGATCAGCGGTGCTGTCATC	493149	493179	CGGTACAACGAAGACTGAGGACGATGGGGACATAGAACACGGTCTCTAAACGGAGTAGTAGCCGATCAGCGGTGCTGTCATCATGCTTGAGACCGGTTCCTAGACCTCCTGGATGGATAA	NO	FALSE	GGAGTAGTAGCCGATCAGCGGT	FALSE	essential-counterselection-gRNA-00312
CDS	fig|679895.18.peg.470	BW25113_0474	adk	Adenylate kinase (EC 2.7.4.3)	TRUE	645	492631	493275	996	492495	493490	+	-	ACTTGTTGATAATTGTAGCGGAAAAGTGAGGAAGAAGAACTAATTGCTGTGAGAGGTCAAATCAGAAAAAGGAATAGCGCAGATTGAGGTTTTTGTAAAAGGCCGAATGAATATCCGGCCTGAGATTGCTGATAAGTTTGCTTGTGCGGGCCTGTTCCCCTCACCCTAACCCTCTCCCCGAGGGGGCGAGGGGACTGTCCGTGCGCGCTTTCGAATTAGCCGAGGATTTTTTCCAGATCAGCGCGAACTTCAGCAACCGGCTTGGTGCCGTCAACTTTCGCGTATTTGGTATTACCCGCTTCTGCTTCTTTGGAGTAGTAGCCGATCAGCGGTGCTGTCATCTGATGGTATTCAACCAGACGTTTACGTACGGTCTCTTCCTGATCATCTTTACGGGTA…	essential	none	GAGTAGTAGCCGATCAGCGGTGCTGTCATCT	493148	493178	CGGTACAACGAAGACTGAGGACGATGGGGACATAGAACACGGTCTCTAAACGAGTAGTAGCCGATCAGCGGTGCTGTCATCTATGCTTGAGACCGGTTCCTAGACCTCCTGGATGGATAA	NO	FALSE	GAGTAGTAGCCGATCAGCGGTG	FALSE	essential-counterselection-gRNA-00313
CDS	fig|679895.18.peg.470	BW25113_0474	adk	Adenylate kinase (EC 2.7.4.3)	TRUE	645	492631	493275	996	492495	493490	+	-	ACTTGTTGATAATTGTAGCGGAAAAGTGAGGAAGAAGAACTAATTGCTGTGAGAGGTCAAATCAGAAAAAGGAATAGCGCAGATTGAGGTTTTTGTAAAAGGCCGAATGAATATCCGGCCTGAGATTGCTGATAAGTTTGCTTGTGCGGGCCTGTTCCCCTCACCCTAACCCTCTCCCCGAGGGGGCGAGGGGACTGTCCGTGCGCGCTTTCGAATTAGCCGAGGATTTTTTCCAGATCAGCGCGAACTTCAGCAACCGGCTTGGTGCCGTCAACTTTCGCGTATTTGGTATTACCCGCTTCTGCTTCTTTGGAGTAGTAGCCGATCAGCGGTGCTGTCATCTGATGGTATTCAACCAGACGTTTACGTACGGTCTCTTCCTGATCATCTTTACGGGTA…	essential	none	AGTAGTAGCCGATCAGCGGTGCTGTCATCTG	493147	493177	CGGTACAACGAAGACTGAGGACGATGGGGACATAGAACACGGTCTCTAAACAGTAGTAGCCGATCAGCGGTGCTGTCATCTGATGCTTGAGACCGGTTCCTAGACCTCCTGGATGGATAA	NO	FALSE	AGTAGTAGCCGATCAGCGGTGC	FALSE	essential-counterselection-gRNA-00314
CDS	fig|679895.18.peg.470	BW25113_0474	adk	Adenylate kinase (EC 2.7.4.3)	TRUE	645	492631	493275	996	492495	493490	+	-	ACTTGTTGATAATTGTAGCGGAAAAGTGAGGAAGAAGAACTAATTGCTGTGAGAGGTCAAATCAGAAAAAGGAATAGCGCAGATTGAGGTTTTTGTAAAAGGCCGAATGAATATCCGGCCTGAGATTGCTGATAAGTTTGCTTGTGCGGGCCTGTTCCCCTCACCCTAACCCTCTCCCCGAGGGGGCGAGGGGACTGTCCGTGCGCGCTTTCGAATTAGCCGAGGATTTTTTCCAGATCAGCGCGAACTTCAGCAACCGGCTTGGTGCCGTCAACTTTCGCGTATTTGGTATTACCCGCTTCTGCTTCTTTGGAGTAGTAGCCGATCAGCGGTGCTGTCATCTGATGGTATTCAACCAGACGTTTACGTACGGTCTCTTCCTGATCATCTTTACGGGTA…	essential	none	GTAGTAGCCGATCAGCGGTGCTGTCATCTGA	493146	493176	CGGTACAACGAAGACTGAGGACGATGGGGACATAGAACACGGTCTCTAAACGTAGTAGCCGATCAGCGGTGCTGTCATCTGAATGCTTGAGACCGGTTCCTAGACCTCCTGGATGGATAA	NO	FALSE	GTAGTAGCCGATCAGCGGTGCT	FALSE	essential-counterselection-gRNA-00315
CDS	fig|679895.18.peg.470	BW25113_0474	adk	Adenylate kinase (EC 2.7.4.3)	TRUE	645	492631	493275	996	492495	493490	+	-	ACTTGTTGATAATTGTAGCGGAAAAGTGAGGAAGAAGAACTAATTGCTGTGAGAGGTCAAATCAGAAAAAGGAATAGCGCAGATTGAGGTTTTTGTAAAAGGCCGAATGAATATCCGGCCTGAGATTGCTGATAAGTTTGCTTGTGCGGGCCTGTTCCCCTCACCCTAACCCTCTCCCCGAGGGGGCGAGGGGACTGTCCGTGCGCGCTTTCGAATTAGCCGAGGATTTTTTCCAGATCAGCGCGAACTTCAGCAACCGGCTTGGTGCCGTCAACTTTCGCGTATTTGGTATTACCCGCTTCTGCTTCTTTGGAGTAGTAGCCGATCAGCGGTGCTGTCATCTGATGGTATTCAACCAGACGTTTACGTACGGTCTCTTCCTGATCATCTTTACGGGTA…	essential	none	TAGTAGCCGATCAGCGGTGCTGTCATCTGAT	493145	493175	CGGTACAACGAAGACTGAGGACGATGGGGACATAGAACACGGTCTCTAAACTAGTAGCCGATCAGCGGTGCTGTCATCTGATATGCTTGAGACCGGTTCCTAGACCTCCTGGATGGATAA	NO	FALSE	TAGTAGCCGATCAGCGGTGCTG	FALSE	essential-counterselection-gRNA-00316
CDS	fig|679895.18.peg.470	BW25113_0474	adk	Adenylate kinase (EC 2.7.4.3)	TRUE	645	492631	493275	996	492495	493490	+	-	ACTTGTTGATAATTGTAGCGGAAAAGTGAGGAAGAAGAACTAATTGCTGTGAGAGGTCAAATCAGAAAAAGGAATAGCGCAGATTGAGGTTTTTGTAAAAGGCCGAATGAATATCCGGCCTGAGATTGCTGATAAGTTTGCTTGTGCGGGCCTGTTCCCCTCACCCTAACCCTCTCCCCGAGGGGGCGAGGGGACTGTCCGTGCGCGCTTTCGAATTAGCCGAGGATTTTTTCCAGATCAGCGCGAACTTCAGCAACCGGCTTGGTGCCGTCAACTTTCGCGTATTTGGTATTACCCGCTTCTGCTTCTTTGGAGTAGTAGCCGATCAGCGGTGCTGTCATCTGATGGTATTCAACCAGACGTTTACGTACGGTCTCTTCCTGATCATCTTTACGGGTA…	essential	none	AGTAGCCGATCAGCGGTGCTGTCATCTGATG	493144	493174	CGGTACAACGAAGACTGAGGACGATGGGGACATAGAACACGGTCTCTAAACAGTAGCCGATCAGCGGTGCTGTCATCTGATGATGCTTGAGACCGGTTCCTAGACCTCCTGGATGGATAA	NO	FALSE	AGTAGCCGATCAGCGGTGCTGT	FALSE	essential-counterselection-gRNA-00317
CDS	fig|679895.18.peg.470	BW25113_0474	adk	Adenylate kinase (EC 2.7.4.3)	TRUE	645	492631	493275	996	492495	493490	+	-	ACTTGTTGATAATTGTAGCGGAAAAGTGAGGAAGAAGAACTAATTGCTGTGAGAGGTCAAATCAGAAAAAGGAATAGCGCAGATTGAGGTTTTTGTAAAAGGCCGAATGAATATCCGGCCTGAGATTGCTGATAAGTTTGCTTGTGCGGGCCTGTTCCCCTCACCCTAACCCTCTCCCCGAGGGGGCGAGGGGACTGTCCGTGCGCGCTTTCGAATTAGCCGAGGATTTTTTCCAGATCAGCGCGAACTTCAGCAACCGGCTTGGTGCCGTCAACTTTCGCGTATTTGGTATTACCCGCTTCTGCTTCTTTGGAGTAGTAGCCGATCAGCGGTGCTGTCATCTGATGGTATTCAACCAGACGTTTACGTACGGTCTCTTCCTGATCATCTTTACGGGTA…	essential	none	GTAGCCGATCAGCGGTGCTGTCATCTGATGG	493143	493173	CGGTACAACGAAGACTGAGGACGATGGGGACATAGAACACGGTCTCTAAACGTAGCCGATCAGCGGTGCTGTCATCTGATGGATGCTTGAGACCGGTTCCTAGACCTCCTGGATGGATAA	NO	FALSE	GTAGCCGATCAGCGGTGCTGTC	FALSE	essential-counterselection-gRNA-00318
CDS	fig|679895.18.peg.470	BW25113_0474	adk	Adenylate kinase (EC 2.7.4.3)	TRUE	645	492631	493275	996	492495	493490	+	-	ACTTGTTGATAATTGTAGCGGAAAAGTGAGGAAGAAGAACTAATTGCTGTGAGAGGTCAAATCAGAAAAAGGAATAGCGCAGATTGAGGTTTTTGTAAAAGGCCGAATGAATATCCGGCCTGAGATTGCTGATAAGTTTGCTTGTGCGGGCCTGTTCCCCTCACCCTAACCCTCTCCCCGAGGGGGCGAGGGGACTGTCCGTGCGCGCTTTCGAATTAGCCGAGGATTTTTTCCAGATCAGCGCGAACTTCAGCAACCGGCTTGGTGCCGTCAACTTTCGCGTATTTGGTATTACCCGCTTCTGCTTCTTTGGAGTAGTAGCCGATCAGCGGTGCTGTCATCTGATGGTATTCAACCAGACGTTTACGTACGGTCTCTTCCTGATCATCTTTACGGGTA…	essential	none	TAGCCGATCAGCGGTGCTGTCATCTGATGGT	493142	493172	CGGTACAACGAAGACTGAGGACGATGGGGACATAGAACACGGTCTCTAAACTAGCCGATCAGCGGTGCTGTCATCTGATGGTATGCTTGAGACCGGTTCCTAGACCTCCTGGATGGATAA	NO	FALSE	TAGCCGATCAGCGGTGCTGTCA	FALSE	essential-counterselection-gRNA-00319
CDS	fig|679895.18.peg.470	BW25113_0474	adk	Adenylate kinase (EC 2.7.4.3)	TRUE	645	492631	493275	996	492495	493490	+	-	ACTTGTTGATAATTGTAGCGGAAAAGTGAGGAAGAAGAACTAATTGCTGTGAGAGGTCAAATCAGAAAAAGGAATAGCGCAGATTGAGGTTTTTGTAAAAGGCCGAATGAATATCCGGCCTGAGATTGCTGATAAGTTTGCTTGTGCGGGCCTGTTCCCCTCACCCTAACCCTCTCCCCGAGGGGGCGAGGGGACTGTCCGTGCGCGCTTTCGAATTAGCCGAGGATTTTTTCCAGATCAGCGCGAACTTCAGCAACCGGCTTGGTGCCGTCAACTTTCGCGTATTTGGTATTACCCGCTTCTGCTTCTTTGGAGTAGTAGCCGATCAGCGGTGCTGTCATCTGATGGTATTCAACCAGACGTTTACGTACGGTCTCTTCCTGATCATCTTTACGGGTA…	essential	none	AGCCGATCAGCGGTGCTGTCATCTGATGGTA	493141	493171	CGGTACAACGAAGACTGAGGACGATGGGGACATAGAACACGGTCTCTAAACAGCCGATCAGCGGTGCTGTCATCTGATGGTAATGCTTGAGACCGGTTCCTAGACCTCCTGGATGGATAA	NO	FALSE	AGCCGATCAGCGGTGCTGTCAT	FALSE	essential-counterselection-gRNA-00320
CDS	fig|679895.18.peg.470	BW25113_0474	adk	Adenylate kinase (EC 2.7.4.3)	TRUE	645	492631	493275	996	492495	493490	+	-	ACTTGTTGATAATTGTAGCGGAAAAGTGAGGAAGAAGAACTAATTGCTGTGAGAGGTCAAATCAGAAAAAGGAATAGCGCAGATTGAGGTTTTTGTAAAAGGCCGAATGAATATCCGGCCTGAGATTGCTGATAAGTTTGCTTGTGCGGGCCTGTTCCCCTCACCCTAACCCTCTCCCCGAGGGGGCGAGGGGACTGTCCGTGCGCGCTTTCGAATTAGCCGAGGATTTTTTCCAGATCAGCGCGAACTTCAGCAACCGGCTTGGTGCCGTCAACTTTCGCGTATTTGGTATTACCCGCTTCTGCTTCTTTGGAGTAGTAGCCGATCAGCGGTGCTGTCATCTGATGGTATTCAACCAGACGTTTACGTACGGTCTCTTCCTGATCATCTTTACGGGTA…	essential	none	GCCGATCAGCGGTGCTGTCATCTGATGGTAT	493140	493170	CGGTACAACGAAGACTGAGGACGATGGGGACATAGAACACGGTCTCTAAACGCCGATCAGCGGTGCTGTCATCTGATGGTATATGCTTGAGACCGGTTCCTAGACCTCCTGGATGGATAA	NO	FALSE	GCCGATCAGCGGTGCTGTCATC	FALSE	essential-counterselection-gRNA-00321
CDS	fig|679895.18.peg.470	BW25113_0474	adk	Adenylate kinase (EC 2.7.4.3)	TRUE	645	492631	493275	996	492495	493490	+	-	ACTTGTTGATAATTGTAGCGGAAAAGTGAGGAAGAAGAACTAATTGCTGTGAGAGGTCAAATCAGAAAAAGGAATAGCGCAGATTGAGGTTTTTGTAAAAGGCCGAATGAATATCCGGCCTGAGATTGCTGATAAGTTTGCTTGTGCGGGCCTGTTCCCCTCACCCTAACCCTCTCCCCGAGGGGGCGAGGGGACTGTCCGTGCGCGCTTTCGAATTAGCCGAGGATTTTTTCCAGATCAGCGCGAACTTCAGCAACCGGCTTGGTGCCGTCAACTTTCGCGTATTTGGTATTACCCGCTTCTGCTTCTTTGGAGTAGTAGCCGATCAGCGGTGCTGTCATCTGATGGTATTCAACCAGACGTTTACGTACGGTCTCTTCCTGATCATCTTTACGGGTA…	essential	none	CCGATCAGCGGTGCTGTCATCTGATGGTATT	493139	493169	CGGTACAACGAAGACTGAGGACGATGGGGACATAGAACACGGTCTCTAAACCCGATCAGCGGTGCTGTCATCTGATGGTATTATGCTTGAGACCGGTTCCTAGACCTCCTGGATGGATAA	NO	FALSE	CCGATCAGCGGTGCTGTCATCT	FALSE	essential-counterselection-gRNA-00322
CDS	fig|679895.18.peg.470	BW25113_0474	adk	Adenylate kinase (EC 2.7.4.3)	TRUE	645	492631	493275	996	492495	493490	+	-	ACTTGTTGATAATTGTAGCGGAAAAGTGAGGAAGAAGAACTAATTGCTGTGAGAGGTCAAATCAGAAAAAGGAATAGCGCAGATTGAGGTTTTTGTAAAAGGCCGAATGAATATCCGGCCTGAGATTGCTGATAAGTTTGCTTGTGCGGGCCTGTTCCCCTCACCCTAACCCTCTCCCCGAGGGGGCGAGGGGACTGTCCGTGCGCGCTTTCGAATTAGCCGAGGATTTTTTCCAGATCAGCGCGAACTTCAGCAACCGGCTTGGTGCCGTCAACTTTCGCGTATTTGGTATTACCCGCTTCTGCTTCTTTGGAGTAGTAGCCGATCAGCGGTGCTGTCATCTGATGGTATTCAACCAGACGTTTACGTACGGTCTCTTCCTGATCATCTTTACGGGTA…	essential	none	CGATCAGCGGTGCTGTCATCTGATGGTATTC	493138	493168	CGGTACAACGAAGACTGAGGACGATGGGGACATAGAACACGGTCTCTAAACCGATCAGCGGTGCTGTCATCTGATGGTATTCATGCTTGAGACCGGTTCCTAGACCTCCTGGATGGATAA	NO	FALSE	CGATCAGCGGTGCTGTCATCTG	FALSE	essential-counterselection-gRNA-00323
CDS	fig|679895.18.peg.470	BW25113_0474	adk	Adenylate kinase (EC 2.7.4.3)	TRUE	645	492631	493275	996	492495	493490	+	-	ACTTGTTGATAATTGTAGCGGAAAAGTGAGGAAGAAGAACTAATTGCTGTGAGAGGTCAAATCAGAAAAAGGAATAGCGCAGATTGAGGTTTTTGTAAAAGGCCGAATGAATATCCGGCCTGAGATTGCTGATAAGTTTGCTTGTGCGGGCCTGTTCCCCTCACCCTAACCCTCTCCCCGAGGGGGCGAGGGGACTGTCCGTGCGCGCTTTCGAATTAGCCGAGGATTTTTTCCAGATCAGCGCGAACTTCAGCAACCGGCTTGGTGCCGTCAACTTTCGCGTATTTGGTATTACCCGCTTCTGCTTCTTTGGAGTAGTAGCCGATCAGCGGTGCTGTCATCTGATGGTATTCAACCAGACGTTTACGTACGGTCTCTTCCTGATCATCTTTACGGGTA…	essential	none	GATCAGCGGTGCTGTCATCTGATGGTATTCA	493137	493167	CGGTACAACGAAGACTGAGGACGATGGGGACATAGAACACGGTCTCTAAACGATCAGCGGTGCTGTCATCTGATGGTATTCAATGCTTGAGACCGGTTCCTAGACCTCCTGGATGGATAA	NO	FALSE	GATCAGCGGTGCTGTCATCTGA	FALSE	essential-counterselection-gRNA-00324
CDS	fig|679895.18.peg.470	BW25113_0474	adk	Adenylate kinase (EC 2.7.4.3)	TRUE	645	492631	493275	996	492495	493490	+	-	ACTTGTTGATAATTGTAGCGGAAAAGTGAGGAAGAAGAACTAATTGCTGTGAGAGGTCAAATCAGAAAAAGGAATAGCGCAGATTGAGGTTTTTGTAAAAGGCCGAATGAATATCCGGCCTGAGATTGCTGATAAGTTTGCTTGTGCGGGCCTGTTCCCCTCACCCTAACCCTCTCCCCGAGGGGGCGAGGGGACTGTCCGTGCGCGCTTTCGAATTAGCCGAGGATTTTTTCCAGATCAGCGCGAACTTCAGCAACCGGCTTGGTGCCGTCAACTTTCGCGTATTTGGTATTACCCGCTTCTGCTTCTTTGGAGTAGTAGCCGATCAGCGGTGCTGTCATCTGATGGTATTCAACCAGACGTTTACGTACGGTCTCTTCCTGATCATCTTTACGGGTA…	essential	none	ATCAGCGGTGCTGTCATCTGATGGTATTCAA	493136	493166	CGGTACAACGAAGACTGAGGACGATGGGGACATAGAACACGGTCTCTAAACATCAGCGGTGCTGTCATCTGATGGTATTCAAATGCTTGAGACCGGTTCCTAGACCTCCTGGATGGATAA	NO	FALSE	ATCAGCGGTGCTGTCATCTGAT	FALSE	essential-counterselection-gRNA-00325
CDS	fig|679895.18.peg.470	BW25113_0474	adk	Adenylate kinase (EC 2.7.4.3)	TRUE	645	492631	493275	996	492495	493490	+	-	ACTTGTTGATAATTGTAGCGGAAAAGTGAGGAAGAAGAACTAATTGCTGTGAGAGGTCAAATCAGAAAAAGGAATAGCGCAGATTGAGGTTTTTGTAAAAGGCCGAATGAATATCCGGCCTGAGATTGCTGATAAGTTTGCTTGTGCGGGCCTGTTCCCCTCACCCTAACCCTCTCCCCGAGGGGGCGAGGGGACTGTCCGTGCGCGCTTTCGAATTAGCCGAGGATTTTTTCCAGATCAGCGCGAACTTCAGCAACCGGCTTGGTGCCGTCAACTTTCGCGTATTTGGTATTACCCGCTTCTGCTTCTTTGGAGTAGTAGCCGATCAGCGGTGCTGTCATCTGATGGTATTCAACCAGACGTTTACGTACGGTCTCTTCCTGATCATCTTTACGGGTA…	essential	none	TCAGCGGTGCTGTCATCTGATGGTATTCAAC	493135	493165	CGGTACAACGAAGACTGAGGACGATGGGGACATAGAACACGGTCTCTAAACTCAGCGGTGCTGTCATCTGATGGTATTCAACATGCTTGAGACCGGTTCCTAGACCTCCTGGATGGATAA	NO	FALSE	TCAGCGGTGCTGTCATCTGATG	FALSE	essential-counterselection-gRNA-00326
CDS	fig|679895.18.peg.470	BW25113_0474	adk	Adenylate kinase (EC 2.7.4.3)	TRUE	645	492631	493275	996	492495	493490	+	-	ACTTGTTGATAATTGTAGCGGAAAAGTGAGGAAGAAGAACTAATTGCTGTGAGAGGTCAAATCAGAAAAAGGAATAGCGCAGATTGAGGTTTTTGTAAAAGGCCGAATGAATATCCGGCCTGAGATTGCTGATAAGTTTGCTTGTGCGGGCCTGTTCCCCTCACCCTAACCCTCTCCCCGAGGGGGCGAGGGGACTGTCCGTGCGCGCTTTCGAATTAGCCGAGGATTTTTTCCAGATCAGCGCGAACTTCAGCAACCGGCTTGGTGCCGTCAACTTTCGCGTATTTGGTATTACCCGCTTCTGCTTCTTTGGAGTAGTAGCCGATCAGCGGTGCTGTCATCTGATGGTATTCAACCAGACGTTTACGTACGGTCTCTTCCTGATCATCTTTACGGGTA…	essential	none	CAGCGGTGCTGTCATCTGATGGTATTCAACC	493134	493164	CGGTACAACGAAGACTGAGGACGATGGGGACATAGAACACGGTCTCTAAACCAGCGGTGCTGTCATCTGATGGTATTCAACCATGCTTGAGACCGGTTCCTAGACCTCCTGGATGGATAA	NO	FALSE	CAGCGGTGCTGTCATCTGATGG	FALSE	essential-counterselection-gRNA-00327
CDS	fig|679895.18.peg.470	BW25113_0474	adk	Adenylate kinase (EC 2.7.4.3)	TRUE	645	492631	493275	996	492495	493490	+	-	ACTTGTTGATAATTGTAGCGGAAAAGTGAGGAAGAAGAACTAATTGCTGTGAGAGGTCAAATCAGAAAAAGGAATAGCGCAGATTGAGGTTTTTGTAAAAGGCCGAATGAATATCCGGCCTGAGATTGCTGATAAGTTTGCTTGTGCGGGCCTGTTCCCCTCACCCTAACCCTCTCCCCGAGGGGGCGAGGGGACTGTCCGTGCGCGCTTTCGAATTAGCCGAGGATTTTTTCCAGATCAGCGCGAACTTCAGCAACCGGCTTGGTGCCGTCAACTTTCGCGTATTTGGTATTACCCGCTTCTGCTTCTTTGGAGTAGTAGCCGATCAGCGGTGCTGTCATCTGATGGTATTCAACCAGACGTTTACGTACGGTCTCTTCCTGATCATCTTTACGGGTA…	essential	none	AGCGGTGCTGTCATCTGATGGTATTCAACCA	493133	493163	CGGTACAACGAAGACTGAGGACGATGGGGACATAGAACACGGTCTCTAAACAGCGGTGCTGTCATCTGATGGTATTCAACCAATGCTTGAGACCGGTTCCTAGACCTCCTGGATGGATAA	NO	FALSE	AGCGGTGCTGTCATCTGATGGT	FALSE	essential-counterselection-gRNA-00328
CDS	fig|679895.18.peg.470	BW25113_0474	adk	Adenylate kinase (EC 2.7.4.3)	TRUE	645	492631	493275	996	492495	493490	+	-	ACTTGTTGATAATTGTAGCGGAAAAGTGAGGAAGAAGAACTAATTGCTGTGAGAGGTCAAATCAGAAAAAGGAATAGCGCAGATTGAGGTTTTTGTAAAAGGCCGAATGAATATCCGGCCTGAGATTGCTGATAAGTTTGCTTGTGCGGGCCTGTTCCCCTCACCCTAACCCTCTCCCCGAGGGGGCGAGGGGACTGTCCGTGCGCGCTTTCGAATTAGCCGAGGATTTTTTCCAGATCAGCGCGAACTTCAGCAACCGGCTTGGTGCCGTCAACTTTCGCGTATTTGGTATTACCCGCTTCTGCTTCTTTGGAGTAGTAGCCGATCAGCGGTGCTGTCATCTGATGGTATTCAACCAGACGTTTACGTACGGTCTCTTCCTGATCATCTTTACGGGTA…	essential	none	GCGGTGCTGTCATCTGATGGTATTCAACCAG	493132	493162	CGGTACAACGAAGACTGAGGACGATGGGGACATAGAACACGGTCTCTAAACGCGGTGCTGTCATCTGATGGTATTCAACCAGATGCTTGAGACCGGTTCCTAGACCTCCTGGATGGATAA	NO	FALSE	GCGGTGCTGTCATCTGATGGTA	FALSE	essential-counterselection-gRNA-00329
CDS	fig|679895.18.peg.470	BW25113_0474	adk	Adenylate kinase (EC 2.7.4.3)	TRUE	645	492631	493275	996	492495	493490	+	-	ACTTGTTGATAATTGTAGCGGAAAAGTGAGGAAGAAGAACTAATTGCTGTGAGAGGTCAAATCAGAAAAAGGAATAGCGCAGATTGAGGTTTTTGTAAAAGGCCGAATGAATATCCGGCCTGAGATTGCTGATAAGTTTGCTTGTGCGGGCCTGTTCCCCTCACCCTAACCCTCTCCCCGAGGGGGCGAGGGGACTGTCCGTGCGCGCTTTCGAATTAGCCGAGGATTTTTTCCAGATCAGCGCGAACTTCAGCAACCGGCTTGGTGCCGTCAACTTTCGCGTATTTGGTATTACCCGCTTCTGCTTCTTTGGAGTAGTAGCCGATCAGCGGTGCTGTCATCTGATGGTATTCAACCAGACGTTTACGTACGGTCTCTTCCTGATCATCTTTACGGGTA…	essential	none	CGGTGCTGTCATCTGATGGTATTCAACCAGA	493131	493161	CGGTACAACGAAGACTGAGGACGATGGGGACATAGAACACGGTCTCTAAACCGGTGCTGTCATCTGATGGTATTCAACCAGAATGCTTGAGACCGGTTCCTAGACCTCCTGGATGGATAA	NO	FALSE	CGGTGCTGTCATCTGATGGTAT	FALSE	essential-counterselection-gRNA-00330
CDS	fig|679895.18.peg.470	BW25113_0474	adk	Adenylate kinase (EC 2.7.4.3)	TRUE	645	492631	493275	996	492495	493490	+	-	ACTTGTTGATAATTGTAGCGGAAAAGTGAGGAAGAAGAACTAATTGCTGTGAGAGGTCAAATCAGAAAAAGGAATAGCGCAGATTGAGGTTTTTGTAAAAGGCCGAATGAATATCCGGCCTGAGATTGCTGATAAGTTTGCTTGTGCGGGCCTGTTCCCCTCACCCTAACCCTCTCCCCGAGGGGGCGAGGGGACTGTCCGTGCGCGCTTTCGAATTAGCCGAGGATTTTTTCCAGATCAGCGCGAACTTCAGCAACCGGCTTGGTGCCGTCAACTTTCGCGTATTTGGTATTACCCGCTTCTGCTTCTTTGGAGTAGTAGCCGATCAGCGGTGCTGTCATCTGATGGTATTCAACCAGACGTTTACGTACGGTCTCTTCCTGATCATCTTTACGGGTA…	essential	none	GGTGCTGTCATCTGATGGTATTCAACCAGAC	493130	493160	CGGTACAACGAAGACTGAGGACGATGGGGACATAGAACACGGTCTCTAAACGGTGCTGTCATCTGATGGTATTCAACCAGACATGCTTGAGACCGGTTCCTAGACCTCCTGGATGGATAA	NO	FALSE	GGTGCTGTCATCTGATGGTATT	FALSE	essential-counterselection-gRNA-00331
CDS	fig|679895.18.peg.470	BW25113_0474	adk	Adenylate kinase (EC 2.7.4.3)	TRUE	645	492631	493275	996	492495	493490	+	-	ACTTGTTGATAATTGTAGCGGAAAAGTGAGGAAGAAGAACTAATTGCTGTGAGAGGTCAAATCAGAAAAAGGAATAGCGCAGATTGAGGTTTTTGTAAAAGGCCGAATGAATATCCGGCCTGAGATTGCTGATAAGTTTGCTTGTGCGGGCCTGTTCCCCTCACCCTAACCCTCTCCCCGAGGGGGCGAGGGGACTGTCCGTGCGCGCTTTCGAATTAGCCGAGGATTTTTTCCAGATCAGCGCGAACTTCAGCAACCGGCTTGGTGCCGTCAACTTTCGCGTATTTGGTATTACCCGCTTCTGCTTCTTTGGAGTAGTAGCCGATCAGCGGTGCTGTCATCTGATGGTATTCAACCAGACGTTTACGTACGGTCTCTTCCTGATCATCTTTACGGGTA…	essential	none	GTGCTGTCATCTGATGGTATTCAACCAGACG	493129	493159	CGGTACAACGAAGACTGAGGACGATGGGGACATAGAACACGGTCTCTAAACGTGCTGTCATCTGATGGTATTCAACCAGACGATGCTTGAGACCGGTTCCTAGACCTCCTGGATGGATAA	NO	FALSE	GTGCTGTCATCTGATGGTATTC	FALSE	essential-counterselection-gRNA-00332
CDS	fig|679895.18.peg.470	BW25113_0474	adk	Adenylate kinase (EC 2.7.4.3)	TRUE	645	492631	493275	996	492495	493490	+	-	ACTTGTTGATAATTGTAGCGGAAAAGTGAGGAAGAAGAACTAATTGCTGTGAGAGGTCAAATCAGAAAAAGGAATAGCGCAGATTGAGGTTTTTGTAAAAGGCCGAATGAATATCCGGCCTGAGATTGCTGATAAGTTTGCTTGTGCGGGCCTGTTCCCCTCACCCTAACCCTCTCCCCGAGGGGGCGAGGGGACTGTCCGTGCGCGCTTTCGAATTAGCCGAGGATTTTTTCCAGATCAGCGCGAACTTCAGCAACCGGCTTGGTGCCGTCAACTTTCGCGTATTTGGTATTACCCGCTTCTGCTTCTTTGGAGTAGTAGCCGATCAGCGGTGCTGTCATCTGATGGTATTCAACCAGACGTTTACGTACGGTCTCTTCCTGATCATCTTTACGGGTA…	essential	none	TGCTGTCATCTGATGGTATTCAACCAGACGT	493128	493158	CGGTACAACGAAGACTGAGGACGATGGGGACATAGAACACGGTCTCTAAACTGCTGTCATCTGATGGTATTCAACCAGACGTATGCTTGAGACCGGTTCCTAGACCTCCTGGATGGATAA	NO	FALSE	TGCTGTCATCTGATGGTATTCA	FALSE	essential-counterselection-gRNA-00333
CDS	fig|679895.18.peg.470	BW25113_0474	adk	Adenylate kinase (EC 2.7.4.3)	TRUE	645	492631	493275	996	492495	493490	+	-	ACTTGTTGATAATTGTAGCGGAAAAGTGAGGAAGAAGAACTAATTGCTGTGAGAGGTCAAATCAGAAAAAGGAATAGCGCAGATTGAGGTTTTTGTAAAAGGCCGAATGAATATCCGGCCTGAGATTGCTGATAAGTTTGCTTGTGCGGGCCTGTTCCCCTCACCCTAACCCTCTCCCCGAGGGGGCGAGGGGACTGTCCGTGCGCGCTTTCGAATTAGCCGAGGATTTTTTCCAGATCAGCGCGAACTTCAGCAACCGGCTTGGTGCCGTCAACTTTCGCGTATTTGGTATTACCCGCTTCTGCTTCTTTGGAGTAGTAGCCGATCAGCGGTGCTGTCATCTGATGGTATTCAACCAGACGTTTACGTACGGTCTCTTCCTGATCATCTTTACGGGTA…	essential	none	GCTGTCATCTGATGGTATTCAACCAGACGTT	493127	493157	CGGTACAACGAAGACTGAGGACGATGGGGACATAGAACACGGTCTCTAAACGCTGTCATCTGATGGTATTCAACCAGACGTTATGCTTGAGACCGGTTCCTAGACCTCCTGGATGGATAA	NO	FALSE	GCTGTCATCTGATGGTATTCAA	FALSE	essential-counterselection-gRNA-00334
CDS	fig|679895.18.peg.470	BW25113_0474	adk	Adenylate kinase (EC 2.7.4.3)	TRUE	645	492631	493275	996	492495	493490	+	-	ACTTGTTGATAATTGTAGCGGAAAAGTGAGGAAGAAGAACTAATTGCTGTGAGAGGTCAAATCAGAAAAAGGAATAGCGCAGATTGAGGTTTTTGTAAAAGGCCGAATGAATATCCGGCCTGAGATTGCTGATAAGTTTGCTTGTGCGGGCCTGTTCCCCTCACCCTAACCCTCTCCCCGAGGGGGCGAGGGGACTGTCCGTGCGCGCTTTCGAATTAGCCGAGGATTTTTTCCAGATCAGCGCGAACTTCAGCAACCGGCTTGGTGCCGTCAACTTTCGCGTATTTGGTATTACCCGCTTCTGCTTCTTTGGAGTAGTAGCCGATCAGCGGTGCTGTCATCTGATGGTATTCAACCAGACGTTTACGTACGGTCTCTTCCTGATCATCTTTACGGGTA…	essential	none	CTGTCATCTGATGGTATTCAACCAGACGTTT	493126	493156	CGGTACAACGAAGACTGAGGACGATGGGGACATAGAACACGGTCTCTAAACCTGTCATCTGATGGTATTCAACCAGACGTTTATGCTTGAGACCGGTTCCTAGACCTCCTGGATGGATAA	NO	FALSE	CTGTCATCTGATGGTATTCAAC	FALSE	essential-counterselection-gRNA-00335
CDS	fig|679895.18.peg.470	BW25113_0474	adk	Adenylate kinase (EC 2.7.4.3)	TRUE	645	492631	493275	996	492495	493490	+	-	ACTTGTTGATAATTGTAGCGGAAAAGTGAGGAAGAAGAACTAATTGCTGTGAGAGGTCAAATCAGAAAAAGGAATAGCGCAGATTGAGGTTTTTGTAAAAGGCCGAATGAATATCCGGCCTGAGATTGCTGATAAGTTTGCTTGTGCGGGCCTGTTCCCCTCACCCTAACCCTCTCCCCGAGGGGGCGAGGGGACTGTCCGTGCGCGCTTTCGAATTAGCCGAGGATTTTTTCCAGATCAGCGCGAACTTCAGCAACCGGCTTGGTGCCGTCAACTTTCGCGTATTTGGTATTACCCGCTTCTGCTTCTTTGGAGTAGTAGCCGATCAGCGGTGCTGTCATCTGATGGTATTCAACCAGACGTTTACGTACGGTCTCTTCCTGATCATCTTTACGGGTA…	essential	none	TGTCATCTGATGGTATTCAACCAGACGTTTA	493125	493155	CGGTACAACGAAGACTGAGGACGATGGGGACATAGAACACGGTCTCTAAACTGTCATCTGATGGTATTCAACCAGACGTTTAATGCTTGAGACCGGTTCCTAGACCTCCTGGATGGATAA	NO	FALSE	TGTCATCTGATGGTATTCAACC	FALSE	essential-counterselection-gRNA-00336
CDS	fig|679895.18.peg.470	BW25113_0474	adk	Adenylate kinase (EC 2.7.4.3)	TRUE	645	492631	493275	996	492495	493490	+	-	ACTTGTTGATAATTGTAGCGGAAAAGTGAGGAAGAAGAACTAATTGCTGTGAGAGGTCAAATCAGAAAAAGGAATAGCGCAGATTGAGGTTTTTGTAAAAGGCCGAATGAATATCCGGCCTGAGATTGCTGATAAGTTTGCTTGTGCGGGCCTGTTCCCCTCACCCTAACCCTCTCCCCGAGGGGGCGAGGGGACTGTCCGTGCGCGCTTTCGAATTAGCCGAGGATTTTTTCCAGATCAGCGCGAACTTCAGCAACCGGCTTGGTGCCGTCAACTTTCGCGTATTTGGTATTACCCGCTTCTGCTTCTTTGGAGTAGTAGCCGATCAGCGGTGCTGTCATCTGATGGTATTCAACCAGACGTTTACGTACGGTCTCTTCCTGATCATCTTTACGGGTA…	essential	none	GTCATCTGATGGTATTCAACCAGACGTTTAC	493124	493154	CGGTACAACGAAGACTGAGGACGATGGGGACATAGAACACGGTCTCTAAACGTCATCTGATGGTATTCAACCAGACGTTTACATGCTTGAGACCGGTTCCTAGACCTCCTGGATGGATAA	NO	FALSE	GTCATCTGATGGTATTCAACCA	FALSE	essential-counterselection-gRNA-00337
CDS	fig|679895.18.peg.470	BW25113_0474	adk	Adenylate kinase (EC 2.7.4.3)	TRUE	645	492631	493275	996	492495	493490	+	-	ACTTGTTGATAATTGTAGCGGAAAAGTGAGGAAGAAGAACTAATTGCTGTGAGAGGTCAAATCAGAAAAAGGAATAGCGCAGATTGAGGTTTTTGTAAAAGGCCGAATGAATATCCGGCCTGAGATTGCTGATAAGTTTGCTTGTGCGGGCCTGTTCCCCTCACCCTAACCCTCTCCCCGAGGGGGCGAGGGGACTGTCCGTGCGCGCTTTCGAATTAGCCGAGGATTTTTTCCAGATCAGCGCGAACTTCAGCAACCGGCTTGGTGCCGTCAACTTTCGCGTATTTGGTATTACCCGCTTCTGCTTCTTTGGAGTAGTAGCCGATCAGCGGTGCTGTCATCTGATGGTATTCAACCAGACGTTTACGTACGGTCTCTTCCTGATCATCTTTACGGGTA…	essential	none	TCATCTGATGGTATTCAACCAGACGTTTACG	493123	493153	CGGTACAACGAAGACTGAGGACGATGGGGACATAGAACACGGTCTCTAAACTCATCTGATGGTATTCAACCAGACGTTTACGATGCTTGAGACCGGTTCCTAGACCTCCTGGATGGATAA	NO	FALSE	TCATCTGATGGTATTCAACCAG	FALSE	essential-counterselection-gRNA-00338
CDS	fig|679895.18.peg.470	BW25113_0474	adk	Adenylate kinase (EC 2.7.4.3)	TRUE	645	492631	493275	996	492495	493490	+	-	ACTTGTTGATAATTGTAGCGGAAAAGTGAGGAAGAAGAACTAATTGCTGTGAGAGGTCAAATCAGAAAAAGGAATAGCGCAGATTGAGGTTTTTGTAAAAGGCCGAATGAATATCCGGCCTGAGATTGCTGATAAGTTTGCTTGTGCGGGCCTGTTCCCCTCACCCTAACCCTCTCCCCGAGGGGGCGAGGGGACTGTCCGTGCGCGCTTTCGAATTAGCCGAGGATTTTTTCCAGATCAGCGCGAACTTCAGCAACCGGCTTGGTGCCGTCAACTTTCGCGTATTTGGTATTACCCGCTTCTGCTTCTTTGGAGTAGTAGCCGATCAGCGGTGCTGTCATCTGATGGTATTCAACCAGACGTTTACGTACGGTCTCTTCCTGATCATCTTTACGGGTA…	essential	none	CATCTGATGGTATTCAACCAGACGTTTACGT	493122	493152	CGGTACAACGAAGACTGAGGACGATGGGGACATAGAACACGGTCTCTAAACCATCTGATGGTATTCAACCAGACGTTTACGTATGCTTGAGACCGGTTCCTAGACCTCCTGGATGGATAA	NO	FALSE	CATCTGATGGTATTCAACCAGA	FALSE	essential-counterselection-gRNA-00339
CDS	fig|679895.18.peg.470	BW25113_0474	adk	Adenylate kinase (EC 2.7.4.3)	TRUE	645	492631	493275	996	492495	493490	+	-	ACTTGTTGATAATTGTAGCGGAAAAGTGAGGAAGAAGAACTAATTGCTGTGAGAGGTCAAATCAGAAAAAGGAATAGCGCAGATTGAGGTTTTTGTAAAAGGCCGAATGAATATCCGGCCTGAGATTGCTGATAAGTTTGCTTGTGCGGGCCTGTTCCCCTCACCCTAACCCTCTCCCCGAGGGGGCGAGGGGACTGTCCGTGCGCGCTTTCGAATTAGCCGAGGATTTTTTCCAGATCAGCGCGAACTTCAGCAACCGGCTTGGTGCCGTCAACTTTCGCGTATTTGGTATTACCCGCTTCTGCTTCTTTGGAGTAGTAGCCGATCAGCGGTGCTGTCATCTGATGGTATTCAACCAGACGTTTACGTACGGTCTCTTCCTGATCATCTTTACGGGTA…	essential	none	ATCTGATGGTATTCAACCAGACGTTTACGTA	493121	493151	CGGTACAACGAAGACTGAGGACGATGGGGACATAGAACACGGTCTCTAAACATCTGATGGTATTCAACCAGACGTTTACGTAATGCTTGAGACCGGTTCCTAGACCTCCTGGATGGATAA	NO	FALSE	ATCTGATGGTATTCAACCAGAC	FALSE	essential-counterselection-gRNA-00340
CDS	fig|679895.18.peg.470	BW25113_0474	adk	Adenylate kinase (EC 2.7.4.3)	TRUE	645	492631	493275	996	492495	493490	+	-	ACTTGTTGATAATTGTAGCGGAAAAGTGAGGAAGAAGAACTAATTGCTGTGAGAGGTCAAATCAGAAAAAGGAATAGCGCAGATTGAGGTTTTTGTAAAAGGCCGAATGAATATCCGGCCTGAGATTGCTGATAAGTTTGCTTGTGCGGGCCTGTTCCCCTCACCCTAACCCTCTCCCCGAGGGGGCGAGGGGACTGTCCGTGCGCGCTTTCGAATTAGCCGAGGATTTTTTCCAGATCAGCGCGAACTTCAGCAACCGGCTTGGTGCCGTCAACTTTCGCGTATTTGGTATTACCCGCTTCTGCTTCTTTGGAGTAGTAGCCGATCAGCGGTGCTGTCATCTGATGGTATTCAACCAGACGTTTACGTACGGTCTCTTCCTGATCATCTTTACGGGTA…	essential	none	TCTGATGGTATTCAACCAGACGTTTACGTAC	493120	493150	CGGTACAACGAAGACTGAGGACGATGGGGACATAGAACACGGTCTCTAAACTCTGATGGTATTCAACCAGACGTTTACGTACATGCTTGAGACCGGTTCCTAGACCTCCTGGATGGATAA	NO	FALSE	TCTGATGGTATTCAACCAGACG	FALSE	essential-counterselection-gRNA-00341
CDS	fig|679895.18.peg.470	BW25113_0474	adk	Adenylate kinase (EC 2.7.4.3)	TRUE	645	492631	493275	996	492495	493490	+	-	ACTTGTTGATAATTGTAGCGGAAAAGTGAGGAAGAAGAACTAATTGCTGTGAGAGGTCAAATCAGAAAAAGGAATAGCGCAGATTGAGGTTTTTGTAAAAGGCCGAATGAATATCCGGCCTGAGATTGCTGATAAGTTTGCTTGTGCGGGCCTGTTCCCCTCACCCTAACCCTCTCCCCGAGGGGGCGAGGGGACTGTCCGTGCGCGCTTTCGAATTAGCCGAGGATTTTTTCCAGATCAGCGCGAACTTCAGCAACCGGCTTGGTGCCGTCAACTTTCGCGTATTTGGTATTACCCGCTTCTGCTTCTTTGGAGTAGTAGCCGATCAGCGGTGCTGTCATCTGATGGTATTCAACCAGACGTTTACGTACGGTCTCTTCCTGATCATCTTTACGGGTA…	essential	none	CTGATGGTATTCAACCAGACGTTTACGTACG	493119	493149	CGGTACAACGAAGACTGAGGACGATGGGGACATAGAACACGGTCTCTAAACCTGATGGTATTCAACCAGACGTTTACGTACGATGCTTGAGACCGGTTCCTAGACCTCCTGGATGGATAA	NO	FALSE	CTGATGGTATTCAACCAGACGT	FALSE	essential-counterselection-gRNA-00342
CDS	fig|679895.18.peg.470	BW25113_0474	adk	Adenylate kinase (EC 2.7.4.3)	TRUE	645	492631	493275	996	492495	493490	+	-	ACTTGTTGATAATTGTAGCGGAAAAGTGAGGAAGAAGAACTAATTGCTGTGAGAGGTCAAATCAGAAAAAGGAATAGCGCAGATTGAGGTTTTTGTAAAAGGCCGAATGAATATCCGGCCTGAGATTGCTGATAAGTTTGCTTGTGCGGGCCTGTTCCCCTCACCCTAACCCTCTCCCCGAGGGGGCGAGGGGACTGTCCGTGCGCGCTTTCGAATTAGCCGAGGATTTTTTCCAGATCAGCGCGAACTTCAGCAACCGGCTTGGTGCCGTCAACTTTCGCGTATTTGGTATTACCCGCTTCTGCTTCTTTGGAGTAGTAGCCGATCAGCGGTGCTGTCATCTGATGGTATTCAACCAGACGTTTACGTACGGTCTCTTCCTGATCATCTTTACGGGTA…	essential	none	TGATGGTATTCAACCAGACGTTTACGTACGG	493118	493148	CGGTACAACGAAGACTGAGGACGATGGGGACATAGAACACGGTCTCTAAACTGATGGTATTCAACCAGACGTTTACGTACGGATGCTTGAGACCGGTTCCTAGACCTCCTGGATGGATAA	NO	FALSE	TGATGGTATTCAACCAGACGTT	FALSE	essential-counterselection-gRNA-00343
CDS	fig|679895.18.peg.470	BW25113_0474	adk	Adenylate kinase (EC 2.7.4.3)	TRUE	645	492631	493275	996	492495	493490	+	-	ACTTGTTGATAATTGTAGCGGAAAAGTGAGGAAGAAGAACTAATTGCTGTGAGAGGTCAAATCAGAAAAAGGAATAGCGCAGATTGAGGTTTTTGTAAAAGGCCGAATGAATATCCGGCCTGAGATTGCTGATAAGTTTGCTTGTGCGGGCCTGTTCCCCTCACCCTAACCCTCTCCCCGAGGGGGCGAGGGGACTGTCCGTGCGCGCTTTCGAATTAGCCGAGGATTTTTTCCAGATCAGCGCGAACTTCAGCAACCGGCTTGGTGCCGTCAACTTTCGCGTATTTGGTATTACCCGCTTCTGCTTCTTTGGAGTAGTAGCCGATCAGCGGTGCTGTCATCTGATGGTATTCAACCAGACGTTTACGTACGGTCTCTTCCTGATCATCTTTACGGGTA…	essential	none	GATGGTATTCAACCAGACGTTTACGTACGGT	493117	493147	CGGTACAACGAAGACTGAGGACGATGGGGACATAGAACACGGTCTCTAAACGATGGTATTCAACCAGACGTTTACGTACGGTATGCTTGAGACCGGTTCCTAGACCTCCTGGATGGATAA	NO	FALSE	GATGGTATTCAACCAGACGTTT	FALSE	essential-counterselection-gRNA-00344
CDS	fig|679895.18.peg.470	BW25113_0474	adk	Adenylate kinase (EC 2.7.4.3)	TRUE	645	492631	493275	996	492495	493490	+	-	ACTTGTTGATAATTGTAGCGGAAAAGTGAGGAAGAAGAACTAATTGCTGTGAGAGGTCAAATCAGAAAAAGGAATAGCGCAGATTGAGGTTTTTGTAAAAGGCCGAATGAATATCCGGCCTGAGATTGCTGATAAGTTTGCTTGTGCGGGCCTGTTCCCCTCACCCTAACCCTCTCCCCGAGGGGGCGAGGGGACTGTCCGTGCGCGCTTTCGAATTAGCCGAGGATTTTTTCCAGATCAGCGCGAACTTCAGCAACCGGCTTGGTGCCGTCAACTTTCGCGTATTTGGTATTACCCGCTTCTGCTTCTTTGGAGTAGTAGCCGATCAGCGGTGCTGTCATCTGATGGTATTCAACCAGACGTTTACGTACGGTCTCTTCCTGATCATCTTTACGGGTA…	essential	none	ATGGTATTCAACCAGACGTTTACGTACGGTC	493116	493146	CGGTACAACGAAGACTGAGGACGATGGGGACATAGAACACGGTCTCTAAACATGGTATTCAACCAGACGTTTACGTACGGTCATGCTTGAGACCGGTTCCTAGACCTCCTGGATGGATAA	NO	FALSE	ATGGTATTCAACCAGACGTTTA	FALSE	essential-counterselection-gRNA-00345
CDS	fig|679895.18.peg.470	BW25113_0474	adk	Adenylate kinase (EC 2.7.4.3)	TRUE	645	492631	493275	996	492495	493490	+	-	ACTTGTTGATAATTGTAGCGGAAAAGTGAGGAAGAAGAACTAATTGCTGTGAGAGGTCAAATCAGAAAAAGGAATAGCGCAGATTGAGGTTTTTGTAAAAGGCCGAATGAATATCCGGCCTGAGATTGCTGATAAGTTTGCTTGTGCGGGCCTGTTCCCCTCACCCTAACCCTCTCCCCGAGGGGGCGAGGGGACTGTCCGTGCGCGCTTTCGAATTAGCCGAGGATTTTTTCCAGATCAGCGCGAACTTCAGCAACCGGCTTGGTGCCGTCAACTTTCGCGTATTTGGTATTACCCGCTTCTGCTTCTTTGGAGTAGTAGCCGATCAGCGGTGCTGTCATCTGATGGTATTCAACCAGACGTTTACGTACGGTCTCTTCCTGATCATCTTTACGGGTA…	essential	none	TGGTATTCAACCAGACGTTTACGTACGGTCT	493115	493145	CGGTACAACGAAGACTGAGGACGATGGGGACATAGAACACGGTCTCTAAACTGGTATTCAACCAGACGTTTACGTACGGTCTATGCTTGAGACCGGTTCCTAGACCTCCTGGATGGATAA	NO	FALSE	TGGTATTCAACCAGACGTTTAC	FALSE	essential-counterselection-gRNA-00346
CDS	fig|679895.18.peg.470	BW25113_0474	adk	Adenylate kinase (EC 2.7.4.3)	TRUE	645	492631	493275	996	492495	493490	+	-	ACTTGTTGATAATTGTAGCGGAAAAGTGAGGAAGAAGAACTAATTGCTGTGAGAGGTCAAATCAGAAAAAGGAATAGCGCAGATTGAGGTTTTTGTAAAAGGCCGAATGAATATCCGGCCTGAGATTGCTGATAAGTTTGCTTGTGCGGGCCTGTTCCCCTCACCCTAACCCTCTCCCCGAGGGGGCGAGGGGACTGTCCGTGCGCGCTTTCGAATTAGCCGAGGATTTTTTCCAGATCAGCGCGAACTTCAGCAACCGGCTTGGTGCCGTCAACTTTCGCGTATTTGGTATTACCCGCTTCTGCTTCTTTGGAGTAGTAGCCGATCAGCGGTGCTGTCATCTGATGGTATTCAACCAGACGTTTACGTACGGTCTCTTCCTGATCATCTTTACGGGTA…	essential	none	GTCTCTTCCTGATCATCTTTACGGGTAGTCA	493088	493118	CGGTACAACGAAGACTGAGGACGATGGGGACATAGAACACGGTCTCTAAACGTCTCTTCCTGATCATCTTTACGGGTAGTCAATGCTTGAGACCGGTTCCTAGACCTCCTGGATGGATAA	NO	FALSE	GTCTCTTCCTGATCATCTTTAC	FALSE	essential-counterselection-gRNA-00347
CDS	fig|679895.18.peg.470	BW25113_0474	adk	Adenylate kinase (EC 2.7.4.3)	TRUE	645	492631	493275	996	492495	493490	+	-	ACTTGTTGATAATTGTAGCGGAAAAGTGAGGAAGAAGAACTAATTGCTGTGAGAGGTCAAATCAGAAAAAGGAATAGCGCAGATTGAGGTTTTTGTAAAAGGCCGAATGAATATCCGGCCTGAGATTGCTGATAAGTTTGCTTGTGCGGGCCTGTTCCCCTCACCCTAACCCTCTCCCCGAGGGGGCGAGGGGACTGTCCGTGCGCGCTTTCGAATTAGCCGAGGATTTTTTCCAGATCAGCGCGAACTTCAGCAACCGGCTTGGTGCCGTCAACTTTCGCGTATTTGGTATTACCCGCTTCTGCTTCTTTGGAGTAGTAGCCGATCAGCGGTGCTGTCATCTGATGGTATTCAACCAGACGTTTACGTACGGTCTCTTCCTGATCATCTTTACGGGTA…	essential	none	TCTCTTCCTGATCATCTTTACGGGTAGTCAG	493087	493117	CGGTACAACGAAGACTGAGGACGATGGGGACATAGAACACGGTCTCTAAACTCTCTTCCTGATCATCTTTACGGGTAGTCAGATGCTTGAGACCGGTTCCTAGACCTCCTGGATGGATAA	NO	FALSE	TCTCTTCCTGATCATCTTTACG	FALSE	essential-counterselection-gRNA-00348
CDS	fig|679895.18.peg.470	BW25113_0474	adk	Adenylate kinase (EC 2.7.4.3)	TRUE	645	492631	493275	996	492495	493490	+	-	ACTTGTTGATAATTGTAGCGGAAAAGTGAGGAAGAAGAACTAATTGCTGTGAGAGGTCAAATCAGAAAAAGGAATAGCGCAGATTGAGGTTTTTGTAAAAGGCCGAATGAATATCCGGCCTGAGATTGCTGATAAGTTTGCTTGTGCGGGCCTGTTCCCCTCACCCTAACCCTCTCCCCGAGGGGGCGAGGGGACTGTCCGTGCGCGCTTTCGAATTAGCCGAGGATTTTTTCCAGATCAGCGCGAACTTCAGCAACCGGCTTGGTGCCGTCAACTTTCGCGTATTTGGTATTACCCGCTTCTGCTTCTTTGGAGTAGTAGCCGATCAGCGGTGCTGTCATCTGATGGTATTCAACCAGACGTTTACGTACGGTCTCTTCCTGATCATCTTTACGGGTA…	essential	none	CTCTTCCTGATCATCTTTACGGGTAGTCAGT	493086	493116	CGGTACAACGAAGACTGAGGACGATGGGGACATAGAACACGGTCTCTAAACCTCTTCCTGATCATCTTTACGGGTAGTCAGTATGCTTGAGACCGGTTCCTAGACCTCCTGGATGGATAA	NO	FALSE	CTCTTCCTGATCATCTTTACGG	FALSE	essential-counterselection-gRNA-00349
CDS	fig|679895.18.peg.470	BW25113_0474	adk	Adenylate kinase (EC 2.7.4.3)	TRUE	645	492631	493275	996	492495	493490	+	-	ACTTGTTGATAATTGTAGCGGAAAAGTGAGGAAGAAGAACTAATTGCTGTGAGAGGTCAAATCAGAAAAAGGAATAGCGCAGATTGAGGTTTTTGTAAAAGGCCGAATGAATATCCGGCCTGAGATTGCTGATAAGTTTGCTTGTGCGGGCCTGTTCCCCTCACCCTAACCCTCTCCCCGAGGGGGCGAGGGGACTGTCCGTGCGCGCTTTCGAATTAGCCGAGGATTTTTTCCAGATCAGCGCGAACTTCAGCAACCGGCTTGGTGCCGTCAACTTTCGCGTATTTGGTATTACCCGCTTCTGCTTCTTTGGAGTAGTAGCCGATCAGCGGTGCTGTCATCTGATGGTATTCAACCAGACGTTTACGTACGGTCTCTTCCTGATCATCTTTACGGGTA…	essential	none	TCTTCCTGATCATCTTTACGGGTAGTCAGTT	493085	493115	CGGTACAACGAAGACTGAGGACGATGGGGACATAGAACACGGTCTCTAAACTCTTCCTGATCATCTTTACGGGTAGTCAGTTATGCTTGAGACCGGTTCCTAGACCTCCTGGATGGATAA	NO	FALSE	TCTTCCTGATCATCTTTACGGG	FALSE	essential-counterselection-gRNA-00350
CDS	fig|679895.18.peg.470	BW25113_0474	adk	Adenylate kinase (EC 2.7.4.3)	TRUE	645	492631	493275	996	492495	493490	+	-	ACTTGTTGATAATTGTAGCGGAAAAGTGAGGAAGAAGAACTAATTGCTGTGAGAGGTCAAATCAGAAAAAGGAATAGCGCAGATTGAGGTTTTTGTAAAAGGCCGAATGAATATCCGGCCTGAGATTGCTGATAAGTTTGCTTGTGCGGGCCTGTTCCCCTCACCCTAACCCTCTCCCCGAGGGGGCGAGGGGACTGTCCGTGCGCGCTTTCGAATTAGCCGAGGATTTTTTCCAGATCAGCGCGAACTTCAGCAACCGGCTTGGTGCCGTCAACTTTCGCGTATTTGGTATTACCCGCTTCTGCTTCTTTGGAGTAGTAGCCGATCAGCGGTGCTGTCATCTGATGGTATTCAACCAGACGTTTACGTACGGTCTCTTCCTGATCATCTTTACGGGTA…	essential	none	CTTCCTGATCATCTTTACGGGTAGTCAGTTC	493084	493114	CGGTACAACGAAGACTGAGGACGATGGGGACATAGAACACGGTCTCTAAACCTTCCTGATCATCTTTACGGGTAGTCAGTTCATGCTTGAGACCGGTTCCTAGACCTCCTGGATGGATAA	NO	FALSE	CTTCCTGATCATCTTTACGGGT	FALSE	essential-counterselection-gRNA-00351
CDS	fig|679895.18.peg.470	BW25113_0474	adk	Adenylate kinase (EC 2.7.4.3)	TRUE	645	492631	493275	996	492495	493490	+	-	ACTTGTTGATAATTGTAGCGGAAAAGTGAGGAAGAAGAACTAATTGCTGTGAGAGGTCAAATCAGAAAAAGGAATAGCGCAGATTGAGGTTTTTGTAAAAGGCCGAATGAATATCCGGCCTGAGATTGCTGATAAGTTTGCTTGTGCGGGCCTGTTCCCCTCACCCTAACCCTCTCCCCGAGGGGGCGAGGGGACTGTCCGTGCGCGCTTTCGAATTAGCCGAGGATTTTTTCCAGATCAGCGCGAACTTCAGCAACCGGCTTGGTGCCGTCAACTTTCGCGTATTTGGTATTACCCGCTTCTGCTTCTTTGGAGTAGTAGCCGATCAGCGGTGCTGTCATCTGATGGTATTCAACCAGACGTTTACGTACGGTCTCTTCCTGATCATCTTTACGGGTA…	essential	none	TTCCTGATCATCTTTACGGGTAGTCAGTTCT	493083	493113	CGGTACAACGAAGACTGAGGACGATGGGGACATAGAACACGGTCTCTAAACTTCCTGATCATCTTTACGGGTAGTCAGTTCTATGCTTGAGACCGGTTCCTAGACCTCCTGGATGGATAA	NO	FALSE	TTCCTGATCATCTTTACGGGTA	FALSE	essential-counterselection-gRNA-00352
CDS	fig|679895.18.peg.470	BW25113_0474	adk	Adenylate kinase (EC 2.7.4.3)	TRUE	645	492631	493275	996	492495	493490	+	-	ACTTGTTGATAATTGTAGCGGAAAAGTGAGGAAGAAGAACTAATTGCTGTGAGAGGTCAAATCAGAAAAAGGAATAGCGCAGATTGAGGTTTTTGTAAAAGGCCGAATGAATATCCGGCCTGAGATTGCTGATAAGTTTGCTTGTGCGGGCCTGTTCCCCTCACCCTAACCCTCTCCCCGAGGGGGCGAGGGGACTGTCCGTGCGCGCTTTCGAATTAGCCGAGGATTTTTTCCAGATCAGCGCGAACTTCAGCAACCGGCTTGGTGCCGTCAACTTTCGCGTATTTGGTATTACCCGCTTCTGCTTCTTTGGAGTAGTAGCCGATCAGCGGTGCTGTCATCTGATGGTATTCAACCAGACGTTTACGTACGGTCTCTTCCTGATCATCTTTACGGGTA…	essential	none	TCCTGATCATCTTTACGGGTAGTCAGTTCTT	493082	493112	CGGTACAACGAAGACTGAGGACGATGGGGACATAGAACACGGTCTCTAAACTCCTGATCATCTTTACGGGTAGTCAGTTCTTATGCTTGAGACCGGTTCCTAGACCTCCTGGATGGATAA	NO	FALSE	TCCTGATCATCTTTACGGGTAG	FALSE	essential-counterselection-gRNA-00353
CDS	fig|679895.18.peg.470	BW25113_0474	adk	Adenylate kinase (EC 2.7.4.3)	TRUE	645	492631	493275	996	492495	493490	+	-	ACTTGTTGATAATTGTAGCGGAAAAGTGAGGAAGAAGAACTAATTGCTGTGAGAGGTCAAATCAGAAAAAGGAATAGCGCAGATTGAGGTTTTTGTAAAAGGCCGAATGAATATCCGGCCTGAGATTGCTGATAAGTTTGCTTGTGCGGGCCTGTTCCCCTCACCCTAACCCTCTCCCCGAGGGGGCGAGGGGACTGTCCGTGCGCGCTTTCGAATTAGCCGAGGATTTTTTCCAGATCAGCGCGAACTTCAGCAACCGGCTTGGTGCCGTCAACTTTCGCGTATTTGGTATTACCCGCTTCTGCTTCTTTGGAGTAGTAGCCGATCAGCGGTGCTGTCATCTGATGGTATTCAACCAGACGTTTACGTACGGTCTCTTCCTGATCATCTTTACGGGTA…	essential	none	CCTGATCATCTTTACGGGTAGTCAGTTCTTC	493081	493111	CGGTACAACGAAGACTGAGGACGATGGGGACATAGAACACGGTCTCTAAACCCTGATCATCTTTACGGGTAGTCAGTTCTTCATGCTTGAGACCGGTTCCTAGACCTCCTGGATGGATAA	NO	FALSE	CCTGATCATCTTTACGGGTAGT	FALSE	essential-counterselection-gRNA-00354
CDS	fig|679895.18.peg.470	BW25113_0474	adk	Adenylate kinase (EC 2.7.4.3)	TRUE	645	492631	493275	996	492495	493490	+	-	ACTTGTTGATAATTGTAGCGGAAAAGTGAGGAAGAAGAACTAATTGCTGTGAGAGGTCAAATCAGAAAAAGGAATAGCGCAGATTGAGGTTTTTGTAAAAGGCCGAATGAATATCCGGCCTGAGATTGCTGATAAGTTTGCTTGTGCGGGCCTGTTCCCCTCACCCTAACCCTCTCCCCGAGGGGGCGAGGGGACTGTCCGTGCGCGCTTTCGAATTAGCCGAGGATTTTTTCCAGATCAGCGCGAACTTCAGCAACCGGCTTGGTGCCGTCAACTTTCGCGTATTTGGTATTACCCGCTTCTGCTTCTTTGGAGTAGTAGCCGATCAGCGGTGCTGTCATCTGATGGTATTCAACCAGACGTTTACGTACGGTCTCTTCCTGATCATCTTTACGGGTA…	essential	none	CTGATCATCTTTACGGGTAGTCAGTTCTTCA	493080	493110	CGGTACAACGAAGACTGAGGACGATGGGGACATAGAACACGGTCTCTAAACCTGATCATCTTTACGGGTAGTCAGTTCTTCAATGCTTGAGACCGGTTCCTAGACCTCCTGGATGGATAA	NO	FALSE	CTGATCATCTTTACGGGTAGTC	FALSE	essential-counterselection-gRNA-00355
CDS	fig|679895.18.peg.470	BW25113_0474	adk	Adenylate kinase (EC 2.7.4.3)	TRUE	645	492631	493275	996	492495	493490	+	-	ACTTGTTGATAATTGTAGCGGAAAAGTGAGGAAGAAGAACTAATTGCTGTGAGAGGTCAAATCAGAAAAAGGAATAGCGCAGATTGAGGTTTTTGTAAAAGGCCGAATGAATATCCGGCCTGAGATTGCTGATAAGTTTGCTTGTGCGGGCCTGTTCCCCTCACCCTAACCCTCTCCCCGAGGGGGCGAGGGGACTGTCCGTGCGCGCTTTCGAATTAGCCGAGGATTTTTTCCAGATCAGCGCGAACTTCAGCAACCGGCTTGGTGCCGTCAACTTTCGCGTATTTGGTATTACCCGCTTCTGCTTCTTTGGAGTAGTAGCCGATCAGCGGTGCTGTCATCTGATGGTATTCAACCAGACGTTTACGTACGGTCTCTTCCTGATCATCTTTACGGGTA…	essential	none	TGATCATCTTTACGGGTAGTCAGTTCTTCAC	493079	493109	CGGTACAACGAAGACTGAGGACGATGGGGACATAGAACACGGTCTCTAAACTGATCATCTTTACGGGTAGTCAGTTCTTCACATGCTTGAGACCGGTTCCTAGACCTCCTGGATGGATAA	NO	FALSE	TGATCATCTTTACGGGTAGTCA	FALSE	essential-counterselection-gRNA-00356
CDS	fig|679895.18.peg.470	BW25113_0474	adk	Adenylate kinase (EC 2.7.4.3)	TRUE	645	492631	493275	996	492495	493490	+	-	ACTTGTTGATAATTGTAGCGGAAAAGTGAGGAAGAAGAACTAATTGCTGTGAGAGGTCAAATCAGAAAAAGGAATAGCGCAGATTGAGGTTTTTGTAAAAGGCCGAATGAATATCCGGCCTGAGATTGCTGATAAGTTTGCTTGTGCGGGCCTGTTCCCCTCACCCTAACCCTCTCCCCGAGGGGGCGAGGGGACTGTCCGTGCGCGCTTTCGAATTAGCCGAGGATTTTTTCCAGATCAGCGCGAACTTCAGCAACCGGCTTGGTGCCGTCAACTTTCGCGTATTTGGTATTACCCGCTTCTGCTTCTTTGGAGTAGTAGCCGATCAGCGGTGCTGTCATCTGATGGTATTCAACCAGACGTTTACGTACGGTCTCTTCCTGATCATCTTTACGGGTA…	essential	none	GATCATCTTTACGGGTAGTCAGTTCTTCACC	493078	493108	CGGTACAACGAAGACTGAGGACGATGGGGACATAGAACACGGTCTCTAAACGATCATCTTTACGGGTAGTCAGTTCTTCACCATGCTTGAGACCGGTTCCTAGACCTCCTGGATGGATAA	NO	FALSE	GATCATCTTTACGGGTAGTCAG	FALSE	essential-counterselection-gRNA-00357
CDS	fig|679895.18.peg.470	BW25113_0474	adk	Adenylate kinase (EC 2.7.4.3)	TRUE	645	492631	493275	996	492495	493490	+	-	ACTTGTTGATAATTGTAGCGGAAAAGTGAGGAAGAAGAACTAATTGCTGTGAGAGGTCAAATCAGAAAAAGGAATAGCGCAGATTGAGGTTTTTGTAAAAGGCCGAATGAATATCCGGCCTGAGATTGCTGATAAGTTTGCTTGTGCGGGCCTGTTCCCCTCACCCTAACCCTCTCCCCGAGGGGGCGAGGGGACTGTCCGTGCGCGCTTTCGAATTAGCCGAGGATTTTTTCCAGATCAGCGCGAACTTCAGCAACCGGCTTGGTGCCGTCAACTTTCGCGTATTTGGTATTACCCGCTTCTGCTTCTTTGGAGTAGTAGCCGATCAGCGGTGCTGTCATCTGATGGTATTCAACCAGACGTTTACGTACGGTCTCTTCCTGATCATCTTTACGGGTA…	essential	none	ATCATCTTTACGGGTAGTCAGTTCTTCACCG	493077	493107	CGGTACAACGAAGACTGAGGACGATGGGGACATAGAACACGGTCTCTAAACATCATCTTTACGGGTAGTCAGTTCTTCACCGATGCTTGAGACCGGTTCCTAGACCTCCTGGATGGATAA	NO	FALSE	ATCATCTTTACGGGTAGTCAGT	FALSE	essential-counterselection-gRNA-00358
CDS	fig|679895.18.peg.470	BW25113_0474	adk	Adenylate kinase (EC 2.7.4.3)	TRUE	645	492631	493275	996	492495	493490	+	-	ACTTGTTGATAATTGTAGCGGAAAAGTGAGGAAGAAGAACTAATTGCTGTGAGAGGTCAAATCAGAAAAAGGAATAGCGCAGATTGAGGTTTTTGTAAAAGGCCGAATGAATATCCGGCCTGAGATTGCTGATAAGTTTGCTTGTGCGGGCCTGTTCCCCTCACCCTAACCCTCTCCCCGAGGGGGCGAGGGGACTGTCCGTGCGCGCTTTCGAATTAGCCGAGGATTTTTTCCAGATCAGCGCGAACTTCAGCAACCGGCTTGGTGCCGTCAACTTTCGCGTATTTGGTATTACCCGCTTCTGCTTCTTTGGAGTAGTAGCCGATCAGCGGTGCTGTCATCTGATGGTATTCAACCAGACGTTTACGTACGGTCTCTTCCTGATCATCTTTACGGGTA…	essential	none	TCATCTTTACGGGTAGTCAGTTCTTCACCGG	493076	493106	CGGTACAACGAAGACTGAGGACGATGGGGACATAGAACACGGTCTCTAAACTCATCTTTACGGGTAGTCAGTTCTTCACCGGATGCTTGAGACCGGTTCCTAGACCTCCTGGATGGATAA	NO	FALSE	TCATCTTTACGGGTAGTCAGTT	FALSE	essential-counterselection-gRNA-00359
CDS	fig|679895.18.peg.470	BW25113_0474	adk	Adenylate kinase (EC 2.7.4.3)	TRUE	645	492631	493275	996	492495	493490	+	-	ACTTGTTGATAATTGTAGCGGAAAAGTGAGGAAGAAGAACTAATTGCTGTGAGAGGTCAAATCAGAAAAAGGAATAGCGCAGATTGAGGTTTTTGTAAAAGGCCGAATGAATATCCGGCCTGAGATTGCTGATAAGTTTGCTTGTGCGGGCCTGTTCCCCTCACCCTAACCCTCTCCCCGAGGGGGCGAGGGGACTGTCCGTGCGCGCTTTCGAATTAGCCGAGGATTTTTTCCAGATCAGCGCGAACTTCAGCAACCGGCTTGGTGCCGTCAACTTTCGCGTATTTGGTATTACCCGCTTCTGCTTCTTTGGAGTAGTAGCCGATCAGCGGTGCTGTCATCTGATGGTATTCAACCAGACGTTTACGTACGGTCTCTTCCTGATCATCTTTACGGGTA…	essential	none	CATCTTTACGGGTAGTCAGTTCTTCACCGGT	493075	493105	CGGTACAACGAAGACTGAGGACGATGGGGACATAGAACACGGTCTCTAAACCATCTTTACGGGTAGTCAGTTCTTCACCGGTATGCTTGAGACCGGTTCCTAGACCTCCTGGATGGATAA	NO	FALSE	CATCTTTACGGGTAGTCAGTTC	FALSE	essential-counterselection-gRNA-00360
CDS	fig|679895.18.peg.470	BW25113_0474	adk	Adenylate kinase (EC 2.7.4.3)	TRUE	645	492631	493275	996	492495	493490	+	-	ACTTGTTGATAATTGTAGCGGAAAAGTGAGGAAGAAGAACTAATTGCTGTGAGAGGTCAAATCAGAAAAAGGAATAGCGCAGATTGAGGTTTTTGTAAAAGGCCGAATGAATATCCGGCCTGAGATTGCTGATAAGTTTGCTTGTGCGGGCCTGTTCCCCTCACCCTAACCCTCTCCCCGAGGGGGCGAGGGGACTGTCCGTGCGCGCTTTCGAATTAGCCGAGGATTTTTTCCAGATCAGCGCGAACTTCAGCAACCGGCTTGGTGCCGTCAACTTTCGCGTATTTGGTATTACCCGCTTCTGCTTCTTTGGAGTAGTAGCCGATCAGCGGTGCTGTCATCTGATGGTATTCAACCAGACGTTTACGTACGGTCTCTTCCTGATCATCTTTACGGGTA…	essential	none	ATCTTTACGGGTAGTCAGTTCTTCACCGGTA	493074	493104	CGGTACAACGAAGACTGAGGACGATGGGGACATAGAACACGGTCTCTAAACATCTTTACGGGTAGTCAGTTCTTCACCGGTAATGCTTGAGACCGGTTCCTAGACCTCCTGGATGGATAA	NO	FALSE	ATCTTTACGGGTAGTCAGTTCT	FALSE	essential-counterselection-gRNA-00361
CDS	fig|679895.18.peg.470	BW25113_0474	adk	Adenylate kinase (EC 2.7.4.3)	TRUE	645	492631	493275	996	492495	493490	+	-	ACTTGTTGATAATTGTAGCGGAAAAGTGAGGAAGAAGAACTAATTGCTGTGAGAGGTCAAATCAGAAAAAGGAATAGCGCAGATTGAGGTTTTTGTAAAAGGCCGAATGAATATCCGGCCTGAGATTGCTGATAAGTTTGCTTGTGCGGGCCTGTTCCCCTCACCCTAACCCTCTCCCCGAGGGGGCGAGGGGACTGTCCGTGCGCGCTTTCGAATTAGCCGAGGATTTTTTCCAGATCAGCGCGAACTTCAGCAACCGGCTTGGTGCCGTCAACTTTCGCGTATTTGGTATTACCCGCTTCTGCTTCTTTGGAGTAGTAGCCGATCAGCGGTGCTGTCATCTGATGGTATTCAACCAGACGTTTACGTACGGTCTCTTCCTGATCATCTTTACGGGTA…	essential	none	TCTTTACGGGTAGTCAGTTCTTCACCGGTAA	493073	493103	CGGTACAACGAAGACTGAGGACGATGGGGACATAGAACACGGTCTCTAAACTCTTTACGGGTAGTCAGTTCTTCACCGGTAAATGCTTGAGACCGGTTCCTAGACCTCCTGGATGGATAA	NO	FALSE	TCTTTACGGGTAGTCAGTTCTT	FALSE	essential-counterselection-gRNA-00362
CDS	fig|679895.18.peg.470	BW25113_0474	adk	Adenylate kinase (EC 2.7.4.3)	TRUE	645	492631	493275	996	492495	493490	+	-	ACTTGTTGATAATTGTAGCGGAAAAGTGAGGAAGAAGAACTAATTGCTGTGAGAGGTCAAATCAGAAAAAGGAATAGCGCAGATTGAGGTTTTTGTAAAAGGCCGAATGAATATCCGGCCTGAGATTGCTGATAAGTTTGCTTGTGCGGGCCTGTTCCCCTCACCCTAACCCTCTCCCCGAGGGGGCGAGGGGACTGTCCGTGCGCGCTTTCGAATTAGCCGAGGATTTTTTCCAGATCAGCGCGAACTTCAGCAACCGGCTTGGTGCCGTCAACTTTCGCGTATTTGGTATTACCCGCTTCTGCTTCTTTGGAGTAGTAGCCGATCAGCGGTGCTGTCATCTGATGGTATTCAACCAGACGTTTACGTACGGTCTCTTCCTGATCATCTTTACGGGTA…	essential	none	CTTTACGGGTAGTCAGTTCTTCACCGGTAAC	493072	493102	CGGTACAACGAAGACTGAGGACGATGGGGACATAGAACACGGTCTCTAAACCTTTACGGGTAGTCAGTTCTTCACCGGTAACATGCTTGAGACCGGTTCCTAGACCTCCTGGATGGATAA	NO	FALSE	CTTTACGGGTAGTCAGTTCTTC	FALSE	essential-counterselection-gRNA-00363
CDS	fig|679895.18.peg.470	BW25113_0474	adk	Adenylate kinase (EC 2.7.4.3)	TRUE	645	492631	493275	996	492495	493490	+	-	ACTTGTTGATAATTGTAGCGGAAAAGTGAGGAAGAAGAACTAATTGCTGTGAGAGGTCAAATCAGAAAAAGGAATAGCGCAGATTGAGGTTTTTGTAAAAGGCCGAATGAATATCCGGCCTGAGATTGCTGATAAGTTTGCTTGTGCGGGCCTGTTCCCCTCACCCTAACCCTCTCCCCGAGGGGGCGAGGGGACTGTCCGTGCGCGCTTTCGAATTAGCCGAGGATTTTTTCCAGATCAGCGCGAACTTCAGCAACCGGCTTGGTGCCGTCAACTTTCGCGTATTTGGTATTACCCGCTTCTGCTTCTTTGGAGTAGTAGCCGATCAGCGGTGCTGTCATCTGATGGTATTCAACCAGACGTTTACGTACGGTCTCTTCCTGATCATCTTTACGGGTA…	essential	none	TTTACGGGTAGTCAGTTCTTCACCGGTAACG	493071	493101	CGGTACAACGAAGACTGAGGACGATGGGGACATAGAACACGGTCTCTAAACTTTACGGGTAGTCAGTTCTTCACCGGTAACGATGCTTGAGACCGGTTCCTAGACCTCCTGGATGGATAA	NO	FALSE	TTTACGGGTAGTCAGTTCTTCA	FALSE	essential-counterselection-gRNA-00364
CDS	fig|679895.18.peg.470	BW25113_0474	adk	Adenylate kinase (EC 2.7.4.3)	TRUE	645	492631	493275	996	492495	493490	+	-	ACTTGTTGATAATTGTAGCGGAAAAGTGAGGAAGAAGAACTAATTGCTGTGAGAGGTCAAATCAGAAAAAGGAATAGCGCAGATTGAGGTTTTTGTAAAAGGCCGAATGAATATCCGGCCTGAGATTGCTGATAAGTTTGCTTGTGCGGGCCTGTTCCCCTCACCCTAACCCTCTCCCCGAGGGGGCGAGGGGACTGTCCGTGCGCGCTTTCGAATTAGCCGAGGATTTTTTCCAGATCAGCGCGAACTTCAGCAACCGGCTTGGTGCCGTCAACTTTCGCGTATTTGGTATTACCCGCTTCTGCTTCTTTGGAGTAGTAGCCGATCAGCGGTGCTGTCATCTGATGGTATTCAACCAGACGTTTACGTACGGTCTCTTCCTGATCATCTTTACGGGTA…	essential	none	TTACGGGTAGTCAGTTCTTCACCGGTAACGT	493070	493100	CGGTACAACGAAGACTGAGGACGATGGGGACATAGAACACGGTCTCTAAACTTACGGGTAGTCAGTTCTTCACCGGTAACGTATGCTTGAGACCGGTTCCTAGACCTCCTGGATGGATAA	NO	FALSE	TTACGGGTAGTCAGTTCTTCAC	FALSE	essential-counterselection-gRNA-00365
CDS	fig|679895.18.peg.470	BW25113_0474	adk	Adenylate kinase (EC 2.7.4.3)	TRUE	645	492631	493275	996	492495	493490	+	-	ACTTGTTGATAATTGTAGCGGAAAAGTGAGGAAGAAGAACTAATTGCTGTGAGAGGTCAAATCAGAAAAAGGAATAGCGCAGATTGAGGTTTTTGTAAAAGGCCGAATGAATATCCGGCCTGAGATTGCTGATAAGTTTGCTTGTGCGGGCCTGTTCCCCTCACCCTAACCCTCTCCCCGAGGGGGCGAGGGGACTGTCCGTGCGCGCTTTCGAATTAGCCGAGGATTTTTTCCAGATCAGCGCGAACTTCAGCAACCGGCTTGGTGCCGTCAACTTTCGCGTATTTGGTATTACCCGCTTCTGCTTCTTTGGAGTAGTAGCCGATCAGCGGTGCTGTCATCTGATGGTATTCAACCAGACGTTTACGTACGGTCTCTTCCTGATCATCTTTACGGGTA…	essential	none	TACGGGTAGTCAGTTCTTCACCGGTAACGTC	493069	493099	CGGTACAACGAAGACTGAGGACGATGGGGACATAGAACACGGTCTCTAAACTACGGGTAGTCAGTTCTTCACCGGTAACGTCATGCTTGAGACCGGTTCCTAGACCTCCTGGATGGATAA	NO	FALSE	TACGGGTAGTCAGTTCTTCACC	FALSE	essential-counterselection-gRNA-00366
CDS	fig|679895.18.peg.470	BW25113_0474	adk	Adenylate kinase (EC 2.7.4.3)	TRUE	645	492631	493275	996	492495	493490	+	-	ACTTGTTGATAATTGTAGCGGAAAAGTGAGGAAGAAGAACTAATTGCTGTGAGAGGTCAAATCAGAAAAAGGAATAGCGCAGATTGAGGTTTTTGTAAAAGGCCGAATGAATATCCGGCCTGAGATTGCTGATAAGTTTGCTTGTGCGGGCCTGTTCCCCTCACCCTAACCCTCTCCCCGAGGGGGCGAGGGGACTGTCCGTGCGCGCTTTCGAATTAGCCGAGGATTTTTTCCAGATCAGCGCGAACTTCAGCAACCGGCTTGGTGCCGTCAACTTTCGCGTATTTGGTATTACCCGCTTCTGCTTCTTTGGAGTAGTAGCCGATCAGCGGTGCTGTCATCTGATGGTATTCAACCAGACGTTTACGTACGGTCTCTTCCTGATCATCTTTACGGGTA…	essential	none	ACGGGTAGTCAGTTCTTCACCGGTAACGTCG	493068	493098	CGGTACAACGAAGACTGAGGACGATGGGGACATAGAACACGGTCTCTAAACACGGGTAGTCAGTTCTTCACCGGTAACGTCGATGCTTGAGACCGGTTCCTAGACCTCCTGGATGGATAA	NO	FALSE	ACGGGTAGTCAGTTCTTCACCG	FALSE	essential-counterselection-gRNA-00367
CDS	fig|679895.18.peg.470	BW25113_0474	adk	Adenylate kinase (EC 2.7.4.3)	TRUE	645	492631	493275	996	492495	493490	+	-	ACTTGTTGATAATTGTAGCGGAAAAGTGAGGAAGAAGAACTAATTGCTGTGAGAGGTCAAATCAGAAAAAGGAATAGCGCAGATTGAGGTTTTTGTAAAAGGCCGAATGAATATCCGGCCTGAGATTGCTGATAAGTTTGCTTGTGCGGGCCTGTTCCCCTCACCCTAACCCTCTCCCCGAGGGGGCGAGGGGACTGTCCGTGCGCGCTTTCGAATTAGCCGAGGATTTTTTCCAGATCAGCGCGAACTTCAGCAACCGGCTTGGTGCCGTCAACTTTCGCGTATTTGGTATTACCCGCTTCTGCTTCTTTGGAGTAGTAGCCGATCAGCGGTGCTGTCATCTGATGGTATTCAACCAGACGTTTACGTACGGTCTCTTCCTGATCATCTTTACGGGTA…	essential	none	CGGGTAGTCAGTTCTTCACCGGTAACGTCGT	493067	493097	CGGTACAACGAAGACTGAGGACGATGGGGACATAGAACACGGTCTCTAAACCGGGTAGTCAGTTCTTCACCGGTAACGTCGTATGCTTGAGACCGGTTCCTAGACCTCCTGGATGGATAA	NO	FALSE	CGGGTAGTCAGTTCTTCACCGG	FALSE	essential-counterselection-gRNA-00368
CDS	fig|679895.18.peg.470	BW25113_0474	adk	Adenylate kinase (EC 2.7.4.3)	TRUE	645	492631	493275	996	492495	493490	+	-	ACTTGTTGATAATTGTAGCGGAAAAGTGAGGAAGAAGAACTAATTGCTGTGAGAGGTCAAATCAGAAAAAGGAATAGCGCAGATTGAGGTTTTTGTAAAAGGCCGAATGAATATCCGGCCTGAGATTGCTGATAAGTTTGCTTGTGCGGGCCTGTTCCCCTCACCCTAACCCTCTCCCCGAGGGGGCGAGGGGACTGTCCGTGCGCGCTTTCGAATTAGCCGAGGATTTTTTCCAGATCAGCGCGAACTTCAGCAACCGGCTTGGTGCCGTCAACTTTCGCGTATTTGGTATTACCCGCTTCTGCTTCTTTGGAGTAGTAGCCGATCAGCGGTGCTGTCATCTGATGGTATTCAACCAGACGTTTACGTACGGTCTCTTCCTGATCATCTTTACGGGTA…	essential	none	GGGTAGTCAGTTCTTCACCGGTAACGTCGTC	493066	493096	CGGTACAACGAAGACTGAGGACGATGGGGACATAGAACACGGTCTCTAAACGGGTAGTCAGTTCTTCACCGGTAACGTCGTCATGCTTGAGACCGGTTCCTAGACCTCCTGGATGGATAA	NO	FALSE	GGGTAGTCAGTTCTTCACCGGT	FALSE	essential-counterselection-gRNA-00369
CDS	fig|679895.18.peg.470	BW25113_0474	adk	Adenylate kinase (EC 2.7.4.3)	TRUE	645	492631	493275	996	492495	493490	+	-	ACTTGTTGATAATTGTAGCGGAAAAGTGAGGAAGAAGAACTAATTGCTGTGAGAGGTCAAATCAGAAAAAGGAATAGCGCAGATTGAGGTTTTTGTAAAAGGCCGAATGAATATCCGGCCTGAGATTGCTGATAAGTTTGCTTGTGCGGGCCTGTTCCCCTCACCCTAACCCTCTCCCCGAGGGGGCGAGGGGACTGTCCGTGCGCGCTTTCGAATTAGCCGAGGATTTTTTCCAGATCAGCGCGAACTTCAGCAACCGGCTTGGTGCCGTCAACTTTCGCGTATTTGGTATTACCCGCTTCTGCTTCTTTGGAGTAGTAGCCGATCAGCGGTGCTGTCATCTGATGGTATTCAACCAGACGTTTACGTACGGTCTCTTCCTGATCATCTTTACGGGTA…	essential	none	GGTAGTCAGTTCTTCACCGGTAACGTCGTCT	493065	493095	CGGTACAACGAAGACTGAGGACGATGGGGACATAGAACACGGTCTCTAAACGGTAGTCAGTTCTTCACCGGTAACGTCGTCTATGCTTGAGACCGGTTCCTAGACCTCCTGGATGGATAA	NO	FALSE	GGTAGTCAGTTCTTCACCGGTA	FALSE	essential-counterselection-gRNA-00370
CDS	fig|679895.18.peg.470	BW25113_0474	adk	Adenylate kinase (EC 2.7.4.3)	TRUE	645	492631	493275	996	492495	493490	+	-	ACTTGTTGATAATTGTAGCGGAAAAGTGAGGAAGAAGAACTAATTGCTGTGAGAGGTCAAATCAGAAAAAGGAATAGCGCAGATTGAGGTTTTTGTAAAAGGCCGAATGAATATCCGGCCTGAGATTGCTGATAAGTTTGCTTGTGCGGGCCTGTTCCCCTCACCCTAACCCTCTCCCCGAGGGGGCGAGGGGACTGTCCGTGCGCGCTTTCGAATTAGCCGAGGATTTTTTCCAGATCAGCGCGAACTTCAGCAACCGGCTTGGTGCCGTCAACTTTCGCGTATTTGGTATTACCCGCTTCTGCTTCTTTGGAGTAGTAGCCGATCAGCGGTGCTGTCATCTGATGGTATTCAACCAGACGTTTACGTACGGTCTCTTCCTGATCATCTTTACGGGTA…	essential	none	GTAGTCAGTTCTTCACCGGTAACGTCGTCTT	493064	493094	CGGTACAACGAAGACTGAGGACGATGGGGACATAGAACACGGTCTCTAAACGTAGTCAGTTCTTCACCGGTAACGTCGTCTTATGCTTGAGACCGGTTCCTAGACCTCCTGGATGGATAA	NO	FALSE	GTAGTCAGTTCTTCACCGGTAA	FALSE	essential-counterselection-gRNA-00371
CDS	fig|679895.18.peg.470	BW25113_0474	adk	Adenylate kinase (EC 2.7.4.3)	TRUE	645	492631	493275	996	492495	493490	+	-	ACTTGTTGATAATTGTAGCGGAAAAGTGAGGAAGAAGAACTAATTGCTGTGAGAGGTCAAATCAGAAAAAGGAATAGCGCAGATTGAGGTTTTTGTAAAAGGCCGAATGAATATCCGGCCTGAGATTGCTGATAAGTTTGCTTGTGCGGGCCTGTTCCCCTCACCCTAACCCTCTCCCCGAGGGGGCGAGGGGACTGTCCGTGCGCGCTTTCGAATTAGCCGAGGATTTTTTCCAGATCAGCGCGAACTTCAGCAACCGGCTTGGTGCCGTCAACTTTCGCGTATTTGGTATTACCCGCTTCTGCTTCTTTGGAGTAGTAGCCGATCAGCGGTGCTGTCATCTGATGGTATTCAACCAGACGTTTACGTACGGTCTCTTCCTGATCATCTTTACGGGTA…	essential	none	TAGTCAGTTCTTCACCGGTAACGTCGTCTTT	493063	493093	CGGTACAACGAAGACTGAGGACGATGGGGACATAGAACACGGTCTCTAAACTAGTCAGTTCTTCACCGGTAACGTCGTCTTTATGCTTGAGACCGGTTCCTAGACCTCCTGGATGGATAA	NO	FALSE	TAGTCAGTTCTTCACCGGTAAC	FALSE	essential-counterselection-gRNA-00372
CDS	fig|679895.18.peg.470	BW25113_0474	adk	Adenylate kinase (EC 2.7.4.3)	TRUE	645	492631	493275	996	492495	493490	+	-	ACTTGTTGATAATTGTAGCGGAAAAGTGAGGAAGAAGAACTAATTGCTGTGAGAGGTCAAATCAGAAAAAGGAATAGCGCAGATTGAGGTTTTTGTAAAAGGCCGAATGAATATCCGGCCTGAGATTGCTGATAAGTTTGCTTGTGCGGGCCTGTTCCCCTCACCCTAACCCTCTCCCCGAGGGGGCGAGGGGACTGTCCGTGCGCGCTTTCGAATTAGCCGAGGATTTTTTCCAGATCAGCGCGAACTTCAGCAACCGGCTTGGTGCCGTCAACTTTCGCGTATTTGGTATTACCCGCTTCTGCTTCTTTGGAGTAGTAGCCGATCAGCGGTGCTGTCATCTGATGGTATTCAACCAGACGTTTACGTACGGTCTCTTCCTGATCATCTTTACGGGTA…	essential	none	AGTCAGTTCTTCACCGGTAACGTCGTCTTTG	493062	493092	CGGTACAACGAAGACTGAGGACGATGGGGACATAGAACACGGTCTCTAAACAGTCAGTTCTTCACCGGTAACGTCGTCTTTGATGCTTGAGACCGGTTCCTAGACCTCCTGGATGGATAA	NO	FALSE	AGTCAGTTCTTCACCGGTAACG	FALSE	essential-counterselection-gRNA-00373
CDS	fig|679895.18.peg.470	BW25113_0474	adk	Adenylate kinase (EC 2.7.4.3)	TRUE	645	492631	493275	996	492495	493490	+	-	ACTTGTTGATAATTGTAGCGGAAAAGTGAGGAAGAAGAACTAATTGCTGTGAGAGGTCAAATCAGAAAAAGGAATAGCGCAGATTGAGGTTTTTGTAAAAGGCCGAATGAATATCCGGCCTGAGATTGCTGATAAGTTTGCTTGTGCGGGCCTGTTCCCCTCACCCTAACCCTCTCCCCGAGGGGGCGAGGGGACTGTCCGTGCGCGCTTTCGAATTAGCCGAGGATTTTTTCCAGATCAGCGCGAACTTCAGCAACCGGCTTGGTGCCGTCAACTTTCGCGTATTTGGTATTACCCGCTTCTGCTTCTTTGGAGTAGTAGCCGATCAGCGGTGCTGTCATCTGATGGTATTCAACCAGACGTTTACGTACGGTCTCTTCCTGATCATCTTTACGGGTA…	essential	none	GTCAGTTCTTCACCGGTAACGTCGTCTTTGC	493061	493091	CGGTACAACGAAGACTGAGGACGATGGGGACATAGAACACGGTCTCTAAACGTCAGTTCTTCACCGGTAACGTCGTCTTTGCATGCTTGAGACCGGTTCCTAGACCTCCTGGATGGATAA	NO	FALSE	GTCAGTTCTTCACCGGTAACGT	FALSE	essential-counterselection-gRNA-00374
CDS	fig|679895.18.peg.470	BW25113_0474	adk	Adenylate kinase (EC 2.7.4.3)	TRUE	645	492631	493275	996	492495	493490	+	-	ACTTGTTGATAATTGTAGCGGAAAAGTGAGGAAGAAGAACTAATTGCTGTGAGAGGTCAAATCAGAAAAAGGAATAGCGCAGATTGAGGTTTTTGTAAAAGGCCGAATGAATATCCGGCCTGAGATTGCTGATAAGTTTGCTTGTGCGGGCCTGTTCCCCTCACCCTAACCCTCTCCCCGAGGGGGCGAGGGGACTGTCCGTGCGCGCTTTCGAATTAGCCGAGGATTTTTTCCAGATCAGCGCGAACTTCAGCAACCGGCTTGGTGCCGTCAACTTTCGCGTATTTGGTATTACCCGCTTCTGCTTCTTTGGAGTAGTAGCCGATCAGCGGTGCTGTCATCTGATGGTATTCAACCAGACGTTTACGTACGGTCTCTTCCTGATCATCTTTACGGGTA…	essential	none	TCAGTTCTTCACCGGTAACGTCGTCTTTGCC	493060	493090	CGGTACAACGAAGACTGAGGACGATGGGGACATAGAACACGGTCTCTAAACTCAGTTCTTCACCGGTAACGTCGTCTTTGCCATGCTTGAGACCGGTTCCTAGACCTCCTGGATGGATAA	NO	FALSE	TCAGTTCTTCACCGGTAACGTC	FALSE	essential-counterselection-gRNA-00375
CDS	fig|679895.18.peg.470	BW25113_0474	adk	Adenylate kinase (EC 2.7.4.3)	TRUE	645	492631	493275	996	492495	493490	+	-	ACTTGTTGATAATTGTAGCGGAAAAGTGAGGAAGAAGAACTAATTGCTGTGAGAGGTCAAATCAGAAAAAGGAATAGCGCAGATTGAGGTTTTTGTAAAAGGCCGAATGAATATCCGGCCTGAGATTGCTGATAAGTTTGCTTGTGCGGGCCTGTTCCCCTCACCCTAACCCTCTCCCCGAGGGGGCGAGGGGACTGTCCGTGCGCGCTTTCGAATTAGCCGAGGATTTTTTCCAGATCAGCGCGAACTTCAGCAACCGGCTTGGTGCCGTCAACTTTCGCGTATTTGGTATTACCCGCTTCTGCTTCTTTGGAGTAGTAGCCGATCAGCGGTGCTGTCATCTGATGGTATTCAACCAGACGTTTACGTACGGTCTCTTCCTGATCATCTTTACGGGTA…	essential	none	CAGTTCTTCACCGGTAACGTCGTCTTTGCCT	493059	493089	CGGTACAACGAAGACTGAGGACGATGGGGACATAGAACACGGTCTCTAAACCAGTTCTTCACCGGTAACGTCGTCTTTGCCTATGCTTGAGACCGGTTCCTAGACCTCCTGGATGGATAA	NO	FALSE	CAGTTCTTCACCGGTAACGTCG	FALSE	essential-counterselection-gRNA-00376
CDS	fig|679895.18.peg.470	BW25113_0474	adk	Adenylate kinase (EC 2.7.4.3)	TRUE	645	492631	493275	996	492495	493490	+	-	ACTTGTTGATAATTGTAGCGGAAAAGTGAGGAAGAAGAACTAATTGCTGTGAGAGGTCAAATCAGAAAAAGGAATAGCGCAGATTGAGGTTTTTGTAAAAGGCCGAATGAATATCCGGCCTGAGATTGCTGATAAGTTTGCTTGTGCGGGCCTGTTCCCCTCACCCTAACCCTCTCCCCGAGGGGGCGAGGGGACTGTCCGTGCGCGCTTTCGAATTAGCCGAGGATTTTTTCCAGATCAGCGCGAACTTCAGCAACCGGCTTGGTGCCGTCAACTTTCGCGTATTTGGTATTACCCGCTTCTGCTTCTTTGGAGTAGTAGCCGATCAGCGGTGCTGTCATCTGATGGTATTCAACCAGACGTTTACGTACGGTCTCTTCCTGATCATCTTTACGGGTA…	essential	none	AGTTCTTCACCGGTAACGTCGTCTTTGCCTT	493058	493088	CGGTACAACGAAGACTGAGGACGATGGGGACATAGAACACGGTCTCTAAACAGTTCTTCACCGGTAACGTCGTCTTTGCCTTATGCTTGAGACCGGTTCCTAGACCTCCTGGATGGATAA	NO	FALSE	AGTTCTTCACCGGTAACGTCGT	FALSE	essential-counterselection-gRNA-00377
CDS	fig|679895.18.peg.470	BW25113_0474	adk	Adenylate kinase (EC 2.7.4.3)	TRUE	645	492631	493275	996	492495	493490	+	-	ACTTGTTGATAATTGTAGCGGAAAAGTGAGGAAGAAGAACTAATTGCTGTGAGAGGTCAAATCAGAAAAAGGAATAGCGCAGATTGAGGTTTTTGTAAAAGGCCGAATGAATATCCGGCCTGAGATTGCTGATAAGTTTGCTTGTGCGGGCCTGTTCCCCTCACCCTAACCCTCTCCCCGAGGGGGCGAGGGGACTGTCCGTGCGCGCTTTCGAATTAGCCGAGGATTTTTTCCAGATCAGCGCGAACTTCAGCAACCGGCTTGGTGCCGTCAACTTTCGCGTATTTGGTATTACCCGCTTCTGCTTCTTTGGAGTAGTAGCCGATCAGCGGTGCTGTCATCTGATGGTATTCAACCAGACGTTTACGTACGGTCTCTTCCTGATCATCTTTACGGGTA…	essential	none	GTTCTTCACCGGTAACGTCGTCTTTGCCTTC	493057	493087	CGGTACAACGAAGACTGAGGACGATGGGGACATAGAACACGGTCTCTAAACGTTCTTCACCGGTAACGTCGTCTTTGCCTTCATGCTTGAGACCGGTTCCTAGACCTCCTGGATGGATAA	NO	FALSE	GTTCTTCACCGGTAACGTCGTC	FALSE	essential-counterselection-gRNA-00378
CDS	fig|679895.18.peg.470	BW25113_0474	adk	Adenylate kinase (EC 2.7.4.3)	TRUE	645	492631	493275	996	492495	493490	+	-	ACTTGTTGATAATTGTAGCGGAAAAGTGAGGAAGAAGAACTAATTGCTGTGAGAGGTCAAATCAGAAAAAGGAATAGCGCAGATTGAGGTTTTTGTAAAAGGCCGAATGAATATCCGGCCTGAGATTGCTGATAAGTTTGCTTGTGCGGGCCTGTTCCCCTCACCCTAACCCTCTCCCCGAGGGGGCGAGGGGACTGTCCGTGCGCGCTTTCGAATTAGCCGAGGATTTTTTCCAGATCAGCGCGAACTTCAGCAACCGGCTTGGTGCCGTCAACTTTCGCGTATTTGGTATTACCCGCTTCTGCTTCTTTGGAGTAGTAGCCGATCAGCGGTGCTGTCATCTGATGGTATTCAACCAGACGTTTACGTACGGTCTCTTCCTGATCATCTTTACGGGTA…	essential	none	TTCTTCACCGGTAACGTCGTCTTTGCCTTCT	493056	493086	CGGTACAACGAAGACTGAGGACGATGGGGACATAGAACACGGTCTCTAAACTTCTTCACCGGTAACGTCGTCTTTGCCTTCTATGCTTGAGACCGGTTCCTAGACCTCCTGGATGGATAA	NO	FALSE	TTCTTCACCGGTAACGTCGTCT	FALSE	essential-counterselection-gRNA-00379
CDS	fig|679895.18.peg.470	BW25113_0474	adk	Adenylate kinase (EC 2.7.4.3)	TRUE	645	492631	493275	996	492495	493490	+	-	ACTTGTTGATAATTGTAGCGGAAAAGTGAGGAAGAAGAACTAATTGCTGTGAGAGGTCAAATCAGAAAAAGGAATAGCGCAGATTGAGGTTTTTGTAAAAGGCCGAATGAATATCCGGCCTGAGATTGCTGATAAGTTTGCTTGTGCGGGCCTGTTCCCCTCACCCTAACCCTCTCCCCGAGGGGGCGAGGGGACTGTCCGTGCGCGCTTTCGAATTAGCCGAGGATTTTTTCCAGATCAGCGCGAACTTCAGCAACCGGCTTGGTGCCGTCAACTTTCGCGTATTTGGTATTACCCGCTTCTGCTTCTTTGGAGTAGTAGCCGATCAGCGGTGCTGTCATCTGATGGTATTCAACCAGACGTTTACGTACGGTCTCTTCCTGATCATCTTTACGGGTA…	essential	none	TCTTCACCGGTAACGTCGTCTTTGCCTTCTA	493055	493085	CGGTACAACGAAGACTGAGGACGATGGGGACATAGAACACGGTCTCTAAACTCTTCACCGGTAACGTCGTCTTTGCCTTCTAATGCTTGAGACCGGTTCCTAGACCTCCTGGATGGATAA	NO	FALSE	TCTTCACCGGTAACGTCGTCTT	FALSE	essential-counterselection-gRNA-00380
CDS	fig|679895.18.peg.470	BW25113_0474	adk	Adenylate kinase (EC 2.7.4.3)	TRUE	645	492631	493275	996	492495	493490	+	-	ACTTGTTGATAATTGTAGCGGAAAAGTGAGGAAGAAGAACTAATTGCTGTGAGAGGTCAAATCAGAAAAAGGAATAGCGCAGATTGAGGTTTTTGTAAAAGGCCGAATGAATATCCGGCCTGAGATTGCTGATAAGTTTGCTTGTGCGGGCCTGTTCCCCTCACCCTAACCCTCTCCCCGAGGGGGCGAGGGGACTGTCCGTGCGCGCTTTCGAATTAGCCGAGGATTTTTTCCAGATCAGCGCGAACTTCAGCAACCGGCTTGGTGCCGTCAACTTTCGCGTATTTGGTATTACCCGCTTCTGCTTCTTTGGAGTAGTAGCCGATCAGCGGTGCTGTCATCTGATGGTATTCAACCAGACGTTTACGTACGGTCTCTTCCTGATCATCTTTACGGGTA…	essential	none	CTTCACCGGTAACGTCGTCTTTGCCTTCTAC	493054	493084	CGGTACAACGAAGACTGAGGACGATGGGGACATAGAACACGGTCTCTAAACCTTCACCGGTAACGTCGTCTTTGCCTTCTACATGCTTGAGACCGGTTCCTAGACCTCCTGGATGGATAA	NO	FALSE	CTTCACCGGTAACGTCGTCTTT	FALSE	essential-counterselection-gRNA-00381
CDS	fig|679895.18.peg.470	BW25113_0474	adk	Adenylate kinase (EC 2.7.4.3)	TRUE	645	492631	493275	996	492495	493490	+	-	ACTTGTTGATAATTGTAGCGGAAAAGTGAGGAAGAAGAACTAATTGCTGTGAGAGGTCAAATCAGAAAAAGGAATAGCGCAGATTGAGGTTTTTGTAAAAGGCCGAATGAATATCCGGCCTGAGATTGCTGATAAGTTTGCTTGTGCGGGCCTGTTCCCCTCACCCTAACCCTCTCCCCGAGGGGGCGAGGGGACTGTCCGTGCGCGCTTTCGAATTAGCCGAGGATTTTTTCCAGATCAGCGCGAACTTCAGCAACCGGCTTGGTGCCGTCAACTTTCGCGTATTTGGTATTACCCGCTTCTGCTTCTTTGGAGTAGTAGCCGATCAGCGGTGCTGTCATCTGATGGTATTCAACCAGACGTTTACGTACGGTCTCTTCCTGATCATCTTTACGGGTA…	essential	none	TTCACCGGTAACGTCGTCTTTGCCTTCTACT	493053	493083	CGGTACAACGAAGACTGAGGACGATGGGGACATAGAACACGGTCTCTAAACTTCACCGGTAACGTCGTCTTTGCCTTCTACTATGCTTGAGACCGGTTCCTAGACCTCCTGGATGGATAA	NO	FALSE	TTCACCGGTAACGTCGTCTTTG	FALSE	essential-counterselection-gRNA-00382
CDS	fig|679895.18.peg.470	BW25113_0474	adk	Adenylate kinase (EC 2.7.4.3)	TRUE	645	492631	493275	996	492495	493490	+	-	ACTTGTTGATAATTGTAGCGGAAAAGTGAGGAAGAAGAACTAATTGCTGTGAGAGGTCAAATCAGAAAAAGGAATAGCGCAGATTGAGGTTTTTGTAAAAGGCCGAATGAATATCCGGCCTGAGATTGCTGATAAGTTTGCTTGTGCGGGCCTGTTCCCCTCACCCTAACCCTCTCCCCGAGGGGGCGAGGGGACTGTCCGTGCGCGCTTTCGAATTAGCCGAGGATTTTTTCCAGATCAGCGCGAACTTCAGCAACCGGCTTGGTGCCGTCAACTTTCGCGTATTTGGTATTACCCGCTTCTGCTTCTTTGGAGTAGTAGCCGATCAGCGGTGCTGTCATCTGATGGTATTCAACCAGACGTTTACGTACGGTCTCTTCCTGATCATCTTTACGGGTA…	essential	none	TCACCGGTAACGTCGTCTTTGCCTTCTACTT	493052	493082	CGGTACAACGAAGACTGAGGACGATGGGGACATAGAACACGGTCTCTAAACTCACCGGTAACGTCGTCTTTGCCTTCTACTTATGCTTGAGACCGGTTCCTAGACCTCCTGGATGGATAA	NO	FALSE	TCACCGGTAACGTCGTCTTTGC	FALSE	essential-counterselection-gRNA-00383
CDS	fig|679895.18.peg.470	BW25113_0474	adk	Adenylate kinase (EC 2.7.4.3)	TRUE	645	492631	493275	996	492495	493490	+	-	ACTTGTTGATAATTGTAGCGGAAAAGTGAGGAAGAAGAACTAATTGCTGTGAGAGGTCAAATCAGAAAAAGGAATAGCGCAGATTGAGGTTTTTGTAAAAGGCCGAATGAATATCCGGCCTGAGATTGCTGATAAGTTTGCTTGTGCGGGCCTGTTCCCCTCACCCTAACCCTCTCCCCGAGGGGGCGAGGGGACTGTCCGTGCGCGCTTTCGAATTAGCCGAGGATTTTTTCCAGATCAGCGCGAACTTCAGCAACCGGCTTGGTGCCGTCAACTTTCGCGTATTTGGTATTACCCGCTTCTGCTTCTTTGGAGTAGTAGCCGATCAGCGGTGCTGTCATCTGATGGTATTCAACCAGACGTTTACGTACGGTCTCTTCCTGATCATCTTTACGGGTA…	essential	none	CACCGGTAACGTCGTCTTTGCCTTCTACTTT	493051	493081	CGGTACAACGAAGACTGAGGACGATGGGGACATAGAACACGGTCTCTAAACCACCGGTAACGTCGTCTTTGCCTTCTACTTTATGCTTGAGACCGGTTCCTAGACCTCCTGGATGGATAA	NO	FALSE	CACCGGTAACGTCGTCTTTGCC	FALSE	essential-counterselection-gRNA-00384
CDS	fig|679895.18.peg.470	BW25113_0474	adk	Adenylate kinase (EC 2.7.4.3)	TRUE	645	492631	493275	996	492495	493490	+	-	ACTTGTTGATAATTGTAGCGGAAAAGTGAGGAAGAAGAACTAATTGCTGTGAGAGGTCAAATCAGAAAAAGGAATAGCGCAGATTGAGGTTTTTGTAAAAGGCCGAATGAATATCCGGCCTGAGATTGCTGATAAGTTTGCTTGTGCGGGCCTGTTCCCCTCACCCTAACCCTCTCCCCGAGGGGGCGAGGGGACTGTCCGTGCGCGCTTTCGAATTAGCCGAGGATTTTTTCCAGATCAGCGCGAACTTCAGCAACCGGCTTGGTGCCGTCAACTTTCGCGTATTTGGTATTACCCGCTTCTGCTTCTTTGGAGTAGTAGCCGATCAGCGGTGCTGTCATCTGATGGTATTCAACCAGACGTTTACGTACGGTCTCTTCCTGATCATCTTTACGGGTA…	essential	none	ACCGGTAACGTCGTCTTTGCCTTCTACTTTC	493050	493080	CGGTACAACGAAGACTGAGGACGATGGGGACATAGAACACGGTCTCTAAACACCGGTAACGTCGTCTTTGCCTTCTACTTTCATGCTTGAGACCGGTTCCTAGACCTCCTGGATGGATAA	NO	FALSE	ACCGGTAACGTCGTCTTTGCCT	FALSE	essential-counterselection-gRNA-00385
CDS	fig|679895.18.peg.470	BW25113_0474	adk	Adenylate kinase (EC 2.7.4.3)	TRUE	645	492631	493275	996	492495	493490	+	-	ACTTGTTGATAATTGTAGCGGAAAAGTGAGGAAGAAGAACTAATTGCTGTGAGAGGTCAAATCAGAAAAAGGAATAGCGCAGATTGAGGTTTTTGTAAAAGGCCGAATGAATATCCGGCCTGAGATTGCTGATAAGTTTGCTTGTGCGGGCCTGTTCCCCTCACCCTAACCCTCTCCCCGAGGGGGCGAGGGGACTGTCCGTGCGCGCTTTCGAATTAGCCGAGGATTTTTTCCAGATCAGCGCGAACTTCAGCAACCGGCTTGGTGCCGTCAACTTTCGCGTATTTGGTATTACCCGCTTCTGCTTCTTTGGAGTAGTAGCCGATCAGCGGTGCTGTCATCTGATGGTATTCAACCAGACGTTTACGTACGGTCTCTTCCTGATCATCTTTACGGGTA…	essential	none	CCGGTAACGTCGTCTTTGCCTTCTACTTTCG	493049	493079	CGGTACAACGAAGACTGAGGACGATGGGGACATAGAACACGGTCTCTAAACCCGGTAACGTCGTCTTTGCCTTCTACTTTCGATGCTTGAGACCGGTTCCTAGACCTCCTGGATGGATAA	NO	FALSE	CCGGTAACGTCGTCTTTGCCTT	FALSE	essential-counterselection-gRNA-00386
CDS	fig|679895.18.peg.470	BW25113_0474	adk	Adenylate kinase (EC 2.7.4.3)	TRUE	645	492631	493275	996	492495	493490	+	-	ACTTGTTGATAATTGTAGCGGAAAAGTGAGGAAGAAGAACTAATTGCTGTGAGAGGTCAAATCAGAAAAAGGAATAGCGCAGATTGAGGTTTTTGTAAAAGGCCGAATGAATATCCGGCCTGAGATTGCTGATAAGTTTGCTTGTGCGGGCCTGTTCCCCTCACCCTAACCCTCTCCCCGAGGGGGCGAGGGGACTGTCCGTGCGCGCTTTCGAATTAGCCGAGGATTTTTTCCAGATCAGCGCGAACTTCAGCAACCGGCTTGGTGCCGTCAACTTTCGCGTATTTGGTATTACCCGCTTCTGCTTCTTTGGAGTAGTAGCCGATCAGCGGTGCTGTCATCTGATGGTATTCAACCAGACGTTTACGTACGGTCTCTTCCTGATCATCTTTACGGGTA…	essential	none	CGGTAACGTCGTCTTTGCCTTCTACTTTCGG	493048	493078	CGGTACAACGAAGACTGAGGACGATGGGGACATAGAACACGGTCTCTAAACCGGTAACGTCGTCTTTGCCTTCTACTTTCGGATGCTTGAGACCGGTTCCTAGACCTCCTGGATGGATAA	NO	FALSE	CGGTAACGTCGTCTTTGCCTTC	FALSE	essential-counterselection-gRNA-00387
CDS	fig|679895.18.peg.470	BW25113_0474	adk	Adenylate kinase (EC 2.7.4.3)	TRUE	645	492631	493275	996	492495	493490	+	-	ACTTGTTGATAATTGTAGCGGAAAAGTGAGGAAGAAGAACTAATTGCTGTGAGAGGTCAAATCAGAAAAAGGAATAGCGCAGATTGAGGTTTTTGTAAAAGGCCGAATGAATATCCGGCCTGAGATTGCTGATAAGTTTGCTTGTGCGGGCCTGTTCCCCTCACCCTAACCCTCTCCCCGAGGGGGCGAGGGGACTGTCCGTGCGCGCTTTCGAATTAGCCGAGGATTTTTTCCAGATCAGCGCGAACTTCAGCAACCGGCTTGGTGCCGTCAACTTTCGCGTATTTGGTATTACCCGCTTCTGCTTCTTTGGAGTAGTAGCCGATCAGCGGTGCTGTCATCTGATGGTATTCAACCAGACGTTTACGTACGGTCTCTTCCTGATCATCTTTACGGGTA…	essential	none	GGTAACGTCGTCTTTGCCTTCTACTTTCGGC	493047	493077	CGGTACAACGAAGACTGAGGACGATGGGGACATAGAACACGGTCTCTAAACGGTAACGTCGTCTTTGCCTTCTACTTTCGGCATGCTTGAGACCGGTTCCTAGACCTCCTGGATGGATAA	NO	FALSE	GGTAACGTCGTCTTTGCCTTCT	FALSE	essential-counterselection-gRNA-00388
CDS	fig|679895.18.peg.470	BW25113_0474	adk	Adenylate kinase (EC 2.7.4.3)	TRUE	645	492631	493275	996	492495	493490	+	-	ACTTGTTGATAATTGTAGCGGAAAAGTGAGGAAGAAGAACTAATTGCTGTGAGAGGTCAAATCAGAAAAAGGAATAGCGCAGATTGAGGTTTTTGTAAAAGGCCGAATGAATATCCGGCCTGAGATTGCTGATAAGTTTGCTTGTGCGGGCCTGTTCCCCTCACCCTAACCCTCTCCCCGAGGGGGCGAGGGGACTGTCCGTGCGCGCTTTCGAATTAGCCGAGGATTTTTTCCAGATCAGCGCGAACTTCAGCAACCGGCTTGGTGCCGTCAACTTTCGCGTATTTGGTATTACCCGCTTCTGCTTCTTTGGAGTAGTAGCCGATCAGCGGTGCTGTCATCTGATGGTATTCAACCAGACGTTTACGTACGGTCTCTTCCTGATCATCTTTACGGGTA…	essential	none	GTAACGTCGTCTTTGCCTTCTACTTTCGGCG	493046	493076	CGGTACAACGAAGACTGAGGACGATGGGGACATAGAACACGGTCTCTAAACGTAACGTCGTCTTTGCCTTCTACTTTCGGCGATGCTTGAGACCGGTTCCTAGACCTCCTGGATGGATAA	NO	FALSE	GTAACGTCGTCTTTGCCTTCTA	FALSE	essential-counterselection-gRNA-00389
CDS	fig|679895.18.peg.470	BW25113_0474	adk	Adenylate kinase (EC 2.7.4.3)	TRUE	645	492631	493275	996	492495	493490	+	-	ACTTGTTGATAATTGTAGCGGAAAAGTGAGGAAGAAGAACTAATTGCTGTGAGAGGTCAAATCAGAAAAAGGAATAGCGCAGATTGAGGTTTTTGTAAAAGGCCGAATGAATATCCGGCCTGAGATTGCTGATAAGTTTGCTTGTGCGGGCCTGTTCCCCTCACCCTAACCCTCTCCCCGAGGGGGCGAGGGGACTGTCCGTGCGCGCTTTCGAATTAGCCGAGGATTTTTTCCAGATCAGCGCGAACTTCAGCAACCGGCTTGGTGCCGTCAACTTTCGCGTATTTGGTATTACCCGCTTCTGCTTCTTTGGAGTAGTAGCCGATCAGCGGTGCTGTCATCTGATGGTATTCAACCAGACGTTTACGTACGGTCTCTTCCTGATCATCTTTACGGGTA…	essential	none	TAACGTCGTCTTTGCCTTCTACTTTCGGCGG	493045	493075	CGGTACAACGAAGACTGAGGACGATGGGGACATAGAACACGGTCTCTAAACTAACGTCGTCTTTGCCTTCTACTTTCGGCGGATGCTTGAGACCGGTTCCTAGACCTCCTGGATGGATAA	NO	FALSE	TAACGTCGTCTTTGCCTTCTAC	FALSE	essential-counterselection-gRNA-00390
CDS	fig|679895.18.peg.470	BW25113_0474	adk	Adenylate kinase (EC 2.7.4.3)	TRUE	645	492631	493275	996	492495	493490	+	-	ACTTGTTGATAATTGTAGCGGAAAAGTGAGGAAGAAGAACTAATTGCTGTGAGAGGTCAAATCAGAAAAAGGAATAGCGCAGATTGAGGTTTTTGTAAAAGGCCGAATGAATATCCGGCCTGAGATTGCTGATAAGTTTGCTTGTGCGGGCCTGTTCCCCTCACCCTAACCCTCTCCCCGAGGGGGCGAGGGGACTGTCCGTGCGCGCTTTCGAATTAGCCGAGGATTTTTTCCAGATCAGCGCGAACTTCAGCAACCGGCTTGGTGCCGTCAACTTTCGCGTATTTGGTATTACCCGCTTCTGCTTCTTTGGAGTAGTAGCCGATCAGCGGTGCTGTCATCTGATGGTATTCAACCAGACGTTTACGTACGGTCTCTTCCTGATCATCTTTACGGGTA…	essential	none	AACGTCGTCTTTGCCTTCTACTTTCGGCGGA	493044	493074	CGGTACAACGAAGACTGAGGACGATGGGGACATAGAACACGGTCTCTAAACAACGTCGTCTTTGCCTTCTACTTTCGGCGGAATGCTTGAGACCGGTTCCTAGACCTCCTGGATGGATAA	NO	FALSE	AACGTCGTCTTTGCCTTCTACT	FALSE	essential-counterselection-gRNA-00391
CDS	fig|679895.18.peg.470	BW25113_0474	adk	Adenylate kinase (EC 2.7.4.3)	TRUE	645	492631	493275	996	492495	493490	+	-	ACTTGTTGATAATTGTAGCGGAAAAGTGAGGAAGAAGAACTAATTGCTGTGAGAGGTCAAATCAGAAAAAGGAATAGCGCAGATTGAGGTTTTTGTAAAAGGCCGAATGAATATCCGGCCTGAGATTGCTGATAAGTTTGCTTGTGCGGGCCTGTTCCCCTCACCCTAACCCTCTCCCCGAGGGGGCGAGGGGACTGTCCGTGCGCGCTTTCGAATTAGCCGAGGATTTTTTCCAGATCAGCGCGAACTTCAGCAACCGGCTTGGTGCCGTCAACTTTCGCGTATTTGGTATTACCCGCTTCTGCTTCTTTGGAGTAGTAGCCGATCAGCGGTGCTGTCATCTGATGGTATTCAACCAGACGTTTACGTACGGTCTCTTCCTGATCATCTTTACGGGTA…	essential	none	ACGTCGTCTTTGCCTTCTACTTTCGGCGGAT	493043	493073	CGGTACAACGAAGACTGAGGACGATGGGGACATAGAACACGGTCTCTAAACACGTCGTCTTTGCCTTCTACTTTCGGCGGATATGCTTGAGACCGGTTCCTAGACCTCCTGGATGGATAA	NO	FALSE	ACGTCGTCTTTGCCTTCTACTT	FALSE	essential-counterselection-gRNA-00392
CDS	fig|679895.18.peg.470	BW25113_0474	adk	Adenylate kinase (EC 2.7.4.3)	TRUE	645	492631	493275	996	492495	493490	+	-	ACTTGTTGATAATTGTAGCGGAAAAGTGAGGAAGAAGAACTAATTGCTGTGAGAGGTCAAATCAGAAAAAGGAATAGCGCAGATTGAGGTTTTTGTAAAAGGCCGAATGAATATCCGGCCTGAGATTGCTGATAAGTTTGCTTGTGCGGGCCTGTTCCCCTCACCCTAACCCTCTCCCCGAGGGGGCGAGGGGACTGTCCGTGCGCGCTTTCGAATTAGCCGAGGATTTTTTCCAGATCAGCGCGAACTTCAGCAACCGGCTTGGTGCCGTCAACTTTCGCGTATTTGGTATTACCCGCTTCTGCTTCTTTGGAGTAGTAGCCGATCAGCGGTGCTGTCATCTGATGGTATTCAACCAGACGTTTACGTACGGTCTCTTCCTGATCATCTTTACGGGTA…	essential	none	CGTCGTCTTTGCCTTCTACTTTCGGCGGATT	493042	493072	CGGTACAACGAAGACTGAGGACGATGGGGACATAGAACACGGTCTCTAAACCGTCGTCTTTGCCTTCTACTTTCGGCGGATTATGCTTGAGACCGGTTCCTAGACCTCCTGGATGGATAA	NO	FALSE	CGTCGTCTTTGCCTTCTACTTT	FALSE	essential-counterselection-gRNA-00393
CDS	fig|679895.18.peg.470	BW25113_0474	adk	Adenylate kinase (EC 2.7.4.3)	TRUE	645	492631	493275	996	492495	493490	+	-	ACTTGTTGATAATTGTAGCGGAAAAGTGAGGAAGAAGAACTAATTGCTGTGAGAGGTCAAATCAGAAAAAGGAATAGCGCAGATTGAGGTTTTTGTAAAAGGCCGAATGAATATCCGGCCTGAGATTGCTGATAAGTTTGCTTGTGCGGGCCTGTTCCCCTCACCCTAACCCTCTCCCCGAGGGGGCGAGGGGACTGTCCGTGCGCGCTTTCGAATTAGCCGAGGATTTTTTCCAGATCAGCGCGAACTTCAGCAACCGGCTTGGTGCCGTCAACTTTCGCGTATTTGGTATTACCCGCTTCTGCTTCTTTGGAGTAGTAGCCGATCAGCGGTGCTGTCATCTGATGGTATTCAACCAGACGTTTACGTACGGTCTCTTCCTGATCATCTTTACGGGTA…	essential	none	GTCGTCTTTGCCTTCTACTTTCGGCGGATTG	493041	493071	CGGTACAACGAAGACTGAGGACGATGGGGACATAGAACACGGTCTCTAAACGTCGTCTTTGCCTTCTACTTTCGGCGGATTGATGCTTGAGACCGGTTCCTAGACCTCCTGGATGGATAA	NO	FALSE	GTCGTCTTTGCCTTCTACTTTC	FALSE	essential-counterselection-gRNA-00394
CDS	fig|679895.18.peg.470	BW25113_0474	adk	Adenylate kinase (EC 2.7.4.3)	TRUE	645	492631	493275	996	492495	493490	+	-	ACTTGTTGATAATTGTAGCGGAAAAGTGAGGAAGAAGAACTAATTGCTGTGAGAGGTCAAATCAGAAAAAGGAATAGCGCAGATTGAGGTTTTTGTAAAAGGCCGAATGAATATCCGGCCTGAGATTGCTGATAAGTTTGCTTGTGCGGGCCTGTTCCCCTCACCCTAACCCTCTCCCCGAGGGGGCGAGGGGACTGTCCGTGCGCGCTTTCGAATTAGCCGAGGATTTTTTCCAGATCAGCGCGAACTTCAGCAACCGGCTTGGTGCCGTCAACTTTCGCGTATTTGGTATTACCCGCTTCTGCTTCTTTGGAGTAGTAGCCGATCAGCGGTGCTGTCATCTGATGGTATTCAACCAGACGTTTACGTACGGTCTCTTCCTGATCATCTTTACGGGTA…	essential	none	TCGTCTTTGCCTTCTACTTTCGGCGGATTGA	493040	493070	CGGTACAACGAAGACTGAGGACGATGGGGACATAGAACACGGTCTCTAAACTCGTCTTTGCCTTCTACTTTCGGCGGATTGAATGCTTGAGACCGGTTCCTAGACCTCCTGGATGGATAA	NO	FALSE	TCGTCTTTGCCTTCTACTTTCG	FALSE	essential-counterselection-gRNA-00395
CDS	fig|679895.18.peg.470	BW25113_0474	adk	Adenylate kinase (EC 2.7.4.3)	TRUE	645	492631	493275	996	492495	493490	+	-	ACTTGTTGATAATTGTAGCGGAAAAGTGAGGAAGAAGAACTAATTGCTGTGAGAGGTCAAATCAGAAAAAGGAATAGCGCAGATTGAGGTTTTTGTAAAAGGCCGAATGAATATCCGGCCTGAGATTGCTGATAAGTTTGCTTGTGCGGGCCTGTTCCCCTCACCCTAACCCTCTCCCCGAGGGGGCGAGGGGACTGTCCGTGCGCGCTTTCGAATTAGCCGAGGATTTTTTCCAGATCAGCGCGAACTTCAGCAACCGGCTTGGTGCCGTCAACTTTCGCGTATTTGGTATTACCCGCTTCTGCTTCTTTGGAGTAGTAGCCGATCAGCGGTGCTGTCATCTGATGGTATTCAACCAGACGTTTACGTACGGTCTCTTCCTGATCATCTTTACGGGTA…	essential	none	CGTCTTTGCCTTCTACTTTCGGCGGATTGAA	493039	493069	CGGTACAACGAAGACTGAGGACGATGGGGACATAGAACACGGTCTCTAAACCGTCTTTGCCTTCTACTTTCGGCGGATTGAAATGCTTGAGACCGGTTCCTAGACCTCCTGGATGGATAA	NO	FALSE	CGTCTTTGCCTTCTACTTTCGG	FALSE	essential-counterselection-gRNA-00396
CDS	fig|679895.18.peg.470	BW25113_0474	adk	Adenylate kinase (EC 2.7.4.3)	TRUE	645	492631	493275	996	492495	493490	+	-	ACTTGTTGATAATTGTAGCGGAAAAGTGAGGAAGAAGAACTAATTGCTGTGAGAGGTCAAATCAGAAAAAGGAATAGCGCAGATTGAGGTTTTTGTAAAAGGCCGAATGAATATCCGGCCTGAGATTGCTGATAAGTTTGCTTGTGCGGGCCTGTTCCCCTCACCCTAACCCTCTCCCCGAGGGGGCGAGGGGACTGTCCGTGCGCGCTTTCGAATTAGCCGAGGATTTTTTCCAGATCAGCGCGAACTTCAGCAACCGGCTTGGTGCCGTCAACTTTCGCGTATTTGGTATTACCCGCTTCTGCTTCTTTGGAGTAGTAGCCGATCAGCGGTGCTGTCATCTGATGGTATTCAACCAGACGTTTACGTACGGTCTCTTCCTGATCATCTTTACGGGTA…	essential	none	GTCTTTGCCTTCTACTTTCGGCGGATTGAAT	493038	493068	CGGTACAACGAAGACTGAGGACGATGGGGACATAGAACACGGTCTCTAAACGTCTTTGCCTTCTACTTTCGGCGGATTGAATATGCTTGAGACCGGTTCCTAGACCTCCTGGATGGATAA	NO	FALSE	GTCTTTGCCTTCTACTTTCGGC	FALSE	essential-counterselection-gRNA-00397
CDS	fig|679895.18.peg.470	BW25113_0474	adk	Adenylate kinase (EC 2.7.4.3)	TRUE	645	492631	493275	996	492495	493490	+	-	ACTTGTTGATAATTGTAGCGGAAAAGTGAGGAAGAAGAACTAATTGCTGTGAGAGGTCAAATCAGAAAAAGGAATAGCGCAGATTGAGGTTTTTGTAAAAGGCCGAATGAATATCCGGCCTGAGATTGCTGATAAGTTTGCTTGTGCGGGCCTGTTCCCCTCACCCTAACCCTCTCCCCGAGGGGGCGAGGGGACTGTCCGTGCGCGCTTTCGAATTAGCCGAGGATTTTTTCCAGATCAGCGCGAACTTCAGCAACCGGCTTGGTGCCGTCAACTTTCGCGTATTTGGTATTACCCGCTTCTGCTTCTTTGGAGTAGTAGCCGATCAGCGGTGCTGTCATCTGATGGTATTCAACCAGACGTTTACGTACGGTCTCTTCCTGATCATCTTTACGGGTA…	essential	none	TCTTTGCCTTCTACTTTCGGCGGATTGAATT	493037	493067	CGGTACAACGAAGACTGAGGACGATGGGGACATAGAACACGGTCTCTAAACTCTTTGCCTTCTACTTTCGGCGGATTGAATTATGCTTGAGACCGGTTCCTAGACCTCCTGGATGGATAA	NO	FALSE	TCTTTGCCTTCTACTTTCGGCG	FALSE	essential-counterselection-gRNA-00398
CDS	fig|679895.18.peg.470	BW25113_0474	adk	Adenylate kinase (EC 2.7.4.3)	TRUE	645	492631	493275	996	492495	493490	+	-	ACTTGTTGATAATTGTAGCGGAAAAGTGAGGAAGAAGAACTAATTGCTGTGAGAGGTCAAATCAGAAAAAGGAATAGCGCAGATTGAGGTTTTTGTAAAAGGCCGAATGAATATCCGGCCTGAGATTGCTGATAAGTTTGCTTGTGCGGGCCTGTTCCCCTCACCCTAACCCTCTCCCCGAGGGGGCGAGGGGACTGTCCGTGCGCGCTTTCGAATTAGCCGAGGATTTTTTCCAGATCAGCGCGAACTTCAGCAACCGGCTTGGTGCCGTCAACTTTCGCGTATTTGGTATTACCCGCTTCTGCTTCTTTGGAGTAGTAGCCGATCAGCGGTGCTGTCATCTGATGGTATTCAACCAGACGTTTACGTACGGTCTCTTCCTGATCATCTTTACGGGTA…	essential	none	CTTTGCCTTCTACTTTCGGCGGATTGAATTT	493036	493066	CGGTACAACGAAGACTGAGGACGATGGGGACATAGAACACGGTCTCTAAACCTTTGCCTTCTACTTTCGGCGGATTGAATTTATGCTTGAGACCGGTTCCTAGACCTCCTGGATGGATAA	NO	FALSE	CTTTGCCTTCTACTTTCGGCGG	FALSE	essential-counterselection-gRNA-00399
CDS	fig|679895.18.peg.470	BW25113_0474	adk	Adenylate kinase (EC 2.7.4.3)	TRUE	645	492631	493275	996	492495	493490	+	-	ACTTGTTGATAATTGTAGCGGAAAAGTGAGGAAGAAGAACTAATTGCTGTGAGAGGTCAAATCAGAAAAAGGAATAGCGCAGATTGAGGTTTTTGTAAAAGGCCGAATGAATATCCGGCCTGAGATTGCTGATAAGTTTGCTTGTGCGGGCCTGTTCCCCTCACCCTAACCCTCTCCCCGAGGGGGCGAGGGGACTGTCCGTGCGCGCTTTCGAATTAGCCGAGGATTTTTTCCAGATCAGCGCGAACTTCAGCAACCGGCTTGGTGCCGTCAACTTTCGCGTATTTGGTATTACCCGCTTCTGCTTCTTTGGAGTAGTAGCCGATCAGCGGTGCTGTCATCTGATGGTATTCAACCAGACGTTTACGTACGGTCTCTTCCTGATCATCTTTACGGGTA…	essential	none	TTTGCCTTCTACTTTCGGCGGATTGAATTTA	493035	493065	CGGTACAACGAAGACTGAGGACGATGGGGACATAGAACACGGTCTCTAAACTTTGCCTTCTACTTTCGGCGGATTGAATTTAATGCTTGAGACCGGTTCCTAGACCTCCTGGATGGATAA	NO	FALSE	TTTGCCTTCTACTTTCGGCGGA	FALSE	essential-counterselection-gRNA-00400
CDS	fig|679895.18.peg.470	BW25113_0474	adk	Adenylate kinase (EC 2.7.4.3)	TRUE	645	492631	493275	996	492495	493490	+	-	ACTTGTTGATAATTGTAGCGGAAAAGTGAGGAAGAAGAACTAATTGCTGTGAGAGGTCAAATCAGAAAAAGGAATAGCGCAGATTGAGGTTTTTGTAAAAGGCCGAATGAATATCCGGCCTGAGATTGCTGATAAGTTTGCTTGTGCGGGCCTGTTCCCCTCACCCTAACCCTCTCCCCGAGGGGGCGAGGGGACTGTCCGTGCGCGCTTTCGAATTAGCCGAGGATTTTTTCCAGATCAGCGCGAACTTCAGCAACCGGCTTGGTGCCGTCAACTTTCGCGTATTTGGTATTACCCGCTTCTGCTTCTTTGGAGTAGTAGCCGATCAGCGGTGCTGTCATCTGATGGTATTCAACCAGACGTTTACGTACGGTCTCTTCCTGATCATCTTTACGGGTA…	essential	none	TTGCCTTCTACTTTCGGCGGATTGAATTTAA	493034	493064	CGGTACAACGAAGACTGAGGACGATGGGGACATAGAACACGGTCTCTAAACTTGCCTTCTACTTTCGGCGGATTGAATTTAAATGCTTGAGACCGGTTCCTAGACCTCCTGGATGGATAA	NO	FALSE	TTGCCTTCTACTTTCGGCGGAT	FALSE	essential-counterselection-gRNA-00401
CDS	fig|679895.18.peg.470	BW25113_0474	adk	Adenylate kinase (EC 2.7.4.3)	TRUE	645	492631	493275	996	492495	493490	+	-	ACTTGTTGATAATTGTAGCGGAAAAGTGAGGAAGAAGAACTAATTGCTGTGAGAGGTCAAATCAGAAAAAGGAATAGCGCAGATTGAGGTTTTTGTAAAAGGCCGAATGAATATCCGGCCTGAGATTGCTGATAAGTTTGCTTGTGCGGGCCTGTTCCCCTCACCCTAACCCTCTCCCCGAGGGGGCGAGGGGACTGTCCGTGCGCGCTTTCGAATTAGCCGAGGATTTTTTCCAGATCAGCGCGAACTTCAGCAACCGGCTTGGTGCCGTCAACTTTCGCGTATTTGGTATTACCCGCTTCTGCTTCTTTGGAGTAGTAGCCGATCAGCGGTGCTGTCATCTGATGGTATTCAACCAGACGTTTACGTACGGTCTCTTCCTGATCATCTTTACGGGTA…	essential	none	TGCCTTCTACTTTCGGCGGATTGAATTTAAC	493033	493063	CGGTACAACGAAGACTGAGGACGATGGGGACATAGAACACGGTCTCTAAACTGCCTTCTACTTTCGGCGGATTGAATTTAACATGCTTGAGACCGGTTCCTAGACCTCCTGGATGGATAA	NO	FALSE	TGCCTTCTACTTTCGGCGGATT	FALSE	essential-counterselection-gRNA-00402
CDS	fig|679895.18.peg.470	BW25113_0474	adk	Adenylate kinase (EC 2.7.4.3)	TRUE	645	492631	493275	996	492495	493490	+	-	ACTTGTTGATAATTGTAGCGGAAAAGTGAGGAAGAAGAACTAATTGCTGTGAGAGGTCAAATCAGAAAAAGGAATAGCGCAGATTGAGGTTTTTGTAAAAGGCCGAATGAATATCCGGCCTGAGATTGCTGATAAGTTTGCTTGTGCGGGCCTGTTCCCCTCACCCTAACCCTCTCCCCGAGGGGGCGAGGGGACTGTCCGTGCGCGCTTTCGAATTAGCCGAGGATTTTTTCCAGATCAGCGCGAACTTCAGCAACCGGCTTGGTGCCGTCAACTTTCGCGTATTTGGTATTACCCGCTTCTGCTTCTTTGGAGTAGTAGCCGATCAGCGGTGCTGTCATCTGATGGTATTCAACCAGACGTTTACGTACGGTCTCTTCCTGATCATCTTTACGGGTA…	essential	none	GCCTTCTACTTTCGGCGGATTGAATTTAACG	493032	493062	CGGTACAACGAAGACTGAGGACGATGGGGACATAGAACACGGTCTCTAAACGCCTTCTACTTTCGGCGGATTGAATTTAACGATGCTTGAGACCGGTTCCTAGACCTCCTGGATGGATAA	NO	FALSE	GCCTTCTACTTTCGGCGGATTG	FALSE	essential-counterselection-gRNA-00403
CDS	fig|679895.18.peg.470	BW25113_0474	adk	Adenylate kinase (EC 2.7.4.3)	TRUE	645	492631	493275	996	492495	493490	+	-	ACTTGTTGATAATTGTAGCGGAAAAGTGAGGAAGAAGAACTAATTGCTGTGAGAGGTCAAATCAGAAAAAGGAATAGCGCAGATTGAGGTTTTTGTAAAAGGCCGAATGAATATCCGGCCTGAGATTGCTGATAAGTTTGCTTGTGCGGGCCTGTTCCCCTCACCCTAACCCTCTCCCCGAGGGGGCGAGGGGACTGTCCGTGCGCGCTTTCGAATTAGCCGAGGATTTTTTCCAGATCAGCGCGAACTTCAGCAACCGGCTTGGTGCCGTCAACTTTCGCGTATTTGGTATTACCCGCTTCTGCTTCTTTGGAGTAGTAGCCGATCAGCGGTGCTGTCATCTGATGGTATTCAACCAGACGTTTACGTACGGTCTCTTCCTGATCATCTTTACGGGTA…	essential	none	CCTTCTACTTTCGGCGGATTGAATTTAACGT	493031	493061	CGGTACAACGAAGACTGAGGACGATGGGGACATAGAACACGGTCTCTAAACCCTTCTACTTTCGGCGGATTGAATTTAACGTATGCTTGAGACCGGTTCCTAGACCTCCTGGATGGATAA	NO	FALSE	CCTTCTACTTTCGGCGGATTGA	FALSE	essential-counterselection-gRNA-00404
CDS	fig|679895.18.peg.470	BW25113_0474	adk	Adenylate kinase (EC 2.7.4.3)	TRUE	645	492631	493275	996	492495	493490	+	-	ACTTGTTGATAATTGTAGCGGAAAAGTGAGGAAGAAGAACTAATTGCTGTGAGAGGTCAAATCAGAAAAAGGAATAGCGCAGATTGAGGTTTTTGTAAAAGGCCGAATGAATATCCGGCCTGAGATTGCTGATAAGTTTGCTTGTGCGGGCCTGTTCCCCTCACCCTAACCCTCTCCCCGAGGGGGCGAGGGGACTGTCCGTGCGCGCTTTCGAATTAGCCGAGGATTTTTTCCAGATCAGCGCGAACTTCAGCAACCGGCTTGGTGCCGTCAACTTTCGCGTATTTGGTATTACCCGCTTCTGCTTCTTTGGAGTAGTAGCCGATCAGCGGTGCTGTCATCTGATGGTATTCAACCAGACGTTTACGTACGGTCTCTTCCTGATCATCTTTACGGGTA…	essential	none	CTTCTACTTTCGGCGGATTGAATTTAACGTG	493030	493060	CGGTACAACGAAGACTGAGGACGATGGGGACATAGAACACGGTCTCTAAACCTTCTACTTTCGGCGGATTGAATTTAACGTGATGCTTGAGACCGGTTCCTAGACCTCCTGGATGGATAA	NO	FALSE	CTTCTACTTTCGGCGGATTGAA	FALSE	essential-counterselection-gRNA-00405
CDS	fig|679895.18.peg.470	BW25113_0474	adk	Adenylate kinase (EC 2.7.4.3)	TRUE	645	492631	493275	996	492495	493490	+	-	ACTTGTTGATAATTGTAGCGGAAAAGTGAGGAAGAAGAACTAATTGCTGTGAGAGGTCAAATCAGAAAAAGGAATAGCGCAGATTGAGGTTTTTGTAAAAGGCCGAATGAATATCCGGCCTGAGATTGCTGATAAGTTTGCTTGTGCGGGCCTGTTCCCCTCACCCTAACCCTCTCCCCGAGGGGGCGAGGGGACTGTCCGTGCGCGCTTTCGAATTAGCCGAGGATTTTTTCCAGATCAGCGCGAACTTCAGCAACCGGCTTGGTGCCGTCAACTTTCGCGTATTTGGTATTACCCGCTTCTGCTTCTTTGGAGTAGTAGCCGATCAGCGGTGCTGTCATCTGATGGTATTCAACCAGACGTTTACGTACGGTCTCTTCCTGATCATCTTTACGGGTA…	essential	none	TTCTACTTTCGGCGGATTGAATTTAACGTGA	493029	493059	CGGTACAACGAAGACTGAGGACGATGGGGACATAGAACACGGTCTCTAAACTTCTACTTTCGGCGGATTGAATTTAACGTGAATGCTTGAGACCGGTTCCTAGACCTCCTGGATGGATAA	NO	FALSE	TTCTACTTTCGGCGGATTGAAT	FALSE	essential-counterselection-gRNA-00406
CDS	fig|679895.18.peg.470	BW25113_0474	adk	Adenylate kinase (EC 2.7.4.3)	TRUE	645	492631	493275	996	492495	493490	+	-	ACTTGTTGATAATTGTAGCGGAAAAGTGAGGAAGAAGAACTAATTGCTGTGAGAGGTCAAATCAGAAAAAGGAATAGCGCAGATTGAGGTTTTTGTAAAAGGCCGAATGAATATCCGGCCTGAGATTGCTGATAAGTTTGCTTGTGCGGGCCTGTTCCCCTCACCCTAACCCTCTCCCCGAGGGGGCGAGGGGACTGTCCGTGCGCGCTTTCGAATTAGCCGAGGATTTTTTCCAGATCAGCGCGAACTTCAGCAACCGGCTTGGTGCCGTCAACTTTCGCGTATTTGGTATTACCCGCTTCTGCTTCTTTGGAGTAGTAGCCGATCAGCGGTGCTGTCATCTGATGGTATTCAACCAGACGTTTACGTACGGTCTCTTCCTGATCATCTTTACGGGTA…	essential	none	TCTACTTTCGGCGGATTGAATTTAACGTGAT	493028	493058	CGGTACAACGAAGACTGAGGACGATGGGGACATAGAACACGGTCTCTAAACTCTACTTTCGGCGGATTGAATTTAACGTGATATGCTTGAGACCGGTTCCTAGACCTCCTGGATGGATAA	NO	FALSE	TCTACTTTCGGCGGATTGAATT	FALSE	essential-counterselection-gRNA-00407
CDS	fig|679895.18.peg.470	BW25113_0474	adk	Adenylate kinase (EC 2.7.4.3)	TRUE	645	492631	493275	996	492495	493490	+	-	ACTTGTTGATAATTGTAGCGGAAAAGTGAGGAAGAAGAACTAATTGCTGTGAGAGGTCAAATCAGAAAAAGGAATAGCGCAGATTGAGGTTTTTGTAAAAGGCCGAATGAATATCCGGCCTGAGATTGCTGATAAGTTTGCTTGTGCGGGCCTGTTCCCCTCACCCTAACCCTCTCCCCGAGGGGGCGAGGGGACTGTCCGTGCGCGCTTTCGAATTAGCCGAGGATTTTTTCCAGATCAGCGCGAACTTCAGCAACCGGCTTGGTGCCGTCAACTTTCGCGTATTTGGTATTACCCGCTTCTGCTTCTTTGGAGTAGTAGCCGATCAGCGGTGCTGTCATCTGATGGTATTCAACCAGACGTTTACGTACGGTCTCTTCCTGATCATCTTTACGGGTA…	essential	none	CTACTTTCGGCGGATTGAATTTAACGTGATA	493027	493057	CGGTACAACGAAGACTGAGGACGATGGGGACATAGAACACGGTCTCTAAACCTACTTTCGGCGGATTGAATTTAACGTGATAATGCTTGAGACCGGTTCCTAGACCTCCTGGATGGATAA	NO	FALSE	CTACTTTCGGCGGATTGAATTT	FALSE	essential-counterselection-gRNA-00408
CDS	fig|679895.18.peg.470	BW25113_0474	adk	Adenylate kinase (EC 2.7.4.3)	TRUE	645	492631	493275	996	492495	493490	+	-	ACTTGTTGATAATTGTAGCGGAAAAGTGAGGAAGAAGAACTAATTGCTGTGAGAGGTCAAATCAGAAAAAGGAATAGCGCAGATTGAGGTTTTTGTAAAAGGCCGAATGAATATCCGGCCTGAGATTGCTGATAAGTTTGCTTGTGCGGGCCTGTTCCCCTCACCCTAACCCTCTCCCCGAGGGGGCGAGGGGACTGTCCGTGCGCGCTTTCGAATTAGCCGAGGATTTTTTCCAGATCAGCGCGAACTTCAGCAACCGGCTTGGTGCCGTCAACTTTCGCGTATTTGGTATTACCCGCTTCTGCTTCTTTGGAGTAGTAGCCGATCAGCGGTGCTGTCATCTGATGGTATTCAACCAGACGTTTACGTACGGTCTCTTCCTGATCATCTTTACGGGTA…	essential	none	TACTTTCGGCGGATTGAATTTAACGTGATAA	493026	493056	CGGTACAACGAAGACTGAGGACGATGGGGACATAGAACACGGTCTCTAAACTACTTTCGGCGGATTGAATTTAACGTGATAAATGCTTGAGACCGGTTCCTAGACCTCCTGGATGGATAA	NO	FALSE	TACTTTCGGCGGATTGAATTTA	FALSE	essential-counterselection-gRNA-00409
CDS	fig|679895.18.peg.470	BW25113_0474	adk	Adenylate kinase (EC 2.7.4.3)	TRUE	645	492631	493275	996	492495	493490	+	-	ACTTGTTGATAATTGTAGCGGAAAAGTGAGGAAGAAGAACTAATTGCTGTGAGAGGTCAAATCAGAAAAAGGAATAGCGCAGATTGAGGTTTTTGTAAAAGGCCGAATGAATATCCGGCCTGAGATTGCTGATAAGTTTGCTTGTGCGGGCCTGTTCCCCTCACCCTAACCCTCTCCCCGAGGGGGCGAGGGGACTGTCCGTGCGCGCTTTCGAATTAGCCGAGGATTTTTTCCAGATCAGCGCGAACTTCAGCAACCGGCTTGGTGCCGTCAACTTTCGCGTATTTGGTATTACCCGCTTCTGCTTCTTTGGAGTAGTAGCCGATCAGCGGTGCTGTCATCTGATGGTATTCAACCAGACGTTTACGTACGGTCTCTTCCTGATCATCTTTACGGGTA…	essential	none	ACTTTCGGCGGATTGAATTTAACGTGATAAA	493025	493055	CGGTACAACGAAGACTGAGGACGATGGGGACATAGAACACGGTCTCTAAACACTTTCGGCGGATTGAATTTAACGTGATAAAATGCTTGAGACCGGTTCCTAGACCTCCTGGATGGATAA	NO	FALSE	ACTTTCGGCGGATTGAATTTAA	FALSE	essential-counterselection-gRNA-00410
CDS	fig|679895.18.peg.470	BW25113_0474	adk	Adenylate kinase (EC 2.7.4.3)	TRUE	645	492631	493275	996	492495	493490	+	-	ACTTGTTGATAATTGTAGCGGAAAAGTGAGGAAGAAGAACTAATTGCTGTGAGAGGTCAAATCAGAAAAAGGAATAGCGCAGATTGAGGTTTTTGTAAAAGGCCGAATGAATATCCGGCCTGAGATTGCTGATAAGTTTGCTTGTGCGGGCCTGTTCCCCTCACCCTAACCCTCTCCCCGAGGGGGCGAGGGGACTGTCCGTGCGCGCTTTCGAATTAGCCGAGGATTTTTTCCAGATCAGCGCGAACTTCAGCAACCGGCTTGGTGCCGTCAACTTTCGCGTATTTGGTATTACCCGCTTCTGCTTCTTTGGAGTAGTAGCCGATCAGCGGTGCTGTCATCTGATGGTATTCAACCAGACGTTTACGTACGGTCTCTTCCTGATCATCTTTACGGGTA…	essential	none	CTTTCGGCGGATTGAATTTAACGTGATAAAC	493024	493054	CGGTACAACGAAGACTGAGGACGATGGGGACATAGAACACGGTCTCTAAACCTTTCGGCGGATTGAATTTAACGTGATAAACATGCTTGAGACCGGTTCCTAGACCTCCTGGATGGATAA	NO	FALSE	CTTTCGGCGGATTGAATTTAAC	FALSE	essential-counterselection-gRNA-00411
CDS	fig|679895.18.peg.470	BW25113_0474	adk	Adenylate kinase (EC 2.7.4.3)	TRUE	645	492631	493275	996	492495	493490	+	-	ACTTGTTGATAATTGTAGCGGAAAAGTGAGGAAGAAGAACTAATTGCTGTGAGAGGTCAAATCAGAAAAAGGAATAGCGCAGATTGAGGTTTTTGTAAAAGGCCGAATGAATATCCGGCCTGAGATTGCTGATAAGTTTGCTTGTGCGGGCCTGTTCCCCTCACCCTAACCCTCTCCCCGAGGGGGCGAGGGGACTGTCCGTGCGCGCTTTCGAATTAGCCGAGGATTTTTTCCAGATCAGCGCGAACTTCAGCAACCGGCTTGGTGCCGTCAACTTTCGCGTATTTGGTATTACCCGCTTCTGCTTCTTTGGAGTAGTAGCCGATCAGCGGTGCTGTCATCTGATGGTATTCAACCAGACGTTTACGTACGGTCTCTTCCTGATCATCTTTACGGGTA…	essential	none	TTTCGGCGGATTGAATTTAACGTGATAAACA	493023	493053	CGGTACAACGAAGACTGAGGACGATGGGGACATAGAACACGGTCTCTAAACTTTCGGCGGATTGAATTTAACGTGATAAACAATGCTTGAGACCGGTTCCTAGACCTCCTGGATGGATAA	NO	FALSE	TTTCGGCGGATTGAATTTAACG	FALSE	essential-counterselection-gRNA-00412
CDS	fig|679895.18.peg.470	BW25113_0474	adk	Adenylate kinase (EC 2.7.4.3)	TRUE	645	492631	493275	996	492495	493490	+	-	ACTTGTTGATAATTGTAGCGGAAAAGTGAGGAAGAAGAACTAATTGCTGTGAGAGGTCAAATCAGAAAAAGGAATAGCGCAGATTGAGGTTTTTGTAAAAGGCCGAATGAATATCCGGCCTGAGATTGCTGATAAGTTTGCTTGTGCGGGCCTGTTCCCCTCACCCTAACCCTCTCCCCGAGGGGGCGAGGGGACTGTCCGTGCGCGCTTTCGAATTAGCCGAGGATTTTTTCCAGATCAGCGCGAACTTCAGCAACCGGCTTGGTGCCGTCAACTTTCGCGTATTTGGTATTACCCGCTTCTGCTTCTTTGGAGTAGTAGCCGATCAGCGGTGCTGTCATCTGATGGTATTCAACCAGACGTTTACGTACGGTCTCTTCCTGATCATCTTTACGGGTA…	essential	none	TTCGGCGGATTGAATTTAACGTGATAAACAC	493022	493052	CGGTACAACGAAGACTGAGGACGATGGGGACATAGAACACGGTCTCTAAACTTCGGCGGATTGAATTTAACGTGATAAACACATGCTTGAGACCGGTTCCTAGACCTCCTGGATGGATAA	NO	FALSE	TTCGGCGGATTGAATTTAACGT	FALSE	essential-counterselection-gRNA-00413
CDS	fig|679895.18.peg.470	BW25113_0474	adk	Adenylate kinase (EC 2.7.4.3)	TRUE	645	492631	493275	996	492495	493490	+	-	ACTTGTTGATAATTGTAGCGGAAAAGTGAGGAAGAAGAACTAATTGCTGTGAGAGGTCAAATCAGAAAAAGGAATAGCGCAGATTGAGGTTTTTGTAAAAGGCCGAATGAATATCCGGCCTGAGATTGCTGATAAGTTTGCTTGTGCGGGCCTGTTCCCCTCACCCTAACCCTCTCCCCGAGGGGGCGAGGGGACTGTCCGTGCGCGCTTTCGAATTAGCCGAGGATTTTTTCCAGATCAGCGCGAACTTCAGCAACCGGCTTGGTGCCGTCAACTTTCGCGTATTTGGTATTACCCGCTTCTGCTTCTTTGGAGTAGTAGCCGATCAGCGGTGCTGTCATCTGATGGTATTCAACCAGACGTTTACGTACGGTCTCTTCCTGATCATCTTTACGGGTA…	essential	none	TCGGCGGATTGAATTTAACGTGATAAACACG	493021	493051	CGGTACAACGAAGACTGAGGACGATGGGGACATAGAACACGGTCTCTAAACTCGGCGGATTGAATTTAACGTGATAAACACGATGCTTGAGACCGGTTCCTAGACCTCCTGGATGGATAA	NO	FALSE	TCGGCGGATTGAATTTAACGTG	FALSE	essential-counterselection-gRNA-00414
CDS	fig|679895.18.peg.470	BW25113_0474	adk	Adenylate kinase (EC 2.7.4.3)	TRUE	645	492631	493275	996	492495	493490	+	-	ACTTGTTGATAATTGTAGCGGAAAAGTGAGGAAGAAGAACTAATTGCTGTGAGAGGTCAAATCAGAAAAAGGAATAGCGCAGATTGAGGTTTTTGTAAAAGGCCGAATGAATATCCGGCCTGAGATTGCTGATAAGTTTGCTTGTGCGGGCCTGTTCCCCTCACCCTAACCCTCTCCCCGAGGGGGCGAGGGGACTGTCCGTGCGCGCTTTCGAATTAGCCGAGGATTTTTTCCAGATCAGCGCGAACTTCAGCAACCGGCTTGGTGCCGTCAACTTTCGCGTATTTGGTATTACCCGCTTCTGCTTCTTTGGAGTAGTAGCCGATCAGCGGTGCTGTCATCTGATGGTATTCAACCAGACGTTTACGTACGGTCTCTTCCTGATCATCTTTACGGGTA…	essential	none	CGGCGGATTGAATTTAACGTGATAAACACGA	493020	493050	CGGTACAACGAAGACTGAGGACGATGGGGACATAGAACACGGTCTCTAAACCGGCGGATTGAATTTAACGTGATAAACACGAATGCTTGAGACCGGTTCCTAGACCTCCTGGATGGATAA	NO	FALSE	CGGCGGATTGAATTTAACGTGA	FALSE	essential-counterselection-gRNA-00415
CDS	fig|679895.18.peg.470	BW25113_0474	adk	Adenylate kinase (EC 2.7.4.3)	TRUE	645	492631	493275	996	492495	493490	+	-	ACTTGTTGATAATTGTAGCGGAAAAGTGAGGAAGAAGAACTAATTGCTGTGAGAGGTCAAATCAGAAAAAGGAATAGCGCAGATTGAGGTTTTTGTAAAAGGCCGAATGAATATCCGGCCTGAGATTGCTGATAAGTTTGCTTGTGCGGGCCTGTTCCCCTCACCCTAACCCTCTCCCCGAGGGGGCGAGGGGACTGTCCGTGCGCGCTTTCGAATTAGCCGAGGATTTTTTCCAGATCAGCGCGAACTTCAGCAACCGGCTTGGTGCCGTCAACTTTCGCGTATTTGGTATTACCCGCTTCTGCTTCTTTGGAGTAGTAGCCGATCAGCGGTGCTGTCATCTGATGGTATTCAACCAGACGTTTACGTACGGTCTCTTCCTGATCATCTTTACGGGTA…	essential	none	GGCGGATTGAATTTAACGTGATAAACACGAC	493019	493049	CGGTACAACGAAGACTGAGGACGATGGGGACATAGAACACGGTCTCTAAACGGCGGATTGAATTTAACGTGATAAACACGACATGCTTGAGACCGGTTCCTAGACCTCCTGGATGGATAA	NO	FALSE	GGCGGATTGAATTTAACGTGAT	FALSE	essential-counterselection-gRNA-00416
CDS	fig|679895.18.peg.470	BW25113_0474	adk	Adenylate kinase (EC 2.7.4.3)	TRUE	645	492631	493275	996	492495	493490	+	-	ACTTGTTGATAATTGTAGCGGAAAAGTGAGGAAGAAGAACTAATTGCTGTGAGAGGTCAAATCAGAAAAAGGAATAGCGCAGATTGAGGTTTTTGTAAAAGGCCGAATGAATATCCGGCCTGAGATTGCTGATAAGTTTGCTTGTGCGGGCCTGTTCCCCTCACCCTAACCCTCTCCCCGAGGGGGCGAGGGGACTGTCCGTGCGCGCTTTCGAATTAGCCGAGGATTTTTTCCAGATCAGCGCGAACTTCAGCAACCGGCTTGGTGCCGTCAACTTTCGCGTATTTGGTATTACCCGCTTCTGCTTCTTTGGAGTAGTAGCCGATCAGCGGTGCTGTCATCTGATGGTATTCAACCAGACGTTTACGTACGGTCTCTTCCTGATCATCTTTACGGGTA…	essential	none	GCGGATTGAATTTAACGTGATAAACACGACC	493018	493048	CGGTACAACGAAGACTGAGGACGATGGGGACATAGAACACGGTCTCTAAACGCGGATTGAATTTAACGTGATAAACACGACCATGCTTGAGACCGGTTCCTAGACCTCCTGGATGGATAA	NO	FALSE	GCGGATTGAATTTAACGTGATA	FALSE	essential-counterselection-gRNA-00417
CDS	fig|679895.18.peg.470	BW25113_0474	adk	Adenylate kinase (EC 2.7.4.3)	TRUE	645	492631	493275	996	492495	493490	+	-	ACTTGTTGATAATTGTAGCGGAAAAGTGAGGAAGAAGAACTAATTGCTGTGAGAGGTCAAATCAGAAAAAGGAATAGCGCAGATTGAGGTTTTTGTAAAAGGCCGAATGAATATCCGGCCTGAGATTGCTGATAAGTTTGCTTGTGCGGGCCTGTTCCCCTCACCCTAACCCTCTCCCCGAGGGGGCGAGGGGACTGTCCGTGCGCGCTTTCGAATTAGCCGAGGATTTTTTCCAGATCAGCGCGAACTTCAGCAACCGGCTTGGTGCCGTCAACTTTCGCGTATTTGGTATTACCCGCTTCTGCTTCTTTGGAGTAGTAGCCGATCAGCGGTGCTGTCATCTGATGGTATTCAACCAGACGTTTACGTACGGTCTCTTCCTGATCATCTTTACGGGTA…	essential	none	CGGATTGAATTTAACGTGATAAACACGACCA	493017	493047	CGGTACAACGAAGACTGAGGACGATGGGGACATAGAACACGGTCTCTAAACCGGATTGAATTTAACGTGATAAACACGACCAATGCTTGAGACCGGTTCCTAGACCTCCTGGATGGATAA	NO	FALSE	CGGATTGAATTTAACGTGATAA	FALSE	essential-counterselection-gRNA-00418
CDS	fig|679895.18.peg.470	BW25113_0474	adk	Adenylate kinase (EC 2.7.4.3)	TRUE	645	492631	493275	996	492495	493490	+	-	ACTTGTTGATAATTGTAGCGGAAAAGTGAGGAAGAAGAACTAATTGCTGTGAGAGGTCAAATCAGAAAAAGGAATAGCGCAGATTGAGGTTTTTGTAAAAGGCCGAATGAATATCCGGCCTGAGATTGCTGATAAGTTTGCTTGTGCGGGCCTGTTCCCCTCACCCTAACCCTCTCCCCGAGGGGGCGAGGGGACTGTCCGTGCGCGCTTTCGAATTAGCCGAGGATTTTTTCCAGATCAGCGCGAACTTCAGCAACCGGCTTGGTGCCGTCAACTTTCGCGTATTTGGTATTACCCGCTTCTGCTTCTTTGGAGTAGTAGCCGATCAGCGGTGCTGTCATCTGATGGTATTCAACCAGACGTTTACGTACGGTCTCTTCCTGATCATCTTTACGGGTA…	essential	none	GGATTGAATTTAACGTGATAAACACGACCAG	493016	493046	CGGTACAACGAAGACTGAGGACGATGGGGACATAGAACACGGTCTCTAAACGGATTGAATTTAACGTGATAAACACGACCAGATGCTTGAGACCGGTTCCTAGACCTCCTGGATGGATAA	NO	FALSE	GGATTGAATTTAACGTGATAAA	FALSE	essential-counterselection-gRNA-00419
CDS	fig|679895.18.peg.470	BW25113_0474	adk	Adenylate kinase (EC 2.7.4.3)	TRUE	645	492631	493275	996	492495	493490	+	-	ACTTGTTGATAATTGTAGCGGAAAAGTGAGGAAGAAGAACTAATTGCTGTGAGAGGTCAAATCAGAAAAAGGAATAGCGCAGATTGAGGTTTTTGTAAAAGGCCGAATGAATATCCGGCCTGAGATTGCTGATAAGTTTGCTTGTGCGGGCCTGTTCCCCTCACCCTAACCCTCTCCCCGAGGGGGCGAGGGGACTGTCCGTGCGCGCTTTCGAATTAGCCGAGGATTTTTTCCAGATCAGCGCGAACTTCAGCAACCGGCTTGGTGCCGTCAACTTTCGCGTATTTGGTATTACCCGCTTCTGCTTCTTTGGAGTAGTAGCCGATCAGCGGTGCTGTCATCTGATGGTATTCAACCAGACGTTTACGTACGGTCTCTTCCTGATCATCTTTACGGGTA…	essential	none	GATTGAATTTAACGTGATAAACACGACCAGA	493015	493045	CGGTACAACGAAGACTGAGGACGATGGGGACATAGAACACGGTCTCTAAACGATTGAATTTAACGTGATAAACACGACCAGAATGCTTGAGACCGGTTCCTAGACCTCCTGGATGGATAA	NO	FALSE	GATTGAATTTAACGTGATAAAC	FALSE	essential-counterselection-gRNA-00420
CDS	fig|679895.18.peg.470	BW25113_0474	adk	Adenylate kinase (EC 2.7.4.3)	TRUE	645	492631	493275	996	492495	493490	+	-	ACTTGTTGATAATTGTAGCGGAAAAGTGAGGAAGAAGAACTAATTGCTGTGAGAGGTCAAATCAGAAAAAGGAATAGCGCAGATTGAGGTTTTTGTAAAAGGCCGAATGAATATCCGGCCTGAGATTGCTGATAAGTTTGCTTGTGCGGGCCTGTTCCCCTCACCCTAACCCTCTCCCCGAGGGGGCGAGGGGACTGTCCGTGCGCGCTTTCGAATTAGCCGAGGATTTTTTCCAGATCAGCGCGAACTTCAGCAACCGGCTTGGTGCCGTCAACTTTCGCGTATTTGGTATTACCCGCTTCTGCTTCTTTGGAGTAGTAGCCGATCAGCGGTGCTGTCATCTGATGGTATTCAACCAGACGTTTACGTACGGTCTCTTCCTGATCATCTTTACGGGTA…	essential	none	ATTGAATTTAACGTGATAAACACGACCAGAC	493014	493044	CGGTACAACGAAGACTGAGGACGATGGGGACATAGAACACGGTCTCTAAACATTGAATTTAACGTGATAAACACGACCAGACATGCTTGAGACCGGTTCCTAGACCTCCTGGATGGATAA	NO	FALSE	ATTGAATTTAACGTGATAAACA	FALSE	essential-counterselection-gRNA-00421
CDS	fig|679895.18.peg.470	BW25113_0474	adk	Adenylate kinase (EC 2.7.4.3)	TRUE	645	492631	493275	996	492495	493490	+	-	ACTTGTTGATAATTGTAGCGGAAAAGTGAGGAAGAAGAACTAATTGCTGTGAGAGGTCAAATCAGAAAAAGGAATAGCGCAGATTGAGGTTTTTGTAAAAGGCCGAATGAATATCCGGCCTGAGATTGCTGATAAGTTTGCTTGTGCGGGCCTGTTCCCCTCACCCTAACCCTCTCCCCGAGGGGGCGAGGGGACTGTCCGTGCGCGCTTTCGAATTAGCCGAGGATTTTTTCCAGATCAGCGCGAACTTCAGCAACCGGCTTGGTGCCGTCAACTTTCGCGTATTTGGTATTACCCGCTTCTGCTTCTTTGGAGTAGTAGCCGATCAGCGGTGCTGTCATCTGATGGTATTCAACCAGACGTTTACGTACGGTCTCTTCCTGATCATCTTTACGGGTA…	essential	none	TTGAATTTAACGTGATAAACACGACCAGACG	493013	493043	CGGTACAACGAAGACTGAGGACGATGGGGACATAGAACACGGTCTCTAAACTTGAATTTAACGTGATAAACACGACCAGACGATGCTTGAGACCGGTTCCTAGACCTCCTGGATGGATAA	NO	FALSE	TTGAATTTAACGTGATAAACAC	FALSE	essential-counterselection-gRNA-00422
CDS	fig|679895.18.peg.470	BW25113_0474	adk	Adenylate kinase (EC 2.7.4.3)	TRUE	645	492631	493275	996	492495	493490	+	-	ACTTGTTGATAATTGTAGCGGAAAAGTGAGGAAGAAGAACTAATTGCTGTGAGAGGTCAAATCAGAAAAAGGAATAGCGCAGATTGAGGTTTTTGTAAAAGGCCGAATGAATATCCGGCCTGAGATTGCTGATAAGTTTGCTTGTGCGGGCCTGTTCCCCTCACCCTAACCCTCTCCCCGAGGGGGCGAGGGGACTGTCCGTGCGCGCTTTCGAATTAGCCGAGGATTTTTTCCAGATCAGCGCGAACTTCAGCAACCGGCTTGGTGCCGTCAACTTTCGCGTATTTGGTATTACCCGCTTCTGCTTCTTTGGAGTAGTAGCCGATCAGCGGTGCTGTCATCTGATGGTATTCAACCAGACGTTTACGTACGGTCTCTTCCTGATCATCTTTACGGGTA…	essential	none	TGAATTTAACGTGATAAACACGACCAGACGG	493012	493042	CGGTACAACGAAGACTGAGGACGATGGGGACATAGAACACGGTCTCTAAACTGAATTTAACGTGATAAACACGACCAGACGGATGCTTGAGACCGGTTCCTAGACCTCCTGGATGGATAA	NO	FALSE	TGAATTTAACGTGATAAACACG	FALSE	essential-counterselection-gRNA-00423
CDS	fig|679895.18.peg.470	BW25113_0474	adk	Adenylate kinase (EC 2.7.4.3)	TRUE	645	492631	493275	996	492495	493490	+	-	ACTTGTTGATAATTGTAGCGGAAAAGTGAGGAAGAAGAACTAATTGCTGTGAGAGGTCAAATCAGAAAAAGGAATAGCGCAGATTGAGGTTTTTGTAAAAGGCCGAATGAATATCCGGCCTGAGATTGCTGATAAGTTTGCTTGTGCGGGCCTGTTCCCCTCACCCTAACCCTCTCCCCGAGGGGGCGAGGGGACTGTCCGTGCGCGCTTTCGAATTAGCCGAGGATTTTTTCCAGATCAGCGCGAACTTCAGCAACCGGCTTGGTGCCGTCAACTTTCGCGTATTTGGTATTACCCGCTTCTGCTTCTTTGGAGTAGTAGCCGATCAGCGGTGCTGTCATCTGATGGTATTCAACCAGACGTTTACGTACGGTCTCTTCCTGATCATCTTTACGGGTA…	essential	none	GAATTTAACGTGATAAACACGACCAGACGGC	493011	493041	CGGTACAACGAAGACTGAGGACGATGGGGACATAGAACACGGTCTCTAAACGAATTTAACGTGATAAACACGACCAGACGGCATGCTTGAGACCGGTTCCTAGACCTCCTGGATGGATAA	NO	FALSE	GAATTTAACGTGATAAACACGA	FALSE	essential-counterselection-gRNA-00424
CDS	fig|679895.18.peg.470	BW25113_0474	adk	Adenylate kinase (EC 2.7.4.3)	TRUE	645	492631	493275	996	492495	493490	+	-	ACTTGTTGATAATTGTAGCGGAAAAGTGAGGAAGAAGAACTAATTGCTGTGAGAGGTCAAATCAGAAAAAGGAATAGCGCAGATTGAGGTTTTTGTAAAAGGCCGAATGAATATCCGGCCTGAGATTGCTGATAAGTTTGCTTGTGCGGGCCTGTTCCCCTCACCCTAACCCTCTCCCCGAGGGGGCGAGGGGACTGTCCGTGCGCGCTTTCGAATTAGCCGAGGATTTTTTCCAGATCAGCGCGAACTTCAGCAACCGGCTTGGTGCCGTCAACTTTCGCGTATTTGGTATTACCCGCTTCTGCTTCTTTGGAGTAGTAGCCGATCAGCGGTGCTGTCATCTGATGGTATTCAACCAGACGTTTACGTACGGTCTCTTCCTGATCATCTTTACGGGTA…	essential	none	AATTTAACGTGATAAACACGACCAGACGGCG	493010	493040	CGGTACAACGAAGACTGAGGACGATGGGGACATAGAACACGGTCTCTAAACAATTTAACGTGATAAACACGACCAGACGGCGATGCTTGAGACCGGTTCCTAGACCTCCTGGATGGATAA	NO	FALSE	AATTTAACGTGATAAACACGAC	FALSE	essential-counterselection-gRNA-00425
CDS	fig|679895.18.peg.470	BW25113_0474	adk	Adenylate kinase (EC 2.7.4.3)	TRUE	645	492631	493275	996	492495	493490	+	-	ACTTGTTGATAATTGTAGCGGAAAAGTGAGGAAGAAGAACTAATTGCTGTGAGAGGTCAAATCAGAAAAAGGAATAGCGCAGATTGAGGTTTTTGTAAAAGGCCGAATGAATATCCGGCCTGAGATTGCTGATAAGTTTGCTTGTGCGGGCCTGTTCCCCTCACCCTAACCCTCTCCCCGAGGGGGCGAGGGGACTGTCCGTGCGCGCTTTCGAATTAGCCGAGGATTTTTTCCAGATCAGCGCGAACTTCAGCAACCGGCTTGGTGCCGTCAACTTTCGCGTATTTGGTATTACCCGCTTCTGCTTCTTTGGAGTAGTAGCCGATCAGCGGTGCTGTCATCTGATGGTATTCAACCAGACGTTTACGTACGGTCTCTTCCTGATCATCTTTACGGGTA…	essential	none	ATTTAACGTGATAAACACGACCAGACGGCGC	493009	493039	CGGTACAACGAAGACTGAGGACGATGGGGACATAGAACACGGTCTCTAAACATTTAACGTGATAAACACGACCAGACGGCGCATGCTTGAGACCGGTTCCTAGACCTCCTGGATGGATAA	NO	FALSE	ATTTAACGTGATAAACACGACC	FALSE	essential-counterselection-gRNA-00426
CDS	fig|679895.18.peg.470	BW25113_0474	adk	Adenylate kinase (EC 2.7.4.3)	TRUE	645	492631	493275	996	492495	493490	+	-	ACTTGTTGATAATTGTAGCGGAAAAGTGAGGAAGAAGAACTAATTGCTGTGAGAGGTCAAATCAGAAAAAGGAATAGCGCAGATTGAGGTTTTTGTAAAAGGCCGAATGAATATCCGGCCTGAGATTGCTGATAAGTTTGCTTGTGCGGGCCTGTTCCCCTCACCCTAACCCTCTCCCCGAGGGGGCGAGGGGACTGTCCGTGCGCGCTTTCGAATTAGCCGAGGATTTTTTCCAGATCAGCGCGAACTTCAGCAACCGGCTTGGTGCCGTCAACTTTCGCGTATTTGGTATTACCCGCTTCTGCTTCTTTGGAGTAGTAGCCGATCAGCGGTGCTGTCATCTGATGGTATTCAACCAGACGTTTACGTACGGTCTCTTCCTGATCATCTTTACGGGTA…	essential	none	TTTAACGTGATAAACACGACCAGACGGCGCA	493008	493038	CGGTACAACGAAGACTGAGGACGATGGGGACATAGAACACGGTCTCTAAACTTTAACGTGATAAACACGACCAGACGGCGCAATGCTTGAGACCGGTTCCTAGACCTCCTGGATGGATAA	NO	FALSE	TTTAACGTGATAAACACGACCA	FALSE	essential-counterselection-gRNA-00427
CDS	fig|679895.18.peg.470	BW25113_0474	adk	Adenylate kinase (EC 2.7.4.3)	TRUE	645	492631	493275	996	492495	493490	+	-	ACTTGTTGATAATTGTAGCGGAAAAGTGAGGAAGAAGAACTAATTGCTGTGAGAGGTCAAATCAGAAAAAGGAATAGCGCAGATTGAGGTTTTTGTAAAAGGCCGAATGAATATCCGGCCTGAGATTGCTGATAAGTTTGCTTGTGCGGGCCTGTTCCCCTCACCCTAACCCTCTCCCCGAGGGGGCGAGGGGACTGTCCGTGCGCGCTTTCGAATTAGCCGAGGATTTTTTCCAGATCAGCGCGAACTTCAGCAACCGGCTTGGTGCCGTCAACTTTCGCGTATTTGGTATTACCCGCTTCTGCTTCTTTGGAGTAGTAGCCGATCAGCGGTGCTGTCATCTGATGGTATTCAACCAGACGTTTACGTACGGTCTCTTCCTGATCATCTTTACGGGTA…	essential	none	TTAACGTGATAAACACGACCAGACGGCGCAT	493007	493037	CGGTACAACGAAGACTGAGGACGATGGGGACATAGAACACGGTCTCTAAACTTAACGTGATAAACACGACCAGACGGCGCATATGCTTGAGACCGGTTCCTAGACCTCCTGGATGGATAA	NO	FALSE	TTAACGTGATAAACACGACCAG	FALSE	essential-counterselection-gRNA-00428
CDS	fig|679895.18.peg.470	BW25113_0474	adk	Adenylate kinase (EC 2.7.4.3)	TRUE	645	492631	493275	996	492495	493490	+	-	ACTTGTTGATAATTGTAGCGGAAAAGTGAGGAAGAAGAACTAATTGCTGTGAGAGGTCAAATCAGAAAAAGGAATAGCGCAGATTGAGGTTTTTGTAAAAGGCCGAATGAATATCCGGCCTGAGATTGCTGATAAGTTTGCTTGTGCGGGCCTGTTCCCCTCACCCTAACCCTCTCCCCGAGGGGGCGAGGGGACTGTCCGTGCGCGCTTTCGAATTAGCCGAGGATTTTTTCCAGATCAGCGCGAACTTCAGCAACCGGCTTGGTGCCGTCAACTTTCGCGTATTTGGTATTACCCGCTTCTGCTTCTTTGGAGTAGTAGCCGATCAGCGGTGCTGTCATCTGATGGTATTCAACCAGACGTTTACGTACGGTCTCTTCCTGATCATCTTTACGGGTA…	essential	none	TAACGTGATAAACACGACCAGACGGCGCATG	493006	493036	CGGTACAACGAAGACTGAGGACGATGGGGACATAGAACACGGTCTCTAAACTAACGTGATAAACACGACCAGACGGCGCATGATGCTTGAGACCGGTTCCTAGACCTCCTGGATGGATAA	NO	FALSE	TAACGTGATAAACACGACCAGA	FALSE	essential-counterselection-gRNA-00429
CDS	fig|679895.18.peg.470	BW25113_0474	adk	Adenylate kinase (EC 2.7.4.3)	TRUE	645	492631	493275	996	492495	493490	+	-	ACTTGTTGATAATTGTAGCGGAAAAGTGAGGAAGAAGAACTAATTGCTGTGAGAGGTCAAATCAGAAAAAGGAATAGCGCAGATTGAGGTTTTTGTAAAAGGCCGAATGAATATCCGGCCTGAGATTGCTGATAAGTTTGCTTGTGCGGGCCTGTTCCCCTCACCCTAACCCTCTCCCCGAGGGGGCGAGGGGACTGTCCGTGCGCGCTTTCGAATTAGCCGAGGATTTTTTCCAGATCAGCGCGAACTTCAGCAACCGGCTTGGTGCCGTCAACTTTCGCGTATTTGGTATTACCCGCTTCTGCTTCTTTGGAGTAGTAGCCGATCAGCGGTGCTGTCATCTGATGGTATTCAACCAGACGTTTACGTACGGTCTCTTCCTGATCATCTTTACGGGTA…	essential	none	AACGTGATAAACACGACCAGACGGCGCATGA	493005	493035	CGGTACAACGAAGACTGAGGACGATGGGGACATAGAACACGGTCTCTAAACAACGTGATAAACACGACCAGACGGCGCATGAATGCTTGAGACCGGTTCCTAGACCTCCTGGATGGATAA	NO	FALSE	AACGTGATAAACACGACCAGAC	FALSE	essential-counterselection-gRNA-00430
CDS	fig|679895.18.peg.470	BW25113_0474	adk	Adenylate kinase (EC 2.7.4.3)	TRUE	645	492631	493275	996	492495	493490	+	-	ACTTGTTGATAATTGTAGCGGAAAAGTGAGGAAGAAGAACTAATTGCTGTGAGAGGTCAAATCAGAAAAAGGAATAGCGCAGATTGAGGTTTTTGTAAAAGGCCGAATGAATATCCGGCCTGAGATTGCTGATAAGTTTGCTTGTGCGGGCCTGTTCCCCTCACCCTAACCCTCTCCCCGAGGGGGCGAGGGGACTGTCCGTGCGCGCTTTCGAATTAGCCGAGGATTTTTTCCAGATCAGCGCGAACTTCAGCAACCGGCTTGGTGCCGTCAACTTTCGCGTATTTGGTATTACCCGCTTCTGCTTCTTTGGAGTAGTAGCCGATCAGCGGTGCTGTCATCTGATGGTATTCAACCAGACGTTTACGTACGGTCTCTTCCTGATCATCTTTACGGGTA…	essential	none	ACGTGATAAACACGACCAGACGGCGCATGAA	493004	493034	CGGTACAACGAAGACTGAGGACGATGGGGACATAGAACACGGTCTCTAAACACGTGATAAACACGACCAGACGGCGCATGAAATGCTTGAGACCGGTTCCTAGACCTCCTGGATGGATAA	NO	FALSE	ACGTGATAAACACGACCAGACG	FALSE	essential-counterselection-gRNA-00431
CDS	fig|679895.18.peg.470	BW25113_0474	adk	Adenylate kinase (EC 2.7.4.3)	TRUE	645	492631	493275	996	492495	493490	+	-	ACTTGTTGATAATTGTAGCGGAAAAGTGAGGAAGAAGAACTAATTGCTGTGAGAGGTCAAATCAGAAAAAGGAATAGCGCAGATTGAGGTTTTTGTAAAAGGCCGAATGAATATCCGGCCTGAGATTGCTGATAAGTTTGCTTGTGCGGGCCTGTTCCCCTCACCCTAACCCTCTCCCCGAGGGGGCGAGGGGACTGTCCGTGCGCGCTTTCGAATTAGCCGAGGATTTTTTCCAGATCAGCGCGAACTTCAGCAACCGGCTTGGTGCCGTCAACTTTCGCGTATTTGGTATTACCCGCTTCTGCTTCTTTGGAGTAGTAGCCGATCAGCGGTGCTGTCATCTGATGGTATTCAACCAGACGTTTACGTACGGTCTCTTCCTGATCATCTTTACGGGTA…	essential	none	CGTGATAAACACGACCAGACGGCGCATGAAC	493003	493033	CGGTACAACGAAGACTGAGGACGATGGGGACATAGAACACGGTCTCTAAACCGTGATAAACACGACCAGACGGCGCATGAACATGCTTGAGACCGGTTCCTAGACCTCCTGGATGGATAA	NO	FALSE	CGTGATAAACACGACCAGACGG	FALSE	essential-counterselection-gRNA-00432
CDS	fig|679895.18.peg.470	BW25113_0474	adk	Adenylate kinase (EC 2.7.4.3)	TRUE	645	492631	493275	996	492495	493490	+	-	ACTTGTTGATAATTGTAGCGGAAAAGTGAGGAAGAAGAACTAATTGCTGTGAGAGGTCAAATCAGAAAAAGGAATAGCGCAGATTGAGGTTTTTGTAAAAGGCCGAATGAATATCCGGCCTGAGATTGCTGATAAGTTTGCTTGTGCGGGCCTGTTCCCCTCACCCTAACCCTCTCCCCGAGGGGGCGAGGGGACTGTCCGTGCGCGCTTTCGAATTAGCCGAGGATTTTTTCCAGATCAGCGCGAACTTCAGCAACCGGCTTGGTGCCGTCAACTTTCGCGTATTTGGTATTACCCGCTTCTGCTTCTTTGGAGTAGTAGCCGATCAGCGGTGCTGTCATCTGATGGTATTCAACCAGACGTTTACGTACGGTCTCTTCCTGATCATCTTTACGGGTA…	essential	none	GTGATAAACACGACCAGACGGCGCATGAACG	493002	493032	CGGTACAACGAAGACTGAGGACGATGGGGACATAGAACACGGTCTCTAAACGTGATAAACACGACCAGACGGCGCATGAACGATGCTTGAGACCGGTTCCTAGACCTCCTGGATGGATAA	NO	FALSE	GTGATAAACACGACCAGACGGC	FALSE	essential-counterselection-gRNA-00433
CDS	fig|679895.18.peg.470	BW25113_0474	adk	Adenylate kinase (EC 2.7.4.3)	TRUE	645	492631	493275	996	492495	493490	+	-	ACTTGTTGATAATTGTAGCGGAAAAGTGAGGAAGAAGAACTAATTGCTGTGAGAGGTCAAATCAGAAAAAGGAATAGCGCAGATTGAGGTTTTTGTAAAAGGCCGAATGAATATCCGGCCTGAGATTGCTGATAAGTTTGCTTGTGCGGGCCTGTTCCCCTCACCCTAACCCTCTCCCCGAGGGGGCGAGGGGACTGTCCGTGCGCGCTTTCGAATTAGCCGAGGATTTTTTCCAGATCAGCGCGAACTTCAGCAACCGGCTTGGTGCCGTCAACTTTCGCGTATTTGGTATTACCCGCTTCTGCTTCTTTGGAGTAGTAGCCGATCAGCGGTGCTGTCATCTGATGGTATTCAACCAGACGTTTACGTACGGTCTCTTCCTGATCATCTTTACGGGTA…	essential	none	TGATAAACACGACCAGACGGCGCATGAACGC	493001	493031	CGGTACAACGAAGACTGAGGACGATGGGGACATAGAACACGGTCTCTAAACTGATAAACACGACCAGACGGCGCATGAACGCATGCTTGAGACCGGTTCCTAGACCTCCTGGATGGATAA	NO	FALSE	TGATAAACACGACCAGACGGCG	FALSE	essential-counterselection-gRNA-00434
CDS	fig|679895.18.peg.470	BW25113_0474	adk	Adenylate kinase (EC 2.7.4.3)	TRUE	645	492631	493275	996	492495	493490	+	-	ACTTGTTGATAATTGTAGCGGAAAAGTGAGGAAGAAGAACTAATTGCTGTGAGAGGTCAAATCAGAAAAAGGAATAGCGCAGATTGAGGTTTTTGTAAAAGGCCGAATGAATATCCGGCCTGAGATTGCTGATAAGTTTGCTTGTGCGGGCCTGTTCCCCTCACCCTAACCCTCTCCCCGAGGGGGCGAGGGGACTGTCCGTGCGCGCTTTCGAATTAGCCGAGGATTTTTTCCAGATCAGCGCGAACTTCAGCAACCGGCTTGGTGCCGTCAACTTTCGCGTATTTGGTATTACCCGCTTCTGCTTCTTTGGAGTAGTAGCCGATCAGCGGTGCTGTCATCTGATGGTATTCAACCAGACGTTTACGTACGGTCTCTTCCTGATCATCTTTACGGGTA…	essential	none	GATAAACACGACCAGACGGCGCATGAACGCG	493000	493030	CGGTACAACGAAGACTGAGGACGATGGGGACATAGAACACGGTCTCTAAACGATAAACACGACCAGACGGCGCATGAACGCGATGCTTGAGACCGGTTCCTAGACCTCCTGGATGGATAA	NO	FALSE	GATAAACACGACCAGACGGCGC	FALSE	essential-counterselection-gRNA-00435
CDS	fig|679895.18.peg.470	BW25113_0474	adk	Adenylate kinase (EC 2.7.4.3)	TRUE	645	492631	493275	996	492495	493490	+	-	ACTTGTTGATAATTGTAGCGGAAAAGTGAGGAAGAAGAACTAATTGCTGTGAGAGGTCAAATCAGAAAAAGGAATAGCGCAGATTGAGGTTTTTGTAAAAGGCCGAATGAATATCCGGCCTGAGATTGCTGATAAGTTTGCTTGTGCGGGCCTGTTCCCCTCACCCTAACCCTCTCCCCGAGGGGGCGAGGGGACTGTCCGTGCGCGCTTTCGAATTAGCCGAGGATTTTTTCCAGATCAGCGCGAACTTCAGCAACCGGCTTGGTGCCGTCAACTTTCGCGTATTTGGTATTACCCGCTTCTGCTTCTTTGGAGTAGTAGCCGATCAGCGGTGCTGTCATCTGATGGTATTCAACCAGACGTTTACGTACGGTCTCTTCCTGATCATCTTTACGGGTA…	essential	none	ATAAACACGACCAGACGGCGCATGAACGCGG	492999	493029	CGGTACAACGAAGACTGAGGACGATGGGGACATAGAACACGGTCTCTAAACATAAACACGACCAGACGGCGCATGAACGCGGATGCTTGAGACCGGTTCCTAGACCTCCTGGATGGATAA	NO	FALSE	ATAAACACGACCAGACGGCGCA	FALSE	essential-counterselection-gRNA-00436
CDS	fig|679895.18.peg.470	BW25113_0474	adk	Adenylate kinase (EC 2.7.4.3)	TRUE	645	492631	493275	996	492495	493490	+	-	ACTTGTTGATAATTGTAGCGGAAAAGTGAGGAAGAAGAACTAATTGCTGTGAGAGGTCAAATCAGAAAAAGGAATAGCGCAGATTGAGGTTTTTGTAAAAGGCCGAATGAATATCCGGCCTGAGATTGCTGATAAGTTTGCTTGTGCGGGCCTGTTCCCCTCACCCTAACCCTCTCCCCGAGGGGGCGAGGGGACTGTCCGTGCGCGCTTTCGAATTAGCCGAGGATTTTTTCCAGATCAGCGCGAACTTCAGCAACCGGCTTGGTGCCGTCAACTTTCGCGTATTTGGTATTACCCGCTTCTGCTTCTTTGGAGTAGTAGCCGATCAGCGGTGCTGTCATCTGATGGTATTCAACCAGACGTTTACGTACGGTCTCTTCCTGATCATCTTTACGGGTA…	essential	none	TAAACACGACCAGACGGCGCATGAACGCGGC	492998	493028	CGGTACAACGAAGACTGAGGACGATGGGGACATAGAACACGGTCTCTAAACTAAACACGACCAGACGGCGCATGAACGCGGCATGCTTGAGACCGGTTCCTAGACCTCCTGGATGGATAA	NO	FALSE	TAAACACGACCAGACGGCGCAT	FALSE	essential-counterselection-gRNA-00437
CDS	fig|679895.18.peg.470	BW25113_0474	adk	Adenylate kinase (EC 2.7.4.3)	TRUE	645	492631	493275	996	492495	493490	+	-	ACTTGTTGATAATTGTAGCGGAAAAGTGAGGAAGAAGAACTAATTGCTGTGAGAGGTCAAATCAGAAAAAGGAATAGCGCAGATTGAGGTTTTTGTAAAAGGCCGAATGAATATCCGGCCTGAGATTGCTGATAAGTTTGCTTGTGCGGGCCTGTTCCCCTCACCCTAACCCTCTCCCCGAGGGGGCGAGGGGACTGTCCGTGCGCGCTTTCGAATTAGCCGAGGATTTTTTCCAGATCAGCGCGAACTTCAGCAACCGGCTTGGTGCCGTCAACTTTCGCGTATTTGGTATTACCCGCTTCTGCTTCTTTGGAGTAGTAGCCGATCAGCGGTGCTGTCATCTGATGGTATTCAACCAGACGTTTACGTACGGTCTCTTCCTGATCATCTTTACGGGTA…	essential	none	AAACACGACCAGACGGCGCATGAACGCGGCG	492997	493027	CGGTACAACGAAGACTGAGGACGATGGGGACATAGAACACGGTCTCTAAACAAACACGACCAGACGGCGCATGAACGCGGCGATGCTTGAGACCGGTTCCTAGACCTCCTGGATGGATAA	NO	FALSE	AAACACGACCAGACGGCGCATG	FALSE	essential-counterselection-gRNA-00438
CDS	fig|679895.18.peg.470	BW25113_0474	adk	Adenylate kinase (EC 2.7.4.3)	TRUE	645	492631	493275	996	492495	493490	+	-	ACTTGTTGATAATTGTAGCGGAAAAGTGAGGAAGAAGAACTAATTGCTGTGAGAGGTCAAATCAGAAAAAGGAATAGCGCAGATTGAGGTTTTTGTAAAAGGCCGAATGAATATCCGGCCTGAGATTGCTGATAAGTTTGCTTGTGCGGGCCTGTTCCCCTCACCCTAACCCTCTCCCCGAGGGGGCGAGGGGACTGTCCGTGCGCGCTTTCGAATTAGCCGAGGATTTTTTCCAGATCAGCGCGAACTTCAGCAACCGGCTTGGTGCCGTCAACTTTCGCGTATTTGGTATTACCCGCTTCTGCTTCTTTGGAGTAGTAGCCGATCAGCGGTGCTGTCATCTGATGGTATTCAACCAGACGTTTACGTACGGTCTCTTCCTGATCATCTTTACGGGTA…	essential	none	AACACGACCAGACGGCGCATGAACGCGGCGA	492996	493026	CGGTACAACGAAGACTGAGGACGATGGGGACATAGAACACGGTCTCTAAACAACACGACCAGACGGCGCATGAACGCGGCGAATGCTTGAGACCGGTTCCTAGACCTCCTGGATGGATAA	NO	FALSE	AACACGACCAGACGGCGCATGA	FALSE	essential-counterselection-gRNA-00439
CDS	fig|679895.18.peg.470	BW25113_0474	adk	Adenylate kinase (EC 2.7.4.3)	TRUE	645	492631	493275	996	492495	493490	+	-	ACTTGTTGATAATTGTAGCGGAAAAGTGAGGAAGAAGAACTAATTGCTGTGAGAGGTCAAATCAGAAAAAGGAATAGCGCAGATTGAGGTTTTTGTAAAAGGCCGAATGAATATCCGGCCTGAGATTGCTGATAAGTTTGCTTGTGCGGGCCTGTTCCCCTCACCCTAACCCTCTCCCCGAGGGGGCGAGGGGACTGTCCGTGCGCGCTTTCGAATTAGCCGAGGATTTTTTCCAGATCAGCGCGAACTTCAGCAACCGGCTTGGTGCCGTCAACTTTCGCGTATTTGGTATTACCCGCTTCTGCTTCTTTGGAGTAGTAGCCGATCAGCGGTGCTGTCATCTGATGGTATTCAACCAGACGTTTACGTACGGTCTCTTCCTGATCATCTTTACGGGTA…	essential	none	ACACGACCAGACGGCGCATGAACGCGGCGAC	492995	493025	CGGTACAACGAAGACTGAGGACGATGGGGACATAGAACACGGTCTCTAAACACACGACCAGACGGCGCATGAACGCGGCGACATGCTTGAGACCGGTTCCTAGACCTCCTGGATGGATAA	NO	FALSE	ACACGACCAGACGGCGCATGAA	FALSE	essential-counterselection-gRNA-00440
CDS	fig|679895.18.peg.470	BW25113_0474	adk	Adenylate kinase (EC 2.7.4.3)	TRUE	645	492631	493275	996	492495	493490	+	-	ACTTGTTGATAATTGTAGCGGAAAAGTGAGGAAGAAGAACTAATTGCTGTGAGAGGTCAAATCAGAAAAAGGAATAGCGCAGATTGAGGTTTTTGTAAAAGGCCGAATGAATATCCGGCCTGAGATTGCTGATAAGTTTGCTTGTGCGGGCCTGTTCCCCTCACCCTAACCCTCTCCCCGAGGGGGCGAGGGGACTGTCCGTGCGCGCTTTCGAATTAGCCGAGGATTTTTTCCAGATCAGCGCGAACTTCAGCAACCGGCTTGGTGCCGTCAACTTTCGCGTATTTGGTATTACCCGCTTCTGCTTCTTTGGAGTAGTAGCCGATCAGCGGTGCTGTCATCTGATGGTATTCAACCAGACGTTTACGTACGGTCTCTTCCTGATCATCTTTACGGGTA…	essential	none	CACGACCAGACGGCGCATGAACGCGGCGACC	492994	493024	CGGTACAACGAAGACTGAGGACGATGGGGACATAGAACACGGTCTCTAAACCACGACCAGACGGCGCATGAACGCGGCGACCATGCTTGAGACCGGTTCCTAGACCTCCTGGATGGATAA	NO	FALSE	CACGACCAGACGGCGCATGAAC	FALSE	essential-counterselection-gRNA-00441
CDS	fig|679895.18.peg.470	BW25113_0474	adk	Adenylate kinase (EC 2.7.4.3)	TRUE	645	492631	493275	996	492495	493490	+	-	ACTTGTTGATAATTGTAGCGGAAAAGTGAGGAAGAAGAACTAATTGCTGTGAGAGGTCAAATCAGAAAAAGGAATAGCGCAGATTGAGGTTTTTGTAAAAGGCCGAATGAATATCCGGCCTGAGATTGCTGATAAGTTTGCTTGTGCGGGCCTGTTCCCCTCACCCTAACCCTCTCCCCGAGGGGGCGAGGGGACTGTCCGTGCGCGCTTTCGAATTAGCCGAGGATTTTTTCCAGATCAGCGCGAACTTCAGCAACCGGCTTGGTGCCGTCAACTTTCGCGTATTTGGTATTACCCGCTTCTGCTTCTTTGGAGTAGTAGCCGATCAGCGGTGCTGTCATCTGATGGTATTCAACCAGACGTTTACGTACGGTCTCTTCCTGATCATCTTTACGGGTA…	essential	none	ACGACCAGACGGCGCATGAACGCGGCGACCG	492993	493023	CGGTACAACGAAGACTGAGGACGATGGGGACATAGAACACGGTCTCTAAACACGACCAGACGGCGCATGAACGCGGCGACCGATGCTTGAGACCGGTTCCTAGACCTCCTGGATGGATAA	NO	FALSE	ACGACCAGACGGCGCATGAACG	FALSE	essential-counterselection-gRNA-00442
CDS	fig|679895.18.peg.470	BW25113_0474	adk	Adenylate kinase (EC 2.7.4.3)	TRUE	645	492631	493275	996	492495	493490	+	-	ACTTGTTGATAATTGTAGCGGAAAAGTGAGGAAGAAGAACTAATTGCTGTGAGAGGTCAAATCAGAAAAAGGAATAGCGCAGATTGAGGTTTTTGTAAAAGGCCGAATGAATATCCGGCCTGAGATTGCTGATAAGTTTGCTTGTGCGGGCCTGTTCCCCTCACCCTAACCCTCTCCCCGAGGGGGCGAGGGGACTGTCCGTGCGCGCTTTCGAATTAGCCGAGGATTTTTTCCAGATCAGCGCGAACTTCAGCAACCGGCTTGGTGCCGTCAACTTTCGCGTATTTGGTATTACCCGCTTCTGCTTCTTTGGAGTAGTAGCCGATCAGCGGTGCTGTCATCTGATGGTATTCAACCAGACGTTTACGTACGGTCTCTTCCTGATCATCTTTACGGGTA…	essential	none	CGACCAGACGGCGCATGAACGCGGCGACCGA	492992	493022	CGGTACAACGAAGACTGAGGACGATGGGGACATAGAACACGGTCTCTAAACCGACCAGACGGCGCATGAACGCGGCGACCGAATGCTTGAGACCGGTTCCTAGACCTCCTGGATGGATAA	NO	FALSE	CGACCAGACGGCGCATGAACGC	FALSE	essential-counterselection-gRNA-00443
CDS	fig|679895.18.peg.470	BW25113_0474	adk	Adenylate kinase (EC 2.7.4.3)	TRUE	645	492631	493275	996	492495	493490	+	-	ACTTGTTGATAATTGTAGCGGAAAAGTGAGGAAGAAGAACTAATTGCTGTGAGAGGTCAAATCAGAAAAAGGAATAGCGCAGATTGAGGTTTTTGTAAAAGGCCGAATGAATATCCGGCCTGAGATTGCTGATAAGTTTGCTTGTGCGGGCCTGTTCCCCTCACCCTAACCCTCTCCCCGAGGGGGCGAGGGGACTGTCCGTGCGCGCTTTCGAATTAGCCGAGGATTTTTTCCAGATCAGCGCGAACTTCAGCAACCGGCTTGGTGCCGTCAACTTTCGCGTATTTGGTATTACCCGCTTCTGCTTCTTTGGAGTAGTAGCCGATCAGCGGTGCTGTCATCTGATGGTATTCAACCAGACGTTTACGTACGGTCTCTTCCTGATCATCTTTACGGGTA…	essential	none	GACCAGACGGCGCATGAACGCGGCGACCGAC	492991	493021	CGGTACAACGAAGACTGAGGACGATGGGGACATAGAACACGGTCTCTAAACGACCAGACGGCGCATGAACGCGGCGACCGACATGCTTGAGACCGGTTCCTAGACCTCCTGGATGGATAA	NO	FALSE	GACCAGACGGCGCATGAACGCG	FALSE	essential-counterselection-gRNA-00444
CDS	fig|679895.18.peg.470	BW25113_0474	adk	Adenylate kinase (EC 2.7.4.3)	TRUE	645	492631	493275	996	492495	493490	+	-	ACTTGTTGATAATTGTAGCGGAAAAGTGAGGAAGAAGAACTAATTGCTGTGAGAGGTCAAATCAGAAAAAGGAATAGCGCAGATTGAGGTTTTTGTAAAAGGCCGAATGAATATCCGGCCTGAGATTGCTGATAAGTTTGCTTGTGCGGGCCTGTTCCCCTCACCCTAACCCTCTCCCCGAGGGGGCGAGGGGACTGTCCGTGCGCGCTTTCGAATTAGCCGAGGATTTTTTCCAGATCAGCGCGAACTTCAGCAACCGGCTTGGTGCCGTCAACTTTCGCGTATTTGGTATTACCCGCTTCTGCTTCTTTGGAGTAGTAGCCGATCAGCGGTGCTGTCATCTGATGGTATTCAACCAGACGTTTACGTACGGTCTCTTCCTGATCATCTTTACGGGTA…	essential	none	ACCAGACGGCGCATGAACGCGGCGACCGACG	492990	493020	CGGTACAACGAAGACTGAGGACGATGGGGACATAGAACACGGTCTCTAAACACCAGACGGCGCATGAACGCGGCGACCGACGATGCTTGAGACCGGTTCCTAGACCTCCTGGATGGATAA	NO	FALSE	ACCAGACGGCGCATGAACGCGG	FALSE	essential-counterselection-gRNA-00445
CDS	fig|679895.18.peg.470	BW25113_0474	adk	Adenylate kinase (EC 2.7.4.3)	TRUE	645	492631	493275	996	492495	493490	+	-	ACTTGTTGATAATTGTAGCGGAAAAGTGAGGAAGAAGAACTAATTGCTGTGAGAGGTCAAATCAGAAAAAGGAATAGCGCAGATTGAGGTTTTTGTAAAAGGCCGAATGAATATCCGGCCTGAGATTGCTGATAAGTTTGCTTGTGCGGGCCTGTTCCCCTCACCCTAACCCTCTCCCCGAGGGGGCGAGGGGACTGTCCGTGCGCGCTTTCGAATTAGCCGAGGATTTTTTCCAGATCAGCGCGAACTTCAGCAACCGGCTTGGTGCCGTCAACTTTCGCGTATTTGGTATTACCCGCTTCTGCTTCTTTGGAGTAGTAGCCGATCAGCGGTGCTGTCATCTGATGGTATTCAACCAGACGTTTACGTACGGTCTCTTCCTGATCATCTTTACGGGTA…	essential	none	CCAGACGGCGCATGAACGCGGCGACCGACGA	492989	493019	CGGTACAACGAAGACTGAGGACGATGGGGACATAGAACACGGTCTCTAAACCCAGACGGCGCATGAACGCGGCGACCGACGAATGCTTGAGACCGGTTCCTAGACCTCCTGGATGGATAA	NO	FALSE	CCAGACGGCGCATGAACGCGGC	FALSE	essential-counterselection-gRNA-00446
CDS	fig|679895.18.peg.470	BW25113_0474	adk	Adenylate kinase (EC 2.7.4.3)	TRUE	645	492631	493275	996	492495	493490	+	-	ACTTGTTGATAATTGTAGCGGAAAAGTGAGGAAGAAGAACTAATTGCTGTGAGAGGTCAAATCAGAAAAAGGAATAGCGCAGATTGAGGTTTTTGTAAAAGGCCGAATGAATATCCGGCCTGAGATTGCTGATAAGTTTGCTTGTGCGGGCCTGTTCCCCTCACCCTAACCCTCTCCCCGAGGGGGCGAGGGGACTGTCCGTGCGCGCTTTCGAATTAGCCGAGGATTTTTTCCAGATCAGCGCGAACTTCAGCAACCGGCTTGGTGCCGTCAACTTTCGCGTATTTGGTATTACCCGCTTCTGCTTCTTTGGAGTAGTAGCCGATCAGCGGTGCTGTCATCTGATGGTATTCAACCAGACGTTTACGTACGGTCTCTTCCTGATCATCTTTACGGGTA…	essential	none	CAGACGGCGCATGAACGCGGCGACCGACGAT	492988	493018	CGGTACAACGAAGACTGAGGACGATGGGGACATAGAACACGGTCTCTAAACCAGACGGCGCATGAACGCGGCGACCGACGATATGCTTGAGACCGGTTCCTAGACCTCCTGGATGGATAA	NO	FALSE	CAGACGGCGCATGAACGCGGCG	FALSE	essential-counterselection-gRNA-00447
CDS	fig|679895.18.peg.470	BW25113_0474	adk	Adenylate kinase (EC 2.7.4.3)	TRUE	645	492631	493275	996	492495	493490	+	-	ACTTGTTGATAATTGTAGCGGAAAAGTGAGGAAGAAGAACTAATTGCTGTGAGAGGTCAAATCAGAAAAAGGAATAGCGCAGATTGAGGTTTTTGTAAAAGGCCGAATGAATATCCGGCCTGAGATTGCTGATAAGTTTGCTTGTGCGGGCCTGTTCCCCTCACCCTAACCCTCTCCCCGAGGGGGCGAGGGGACTGTCCGTGCGCGCTTTCGAATTAGCCGAGGATTTTTTCCAGATCAGCGCGAACTTCAGCAACCGGCTTGGTGCCGTCAACTTTCGCGTATTTGGTATTACCCGCTTCTGCTTCTTTGGAGTAGTAGCCGATCAGCGGTGCTGTCATCTGATGGTATTCAACCAGACGTTTACGTACGGTCTCTTCCTGATCATCTTTACGGGTA…	essential	none	AGACGGCGCATGAACGCGGCGACCGACGATA	492987	493017	CGGTACAACGAAGACTGAGGACGATGGGGACATAGAACACGGTCTCTAAACAGACGGCGCATGAACGCGGCGACCGACGATAATGCTTGAGACCGGTTCCTAGACCTCCTGGATGGATAA	NO	FALSE	AGACGGCGCATGAACGCGGCGA	FALSE	essential-counterselection-gRNA-00448
CDS	fig|679895.18.peg.470	BW25113_0474	adk	Adenylate kinase (EC 2.7.4.3)	TRUE	645	492631	493275	996	492495	493490	+	-	ACTTGTTGATAATTGTAGCGGAAAAGTGAGGAAGAAGAACTAATTGCTGTGAGAGGTCAAATCAGAAAAAGGAATAGCGCAGATTGAGGTTTTTGTAAAAGGCCGAATGAATATCCGGCCTGAGATTGCTGATAAGTTTGCTTGTGCGGGCCTGTTCCCCTCACCCTAACCCTCTCCCCGAGGGGGCGAGGGGACTGTCCGTGCGCGCTTTCGAATTAGCCGAGGATTTTTTCCAGATCAGCGCGAACTTCAGCAACCGGCTTGGTGCCGTCAACTTTCGCGTATTTGGTATTACCCGCTTCTGCTTCTTTGGAGTAGTAGCCGATCAGCGGTGCTGTCATCTGATGGTATTCAACCAGACGTTTACGTACGGTCTCTTCCTGATCATCTTTACGGGTA…	essential	none	GACGGCGCATGAACGCGGCGACCGACGATAC	492986	493016	CGGTACAACGAAGACTGAGGACGATGGGGACATAGAACACGGTCTCTAAACGACGGCGCATGAACGCGGCGACCGACGATACATGCTTGAGACCGGTTCCTAGACCTCCTGGATGGATAA	NO	FALSE	GACGGCGCATGAACGCGGCGAC	FALSE	essential-counterselection-gRNA-00449
CDS	fig|679895.18.peg.470	BW25113_0474	adk	Adenylate kinase (EC 2.7.4.3)	TRUE	645	492631	493275	996	492495	493490	+	-	ACTTGTTGATAATTGTAGCGGAAAAGTGAGGAAGAAGAACTAATTGCTGTGAGAGGTCAAATCAGAAAAAGGAATAGCGCAGATTGAGGTTTTTGTAAAAGGCCGAATGAATATCCGGCCTGAGATTGCTGATAAGTTTGCTTGTGCGGGCCTGTTCCCCTCACCCTAACCCTCTCCCCGAGGGGGCGAGGGGACTGTCCGTGCGCGCTTTCGAATTAGCCGAGGATTTTTTCCAGATCAGCGCGAACTTCAGCAACCGGCTTGGTGCCGTCAACTTTCGCGTATTTGGTATTACCCGCTTCTGCTTCTTTGGAGTAGTAGCCGATCAGCGGTGCTGTCATCTGATGGTATTCAACCAGACGTTTACGTACGGTCTCTTCCTGATCATCTTTACGGGTA…	essential	none	ACGGCGCATGAACGCGGCGACCGACGATACG	492985	493015	CGGTACAACGAAGACTGAGGACGATGGGGACATAGAACACGGTCTCTAAACACGGCGCATGAACGCGGCGACCGACGATACGATGCTTGAGACCGGTTCCTAGACCTCCTGGATGGATAA	NO	FALSE	ACGGCGCATGAACGCGGCGACC	FALSE	essential-counterselection-gRNA-00450
CDS	fig|679895.18.peg.470	BW25113_0474	adk	Adenylate kinase (EC 2.7.4.3)	TRUE	645	492631	493275	996	492495	493490	+	-	ACTTGTTGATAATTGTAGCGGAAAAGTGAGGAAGAAGAACTAATTGCTGTGAGAGGTCAAATCAGAAAAAGGAATAGCGCAGATTGAGGTTTTTGTAAAAGGCCGAATGAATATCCGGCCTGAGATTGCTGATAAGTTTGCTTGTGCGGGCCTGTTCCCCTCACCCTAACCCTCTCCCCGAGGGGGCGAGGGGACTGTCCGTGCGCGCTTTCGAATTAGCCGAGGATTTTTTCCAGATCAGCGCGAACTTCAGCAACCGGCTTGGTGCCGTCAACTTTCGCGTATTTGGTATTACCCGCTTCTGCTTCTTTGGAGTAGTAGCCGATCAGCGGTGCTGTCATCTGATGGTATTCAACCAGACGTTTACGTACGGTCTCTTCCTGATCATCTTTACGGGTA…	essential	none	CGGCGCATGAACGCGGCGACCGACGATACGG	492984	493014	CGGTACAACGAAGACTGAGGACGATGGGGACATAGAACACGGTCTCTAAACCGGCGCATGAACGCGGCGACCGACGATACGGATGCTTGAGACCGGTTCCTAGACCTCCTGGATGGATAA	NO	FALSE	CGGCGCATGAACGCGGCGACCG	FALSE	essential-counterselection-gRNA-00451
CDS	fig|679895.18.peg.470	BW25113_0474	adk	Adenylate kinase (EC 2.7.4.3)	TRUE	645	492631	493275	996	492495	493490	+	-	ACTTGTTGATAATTGTAGCGGAAAAGTGAGGAAGAAGAACTAATTGCTGTGAGAGGTCAAATCAGAAAAAGGAATAGCGCAGATTGAGGTTTTTGTAAAAGGCCGAATGAATATCCGGCCTGAGATTGCTGATAAGTTTGCTTGTGCGGGCCTGTTCCCCTCACCCTAACCCTCTCCCCGAGGGGGCGAGGGGACTGTCCGTGCGCGCTTTCGAATTAGCCGAGGATTTTTTCCAGATCAGCGCGAACTTCAGCAACCGGCTTGGTGCCGTCAACTTTCGCGTATTTGGTATTACCCGCTTCTGCTTCTTTGGAGTAGTAGCCGATCAGCGGTGCTGTCATCTGATGGTATTCAACCAGACGTTTACGTACGGTCTCTTCCTGATCATCTTTACGGGTA…	essential	none	GGCGCATGAACGCGGCGACCGACGATACGGT	492983	493013	CGGTACAACGAAGACTGAGGACGATGGGGACATAGAACACGGTCTCTAAACGGCGCATGAACGCGGCGACCGACGATACGGTATGCTTGAGACCGGTTCCTAGACCTCCTGGATGGATAA	NO	FALSE	GGCGCATGAACGCGGCGACCGA	FALSE	essential-counterselection-gRNA-00452
CDS	fig|679895.18.peg.470	BW25113_0474	adk	Adenylate kinase (EC 2.7.4.3)	TRUE	645	492631	493275	996	492495	493490	+	-	ACTTGTTGATAATTGTAGCGGAAAAGTGAGGAAGAAGAACTAATTGCTGTGAGAGGTCAAATCAGAAAAAGGAATAGCGCAGATTGAGGTTTTTGTAAAAGGCCGAATGAATATCCGGCCTGAGATTGCTGATAAGTTTGCTTGTGCGGGCCTGTTCCCCTCACCCTAACCCTCTCCCCGAGGGGGCGAGGGGACTGTCCGTGCGCGCTTTCGAATTAGCCGAGGATTTTTTCCAGATCAGCGCGAACTTCAGCAACCGGCTTGGTGCCGTCAACTTTCGCGTATTTGGTATTACCCGCTTCTGCTTCTTTGGAGTAGTAGCCGATCAGCGGTGCTGTCATCTGATGGTATTCAACCAGACGTTTACGTACGGTCTCTTCCTGATCATCTTTACGGGTA…	essential	none	GCGCATGAACGCGGCGACCGACGATACGGTC	492982	493012	CGGTACAACGAAGACTGAGGACGATGGGGACATAGAACACGGTCTCTAAACGCGCATGAACGCGGCGACCGACGATACGGTCATGCTTGAGACCGGTTCCTAGACCTCCTGGATGGATAA	NO	FALSE	GCGCATGAACGCGGCGACCGAC	FALSE	essential-counterselection-gRNA-00453
CDS	fig|679895.18.peg.470	BW25113_0474	adk	Adenylate kinase (EC 2.7.4.3)	TRUE	645	492631	493275	996	492495	493490	+	-	ACTTGTTGATAATTGTAGCGGAAAAGTGAGGAAGAAGAACTAATTGCTGTGAGAGGTCAAATCAGAAAAAGGAATAGCGCAGATTGAGGTTTTTGTAAAAGGCCGAATGAATATCCGGCCTGAGATTGCTGATAAGTTTGCTTGTGCGGGCCTGTTCCCCTCACCCTAACCCTCTCCCCGAGGGGGCGAGGGGACTGTCCGTGCGCGCTTTCGAATTAGCCGAGGATTTTTTCCAGATCAGCGCGAACTTCAGCAACCGGCTTGGTGCCGTCAACTTTCGCGTATTTGGTATTACCCGCTTCTGCTTCTTTGGAGTAGTAGCCGATCAGCGGTGCTGTCATCTGATGGTATTCAACCAGACGTTTACGTACGGTCTCTTCCTGATCATCTTTACGGGTA…	essential	none	CGCATGAACGCGGCGACCGACGATACGGTCA	492981	493011	CGGTACAACGAAGACTGAGGACGATGGGGACATAGAACACGGTCTCTAAACCGCATGAACGCGGCGACCGACGATACGGTCAATGCTTGAGACCGGTTCCTAGACCTCCTGGATGGATAA	NO	FALSE	CGCATGAACGCGGCGACCGACG	FALSE	essential-counterselection-gRNA-00454
CDS	fig|679895.18.peg.470	BW25113_0474	adk	Adenylate kinase (EC 2.7.4.3)	TRUE	645	492631	493275	996	492495	493490	+	-	ACTTGTTGATAATTGTAGCGGAAAAGTGAGGAAGAAGAACTAATTGCTGTGAGAGGTCAAATCAGAAAAAGGAATAGCGCAGATTGAGGTTTTTGTAAAAGGCCGAATGAATATCCGGCCTGAGATTGCTGATAAGTTTGCTTGTGCGGGCCTGTTCCCCTCACCCTAACCCTCTCCCCGAGGGGGCGAGGGGACTGTCCGTGCGCGCTTTCGAATTAGCCGAGGATTTTTTCCAGATCAGCGCGAACTTCAGCAACCGGCTTGGTGCCGTCAACTTTCGCGTATTTGGTATTACCCGCTTCTGCTTCTTTGGAGTAGTAGCCGATCAGCGGTGCTGTCATCTGATGGTATTCAACCAGACGTTTACGTACGGTCTCTTCCTGATCATCTTTACGGGTA…	essential	none	GCATGAACGCGGCGACCGACGATACGGTCAA	492980	493010	CGGTACAACGAAGACTGAGGACGATGGGGACATAGAACACGGTCTCTAAACGCATGAACGCGGCGACCGACGATACGGTCAAATGCTTGAGACCGGTTCCTAGACCTCCTGGATGGATAA	NO	FALSE	GCATGAACGCGGCGACCGACGA	FALSE	essential-counterselection-gRNA-00455
CDS	fig|679895.18.peg.470	BW25113_0474	adk	Adenylate kinase (EC 2.7.4.3)	TRUE	645	492631	493275	996	492495	493490	+	-	ACTTGTTGATAATTGTAGCGGAAAAGTGAGGAAGAAGAACTAATTGCTGTGAGAGGTCAAATCAGAAAAAGGAATAGCGCAGATTGAGGTTTTTGTAAAAGGCCGAATGAATATCCGGCCTGAGATTGCTGATAAGTTTGCTTGTGCGGGCCTGTTCCCCTCACCCTAACCCTCTCCCCGAGGGGGCGAGGGGACTGTCCGTGCGCGCTTTCGAATTAGCCGAGGATTTTTTCCAGATCAGCGCGAACTTCAGCAACCGGCTTGGTGCCGTCAACTTTCGCGTATTTGGTATTACCCGCTTCTGCTTCTTTGGAGTAGTAGCCGATCAGCGGTGCTGTCATCTGATGGTATTCAACCAGACGTTTACGTACGGTCTCTTCCTGATCATCTTTACGGGTA…	essential	none	CATGAACGCGGCGACCGACGATACGGTCAAC	492979	493009	CGGTACAACGAAGACTGAGGACGATGGGGACATAGAACACGGTCTCTAAACCATGAACGCGGCGACCGACGATACGGTCAACATGCTTGAGACCGGTTCCTAGACCTCCTGGATGGATAA	NO	FALSE	CATGAACGCGGCGACCGACGAT	FALSE	essential-counterselection-gRNA-00456
CDS	fig|679895.18.peg.470	BW25113_0474	adk	Adenylate kinase (EC 2.7.4.3)	TRUE	645	492631	493275	996	492495	493490	+	-	ACTTGTTGATAATTGTAGCGGAAAAGTGAGGAAGAAGAACTAATTGCTGTGAGAGGTCAAATCAGAAAAAGGAATAGCGCAGATTGAGGTTTTTGTAAAAGGCCGAATGAATATCCGGCCTGAGATTGCTGATAAGTTTGCTTGTGCGGGCCTGTTCCCCTCACCCTAACCCTCTCCCCGAGGGGGCGAGGGGACTGTCCGTGCGCGCTTTCGAATTAGCCGAGGATTTTTTCCAGATCAGCGCGAACTTCAGCAACCGGCTTGGTGCCGTCAACTTTCGCGTATTTGGTATTACCCGCTTCTGCTTCTTTGGAGTAGTAGCCGATCAGCGGTGCTGTCATCTGATGGTATTCAACCAGACGTTTACGTACGGTCTCTTCCTGATCATCTTTACGGGTA…	essential	none	ATGAACGCGGCGACCGACGATACGGTCAACG	492978	493008	CGGTACAACGAAGACTGAGGACGATGGGGACATAGAACACGGTCTCTAAACATGAACGCGGCGACCGACGATACGGTCAACGATGCTTGAGACCGGTTCCTAGACCTCCTGGATGGATAA	NO	FALSE	ATGAACGCGGCGACCGACGATA	FALSE	essential-counterselection-gRNA-00457
CDS	fig|679895.18.peg.470	BW25113_0474	adk	Adenylate kinase (EC 2.7.4.3)	TRUE	645	492631	493275	996	492495	493490	+	-	ACTTGTTGATAATTGTAGCGGAAAAGTGAGGAAGAAGAACTAATTGCTGTGAGAGGTCAAATCAGAAAAAGGAATAGCGCAGATTGAGGTTTTTGTAAAAGGCCGAATGAATATCCGGCCTGAGATTGCTGATAAGTTTGCTTGTGCGGGCCTGTTCCCCTCACCCTAACCCTCTCCCCGAGGGGGCGAGGGGACTGTCCGTGCGCGCTTTCGAATTAGCCGAGGATTTTTTCCAGATCAGCGCGAACTTCAGCAACCGGCTTGGTGCCGTCAACTTTCGCGTATTTGGTATTACCCGCTTCTGCTTCTTTGGAGTAGTAGCCGATCAGCGGTGCTGTCATCTGATGGTATTCAACCAGACGTTTACGTACGGTCTCTTCCTGATCATCTTTACGGGTA…	essential	none	TGAACGCGGCGACCGACGATACGGTCAACGA	492977	493007	CGGTACAACGAAGACTGAGGACGATGGGGACATAGAACACGGTCTCTAAACTGAACGCGGCGACCGACGATACGGTCAACGAATGCTTGAGACCGGTTCCTAGACCTCCTGGATGGATAA	NO	FALSE	TGAACGCGGCGACCGACGATAC	FALSE	essential-counterselection-gRNA-00458
CDS	fig|679895.18.peg.470	BW25113_0474	adk	Adenylate kinase (EC 2.7.4.3)	TRUE	645	492631	493275	996	492495	493490	+	-	ACTTGTTGATAATTGTAGCGGAAAAGTGAGGAAGAAGAACTAATTGCTGTGAGAGGTCAAATCAGAAAAAGGAATAGCGCAGATTGAGGTTTTTGTAAAAGGCCGAATGAATATCCGGCCTGAGATTGCTGATAAGTTTGCTTGTGCGGGCCTGTTCCCCTCACCCTAACCCTCTCCCCGAGGGGGCGAGGGGACTGTCCGTGCGCGCTTTCGAATTAGCCGAGGATTTTTTCCAGATCAGCGCGAACTTCAGCAACCGGCTTGGTGCCGTCAACTTTCGCGTATTTGGTATTACCCGCTTCTGCTTCTTTGGAGTAGTAGCCGATCAGCGGTGCTGTCATCTGATGGTATTCAACCAGACGTTTACGTACGGTCTCTTCCTGATCATCTTTACGGGTA…	essential	none	GAACGCGGCGACCGACGATACGGTCAACGAT	492976	493006	CGGTACAACGAAGACTGAGGACGATGGGGACATAGAACACGGTCTCTAAACGAACGCGGCGACCGACGATACGGTCAACGATATGCTTGAGACCGGTTCCTAGACCTCCTGGATGGATAA	NO	FALSE	GAACGCGGCGACCGACGATACG	FALSE	essential-counterselection-gRNA-00459
CDS	fig|679895.18.peg.470	BW25113_0474	adk	Adenylate kinase (EC 2.7.4.3)	TRUE	645	492631	493275	996	492495	493490	+	-	ACTTGTTGATAATTGTAGCGGAAAAGTGAGGAAGAAGAACTAATTGCTGTGAGAGGTCAAATCAGAAAAAGGAATAGCGCAGATTGAGGTTTTTGTAAAAGGCCGAATGAATATCCGGCCTGAGATTGCTGATAAGTTTGCTTGTGCGGGCCTGTTCCCCTCACCCTAACCCTCTCCCCGAGGGGGCGAGGGGACTGTCCGTGCGCGCTTTCGAATTAGCCGAGGATTTTTTCCAGATCAGCGCGAACTTCAGCAACCGGCTTGGTGCCGTCAACTTTCGCGTATTTGGTATTACCCGCTTCTGCTTCTTTGGAGTAGTAGCCGATCAGCGGTGCTGTCATCTGATGGTATTCAACCAGACGTTTACGTACGGTCTCTTCCTGATCATCTTTACGGGTA…	essential	none	AACGCGGCGACCGACGATACGGTCAACGATC	492975	493005	CGGTACAACGAAGACTGAGGACGATGGGGACATAGAACACGGTCTCTAAACAACGCGGCGACCGACGATACGGTCAACGATCATGCTTGAGACCGGTTCCTAGACCTCCTGGATGGATAA	NO	FALSE	AACGCGGCGACCGACGATACGG	FALSE	essential-counterselection-gRNA-00460
CDS	fig|679895.18.peg.470	BW25113_0474	adk	Adenylate kinase (EC 2.7.4.3)	TRUE	645	492631	493275	996	492495	493490	+	-	ACTTGTTGATAATTGTAGCGGAAAAGTGAGGAAGAAGAACTAATTGCTGTGAGAGGTCAAATCAGAAAAAGGAATAGCGCAGATTGAGGTTTTTGTAAAAGGCCGAATGAATATCCGGCCTGAGATTGCTGATAAGTTTGCTTGTGCGGGCCTGTTCCCCTCACCCTAACCCTCTCCCCGAGGGGGCGAGGGGACTGTCCGTGCGCGCTTTCGAATTAGCCGAGGATTTTTTCCAGATCAGCGCGAACTTCAGCAACCGGCTTGGTGCCGTCAACTTTCGCGTATTTGGTATTACCCGCTTCTGCTTCTTTGGAGTAGTAGCCGATCAGCGGTGCTGTCATCTGATGGTATTCAACCAGACGTTTACGTACGGTCTCTTCCTGATCATCTTTACGGGTA…	essential	none	ACGCGGCGACCGACGATACGGTCAACGATCA	492974	493004	CGGTACAACGAAGACTGAGGACGATGGGGACATAGAACACGGTCTCTAAACACGCGGCGACCGACGATACGGTCAACGATCAATGCTTGAGACCGGTTCCTAGACCTCCTGGATGGATAA	NO	FALSE	ACGCGGCGACCGACGATACGGT	FALSE	essential-counterselection-gRNA-00461
CDS	fig|679895.18.peg.470	BW25113_0474	adk	Adenylate kinase (EC 2.7.4.3)	TRUE	645	492631	493275	996	492495	493490	+	-	ACTTGTTGATAATTGTAGCGGAAAAGTGAGGAAGAAGAACTAATTGCTGTGAGAGGTCAAATCAGAAAAAGGAATAGCGCAGATTGAGGTTTTTGTAAAAGGCCGAATGAATATCCGGCCTGAGATTGCTGATAAGTTTGCTTGTGCGGGCCTGTTCCCCTCACCCTAACCCTCTCCCCGAGGGGGCGAGGGGACTGTCCGTGCGCGCTTTCGAATTAGCCGAGGATTTTTTCCAGATCAGCGCGAACTTCAGCAACCGGCTTGGTGCCGTCAACTTTCGCGTATTTGGTATTACCCGCTTCTGCTTCTTTGGAGTAGTAGCCGATCAGCGGTGCTGTCATCTGATGGTATTCAACCAGACGTTTACGTACGGTCTCTTCCTGATCATCTTTACGGGTA…	essential	none	CGCGGCGACCGACGATACGGTCAACGATCAG	492973	493003	CGGTACAACGAAGACTGAGGACGATGGGGACATAGAACACGGTCTCTAAACCGCGGCGACCGACGATACGGTCAACGATCAGATGCTTGAGACCGGTTCCTAGACCTCCTGGATGGATAA	NO	FALSE	CGCGGCGACCGACGATACGGTC	FALSE	essential-counterselection-gRNA-00462
CDS	fig|679895.18.peg.470	BW25113_0474	adk	Adenylate kinase (EC 2.7.4.3)	TRUE	645	492631	493275	996	492495	493490	+	-	ACTTGTTGATAATTGTAGCGGAAAAGTGAGGAAGAAGAACTAATTGCTGTGAGAGGTCAAATCAGAAAAAGGAATAGCGCAGATTGAGGTTTTTGTAAAAGGCCGAATGAATATCCGGCCTGAGATTGCTGATAAGTTTGCTTGTGCGGGCCTGTTCCCCTCACCCTAACCCTCTCCCCGAGGGGGCGAGGGGACTGTCCGTGCGCGCTTTCGAATTAGCCGAGGATTTTTTCCAGATCAGCGCGAACTTCAGCAACCGGCTTGGTGCCGTCAACTTTCGCGTATTTGGTATTACCCGCTTCTGCTTCTTTGGAGTAGTAGCCGATCAGCGGTGCTGTCATCTGATGGTATTCAACCAGACGTTTACGTACGGTCTCTTCCTGATCATCTTTACGGGTA…	essential	none	GCGGCGACCGACGATACGGTCAACGATCAGT	492972	493002	CGGTACAACGAAGACTGAGGACGATGGGGACATAGAACACGGTCTCTAAACGCGGCGACCGACGATACGGTCAACGATCAGTATGCTTGAGACCGGTTCCTAGACCTCCTGGATGGATAA	NO	FALSE	GCGGCGACCGACGATACGGTCA	FALSE	essential-counterselection-gRNA-00463
CDS	fig|679895.18.peg.470	BW25113_0474	adk	Adenylate kinase (EC 2.7.4.3)	TRUE	645	492631	493275	996	492495	493490	+	-	ACTTGTTGATAATTGTAGCGGAAAAGTGAGGAAGAAGAACTAATTGCTGTGAGAGGTCAAATCAGAAAAAGGAATAGCGCAGATTGAGGTTTTTGTAAAAGGCCGAATGAATATCCGGCCTGAGATTGCTGATAAGTTTGCTTGTGCGGGCCTGTTCCCCTCACCCTAACCCTCTCCCCGAGGGGGCGAGGGGACTGTCCGTGCGCGCTTTCGAATTAGCCGAGGATTTTTTCCAGATCAGCGCGAACTTCAGCAACCGGCTTGGTGCCGTCAACTTTCGCGTATTTGGTATTACCCGCTTCTGCTTCTTTGGAGTAGTAGCCGATCAGCGGTGCTGTCATCTGATGGTATTCAACCAGACGTTTACGTACGGTCTCTTCCTGATCATCTTTACGGGTA…	essential	none	CGGCGACCGACGATACGGTCAACGATCAGTT	492971	493001	CGGTACAACGAAGACTGAGGACGATGGGGACATAGAACACGGTCTCTAAACCGGCGACCGACGATACGGTCAACGATCAGTTATGCTTGAGACCGGTTCCTAGACCTCCTGGATGGATAA	NO	FALSE	CGGCGACCGACGATACGGTCAA	FALSE	essential-counterselection-gRNA-00464
CDS	fig|679895.18.peg.470	BW25113_0474	adk	Adenylate kinase (EC 2.7.4.3)	TRUE	645	492631	493275	996	492495	493490	+	-	ACTTGTTGATAATTGTAGCGGAAAAGTGAGGAAGAAGAACTAATTGCTGTGAGAGGTCAAATCAGAAAAAGGAATAGCGCAGATTGAGGTTTTTGTAAAAGGCCGAATGAATATCCGGCCTGAGATTGCTGATAAGTTTGCTTGTGCGGGCCTGTTCCCCTCACCCTAACCCTCTCCCCGAGGGGGCGAGGGGACTGTCCGTGCGCGCTTTCGAATTAGCCGAGGATTTTTTCCAGATCAGCGCGAACTTCAGCAACCGGCTTGGTGCCGTCAACTTTCGCGTATTTGGTATTACCCGCTTCTGCTTCTTTGGAGTAGTAGCCGATCAGCGGTGCTGTCATCTGATGGTATTCAACCAGACGTTTACGTACGGTCTCTTCCTGATCATCTTTACGGGTA…	essential	none	GGCGACCGACGATACGGTCAACGATCAGTTC	492970	493000	CGGTACAACGAAGACTGAGGACGATGGGGACATAGAACACGGTCTCTAAACGGCGACCGACGATACGGTCAACGATCAGTTCATGCTTGAGACCGGTTCCTAGACCTCCTGGATGGATAA	NO	FALSE	GGCGACCGACGATACGGTCAAC	FALSE	essential-counterselection-gRNA-00465
CDS	fig|679895.18.peg.470	BW25113_0474	adk	Adenylate kinase (EC 2.7.4.3)	TRUE	645	492631	493275	996	492495	493490	+	-	ACTTGTTGATAATTGTAGCGGAAAAGTGAGGAAGAAGAACTAATTGCTGTGAGAGGTCAAATCAGAAAAAGGAATAGCGCAGATTGAGGTTTTTGTAAAAGGCCGAATGAATATCCGGCCTGAGATTGCTGATAAGTTTGCTTGTGCGGGCCTGTTCCCCTCACCCTAACCCTCTCCCCGAGGGGGCGAGGGGACTGTCCGTGCGCGCTTTCGAATTAGCCGAGGATTTTTTCCAGATCAGCGCGAACTTCAGCAACCGGCTTGGTGCCGTCAACTTTCGCGTATTTGGTATTACCCGCTTCTGCTTCTTTGGAGTAGTAGCCGATCAGCGGTGCTGTCATCTGATGGTATTCAACCAGACGTTTACGTACGGTCTCTTCCTGATCATCTTTACGGGTA…	essential	none	GCGACCGACGATACGGTCAACGATCAGTTCG	492969	492999	CGGTACAACGAAGACTGAGGACGATGGGGACATAGAACACGGTCTCTAAACGCGACCGACGATACGGTCAACGATCAGTTCGATGCTTGAGACCGGTTCCTAGACCTCCTGGATGGATAA	NO	FALSE	GCGACCGACGATACGGTCAACG	FALSE	essential-counterselection-gRNA-00466
CDS	fig|679895.18.peg.470	BW25113_0474	adk	Adenylate kinase (EC 2.7.4.3)	TRUE	645	492631	493275	996	492495	493490	+	-	ACTTGTTGATAATTGTAGCGGAAAAGTGAGGAAGAAGAACTAATTGCTGTGAGAGGTCAAATCAGAAAAAGGAATAGCGCAGATTGAGGTTTTTGTAAAAGGCCGAATGAATATCCGGCCTGAGATTGCTGATAAGTTTGCTTGTGCGGGCCTGTTCCCCTCACCCTAACCCTCTCCCCGAGGGGGCGAGGGGACTGTCCGTGCGCGCTTTCGAATTAGCCGAGGATTTTTTCCAGATCAGCGCGAACTTCAGCAACCGGCTTGGTGCCGTCAACTTTCGCGTATTTGGTATTACCCGCTTCTGCTTCTTTGGAGTAGTAGCCGATCAGCGGTGCTGTCATCTGATGGTATTCAACCAGACGTTTACGTACGGTCTCTTCCTGATCATCTTTACGGGTA…	essential	none	CGACCGACGATACGGTCAACGATCAGTTCGT	492968	492998	CGGTACAACGAAGACTGAGGACGATGGGGACATAGAACACGGTCTCTAAACCGACCGACGATACGGTCAACGATCAGTTCGTATGCTTGAGACCGGTTCCTAGACCTCCTGGATGGATAA	NO	FALSE	CGACCGACGATACGGTCAACGA	FALSE	essential-counterselection-gRNA-00467
CDS	fig|679895.18.peg.470	BW25113_0474	adk	Adenylate kinase (EC 2.7.4.3)	TRUE	645	492631	493275	996	492495	493490	+	-	ACTTGTTGATAATTGTAGCGGAAAAGTGAGGAAGAAGAACTAATTGCTGTGAGAGGTCAAATCAGAAAAAGGAATAGCGCAGATTGAGGTTTTTGTAAAAGGCCGAATGAATATCCGGCCTGAGATTGCTGATAAGTTTGCTTGTGCGGGCCTGTTCCCCTCACCCTAACCCTCTCCCCGAGGGGGCGAGGGGACTGTCCGTGCGCGCTTTCGAATTAGCCGAGGATTTTTTCCAGATCAGCGCGAACTTCAGCAACCGGCTTGGTGCCGTCAACTTTCGCGTATTTGGTATTACCCGCTTCTGCTTCTTTGGAGTAGTAGCCGATCAGCGGTGCTGTCATCTGATGGTATTCAACCAGACGTTTACGTACGGTCTCTTCCTGATCATCTTTACGGGTA…	essential	none	GACCGACGATACGGTCAACGATCAGTTCGTC	492967	492997	CGGTACAACGAAGACTGAGGACGATGGGGACATAGAACACGGTCTCTAAACGACCGACGATACGGTCAACGATCAGTTCGTCATGCTTGAGACCGGTTCCTAGACCTCCTGGATGGATAA	NO	FALSE	GACCGACGATACGGTCAACGAT	FALSE	essential-counterselection-gRNA-00468
CDS	fig|679895.18.peg.470	BW25113_0474	adk	Adenylate kinase (EC 2.7.4.3)	TRUE	645	492631	493275	996	492495	493490	+	-	ACTTGTTGATAATTGTAGCGGAAAAGTGAGGAAGAAGAACTAATTGCTGTGAGAGGTCAAATCAGAAAAAGGAATAGCGCAGATTGAGGTTTTTGTAAAAGGCCGAATGAATATCCGGCCTGAGATTGCTGATAAGTTTGCTTGTGCGGGCCTGTTCCCCTCACCCTAACCCTCTCCCCGAGGGGGCGAGGGGACTGTCCGTGCGCGCTTTCGAATTAGCCGAGGATTTTTTCCAGATCAGCGCGAACTTCAGCAACCGGCTTGGTGCCGTCAACTTTCGCGTATTTGGTATTACCCGCTTCTGCTTCTTTGGAGTAGTAGCCGATCAGCGGTGCTGTCATCTGATGGTATTCAACCAGACGTTTACGTACGGTCTCTTCCTGATCATCTTTACGGGTA…	essential	none	ACCGACGATACGGTCAACGATCAGTTCGTCC	492966	492996	CGGTACAACGAAGACTGAGGACGATGGGGACATAGAACACGGTCTCTAAACACCGACGATACGGTCAACGATCAGTTCGTCCATGCTTGAGACCGGTTCCTAGACCTCCTGGATGGATAA	NO	FALSE	ACCGACGATACGGTCAACGATC	FALSE	essential-counterselection-gRNA-00469
CDS	fig|679895.18.peg.470	BW25113_0474	adk	Adenylate kinase (EC 2.7.4.3)	TRUE	645	492631	493275	996	492495	493490	+	-	ACTTGTTGATAATTGTAGCGGAAAAGTGAGGAAGAAGAACTAATTGCTGTGAGAGGTCAAATCAGAAAAAGGAATAGCGCAGATTGAGGTTTTTGTAAAAGGCCGAATGAATATCCGGCCTGAGATTGCTGATAAGTTTGCTTGTGCGGGCCTGTTCCCCTCACCCTAACCCTCTCCCCGAGGGGGCGAGGGGACTGTCCGTGCGCGCTTTCGAATTAGCCGAGGATTTTTTCCAGATCAGCGCGAACTTCAGCAACCGGCTTGGTGCCGTCAACTTTCGCGTATTTGGTATTACCCGCTTCTGCTTCTTTGGAGTAGTAGCCGATCAGCGGTGCTGTCATCTGATGGTATTCAACCAGACGTTTACGTACGGTCTCTTCCTGATCATCTTTACGGGTA…	essential	none	CCGACGATACGGTCAACGATCAGTTCGTCCG	492965	492995	CGGTACAACGAAGACTGAGGACGATGGGGACATAGAACACGGTCTCTAAACCCGACGATACGGTCAACGATCAGTTCGTCCGATGCTTGAGACCGGTTCCTAGACCTCCTGGATGGATAA	NO	FALSE	CCGACGATACGGTCAACGATCA	FALSE	essential-counterselection-gRNA-00470
CDS	fig|679895.18.peg.470	BW25113_0474	adk	Adenylate kinase (EC 2.7.4.3)	TRUE	645	492631	493275	996	492495	493490	+	-	ACTTGTTGATAATTGTAGCGGAAAAGTGAGGAAGAAGAACTAATTGCTGTGAGAGGTCAAATCAGAAAAAGGAATAGCGCAGATTGAGGTTTTTGTAAAAGGCCGAATGAATATCCGGCCTGAGATTGCTGATAAGTTTGCTTGTGCGGGCCTGTTCCCCTCACCCTAACCCTCTCCCCGAGGGGGCGAGGGGACTGTCCGTGCGCGCTTTCGAATTAGCCGAGGATTTTTTCCAGATCAGCGCGAACTTCAGCAACCGGCTTGGTGCCGTCAACTTTCGCGTATTTGGTATTACCCGCTTCTGCTTCTTTGGAGTAGTAGCCGATCAGCGGTGCTGTCATCTGATGGTATTCAACCAGACGTTTACGTACGGTCTCTTCCTGATCATCTTTACGGGTA…	essential	none	CGACGATACGGTCAACGATCAGTTCGTCCGG	492964	492994	CGGTACAACGAAGACTGAGGACGATGGGGACATAGAACACGGTCTCTAAACCGACGATACGGTCAACGATCAGTTCGTCCGGATGCTTGAGACCGGTTCCTAGACCTCCTGGATGGATAA	NO	FALSE	CGACGATACGGTCAACGATCAG	FALSE	essential-counterselection-gRNA-00471
CDS	fig|679895.18.peg.470	BW25113_0474	adk	Adenylate kinase (EC 2.7.4.3)	TRUE	645	492631	493275	996	492495	493490	+	-	ACTTGTTGATAATTGTAGCGGAAAAGTGAGGAAGAAGAACTAATTGCTGTGAGAGGTCAAATCAGAAAAAGGAATAGCGCAGATTGAGGTTTTTGTAAAAGGCCGAATGAATATCCGGCCTGAGATTGCTGATAAGTTTGCTTGTGCGGGCCTGTTCCCCTCACCCTAACCCTCTCCCCGAGGGGGCGAGGGGACTGTCCGTGCGCGCTTTCGAATTAGCCGAGGATTTTTTCCAGATCAGCGCGAACTTCAGCAACCGGCTTGGTGCCGTCAACTTTCGCGTATTTGGTATTACCCGCTTCTGCTTCTTTGGAGTAGTAGCCGATCAGCGGTGCTGTCATCTGATGGTATTCAACCAGACGTTTACGTACGGTCTCTTCCTGATCATCTTTACGGGTA…	essential	none	GACGATACGGTCAACGATCAGTTCGTCCGGT	492963	492993	CGGTACAACGAAGACTGAGGACGATGGGGACATAGAACACGGTCTCTAAACGACGATACGGTCAACGATCAGTTCGTCCGGTATGCTTGAGACCGGTTCCTAGACCTCCTGGATGGATAA	NO	FALSE	GACGATACGGTCAACGATCAGT	FALSE	essential-counterselection-gRNA-00472
CDS	fig|679895.18.peg.470	BW25113_0474	adk	Adenylate kinase (EC 2.7.4.3)	TRUE	645	492631	493275	996	492495	493490	+	-	ACTTGTTGATAATTGTAGCGGAAAAGTGAGGAAGAAGAACTAATTGCTGTGAGAGGTCAAATCAGAAAAAGGAATAGCGCAGATTGAGGTTTTTGTAAAAGGCCGAATGAATATCCGGCCTGAGATTGCTGATAAGTTTGCTTGTGCGGGCCTGTTCCCCTCACCCTAACCCTCTCCCCGAGGGGGCGAGGGGACTGTCCGTGCGCGCTTTCGAATTAGCCGAGGATTTTTTCCAGATCAGCGCGAACTTCAGCAACCGGCTTGGTGCCGTCAACTTTCGCGTATTTGGTATTACCCGCTTCTGCTTCTTTGGAGTAGTAGCCGATCAGCGGTGCTGTCATCTGATGGTATTCAACCAGACGTTTACGTACGGTCTCTTCCTGATCATCTTTACGGGTA…	essential	none	ACGATACGGTCAACGATCAGTTCGTCCGGTA	492962	492992	CGGTACAACGAAGACTGAGGACGATGGGGACATAGAACACGGTCTCTAAACACGATACGGTCAACGATCAGTTCGTCCGGTAATGCTTGAGACCGGTTCCTAGACCTCCTGGATGGATAA	NO	FALSE	ACGATACGGTCAACGATCAGTT	FALSE	essential-counterselection-gRNA-00473
CDS	fig|679895.18.peg.470	BW25113_0474	adk	Adenylate kinase (EC 2.7.4.3)	TRUE	645	492631	493275	996	492495	493490	+	-	ACTTGTTGATAATTGTAGCGGAAAAGTGAGGAAGAAGAACTAATTGCTGTGAGAGGTCAAATCAGAAAAAGGAATAGCGCAGATTGAGGTTTTTGTAAAAGGCCGAATGAATATCCGGCCTGAGATTGCTGATAAGTTTGCTTGTGCGGGCCTGTTCCCCTCACCCTAACCCTCTCCCCGAGGGGGCGAGGGGACTGTCCGTGCGCGCTTTCGAATTAGCCGAGGATTTTTTCCAGATCAGCGCGAACTTCAGCAACCGGCTTGGTGCCGTCAACTTTCGCGTATTTGGTATTACCCGCTTCTGCTTCTTTGGAGTAGTAGCCGATCAGCGGTGCTGTCATCTGATGGTATTCAACCAGACGTTTACGTACGGTCTCTTCCTGATCATCTTTACGGGTA…	essential	none	CGATACGGTCAACGATCAGTTCGTCCGGTAC	492961	492991	CGGTACAACGAAGACTGAGGACGATGGGGACATAGAACACGGTCTCTAAACCGATACGGTCAACGATCAGTTCGTCCGGTACATGCTTGAGACCGGTTCCTAGACCTCCTGGATGGATAA	NO	FALSE	CGATACGGTCAACGATCAGTTC	FALSE	essential-counterselection-gRNA-00474
CDS	fig|679895.18.peg.470	BW25113_0474	adk	Adenylate kinase (EC 2.7.4.3)	TRUE	645	492631	493275	996	492495	493490	+	-	ACTTGTTGATAATTGTAGCGGAAAAGTGAGGAAGAAGAACTAATTGCTGTGAGAGGTCAAATCAGAAAAAGGAATAGCGCAGATTGAGGTTTTTGTAAAAGGCCGAATGAATATCCGGCCTGAGATTGCTGATAAGTTTGCTTGTGCGGGCCTGTTCCCCTCACCCTAACCCTCTCCCCGAGGGGGCGAGGGGACTGTCCGTGCGCGCTTTCGAATTAGCCGAGGATTTTTTCCAGATCAGCGCGAACTTCAGCAACCGGCTTGGTGCCGTCAACTTTCGCGTATTTGGTATTACCCGCTTCTGCTTCTTTGGAGTAGTAGCCGATCAGCGGTGCTGTCATCTGATGGTATTCAACCAGACGTTTACGTACGGTCTCTTCCTGATCATCTTTACGGGTA…	essential	none	GATACGGTCAACGATCAGTTCGTCCGGTACG	492960	492990	CGGTACAACGAAGACTGAGGACGATGGGGACATAGAACACGGTCTCTAAACGATACGGTCAACGATCAGTTCGTCCGGTACGATGCTTGAGACCGGTTCCTAGACCTCCTGGATGGATAA	NO	FALSE	GATACGGTCAACGATCAGTTCG	FALSE	essential-counterselection-gRNA-00475
CDS	fig|679895.18.peg.470	BW25113_0474	adk	Adenylate kinase (EC 2.7.4.3)	TRUE	645	492631	493275	996	492495	493490	+	-	ACTTGTTGATAATTGTAGCGGAAAAGTGAGGAAGAAGAACTAATTGCTGTGAGAGGTCAAATCAGAAAAAGGAATAGCGCAGATTGAGGTTTTTGTAAAAGGCCGAATGAATATCCGGCCTGAGATTGCTGATAAGTTTGCTTGTGCGGGCCTGTTCCCCTCACCCTAACCCTCTCCCCGAGGGGGCGAGGGGACTGTCCGTGCGCGCTTTCGAATTAGCCGAGGATTTTTTCCAGATCAGCGCGAACTTCAGCAACCGGCTTGGTGCCGTCAACTTTCGCGTATTTGGTATTACCCGCTTCTGCTTCTTTGGAGTAGTAGCCGATCAGCGGTGCTGTCATCTGATGGTATTCAACCAGACGTTTACGTACGGTCTCTTCCTGATCATCTTTACGGGTA…	essential	none	ATACGGTCAACGATCAGTTCGTCCGGTACGT	492959	492989	CGGTACAACGAAGACTGAGGACGATGGGGACATAGAACACGGTCTCTAAACATACGGTCAACGATCAGTTCGTCCGGTACGTATGCTTGAGACCGGTTCCTAGACCTCCTGGATGGATAA	NO	FALSE	ATACGGTCAACGATCAGTTCGT	FALSE	essential-counterselection-gRNA-00476
CDS	fig|679895.18.peg.470	BW25113_0474	adk	Adenylate kinase (EC 2.7.4.3)	TRUE	645	492631	493275	996	492495	493490	+	-	ACTTGTTGATAATTGTAGCGGAAAAGTGAGGAAGAAGAACTAATTGCTGTGAGAGGTCAAATCAGAAAAAGGAATAGCGCAGATTGAGGTTTTTGTAAAAGGCCGAATGAATATCCGGCCTGAGATTGCTGATAAGTTTGCTTGTGCGGGCCTGTTCCCCTCACCCTAACCCTCTCCCCGAGGGGGCGAGGGGACTGTCCGTGCGCGCTTTCGAATTAGCCGAGGATTTTTTCCAGATCAGCGCGAACTTCAGCAACCGGCTTGGTGCCGTCAACTTTCGCGTATTTGGTATTACCCGCTTCTGCTTCTTTGGAGTAGTAGCCGATCAGCGGTGCTGTCATCTGATGGTATTCAACCAGACGTTTACGTACGGTCTCTTCCTGATCATCTTTACGGGTA…	essential	none	TACGGTCAACGATCAGTTCGTCCGGTACGTC	492958	492988	CGGTACAACGAAGACTGAGGACGATGGGGACATAGAACACGGTCTCTAAACTACGGTCAACGATCAGTTCGTCCGGTACGTCATGCTTGAGACCGGTTCCTAGACCTCCTGGATGGATAA	NO	FALSE	TACGGTCAACGATCAGTTCGTC	FALSE	essential-counterselection-gRNA-00477
CDS	fig|679895.18.peg.470	BW25113_0474	adk	Adenylate kinase (EC 2.7.4.3)	TRUE	645	492631	493275	996	492495	493490	+	-	ACTTGTTGATAATTGTAGCGGAAAAGTGAGGAAGAAGAACTAATTGCTGTGAGAGGTCAAATCAGAAAAAGGAATAGCGCAGATTGAGGTTTTTGTAAAAGGCCGAATGAATATCCGGCCTGAGATTGCTGATAAGTTTGCTTGTGCGGGCCTGTTCCCCTCACCCTAACCCTCTCCCCGAGGGGGCGAGGGGACTGTCCGTGCGCGCTTTCGAATTAGCCGAGGATTTTTTCCAGATCAGCGCGAACTTCAGCAACCGGCTTGGTGCCGTCAACTTTCGCGTATTTGGTATTACCCGCTTCTGCTTCTTTGGAGTAGTAGCCGATCAGCGGTGCTGTCATCTGATGGTATTCAACCAGACGTTTACGTACGGTCTCTTCCTGATCATCTTTACGGGTA…	essential	none	ACGGTCAACGATCAGTTCGTCCGGTACGTCG	492957	492987	CGGTACAACGAAGACTGAGGACGATGGGGACATAGAACACGGTCTCTAAACACGGTCAACGATCAGTTCGTCCGGTACGTCGATGCTTGAGACCGGTTCCTAGACCTCCTGGATGGATAA	NO	FALSE	ACGGTCAACGATCAGTTCGTCC	FALSE	essential-counterselection-gRNA-00478
CDS	fig|679895.18.peg.470	BW25113_0474	adk	Adenylate kinase (EC 2.7.4.3)	TRUE	645	492631	493275	996	492495	493490	+	-	ACTTGTTGATAATTGTAGCGGAAAAGTGAGGAAGAAGAACTAATTGCTGTGAGAGGTCAAATCAGAAAAAGGAATAGCGCAGATTGAGGTTTTTGTAAAAGGCCGAATGAATATCCGGCCTGAGATTGCTGATAAGTTTGCTTGTGCGGGCCTGTTCCCCTCACCCTAACCCTCTCCCCGAGGGGGCGAGGGGACTGTCCGTGCGCGCTTTCGAATTAGCCGAGGATTTTTTCCAGATCAGCGCGAACTTCAGCAACCGGCTTGGTGCCGTCAACTTTCGCGTATTTGGTATTACCCGCTTCTGCTTCTTTGGAGTAGTAGCCGATCAGCGGTGCTGTCATCTGATGGTATTCAACCAGACGTTTACGTACGGTCTCTTCCTGATCATCTTTACGGGTA…	essential	none	CGGTCAACGATCAGTTCGTCCGGTACGTCGA	492956	492986	CGGTACAACGAAGACTGAGGACGATGGGGACATAGAACACGGTCTCTAAACCGGTCAACGATCAGTTCGTCCGGTACGTCGAATGCTTGAGACCGGTTCCTAGACCTCCTGGATGGATAA	NO	FALSE	CGGTCAACGATCAGTTCGTCCG	FALSE	essential-counterselection-gRNA-00479
CDS	fig|679895.18.peg.470	BW25113_0474	adk	Adenylate kinase (EC 2.7.4.3)	TRUE	645	492631	493275	996	492495	493490	+	-	ACTTGTTGATAATTGTAGCGGAAAAGTGAGGAAGAAGAACTAATTGCTGTGAGAGGTCAAATCAGAAAAAGGAATAGCGCAGATTGAGGTTTTTGTAAAAGGCCGAATGAATATCCGGCCTGAGATTGCTGATAAGTTTGCTTGTGCGGGCCTGTTCCCCTCACCCTAACCCTCTCCCCGAGGGGGCGAGGGGACTGTCCGTGCGCGCTTTCGAATTAGCCGAGGATTTTTTCCAGATCAGCGCGAACTTCAGCAACCGGCTTGGTGCCGTCAACTTTCGCGTATTTGGTATTACCCGCTTCTGCTTCTTTGGAGTAGTAGCCGATCAGCGGTGCTGTCATCTGATGGTATTCAACCAGACGTTTACGTACGGTCTCTTCCTGATCATCTTTACGGGTA…	essential	none	GGTCAACGATCAGTTCGTCCGGTACGTCGAA	492955	492985	CGGTACAACGAAGACTGAGGACGATGGGGACATAGAACACGGTCTCTAAACGGTCAACGATCAGTTCGTCCGGTACGTCGAAATGCTTGAGACCGGTTCCTAGACCTCCTGGATGGATAA	NO	FALSE	GGTCAACGATCAGTTCGTCCGG	FALSE	essential-counterselection-gRNA-00480
CDS	fig|679895.18.peg.470	BW25113_0474	adk	Adenylate kinase (EC 2.7.4.3)	TRUE	645	492631	493275	996	492495	493490	+	-	ACTTGTTGATAATTGTAGCGGAAAAGTGAGGAAGAAGAACTAATTGCTGTGAGAGGTCAAATCAGAAAAAGGAATAGCGCAGATTGAGGTTTTTGTAAAAGGCCGAATGAATATCCGGCCTGAGATTGCTGATAAGTTTGCTTGTGCGGGCCTGTTCCCCTCACCCTAACCCTCTCCCCGAGGGGGCGAGGGGACTGTCCGTGCGCGCTTTCGAATTAGCCGAGGATTTTTTCCAGATCAGCGCGAACTTCAGCAACCGGCTTGGTGCCGTCAACTTTCGCGTATTTGGTATTACCCGCTTCTGCTTCTTTGGAGTAGTAGCCGATCAGCGGTGCTGTCATCTGATGGTATTCAACCAGACGTTTACGTACGGTCTCTTCCTGATCATCTTTACGGGTA…	essential	none	GTCAACGATCAGTTCGTCCGGTACGTCGAAT	492954	492984	CGGTACAACGAAGACTGAGGACGATGGGGACATAGAACACGGTCTCTAAACGTCAACGATCAGTTCGTCCGGTACGTCGAATATGCTTGAGACCGGTTCCTAGACCTCCTGGATGGATAA	NO	FALSE	GTCAACGATCAGTTCGTCCGGT	FALSE	essential-counterselection-gRNA-00481
CDS	fig|679895.18.peg.470	BW25113_0474	adk	Adenylate kinase (EC 2.7.4.3)	TRUE	645	492631	493275	996	492495	493490	+	-	ACTTGTTGATAATTGTAGCGGAAAAGTGAGGAAGAAGAACTAATTGCTGTGAGAGGTCAAATCAGAAAAAGGAATAGCGCAGATTGAGGTTTTTGTAAAAGGCCGAATGAATATCCGGCCTGAGATTGCTGATAAGTTTGCTTGTGCGGGCCTGTTCCCCTCACCCTAACCCTCTCCCCGAGGGGGCGAGGGGACTGTCCGTGCGCGCTTTCGAATTAGCCGAGGATTTTTTCCAGATCAGCGCGAACTTCAGCAACCGGCTTGGTGCCGTCAACTTTCGCGTATTTGGTATTACCCGCTTCTGCTTCTTTGGAGTAGTAGCCGATCAGCGGTGCTGTCATCTGATGGTATTCAACCAGACGTTTACGTACGGTCTCTTCCTGATCATCTTTACGGGTA…	essential	none	TCAACGATCAGTTCGTCCGGTACGTCGAATT	492953	492983	CGGTACAACGAAGACTGAGGACGATGGGGACATAGAACACGGTCTCTAAACTCAACGATCAGTTCGTCCGGTACGTCGAATTATGCTTGAGACCGGTTCCTAGACCTCCTGGATGGATAA	NO	FALSE	TCAACGATCAGTTCGTCCGGTA	FALSE	essential-counterselection-gRNA-00482
CDS	fig|679895.18.peg.470	BW25113_0474	adk	Adenylate kinase (EC 2.7.4.3)	TRUE	645	492631	493275	996	492495	493490	+	-	ACTTGTTGATAATTGTAGCGGAAAAGTGAGGAAGAAGAACTAATTGCTGTGAGAGGTCAAATCAGAAAAAGGAATAGCGCAGATTGAGGTTTTTGTAAAAGGCCGAATGAATATCCGGCCTGAGATTGCTGATAAGTTTGCTTGTGCGGGCCTGTTCCCCTCACCCTAACCCTCTCCCCGAGGGGGCGAGGGGACTGTCCGTGCGCGCTTTCGAATTAGCCGAGGATTTTTTCCAGATCAGCGCGAACTTCAGCAACCGGCTTGGTGCCGTCAACTTTCGCGTATTTGGTATTACCCGCTTCTGCTTCTTTGGAGTAGTAGCCGATCAGCGGTGCTGTCATCTGATGGTATTCAACCAGACGTTTACGTACGGTCTCTTCCTGATCATCTTTACGGGTA…	essential	none	CAACGATCAGTTCGTCCGGTACGTCGAATTC	492952	492982	CGGTACAACGAAGACTGAGGACGATGGGGACATAGAACACGGTCTCTAAACCAACGATCAGTTCGTCCGGTACGTCGAATTCATGCTTGAGACCGGTTCCTAGACCTCCTGGATGGATAA	NO	FALSE	CAACGATCAGTTCGTCCGGTAC	FALSE	essential-counterselection-gRNA-00483
CDS	fig|679895.18.peg.470	BW25113_0474	adk	Adenylate kinase (EC 2.7.4.3)	TRUE	645	492631	493275	996	492495	493490	+	-	ACTTGTTGATAATTGTAGCGGAAAAGTGAGGAAGAAGAACTAATTGCTGTGAGAGGTCAAATCAGAAAAAGGAATAGCGCAGATTGAGGTTTTTGTAAAAGGCCGAATGAATATCCGGCCTGAGATTGCTGATAAGTTTGCTTGTGCGGGCCTGTTCCCCTCACCCTAACCCTCTCCCCGAGGGGGCGAGGGGACTGTCCGTGCGCGCTTTCGAATTAGCCGAGGATTTTTTCCAGATCAGCGCGAACTTCAGCAACCGGCTTGGTGCCGTCAACTTTCGCGTATTTGGTATTACCCGCTTCTGCTTCTTTGGAGTAGTAGCCGATCAGCGGTGCTGTCATCTGATGGTATTCAACCAGACGTTTACGTACGGTCTCTTCCTGATCATCTTTACGGGTA…	essential	none	AACGATCAGTTCGTCCGGTACGTCGAATTCC	492951	492981	CGGTACAACGAAGACTGAGGACGATGGGGACATAGAACACGGTCTCTAAACAACGATCAGTTCGTCCGGTACGTCGAATTCCATGCTTGAGACCGGTTCCTAGACCTCCTGGATGGATAA	NO	FALSE	AACGATCAGTTCGTCCGGTACG	FALSE	essential-counterselection-gRNA-00484
CDS	fig|679895.18.peg.470	BW25113_0474	adk	Adenylate kinase (EC 2.7.4.3)	TRUE	645	492631	493275	996	492495	493490	+	-	ACTTGTTGATAATTGTAGCGGAAAAGTGAGGAAGAAGAACTAATTGCTGTGAGAGGTCAAATCAGAAAAAGGAATAGCGCAGATTGAGGTTTTTGTAAAAGGCCGAATGAATATCCGGCCTGAGATTGCTGATAAGTTTGCTTGTGCGGGCCTGTTCCCCTCACCCTAACCCTCTCCCCGAGGGGGCGAGGGGACTGTCCGTGCGCGCTTTCGAATTAGCCGAGGATTTTTTCCAGATCAGCGCGAACTTCAGCAACCGGCTTGGTGCCGTCAACTTTCGCGTATTTGGTATTACCCGCTTCTGCTTCTTTGGAGTAGTAGCCGATCAGCGGTGCTGTCATCTGATGGTATTCAACCAGACGTTTACGTACGGTCTCTTCCTGATCATCTTTACGGGTA…	essential	none	ACGATCAGTTCGTCCGGTACGTCGAATTCCA	492950	492980	CGGTACAACGAAGACTGAGGACGATGGGGACATAGAACACGGTCTCTAAACACGATCAGTTCGTCCGGTACGTCGAATTCCAATGCTTGAGACCGGTTCCTAGACCTCCTGGATGGATAA	NO	FALSE	ACGATCAGTTCGTCCGGTACGT	FALSE	essential-counterselection-gRNA-00485
CDS	fig|679895.18.peg.470	BW25113_0474	adk	Adenylate kinase (EC 2.7.4.3)	TRUE	645	492631	493275	996	492495	493490	+	-	ACTTGTTGATAATTGTAGCGGAAAAGTGAGGAAGAAGAACTAATTGCTGTGAGAGGTCAAATCAGAAAAAGGAATAGCGCAGATTGAGGTTTTTGTAAAAGGCCGAATGAATATCCGGCCTGAGATTGCTGATAAGTTTGCTTGTGCGGGCCTGTTCCCCTCACCCTAACCCTCTCCCCGAGGGGGCGAGGGGACTGTCCGTGCGCGCTTTCGAATTAGCCGAGGATTTTTTCCAGATCAGCGCGAACTTCAGCAACCGGCTTGGTGCCGTCAACTTTCGCGTATTTGGTATTACCCGCTTCTGCTTCTTTGGAGTAGTAGCCGATCAGCGGTGCTGTCATCTGATGGTATTCAACCAGACGTTTACGTACGGTCTCTTCCTGATCATCTTTACGGGTA…	essential	none	CGATCAGTTCGTCCGGTACGTCGAATTCCAG	492949	492979	CGGTACAACGAAGACTGAGGACGATGGGGACATAGAACACGGTCTCTAAACCGATCAGTTCGTCCGGTACGTCGAATTCCAGATGCTTGAGACCGGTTCCTAGACCTCCTGGATGGATAA	NO	FALSE	CGATCAGTTCGTCCGGTACGTC	FALSE	essential-counterselection-gRNA-00486
CDS	fig|679895.18.peg.470	BW25113_0474	adk	Adenylate kinase (EC 2.7.4.3)	TRUE	645	492631	493275	996	492495	493490	+	-	ACTTGTTGATAATTGTAGCGGAAAAGTGAGGAAGAAGAACTAATTGCTGTGAGAGGTCAAATCAGAAAAAGGAATAGCGCAGATTGAGGTTTTTGTAAAAGGCCGAATGAATATCCGGCCTGAGATTGCTGATAAGTTTGCTTGTGCGGGCCTGTTCCCCTCACCCTAACCCTCTCCCCGAGGGGGCGAGGGGACTGTCCGTGCGCGCTTTCGAATTAGCCGAGGATTTTTTCCAGATCAGCGCGAACTTCAGCAACCGGCTTGGTGCCGTCAACTTTCGCGTATTTGGTATTACCCGCTTCTGCTTCTTTGGAGTAGTAGCCGATCAGCGGTGCTGTCATCTGATGGTATTCAACCAGACGTTTACGTACGGTCTCTTCCTGATCATCTTTACGGGTA…	essential	none	GATCAGTTCGTCCGGTACGTCGAATTCCAGA	492948	492978	CGGTACAACGAAGACTGAGGACGATGGGGACATAGAACACGGTCTCTAAACGATCAGTTCGTCCGGTACGTCGAATTCCAGAATGCTTGAGACCGGTTCCTAGACCTCCTGGATGGATAA	NO	FALSE	GATCAGTTCGTCCGGTACGTCG	FALSE	essential-counterselection-gRNA-00487
CDS	fig|679895.18.peg.470	BW25113_0474	adk	Adenylate kinase (EC 2.7.4.3)	TRUE	645	492631	493275	996	492495	493490	+	-	ACTTGTTGATAATTGTAGCGGAAAAGTGAGGAAGAAGAACTAATTGCTGTGAGAGGTCAAATCAGAAAAAGGAATAGCGCAGATTGAGGTTTTTGTAAAAGGCCGAATGAATATCCGGCCTGAGATTGCTGATAAGTTTGCTTGTGCGGGCCTGTTCCCCTCACCCTAACCCTCTCCCCGAGGGGGCGAGGGGACTGTCCGTGCGCGCTTTCGAATTAGCCGAGGATTTTTTCCAGATCAGCGCGAACTTCAGCAACCGGCTTGGTGCCGTCAACTTTCGCGTATTTGGTATTACCCGCTTCTGCTTCTTTGGAGTAGTAGCCGATCAGCGGTGCTGTCATCTGATGGTATTCAACCAGACGTTTACGTACGGTCTCTTCCTGATCATCTTTACGGGTA…	essential	none	ATCAGTTCGTCCGGTACGTCGAATTCCAGAA	492947	492977	CGGTACAACGAAGACTGAGGACGATGGGGACATAGAACACGGTCTCTAAACATCAGTTCGTCCGGTACGTCGAATTCCAGAAATGCTTGAGACCGGTTCCTAGACCTCCTGGATGGATAA	NO	FALSE	ATCAGTTCGTCCGGTACGTCGA	FALSE	essential-counterselection-gRNA-00488
CDS	fig|679895.18.peg.470	BW25113_0474	adk	Adenylate kinase (EC 2.7.4.3)	TRUE	645	492631	493275	996	492495	493490	+	-	ACTTGTTGATAATTGTAGCGGAAAAGTGAGGAAGAAGAACTAATTGCTGTGAGAGGTCAAATCAGAAAAAGGAATAGCGCAGATTGAGGTTTTTGTAAAAGGCCGAATGAATATCCGGCCTGAGATTGCTGATAAGTTTGCTTGTGCGGGCCTGTTCCCCTCACCCTAACCCTCTCCCCGAGGGGGCGAGGGGACTGTCCGTGCGCGCTTTCGAATTAGCCGAGGATTTTTTCCAGATCAGCGCGAACTTCAGCAACCGGCTTGGTGCCGTCAACTTTCGCGTATTTGGTATTACCCGCTTCTGCTTCTTTGGAGTAGTAGCCGATCAGCGGTGCTGTCATCTGATGGTATTCAACCAGACGTTTACGTACGGTCTCTTCCTGATCATCTTTACGGGTA…	essential	none	TCAGTTCGTCCGGTACGTCGAATTCCAGAAC	492946	492976	CGGTACAACGAAGACTGAGGACGATGGGGACATAGAACACGGTCTCTAAACTCAGTTCGTCCGGTACGTCGAATTCCAGAACATGCTTGAGACCGGTTCCTAGACCTCCTGGATGGATAA	NO	FALSE	TCAGTTCGTCCGGTACGTCGAA	FALSE	essential-counterselection-gRNA-00489
CDS	fig|679895.18.peg.470	BW25113_0474	adk	Adenylate kinase (EC 2.7.4.3)	TRUE	645	492631	493275	996	492495	493490	+	-	ACTTGTTGATAATTGTAGCGGAAAAGTGAGGAAGAAGAACTAATTGCTGTGAGAGGTCAAATCAGAAAAAGGAATAGCGCAGATTGAGGTTTTTGTAAAAGGCCGAATGAATATCCGGCCTGAGATTGCTGATAAGTTTGCTTGTGCGGGCCTGTTCCCCTCACCCTAACCCTCTCCCCGAGGGGGCGAGGGGACTGTCCGTGCGCGCTTTCGAATTAGCCGAGGATTTTTTCCAGATCAGCGCGAACTTCAGCAACCGGCTTGGTGCCGTCAACTTTCGCGTATTTGGTATTACCCGCTTCTGCTTCTTTGGAGTAGTAGCCGATCAGCGGTGCTGTCATCTGATGGTATTCAACCAGACGTTTACGTACGGTCTCTTCCTGATCATCTTTACGGGTA…	essential	none	CAGTTCGTCCGGTACGTCGAATTCCAGAACG	492945	492975	CGGTACAACGAAGACTGAGGACGATGGGGACATAGAACACGGTCTCTAAACCAGTTCGTCCGGTACGTCGAATTCCAGAACGATGCTTGAGACCGGTTCCTAGACCTCCTGGATGGATAA	NO	FALSE	CAGTTCGTCCGGTACGTCGAAT	FALSE	essential-counterselection-gRNA-00490
CDS	fig|679895.18.peg.470	BW25113_0474	adk	Adenylate kinase (EC 2.7.4.3)	TRUE	645	492631	493275	996	492495	493490	+	-	ACTTGTTGATAATTGTAGCGGAAAAGTGAGGAAGAAGAACTAATTGCTGTGAGAGGTCAAATCAGAAAAAGGAATAGCGCAGATTGAGGTTTTTGTAAAAGGCCGAATGAATATCCGGCCTGAGATTGCTGATAAGTTTGCTTGTGCGGGCCTGTTCCCCTCACCCTAACCCTCTCCCCGAGGGGGCGAGGGGACTGTCCGTGCGCGCTTTCGAATTAGCCGAGGATTTTTTCCAGATCAGCGCGAACTTCAGCAACCGGCTTGGTGCCGTCAACTTTCGCGTATTTGGTATTACCCGCTTCTGCTTCTTTGGAGTAGTAGCCGATCAGCGGTGCTGTCATCTGATGGTATTCAACCAGACGTTTACGTACGGTCTCTTCCTGATCATCTTTACGGGTA…	essential	none	AGTTCGTCCGGTACGTCGAATTCCAGAACGT	492944	492974	CGGTACAACGAAGACTGAGGACGATGGGGACATAGAACACGGTCTCTAAACAGTTCGTCCGGTACGTCGAATTCCAGAACGTATGCTTGAGACCGGTTCCTAGACCTCCTGGATGGATAA	NO	FALSE	AGTTCGTCCGGTACGTCGAATT	FALSE	essential-counterselection-gRNA-00491
CDS	fig|679895.18.peg.470	BW25113_0474	adk	Adenylate kinase (EC 2.7.4.3)	TRUE	645	492631	493275	996	492495	493490	+	-	ACTTGTTGATAATTGTAGCGGAAAAGTGAGGAAGAAGAACTAATTGCTGTGAGAGGTCAAATCAGAAAAAGGAATAGCGCAGATTGAGGTTTTTGTAAAAGGCCGAATGAATATCCGGCCTGAGATTGCTGATAAGTTTGCTTGTGCGGGCCTGTTCCCCTCACCCTAACCCTCTCCCCGAGGGGGCGAGGGGACTGTCCGTGCGCGCTTTCGAATTAGCCGAGGATTTTTTCCAGATCAGCGCGAACTTCAGCAACCGGCTTGGTGCCGTCAACTTTCGCGTATTTGGTATTACCCGCTTCTGCTTCTTTGGAGTAGTAGCCGATCAGCGGTGCTGTCATCTGATGGTATTCAACCAGACGTTTACGTACGGTCTCTTCCTGATCATCTTTACGGGTA…	essential	none	GTTCGTCCGGTACGTCGAATTCCAGAACGTA	492943	492973	CGGTACAACGAAGACTGAGGACGATGGGGACATAGAACACGGTCTCTAAACGTTCGTCCGGTACGTCGAATTCCAGAACGTAATGCTTGAGACCGGTTCCTAGACCTCCTGGATGGATAA	NO	FALSE	GTTCGTCCGGTACGTCGAATTC	FALSE	essential-counterselection-gRNA-00492
CDS	fig|679895.18.peg.470	BW25113_0474	adk	Adenylate kinase (EC 2.7.4.3)	TRUE	645	492631	493275	996	492495	493490	+	-	ACTTGTTGATAATTGTAGCGGAAAAGTGAGGAAGAAGAACTAATTGCTGTGAGAGGTCAAATCAGAAAAAGGAATAGCGCAGATTGAGGTTTTTGTAAAAGGCCGAATGAATATCCGGCCTGAGATTGCTGATAAGTTTGCTTGTGCGGGCCTGTTCCCCTCACCCTAACCCTCTCCCCGAGGGGGCGAGGGGACTGTCCGTGCGCGCTTTCGAATTAGCCGAGGATTTTTTCCAGATCAGCGCGAACTTCAGCAACCGGCTTGGTGCCGTCAACTTTCGCGTATTTGGTATTACCCGCTTCTGCTTCTTTGGAGTAGTAGCCGATCAGCGGTGCTGTCATCTGATGGTATTCAACCAGACGTTTACGTACGGTCTCTTCCTGATCATCTTTACGGGTA…	essential	none	TTCGTCCGGTACGTCGAATTCCAGAACGTAA	492942	492972	CGGTACAACGAAGACTGAGGACGATGGGGACATAGAACACGGTCTCTAAACTTCGTCCGGTACGTCGAATTCCAGAACGTAAATGCTTGAGACCGGTTCCTAGACCTCCTGGATGGATAA	NO	FALSE	TTCGTCCGGTACGTCGAATTCC	FALSE	essential-counterselection-gRNA-00493
CDS	fig|679895.18.peg.470	BW25113_0474	adk	Adenylate kinase (EC 2.7.4.3)	TRUE	645	492631	493275	996	492495	493490	+	-	ACTTGTTGATAATTGTAGCGGAAAAGTGAGGAAGAAGAACTAATTGCTGTGAGAGGTCAAATCAGAAAAAGGAATAGCGCAGATTGAGGTTTTTGTAAAAGGCCGAATGAATATCCGGCCTGAGATTGCTGATAAGTTTGCTTGTGCGGGCCTGTTCCCCTCACCCTAACCCTCTCCCCGAGGGGGCGAGGGGACTGTCCGTGCGCGCTTTCGAATTAGCCGAGGATTTTTTCCAGATCAGCGCGAACTTCAGCAACCGGCTTGGTGCCGTCAACTTTCGCGTATTTGGTATTACCCGCTTCTGCTTCTTTGGAGTAGTAGCCGATCAGCGGTGCTGTCATCTGATGGTATTCAACCAGACGTTTACGTACGGTCTCTTCCTGATCATCTTTACGGGTA…	essential	none	TCGTCCGGTACGTCGAATTCCAGAACGTAAT	492941	492971	CGGTACAACGAAGACTGAGGACGATGGGGACATAGAACACGGTCTCTAAACTCGTCCGGTACGTCGAATTCCAGAACGTAATATGCTTGAGACCGGTTCCTAGACCTCCTGGATGGATAA	NO	FALSE	TCGTCCGGTACGTCGAATTCCA	FALSE	essential-counterselection-gRNA-00494
CDS	fig|679895.18.peg.470	BW25113_0474	adk	Adenylate kinase (EC 2.7.4.3)	TRUE	645	492631	493275	996	492495	493490	+	-	ACTTGTTGATAATTGTAGCGGAAAAGTGAGGAAGAAGAACTAATTGCTGTGAGAGGTCAAATCAGAAAAAGGAATAGCGCAGATTGAGGTTTTTGTAAAAGGCCGAATGAATATCCGGCCTGAGATTGCTGATAAGTTTGCTTGTGCGGGCCTGTTCCCCTCACCCTAACCCTCTCCCCGAGGGGGCGAGGGGACTGTCCGTGCGCGCTTTCGAATTAGCCGAGGATTTTTTCCAGATCAGCGCGAACTTCAGCAACCGGCTTGGTGCCGTCAACTTTCGCGTATTTGGTATTACCCGCTTCTGCTTCTTTGGAGTAGTAGCCGATCAGCGGTGCTGTCATCTGATGGTATTCAACCAGACGTTTACGTACGGTCTCTTCCTGATCATCTTTACGGGTA…	essential	none	CGTCCGGTACGTCGAATTCCAGAACGTAATC	492940	492970	CGGTACAACGAAGACTGAGGACGATGGGGACATAGAACACGGTCTCTAAACCGTCCGGTACGTCGAATTCCAGAACGTAATCATGCTTGAGACCGGTTCCTAGACCTCCTGGATGGATAA	NO	FALSE	CGTCCGGTACGTCGAATTCCAG	FALSE	essential-counterselection-gRNA-00495
CDS	fig|679895.18.peg.470	BW25113_0474	adk	Adenylate kinase (EC 2.7.4.3)	TRUE	645	492631	493275	996	492495	493490	+	-	ACTTGTTGATAATTGTAGCGGAAAAGTGAGGAAGAAGAACTAATTGCTGTGAGAGGTCAAATCAGAAAAAGGAATAGCGCAGATTGAGGTTTTTGTAAAAGGCCGAATGAATATCCGGCCTGAGATTGCTGATAAGTTTGCTTGTGCGGGCCTGTTCCCCTCACCCTAACCCTCTCCCCGAGGGGGCGAGGGGACTGTCCGTGCGCGCTTTCGAATTAGCCGAGGATTTTTTCCAGATCAGCGCGAACTTCAGCAACCGGCTTGGTGCCGTCAACTTTCGCGTATTTGGTATTACCCGCTTCTGCTTCTTTGGAGTAGTAGCCGATCAGCGGTGCTGTCATCTGATGGTATTCAACCAGACGTTTACGTACGGTCTCTTCCTGATCATCTTTACGGGTA…	essential	none	GTCCGGTACGTCGAATTCCAGAACGTAATCA	492939	492969	CGGTACAACGAAGACTGAGGACGATGGGGACATAGAACACGGTCTCTAAACGTCCGGTACGTCGAATTCCAGAACGTAATCAATGCTTGAGACCGGTTCCTAGACCTCCTGGATGGATAA	NO	FALSE	GTCCGGTACGTCGAATTCCAGA	FALSE	essential-counterselection-gRNA-00496
CDS	fig|679895.18.peg.470	BW25113_0474	adk	Adenylate kinase (EC 2.7.4.3)	TRUE	645	492631	493275	996	492495	493490	+	-	ACTTGTTGATAATTGTAGCGGAAAAGTGAGGAAGAAGAACTAATTGCTGTGAGAGGTCAAATCAGAAAAAGGAATAGCGCAGATTGAGGTTTTTGTAAAAGGCCGAATGAATATCCGGCCTGAGATTGCTGATAAGTTTGCTTGTGCGGGCCTGTTCCCCTCACCCTAACCCTCTCCCCGAGGGGGCGAGGGGACTGTCCGTGCGCGCTTTCGAATTAGCCGAGGATTTTTTCCAGATCAGCGCGAACTTCAGCAACCGGCTTGGTGCCGTCAACTTTCGCGTATTTGGTATTACCCGCTTCTGCTTCTTTGGAGTAGTAGCCGATCAGCGGTGCTGTCATCTGATGGTATTCAACCAGACGTTTACGTACGGTCTCTTCCTGATCATCTTTACGGGTA…	essential	none	TCCGGTACGTCGAATTCCAGAACGTAATCAA	492938	492968	CGGTACAACGAAGACTGAGGACGATGGGGACATAGAACACGGTCTCTAAACTCCGGTACGTCGAATTCCAGAACGTAATCAAATGCTTGAGACCGGTTCCTAGACCTCCTGGATGGATAA	NO	FALSE	TCCGGTACGTCGAATTCCAGAA	FALSE	essential-counterselection-gRNA-00497
CDS	fig|679895.18.peg.470	BW25113_0474	adk	Adenylate kinase (EC 2.7.4.3)	TRUE	645	492631	493275	996	492495	493490	+	-	ACTTGTTGATAATTGTAGCGGAAAAGTGAGGAAGAAGAACTAATTGCTGTGAGAGGTCAAATCAGAAAAAGGAATAGCGCAGATTGAGGTTTTTGTAAAAGGCCGAATGAATATCCGGCCTGAGATTGCTGATAAGTTTGCTTGTGCGGGCCTGTTCCCCTCACCCTAACCCTCTCCCCGAGGGGGCGAGGGGACTGTCCGTGCGCGCTTTCGAATTAGCCGAGGATTTTTTCCAGATCAGCGCGAACTTCAGCAACCGGCTTGGTGCCGTCAACTTTCGCGTATTTGGTATTACCCGCTTCTGCTTCTTTGGAGTAGTAGCCGATCAGCGGTGCTGTCATCTGATGGTATTCAACCAGACGTTTACGTACGGTCTCTTCCTGATCATCTTTACGGGTA…	essential	none	CCGGTACGTCGAATTCCAGAACGTAATCAAC	492937	492967	CGGTACAACGAAGACTGAGGACGATGGGGACATAGAACACGGTCTCTAAACCCGGTACGTCGAATTCCAGAACGTAATCAACATGCTTGAGACCGGTTCCTAGACCTCCTGGATGGATAA	NO	FALSE	CCGGTACGTCGAATTCCAGAAC	FALSE	essential-counterselection-gRNA-00498
CDS	fig|679895.18.peg.470	BW25113_0474	adk	Adenylate kinase (EC 2.7.4.3)	TRUE	645	492631	493275	996	492495	493490	+	-	ACTTGTTGATAATTGTAGCGGAAAAGTGAGGAAGAAGAACTAATTGCTGTGAGAGGTCAAATCAGAAAAAGGAATAGCGCAGATTGAGGTTTTTGTAAAAGGCCGAATGAATATCCGGCCTGAGATTGCTGATAAGTTTGCTTGTGCGGGCCTGTTCCCCTCACCCTAACCCTCTCCCCGAGGGGGCGAGGGGACTGTCCGTGCGCGCTTTCGAATTAGCCGAGGATTTTTTCCAGATCAGCGCGAACTTCAGCAACCGGCTTGGTGCCGTCAACTTTCGCGTATTTGGTATTACCCGCTTCTGCTTCTTTGGAGTAGTAGCCGATCAGCGGTGCTGTCATCTGATGGTATTCAACCAGACGTTTACGTACGGTCTCTTCCTGATCATCTTTACGGGTA…	essential	none	CGGTACGTCGAATTCCAGAACGTAATCAACA	492936	492966	CGGTACAACGAAGACTGAGGACGATGGGGACATAGAACACGGTCTCTAAACCGGTACGTCGAATTCCAGAACGTAATCAACAATGCTTGAGACCGGTTCCTAGACCTCCTGGATGGATAA	NO	FALSE	CGGTACGTCGAATTCCAGAACG	FALSE	essential-counterselection-gRNA-00499
CDS	fig|679895.18.peg.470	BW25113_0474	adk	Adenylate kinase (EC 2.7.4.3)	TRUE	645	492631	493275	996	492495	493490	+	-	ACTTGTTGATAATTGTAGCGGAAAAGTGAGGAAGAAGAACTAATTGCTGTGAGAGGTCAAATCAGAAAAAGGAATAGCGCAGATTGAGGTTTTTGTAAAAGGCCGAATGAATATCCGGCCTGAGATTGCTGATAAGTTTGCTTGTGCGGGCCTGTTCCCCTCACCCTAACCCTCTCCCCGAGGGGGCGAGGGGACTGTCCGTGCGCGCTTTCGAATTAGCCGAGGATTTTTTCCAGATCAGCGCGAACTTCAGCAACCGGCTTGGTGCCGTCAACTTTCGCGTATTTGGTATTACCCGCTTCTGCTTCTTTGGAGTAGTAGCCGATCAGCGGTGCTGTCATCTGATGGTATTCAACCAGACGTTTACGTACGGTCTCTTCCTGATCATCTTTACGGGTA…	essential	none	GGTACGTCGAATTCCAGAACGTAATCAACAT	492935	492965	CGGTACAACGAAGACTGAGGACGATGGGGACATAGAACACGGTCTCTAAACGGTACGTCGAATTCCAGAACGTAATCAACATATGCTTGAGACCGGTTCCTAGACCTCCTGGATGGATAA	NO	FALSE	GGTACGTCGAATTCCAGAACGT	FALSE	essential-counterselection-gRNA-00500
CDS	fig|679895.18.peg.470	BW25113_0474	adk	Adenylate kinase (EC 2.7.4.3)	TRUE	645	492631	493275	996	492495	493490	+	-	ACTTGTTGATAATTGTAGCGGAAAAGTGAGGAAGAAGAACTAATTGCTGTGAGAGGTCAAATCAGAAAAAGGAATAGCGCAGATTGAGGTTTTTGTAAAAGGCCGAATGAATATCCGGCCTGAGATTGCTGATAAGTTTGCTTGTGCGGGCCTGTTCCCCTCACCCTAACCCTCTCCCCGAGGGGGCGAGGGGACTGTCCGTGCGCGCTTTCGAATTAGCCGAGGATTTTTTCCAGATCAGCGCGAACTTCAGCAACCGGCTTGGTGCCGTCAACTTTCGCGTATTTGGTATTACCCGCTTCTGCTTCTTTGGAGTAGTAGCCGATCAGCGGTGCTGTCATCTGATGGTATTCAACCAGACGTTTACGTACGGTCTCTTCCTGATCATCTTTACGGGTA…	essential	none	GTACGTCGAATTCCAGAACGTAATCAACATT	492934	492964	CGGTACAACGAAGACTGAGGACGATGGGGACATAGAACACGGTCTCTAAACGTACGTCGAATTCCAGAACGTAATCAACATTATGCTTGAGACCGGTTCCTAGACCTCCTGGATGGATAA	NO	FALSE	GTACGTCGAATTCCAGAACGTA	FALSE	essential-counterselection-gRNA-00501
CDS	fig|679895.18.peg.470	BW25113_0474	adk	Adenylate kinase (EC 2.7.4.3)	TRUE	645	492631	493275	996	492495	493490	+	-	ACTTGTTGATAATTGTAGCGGAAAAGTGAGGAAGAAGAACTAATTGCTGTGAGAGGTCAAATCAGAAAAAGGAATAGCGCAGATTGAGGTTTTTGTAAAAGGCCGAATGAATATCCGGCCTGAGATTGCTGATAAGTTTGCTTGTGCGGGCCTGTTCCCCTCACCCTAACCCTCTCCCCGAGGGGGCGAGGGGACTGTCCGTGCGCGCTTTCGAATTAGCCGAGGATTTTTTCCAGATCAGCGCGAACTTCAGCAACCGGCTTGGTGCCGTCAACTTTCGCGTATTTGGTATTACCCGCTTCTGCTTCTTTGGAGTAGTAGCCGATCAGCGGTGCTGTCATCTGATGGTATTCAACCAGACGTTTACGTACGGTCTCTTCCTGATCATCTTTACGGGTA…	essential	none	TACGTCGAATTCCAGAACGTAATCAACATTG	492933	492963	CGGTACAACGAAGACTGAGGACGATGGGGACATAGAACACGGTCTCTAAACTACGTCGAATTCCAGAACGTAATCAACATTGATGCTTGAGACCGGTTCCTAGACCTCCTGGATGGATAA	NO	FALSE	TACGTCGAATTCCAGAACGTAA	FALSE	essential-counterselection-gRNA-00502
CDS	fig|679895.18.peg.470	BW25113_0474	adk	Adenylate kinase (EC 2.7.4.3)	TRUE	645	492631	493275	996	492495	493490	+	-	ACTTGTTGATAATTGTAGCGGAAAAGTGAGGAAGAAGAACTAATTGCTGTGAGAGGTCAAATCAGAAAAAGGAATAGCGCAGATTGAGGTTTTTGTAAAAGGCCGAATGAATATCCGGCCTGAGATTGCTGATAAGTTTGCTTGTGCGGGCCTGTTCCCCTCACCCTAACCCTCTCCCCGAGGGGGCGAGGGGACTGTCCGTGCGCGCTTTCGAATTAGCCGAGGATTTTTTCCAGATCAGCGCGAACTTCAGCAACCGGCTTGGTGCCGTCAACTTTCGCGTATTTGGTATTACCCGCTTCTGCTTCTTTGGAGTAGTAGCCGATCAGCGGTGCTGTCATCTGATGGTATTCAACCAGACGTTTACGTACGGTCTCTTCCTGATCATCTTTACGGGTA…	essential	none	ACGTCGAATTCCAGAACGTAATCAACATTGA	492932	492962	CGGTACAACGAAGACTGAGGACGATGGGGACATAGAACACGGTCTCTAAACACGTCGAATTCCAGAACGTAATCAACATTGAATGCTTGAGACCGGTTCCTAGACCTCCTGGATGGATAA	NO	FALSE	ACGTCGAATTCCAGAACGTAAT	FALSE	essential-counterselection-gRNA-00503
CDS	fig|679895.18.peg.470	BW25113_0474	adk	Adenylate kinase (EC 2.7.4.3)	TRUE	645	492631	493275	996	492495	493490	+	-	ACTTGTTGATAATTGTAGCGGAAAAGTGAGGAAGAAGAACTAATTGCTGTGAGAGGTCAAATCAGAAAAAGGAATAGCGCAGATTGAGGTTTTTGTAAAAGGCCGAATGAATATCCGGCCTGAGATTGCTGATAAGTTTGCTTGTGCGGGCCTGTTCCCCTCACCCTAACCCTCTCCCCGAGGGGGCGAGGGGACTGTCCGTGCGCGCTTTCGAATTAGCCGAGGATTTTTTCCAGATCAGCGCGAACTTCAGCAACCGGCTTGGTGCCGTCAACTTTCGCGTATTTGGTATTACCCGCTTCTGCTTCTTTGGAGTAGTAGCCGATCAGCGGTGCTGTCATCTGATGGTATTCAACCAGACGTTTACGTACGGTCTCTTCCTGATCATCTTTACGGGTA…	essential	none	CGTCGAATTCCAGAACGTAATCAACATTGAT	492931	492961	CGGTACAACGAAGACTGAGGACGATGGGGACATAGAACACGGTCTCTAAACCGTCGAATTCCAGAACGTAATCAACATTGATATGCTTGAGACCGGTTCCTAGACCTCCTGGATGGATAA	NO	FALSE	CGTCGAATTCCAGAACGTAATC	FALSE	essential-counterselection-gRNA-00504
CDS	fig|679895.18.peg.470	BW25113_0474	adk	Adenylate kinase (EC 2.7.4.3)	TRUE	645	492631	493275	996	492495	493490	+	-	ACTTGTTGATAATTGTAGCGGAAAAGTGAGGAAGAAGAACTAATTGCTGTGAGAGGTCAAATCAGAAAAAGGAATAGCGCAGATTGAGGTTTTTGTAAAAGGCCGAATGAATATCCGGCCTGAGATTGCTGATAAGTTTGCTTGTGCGGGCCTGTTCCCCTCACCCTAACCCTCTCCCCGAGGGGGCGAGGGGACTGTCCGTGCGCGCTTTCGAATTAGCCGAGGATTTTTTCCAGATCAGCGCGAACTTCAGCAACCGGCTTGGTGCCGTCAACTTTCGCGTATTTGGTATTACCCGCTTCTGCTTCTTTGGAGTAGTAGCCGATCAGCGGTGCTGTCATCTGATGGTATTCAACCAGACGTTTACGTACGGTCTCTTCCTGATCATCTTTACGGGTA…	essential	none	GTCGAATTCCAGAACGTAATCAACATTGATG	492930	492960	CGGTACAACGAAGACTGAGGACGATGGGGACATAGAACACGGTCTCTAAACGTCGAATTCCAGAACGTAATCAACATTGATGATGCTTGAGACCGGTTCCTAGACCTCCTGGATGGATAA	NO	FALSE	GTCGAATTCCAGAACGTAATCA	FALSE	essential-counterselection-gRNA-00505
CDS	fig|679895.18.peg.470	BW25113_0474	adk	Adenylate kinase (EC 2.7.4.3)	TRUE	645	492631	493275	996	492495	493490	+	-	ACTTGTTGATAATTGTAGCGGAAAAGTGAGGAAGAAGAACTAATTGCTGTGAGAGGTCAAATCAGAAAAAGGAATAGCGCAGATTGAGGTTTTTGTAAAAGGCCGAATGAATATCCGGCCTGAGATTGCTGATAAGTTTGCTTGTGCGGGCCTGTTCCCCTCACCCTAACCCTCTCCCCGAGGGGGCGAGGGGACTGTCCGTGCGCGCTTTCGAATTAGCCGAGGATTTTTTCCAGATCAGCGCGAACTTCAGCAACCGGCTTGGTGCCGTCAACTTTCGCGTATTTGGTATTACCCGCTTCTGCTTCTTTGGAGTAGTAGCCGATCAGCGGTGCTGTCATCTGATGGTATTCAACCAGACGTTTACGTACGGTCTCTTCCTGATCATCTTTACGGGTA…	essential	none	TCGAATTCCAGAACGTAATCAACATTGATGC	492929	492959	CGGTACAACGAAGACTGAGGACGATGGGGACATAGAACACGGTCTCTAAACTCGAATTCCAGAACGTAATCAACATTGATGCATGCTTGAGACCGGTTCCTAGACCTCCTGGATGGATAA	NO	FALSE	TCGAATTCCAGAACGTAATCAA	FALSE	essential-counterselection-gRNA-00506
CDS	fig|679895.18.peg.470	BW25113_0474	adk	Adenylate kinase (EC 2.7.4.3)	TRUE	645	492631	493275	996	492495	493490	+	-	ACTTGTTGATAATTGTAGCGGAAAAGTGAGGAAGAAGAACTAATTGCTGTGAGAGGTCAAATCAGAAAAAGGAATAGCGCAGATTGAGGTTTTTGTAAAAGGCCGAATGAATATCCGGCCTGAGATTGCTGATAAGTTTGCTTGTGCGGGCCTGTTCCCCTCACCCTAACCCTCTCCCCGAGGGGGCGAGGGGACTGTCCGTGCGCGCTTTCGAATTAGCCGAGGATTTTTTCCAGATCAGCGCGAACTTCAGCAACCGGCTTGGTGCCGTCAACTTTCGCGTATTTGGTATTACCCGCTTCTGCTTCTTTGGAGTAGTAGCCGATCAGCGGTGCTGTCATCTGATGGTATTCAACCAGACGTTTACGTACGGTCTCTTCCTGATCATCTTTACGGGTA…	essential	none	CGAATTCCAGAACGTAATCAACATTGATGCC	492928	492958	CGGTACAACGAAGACTGAGGACGATGGGGACATAGAACACGGTCTCTAAACCGAATTCCAGAACGTAATCAACATTGATGCCATGCTTGAGACCGGTTCCTAGACCTCCTGGATGGATAA	NO	FALSE	CGAATTCCAGAACGTAATCAAC	FALSE	essential-counterselection-gRNA-00507
CDS	fig|679895.18.peg.470	BW25113_0474	adk	Adenylate kinase (EC 2.7.4.3)	TRUE	645	492631	493275	996	492495	493490	+	-	ACTTGTTGATAATTGTAGCGGAAAAGTGAGGAAGAAGAACTAATTGCTGTGAGAGGTCAAATCAGAAAAAGGAATAGCGCAGATTGAGGTTTTTGTAAAAGGCCGAATGAATATCCGGCCTGAGATTGCTGATAAGTTTGCTTGTGCGGGCCTGTTCCCCTCACCCTAACCCTCTCCCCGAGGGGGCGAGGGGACTGTCCGTGCGCGCTTTCGAATTAGCCGAGGATTTTTTCCAGATCAGCGCGAACTTCAGCAACCGGCTTGGTGCCGTCAACTTTCGCGTATTTGGTATTACCCGCTTCTGCTTCTTTGGAGTAGTAGCCGATCAGCGGTGCTGTCATCTGATGGTATTCAACCAGACGTTTACGTACGGTCTCTTCCTGATCATCTTTACGGGTA…	essential	none	GAATTCCAGAACGTAATCAACATTGATGCCC	492927	492957	CGGTACAACGAAGACTGAGGACGATGGGGACATAGAACACGGTCTCTAAACGAATTCCAGAACGTAATCAACATTGATGCCCATGCTTGAGACCGGTTCCTAGACCTCCTGGATGGATAA	NO	FALSE	GAATTCCAGAACGTAATCAACA	FALSE	essential-counterselection-gRNA-00508
[truncated: 28,965 more rows]

## Sheet: Data S2
E. coli 1nt tiling run info
run_id	library	condition	subculture	group	sample
BFC270T0_1	dCas13	T0	none	dCas13_T0	dCas13_T0_rep1
[truncated: 11 more rows]

## Sheet: Data S3
E. coli 1nt tiling gene info
[truncated: 19 more rows]

## Sheet: Data S4
E. coli 1nt tiling FC vs T0
[truncated: 29,474 more rows]

[truncated: 17 more sheets: Data S5, Data S6, Data S7, Data S8, Data S9, Data S10, Data S11, Data S12, Data S13, Data S14, Data S15, Data S16, Data S17, Data S18, Data S19, Data S20, Data S21]
