# Supplementary material for: CRISPRi-ART enables functional genomics of diverse bacteriophages using RNA-binding dCas13d
Source: Nat Microbiol. 2025 Feb 26;10(3):694–709. doi: 10.1038/s41564-025-01935-7 (PMC11879866; doi:10.1038/s41564-025-01935-7)
Supplement: Supplementary file 8 — Phage-gene annotations used in this study. [file 41564_2025_1935_MOESM8_ESM.xlsx]

## Sheet: T4 Annotations
locus_tag	Name	Type	Minimum	Maximum	Length	Direction	class	Annotation quality	Description (NCBI)	Description (PHROGS)	Source	Source ID (if applicable)	Secondary Source ID (if applicable)
T4p001	rIIA	CDS	12	2189	2178	reverse	lysis	Known	rIIA protector from prophage-induced early lysis	RIIA lysis inhibitor	NCBI, PHROGS	phrog_612
T4p002	rIIA.1	CDS	2200	2403	204	reverse	unknown/other	Unknown	rIIA.1 hypothetical protein	unknown function	NCBI, PHROGS	phrog_1683
T4p003	60	CDS	2458	2990	483	reverse	replication	Known	gp60 topoisomerase II, large subunit, C-terminal region	DNA topoisomerase II	NCBI, PHROGS	phrog_7229
T4p004	60.1	CDS	2971	3351	381	reverse	unknown/other	Unknown	gp60.1 hypothetical protein	unknown function	NCBI, PHROGS	singleton
T4p005	mobA	CDS	3654	3767	114	reverse	unknown/other	Known	MobA homing endonuclease pseudogene	unknown function	NCBI, PHROGS	singleton
T4p006	39	CDS	3778	5328	1551	reverse	replication	Known	DNA topoisomerase II large subunit	DNA topoisomerase II large subunit	NCBI, PHROGS	phrog_543
T4p007	39.1	CDS	5398	5595	198	reverse	unknown/other	Unknown	gp39.1 hypothetical protein	unknown function	NCBI, PHROGS	singleton
T4p008	39.2	CDS	5702	5839	138	reverse	transcription	Ambiguous	gp39.2 hypothetical protein	FmdB-like transcriptional regulator	NCBI, PHROGS	phrog_1076
T4p009	goF	CDS	5842	6267	426	reverse	transcription	Known	goF mRNA metabolism modulator	unknown function	NCBI, PHROGS	phrog_622
T4p010	cef	CDS	6267	6482	216	reverse	translation	Known	cef modifier of suppressor tRNAs	cef modifier of supressor tRNAs	NCBI, PHROGS	phrog_1354
T4p011	motB	CDS	6653	7141	489	reverse	transcription	Known	MotB modifier of transcription	MotB-like transcriptional regulator	NCBI, PHROGS	phrog_1671
T4p012	motB.1	CDS	7291	7650	360	reverse	unknown/other	Unknown	MotB.1 hypothetical protein	unknown function	NCBI, PHROGS	phrog_2333
T4p013	motB.2	CDS	7661	8161	501	reverse	unknown/other	Unknown	MotB.2 hypothetical protein	unknown function	NCBI, PHROGS	phrog_1106
T4p014	dexA	CDS	8225	8908	684	reverse	replication	Known	exonuclease	exonuclease	NCBI, PHROGS	phrog_255
T4p015	dexA.1	CDS	8908	9150	243	reverse	unknown/other	Unknown	DexA.1 hypothetical protein	unknown function	NCBI, PHROGS	phrog_1700
T4p016	dexA.2	CDS	9143	9388	246	reverse	unknown/other	Unknown	DexA.2 hypothetical protein	unknown function	NCBI, PHROGS	phrog_1700
T4p017	dda	CDS	9410	10729	1320	reverse	replication	Known	Dda DNA helicase	Dda-like helicase	NCBI, PHROGS	phrog_325
T4p018	dda.1	CDS	10726	11037	312	reverse	unknown/other	Unknown	Dda.1 hypothetical protein	unknown function	NCBI, PHROGS	phrog_1079
T4p019	srd	CDS	11039	11785	747	reverse	transcription	Known	Srd anti-sigma factor,	Srd anti-sigma factor	NCBI, PHROGS	phrog_1400
T4p020	modA	CDS	11908	12510	603	reverse	transcription	Known	ModA RNA polymerase ADP-ribosylase	RNA polymerase ADP-ribosylase	NCBI, PHROGS	phrog_832
T4p021	modB	CDS	12507	13130	624	reverse	translation	Known	ModB ADP-ribosylase	RNA polymerase ADP-ribosylase	NCBI, PHROGS	phrog_832
T4p022	modA.2	CDS	13198	13380	183	reverse	unknown/other	Unknown	ModA.2 hypothetical protein	unknown function	NCBI, PHROGS	phrog_1647
T4p023	modA.3	CDS	13389	13859	471	reverse	transcription	Ambiguous	ModA.3 hypothetical protein	Mrh transcription modulator under heat shock	NCBI, PHROGS	phrog_1234
T4p024	modA.4	CDS	13852	14016	165	reverse	unknown/other	Unknown	ModA.4 hypothetical protein	unknown function	NCBI, PHROGS	phrog_2681
T4p025	srh	CDS	14013	14216	204	reverse	transcription	Known	Srh transcription modulator	decoy of host sigma32	NCBI, PHROGS	phrog_2441
T4p026	mrh	CDS	14191	14676	486	reverse	transcription	Known	Mrh transcription modulator under heat shock	Mrh transcription modulator under heat shock	NCBI, PHROGS	phrog_1234
T4p027	mrh.1	CDS	14685	15026	342	reverse	unknown/other	Unknown	Mrh.1 hypothetical protein	unknown function	NCBI, PHROGS	phrog_2031
T4p028	mrh.2	CDS	15026	15232	207	reverse	unknown/other	Unknown	Mrh.2 hypothetical protein	unknown function	NCBI, PHROGS	phrog_1873
T4p029	soc	CDS	15331	15573	243	reverse	virion	Known	Soc small outer capsid protein	virion structural protein	NCBI, PHROGS	phrog_1715
T4p030	segF	CDS	15606	16280	675	reverse	unknown/other	Known	SegF homing endonuclease	homing endonuclease	NCBI, PHROGS	phrog_314
T4p031	56	CDS	16270	16785	516	reverse	nucleotide metabolism	Known	dCTP pyrophosphatase	nucleoside triphosphate pyrophosphohydrolase	NCBI, PHROGS	phrog_173
T4p032	dam	CDS	16846	17625	780	reverse	nucleotide metabolism	Known	Dam DNA adenine methyltransferase	DNA methyltransferase	NCBI, PHROGS	phrog_56
T4p033	61	CDS	17935	18963	1029	reverse	replication	Known	DNA primase	DNA primase	NCBI, PHROGS	phrog_47
T4p034	61.1	CDS	18966	19130	165	reverse	unknown/other	Unknown	gp61.1 hypothetical protein	unknown function	NCBI, PHROGS	phrog_1823
T4p035	61.2	CDS	19132	19758	627	reverse	unknown/other	Unknown	gp61.2 hypothetical protein	unknown function	NCBI, PHROGS	phrog_3781
T4p036	sp	CDS	19758	20051	294	reverse	lysis	Known	sp spackle periplasmic protein	spackle periplasmic	NCBI, PHROGS	phrog_1586
T4p037	61.4	CDS	20112	20369	258	reverse	unknown/other	Unknown	gp61.4 hypothetical protein	unknown function	NCBI, PHROGS	phrog_2375
T4p038	dmd	CDS	20371	20553	183	reverse	anti-defense	Known	Dmd discriminator of mRNA degradation	Dmd discriminator of mRNA degradation	NCBI, PHROGS	phrog_2102
T4p039	41	CDS	20612	22039	1428	reverse	replication	Known	41 helicase	DnaB-like replicative helicase	NCBI, PHROGS	phrog_19
T4p040	40	CDS	22049	22393	345	reverse	chaperonins	Known	gp40 head vertex assembly chaperone	head vertex assembly chaperone	NCBI, PHROGS	phrog_999
T4p041	uvsX	CDS	22386	23561	1176	reverse	replication	Known	UvsX RecA-like recombination protein	UvsX-like recombinase	NCBI, PHROGS	phrog_97
T4p042	segA	CDS	23570	24235	666	reverse	unknown/other	Known	SegA homing endonuclease	homing endonuclease	NCBI, PHROGS	phrog_314
T4p043	b-gt	CDS	24400	25455	1056	reverse	nucleotide metabolism	Known	b-gt beta glucosyl transferase	beta-glucosyltransferase	NCBI, PHROGS	phrog_7922
T4p044	42	CDS	25479	26219	741	reverse	nucleotide metabolism	Known	gp42 dCMP hydroxymethylase	thymidylate synthase	NCBI, PHROGS	phrog_160
T4p045	imm	CDS	26373	26624	252	reverse	unknown/other	Known	Imm immunity to superinfection membrane protein	immunity to superinfection	NCBI, PHROGS	phrog_1039
T4p046	imm.1	CDS	26636	27013	378	reverse	unknown/other	Unknown	Imm.1 hypothetical predicted membrane protein	unknown function	NCBI, PHROGS	phrog_1754
T4p047	43	CDS	27197	29893	2697	reverse	replication	Known	DNA polymerase	DNA polymerase	NCBI, PHROGS	phrog_262
T4p048	regA	CDS	29972	30340	369	reverse	translation	Known	translation repressor protein	translation repressor	NCBI, PHROGS	phrog_242
T4p049	62	CDS	30342	30905	564	reverse	replication	Known	clamp loader small subunit	clamp loader of DNA polymerase	NCBI, PHROGS	phrog_225
T4p050	44	CDS	30907	31866	960	reverse	replication	Known	clamp loader, small subunit	clamp loader of DNA polymerase	NCBI, PHROGS	phrog_168
T4p051	45	CDS	31917	32603	687	reverse	replication	Known	sliding clamp	DNA polymerase processivity factor	NCBI, PHROGS	phrog_223
T4p052	rpbA	CDS	32659	33048	390	reverse	transcription	Ambiguous	RpbA RNA polymerase binding protein, function unknown	RNA polymerase binding	NCBI, PHROGS	phrog_1285
T4p053	45.2	CDS	33058	33246	189	reverse	unknown/other	Unknown	gp45.2 conserved hypothetical protein	unknown function	NCBI, PHROGS	phrog_1045
T4p054	46	CDS	33302	34984	1683	reverse	replication	Known	endonuclease subunit	SbcC-like subunit of palindrome specific endonuclease	NCBI, PHROGS	phrog_77
T4p055	46.1	CDS	34981	35187	207	reverse	unknown/other	Unknown	gp46.1 hypothetical protein	unknown function	NCBI, PHROGS	phrog_2327
T4p056	46.2	CDS	35168	35431	264	reverse	unknown/other	Unknown	gp46.2 hypothetical protein	unknown function	NCBI, PHROGS	phrog_2192
T4p057	47	CDS	35428	36447	1020	reverse	replication	Known	endonuclease subunit	SbcD-like subunit of palindrome specific endonuclease	NCBI, PHROGS	phrog_100
T4p058	47.1	CDS	36444	36584	141	reverse	unknown/other	Unknown	gp47.1 hypothetical predicted membrane protein	unknown function	NCBI, PHROGS	phrog_6693
T4p059	a-gt	CDS	36624	37826	1203	reverse	nucleotide metabolism	Known	a-gt alpha glucosyl transferase	alpha-glucosyltransferase	NCBI, PHROGS	phrog_2888
T4p060	mobB	CDS	37885	38679	795	reverse	unknown/other	Known	MobB homing endonuclease	homing endonuclease	NCBI, PHROGS	phrog_655
T4p061	a-gt.2	CDS	38731	38922	192	reverse	unknown/other	Unknown	a-gt.2 hypothetical protein	unknown function	NCBI, PHROGS	phrog_2140
T4p062	a-gt.3	CDS	38907	39110	204	reverse	unknown/other	Unknown	a-gt.3 hypothetical protein	unknown function	NCBI, PHROGS	phrog_1648
T4p063	a-gt.4	CDS	39079	39396	318	reverse	unknown/other	Unknown	hypothetical protein	unknown function	NCBI, PHROGS	phrog_951
T4p064	a-gt.5	CDS	39398	39616	219	reverse	unknown/other	Unknown	a-gt.5 hypothetical protein	unknown function	NCBI, PHROGS	phrog_1169
T4p065	55	CDS	39600	40157	558	reverse	transcription	Known	RNA polymerase sigma factor	late sigma transcription factor	NCBI, PHROGS	phrog_234
T4p066	55.1	CDS	40193	40456	264	reverse	unknown/other	Unknown	gp55.1 hypothetical protein	unknown function	NCBI, PHROGS	phrog_1662
T4p067	55.2	CDS	40459	40785	327	reverse	unknown/other	Unknown	gp55.2 hypothetical protein	unknown function	NCBI, PHROGS	phrog_1475
T4p068	55.3	CDS	40799	41038	240	reverse	unknown/other	Unknown	gp55.3 hypothetical protein	unknown function	NCBI, PHROGS	phrog_2084
T4p069	55.4	CDS	41039	41170	132	reverse	unknown/other	Unknown	gp55.4 conserved hypothetical protein	unknown function	NCBI, PHROGS	phrog_1871
T4p070	55.5	CDS	41178	41471	294	reverse	unknown/other	Unknown	gp55.5 conserved protein of unknown function	unknown function	NCBI, PHROGS	phrog_1774
T4p071	55.6	CDS	41464	41646	183	reverse	unknown/other	Unknown	gp55.6 conserved hypothetical protein	unknown function	NCBI, PHROGS	phrog_2283
T4p072	nrdH	CDS	41805	42113	309	reverse	nucleotide metabolism	Known	NrdH glutaredoxin	thioredoxin domain	NCBI, PHROGS	phrog_22
T4p073	55.8	CDS	42116	42328	213	reverse	unknown/other	Unknown	gp55.8 conserved hypothetical predicted membrane protein	unknown function	NCBI, PHROGS	phrog_1930
T4p074	nrdG	CDS	42446	42916	471	reverse	nucleotide metabolism	Known	NrdG anaerobic NTP reductase, small subunit	anaerobic ribonucleotide reductase small subunit	NCBI, PHROGS	phrog_626
T4p075	mobC	CDS	42906	43538	633	reverse	unknown/other	Known	MobC homing endonuclease	homing endonuclease	NCBI, PHROGS	phrog_655
T4p076	nrdD	CDS	43535	46385	1818	reverse	nucleotide metabolism	Known	NrdD anaerobic NTP reductase, large subunit	NrdD-like anaerobic ribonucleotide reductase large subunit	NCBI, PHROGS	phrog_487
T4p077	I-TevII	CDS	44836	45612	777	reverse	unknown/other	Known	I-TevII homing endonuclease	homing endonuclease	NCBI, PHROGS	phrog_314
T4p078	49	CDS	46382	46855	474	reverse	replication	Known	recombination endonuclease VII	endonuclease VII	NCBI, PHROGS	phrog_24351
T4p079	49	CDS	46382	46699	318	reverse	replication	Duplicate	recombination endonuclease VII	endonuclease VII	NCBI, PHROGS	phrog_423
T4p080	pin	CDS	46897	47382	486	reverse	translation	Known	Pin protease inhibitor	inhibitor of host Lon protease	NCBI, PHROGS	phrog_2167
T4p081	49.1	CDS	47366	47521	156	reverse	unknown/other	Unknown	gp49.1 conserved protein of unknown function	unknown function	NCBI, PHROGS	phrog_2382
T4p082	49.2	CDS	47506	47826	321	reverse	unknown/other	Unknown	gp49.2 hypothetical protein	ribonucleotide reductase	NCBI, PHROGS	phrog_2294
T4p083	49.3	CDS	47823	48131	309	reverse	unknown/other	Unknown	gp49.3 hypothetical protein	unknown function	NCBI, PHROGS	phrog_4203
T4p084	nrdC	CDS	48128	48391	264	reverse	nucleotide metabolism	Known	NrdC thioredoxin	thioredoxin domain	NCBI, PHROGS	phrog_22
T4p085	nrdC.1	CDS	48393	48635	243	reverse	unknown/other	Unknown	NrdC.1 conserved hypothetical protein	unknown function	NCBI, PHROGS	phrog_2052
T4p086	nrdC.2	CDS	48622	48936	315	reverse	unknown/other	Unknown	NrdC.2 conserved hypothetical protein	unknown function	NCBI, PHROGS	phrog_1474
T4p087	nrdC.3	CDS	48933	49859	927	reverse	unknown/other	Unknown	NrdC.3 conserved hypothetical protein	unknown function	NCBI, PHROGS	phrog_1435
T4p088	nrdC.4	CDS	49914	50915	1002	reverse	unknown/other	Unknown	NrdC.4 conserved hypothetical protein	unknown function	NCBI, PHROGS	phrog_1435
T4p089	nrdC.5	CDS	50973	51995	1023	reverse	unknown/other	Unknown	NrdC.5 conserved hypothetical protein	unknown function	NCBI, PHROGS	phrog_2351
T4p090	nrdC.6	CDS	52066	52893	828	reverse	unknown/other	Unknown	NrdC.6 conserved hypothetical protein	unknown function	NCBI, PHROGS	phrog_2257
T4p091	nrdC.7	CDS	52901	53302	402	reverse	unknown/other	Unknown	NrdC.7 conserved hypothetical, predicted membrane protein	unknown function	NCBI, PHROGS	phrog_2547
T4p092	nrdC.8	CDS	53358	53885	528	reverse	unknown/other	Unknown	NrdC.8 conserved hypothetical protein	unknown function	NCBI, PHROGS	phrog_2274
T4p093	nrdC.9	CDS	53946	54248	303	reverse	unknown/other	Unknown	NrdC.9 conserved hypothetical protein	unknown function	NCBI, PHROGS	phrog_1931
T4p094	nrdC.10	CDS	54343	55320	978	reverse	unknown/other	Unknown	NrdC.10 conserved hypothetical protein	unknown function	NCBI, PHROGS	phrog_1250
T4p095	nrdC.11	CDS	55435	56445	1011	reverse	unknown/other	Unknown	hypothetical protein	nucleotidyltransferase	NCBI, PHROGS	phrog_388
T4p096	mobD	CDS	56429	57208	780	reverse	unknown/other	Known	MobD homing endonuclease	homing endonuclease	NCBI, PHROGS	phrog_655
T4p097	mobD.1	CDS	57283	57828	546	reverse	unknown/other	Unknown	MobD.1 conserved hypothetical protein	unknown function	NCBI, PHROGS	phrog_1502
T4p098	mobD.2	CDS	57828	57932	105	reverse	unknown/other	Unknown	MobD.2 conserved hypothetical protein	unknown function	NCBI, PHROGS	phrog_3515
T4p099	mobD.2a	CDS	58049	58165	117	reverse	unknown/other	Unknown	MobD.2a hypothetical protein	unknown function	NCBI, PHROGS	singleton
T4p100	mobD.3	CDS	58155	58349	195	reverse	unknown/other	Unknown	MobD.3 hypothetical protein	unknown function	NCBI, PHROGS	phrog_653
T4p101	mobD.4	CDS	58352	58534	183	reverse	unknown/other	Unknown	MobD.4 hypothetical protein	unknown function	NCBI, PHROGS	phrog_653
T4p102	mobD.5	CDS	58534	58722	189	reverse	unknown/other	Unknown	MobD.5 hypothetical protein	unknown function	NCBI, PHROGS	phrog_3024
T4p103	rI.-1	CDS	58819	59205	387	reverse	unknown/other	Unknown	hypothetical protein	starvation-inducible transcriptional regulator	NCBI, PHROGS	phrog_858
T4p104	rI	CDS	59202	59495	294	reverse	lysis	Known	rI lysis inhibition regulator, membrane protein	lysis inhibition	NCBI, PHROGS	phrog_1246
T4p105	rI.1	CDS	59508	59720	213	reverse	unknown/other	Unknown	rI.1 conserved hypothetical protein	unknown function	NCBI, PHROGS	phrog_1826
T4p106	tk	CDS	59763	60344	582	reverse	nucleotide metabolism	Known	Tk thymidine kinase	thymidine kinase	NCBI, PHROGS	phrog_592
T4p107	tk.1	CDS	60346	60534	189	reverse	unknown/other	Unknown	Tk.1 conserved hypothetical protein	unknown function	NCBI, PHROGS	phrog_653
T4p108	tk.2	CDS	60531	60716	186	reverse	unknown/other	Unknown	Tk.2 conserved hypothetical protein	unknown function	NCBI, PHROGS	phrog_653
T4p109	tk.3	CDS	60713	60925	213	reverse	unknown/other	Unknown	Tk.2 conserved hypothetical protein	unknown function	NCBI, PHROGS	phrog_2008
T4p110	tk.4	CDS	60922	61389	468	reverse	unknown/other	Unknown	hypothetical protein	phosphatase	NCBI, PHROGS	phrog_335
T4p111	vs	CDS	61386	61733	348	reverse	translation	Known	Vs valyl-tRNA synthetase modifier	valyl tRNA synthetase modifier	NCBI, PHROGS	phrog_1256
T4p112	vs.1	CDS	61726	62271	546	reverse	unknown/other	Unknown	Vs.1 conserved hypothetical protein	unknown function	NCBI, PHROGS	phrog_600
T4p113	regB	CDS	62279	62740	462	reverse	translation	Known	RegB site-specific RNA endonuclease	endoribonuclease	NCBI, PHROGS	phrog_1323
T4p114	vs.3	CDS	62800	63078	279	reverse	unknown/other	Unknown	Vs.3 conserved hypothetical protein	unknown function	NCBI, PHROGS	phrog_2037
T4p115	vs.4	CDS	63078	63344	267	reverse	anti-defense	Known	Vs.4 conserved hypothetical protein	unknown function	NCBI, PHROGS	phrog_717	10.1016/j.cell.2022.12.041 and 10.1038/s41586-023-05862-7
T4p116	vs.5	CDS	63381	63557	177	reverse	unknown/other	Unknown	Vs.5 conserved hypothetical protein	unknown function	NCBI, PHROGS	singleton
T4p117	vs.6	CDS	63557	63919	363	reverse	unknown/other	Unknown	Vs.6 conserved hypothetical protein	unknown function	NCBI, PHROGS	phrog_1209
T4p118	vs.7	CDS	63927	64256	330	reverse	unknown/other	Unknown	Vs.7 conserved hypothetical protein	unknown function	NCBI, PHROGS	phrog_2049
T4p119	vs.8	CDS	64253	64912	660	reverse	unknown/other	Unknown	Vs.8 conserved hypothetical protein	unknown function	NCBI, PHROGS	phrog_1488
T4p120	denV	CDS	64939	65355	417	reverse	replication	Known	DenV endonuclease V, N-glycosylase UV repair enzyme	endonuclease V N-glycosylase UV repair enzyme	NCBI, PHROGS	phrog_1183
T4p121	ipII	CDS	65416	65718	303	reverse	virion	Known	IpII internal head protein	internal virion protein	NCBI, PHROGS	phrog_7857
T4p122	ipIII	CDS	65834	66415	582	reverse	virion	Known	IpIII internal head protein	internal virion protein	NCBI, PHROGS	phrog_5341
T4p123	e	CDS	66503	66997	495	reverse	lysis	Known	e Lysozyme murein hydrolase	endolysin	NCBI, PHROGS	phrog_7
T4p124	nudE	CDS	67035	67490	456	reverse	nucleotide metabolism	Known	NudE nudix hydrolase	nudix hydrolase	NCBI, PHROGS	phrog_1185
T4p125	e.2	CDS	67652	67960	309	reverse	unknown/other	Unknown	e.2 conserved hypothetical, predicted membrane protein	unknown function	NCBI, PHROGS	phrog_35263
T4p126	e.3	CDS	67957	68319	363	reverse	unknown/other	Unknown	e.3 conserved hypothetical, predicted membrane protein	unknown function	NCBI, PHROGS	phrog_2330
T4p127	e.4	CDS	68301	68693	393	reverse	unknown/other	Unknown	e.4 conserved hypothetical, predicted membrane protein	unknown function	NCBI, PHROGS	phrog_2604
T4p128	e.5	CDS	68662	69270	609	reverse	unknown/other	Unknown	e.5 conserved hypothetical protein	unknown function	NCBI, PHROGS	phrog_2607
T4p129	e.6	CDS	69312	69905	594	reverse	unknown/other	Unknown	e.6 conserved hypothetical protein	unknown function	NCBI, PHROGS	phrog_1203
T4p130	e.7	CDS	69968	70303	336	reverse	unknown/other	Unknown	e.7 hypothetical protein	unknown function	NCBI, PHROGS	phrog_7266
T4p131	e.8	CDS	70360	70623	264	reverse	unknown/other	Unknown	e.8 conserved hypothetical protein	unknown function	NCBI, PHROGS	phrog_2678
T4t001	tRNA-Arg	tRNA	71173	71247	75	reverse	tRNA				NCBI, PHROGS
T4p132	segB	CDS	71253	71918	666	reverse	unknown/other	Known	SegB homing endonuclease	homing endonuclease	NCBI, PHROGS	phrog_314
T4t002	tRNA-Ile	tRNA	71960	72033	74	reverse	tRNA				NCBI, PHROGS
T4t003	tRNA-Thr	tRNA	72035	72110	76	reverse	tRNA				NCBI, PHROGS
T4t004	tRNA-Ser	tRNA	72118	72204	87	reverse	tRNA				NCBI, PHROGS
T4t005	tRNA-Pro	tRNA	72207	72280	74	reverse	tRNA				NCBI, PHROGS
T4t006	tRNA-Gly	tRNA	72291	72364	74	reverse	tRNA				NCBI, PHROGS
T4t007	tRNA-Leu	tRNA	72370	72456	87	reverse	tRNA				NCBI, PHROGS
T4t008	tRNA-Gln	tRNA	72458	72530	73	reverse	tRNA				NCBI, PHROGS
T4p133	trna.2	CDS	72628	72915	288	reverse	unknown/other	Unknown	Trna.2 conserved hypothetical protein	unknown function	NCBI, PHROGS	phrog_2023
T4p134	trna.3	CDS	72918	73328	411	reverse	unknown/other	Unknown	Trna.3 conserved hypothetical protein	unknown function	NCBI, PHROGS	phrog_1411
T4p135	trna.4	CDS	73329	73514	186	reverse	unknown/other	Unknown	Trna.4 conserved hypothetical predicted membrane protein	unknown function	NCBI, PHROGS	phrog_1692
T4p136	ipI	CDS	73591	73878	288	reverse	virion	Known	IpI internal head protein	internal virion protein	NCBI, PHROGS	phrog_4363
T4p137	57B	CDS	73952	74410	459	reverse	anti-defense	Known	hypothetical protein	RNA ligase	NCBI, PHROGS	phrog_755	10.1038/s41586-022-04716-y
T4p138	57A	CDS	74407	74649	243	reverse	chaperonins	Known	gp57A chaperone for tail fiber formation	tail fiber chaperone	NCBI, PHROGS	phrog_1002
T4p139	1	CDS	74649	75374	726	reverse	nucleotide metabolism	Known	deoxynucleoside monophosphate kinase	deoxynucleoside monophosphate kinase	NCBI, PHROGS	phrog_139
T4p140	3	CDS	75424	75954	531	reverse	virion	Known	tail completion and sheath stabilizer protein	tail tube	NCBI, PHROGS	phrog_45
T4p141	2	CDS	76061	76885	825	reverse	virion	Known	DNA end protector protein	DNA end protector	NCBI, PHROGS	phrog_429
T4p142	4	CDS	76885	77337	453	reverse	virion	Known	head completion protein	head closure	NCBI, PHROGS	phrog_218
T4p143	53	CDS	77385	77975	591	forward	virion	Known	baseplate wedge subunit	baseplate wedge subunit	NCBI, PHROGS	phrog_232
T4p144	5	CDS	77959	79686	1728	forward	virion	Known	baseplate hub subunit and tail lysozyme	baseplate hub subunit and tail lysozyme	NCBI, PHROGS	phrog_430
T4p145	repEB	CDS	77981	78118	138	reverse	replication	Known	RepEB oriE replication initiation protein	replication initiation protein	NCBI, PHROGS	phrog_28042
T4p146	repEA	CDS	79085	79237	153	reverse	replication	Known	RepEA oriE replication initiation protein	replication initiation protein	NCBI, PHROGS	phrog_32312
T4p147	5.1	CDS	79721	80215	495	forward	unknown/other	Unknown	hypothetical protein	unknown function	NCBI, PHROGS	phrog_1168
T4p148	segC	CDS	80196	80618	423	forward	unknown/other	Known	SegC homing endonuclease	homing endonuclease	NCBI, PHROGS	phrog_314
T4p149	5.3	CDS	80621	80791	171	forward	unknown/other	Unknown	gp5.3 conserved hypothetical protein	unknown function	NCBI, PHROGS	singleton
T4p150	5.4	CDS	80779	81072	294	forward	unknown/other	Unknown	gp5.4 conserved hypothetical protein	PAAR motif of membran proteins	NCBI, PHROGS	phrog_281
T4p151	6	CDS	81081	83063	1983	forward	virion	Known	baseplate wedge subunit	baseplate wedge subunit	NCBI, PHROGS	phrog_219
T4p152	7	CDS	83060	86158	3099	forward	virion	Known	baseplate wedge subunit	baseplate wedge subunit	NCBI, PHROGS	phrog_964
T4p153	8	CDS	86151	87155	1005	forward	virion	Known	baseplate wedge subunit	baseplate wedge subunit	NCBI, PHROGS	phrog_977
T4p154	9	CDS	87219	88085	867	forward	virion	Known	baseplate wedge tail fiber connector	baseplate wedge tail fiber protein connector	NCBI, PHROGS	phrog_967
T4p155	10	CDS	88085	89893	1809	forward	virion	Known	baseplate wedge subunit and tail pin	baseplate wedge subunit	NCBI, PHROGS	phrog_958
T4p156	11	CDS	89893	90552	660	forward	virion	Known	baseplate wedge subunit and tail pin	baseplate wedge subunit	NCBI, PHROGS	phrog_963
T4p157	12	CDS	90549	92132	1584	forward	virion	Known	gp12 Short tail fibers	tail collar fiber protein	NCBI, PHROGS	phrog_910
T4p158	wac	CDS	92129	93592	1464	forward	virion	Known	fibritin	fibritin neck whisker	NCBI, PHROGS	phrog_1056
T4p159	13	CDS	93624	94553	930	forward	virion	Known	neck protein	head-tail adaptor Ad2	NCBI, PHROGS	phrog_211
T4p160	14	CDS	94555	95325	771	forward	virion	Known	neck protein	head closure Hc2	NCBI, PHROGS	phrog_679
T4p161	15	CDS	95367	96185	819	forward	virion	Known	tail sheath stabilizer and completion protein	tail sheath stabilizer	NCBI, PHROGS	phrog_227
T4p162	16	CDS	96194	96688	495	forward	replication	Known	small terminase protein	terminase small subunit	NCBI, PHROGS	phrog_735
T4p163	17	CDS	96672	98504	1833	forward	replication	Known	large terminase protein	terminase large subunit	NCBI, PHROGS	phrog_2
T4p164	17	CDS	96933	98504	1572	forward	replication	Duplicate	large terminase protein	terminase large subunit	NCBI, PHROGS	phrog_2
T4p165	17	CDS	96987	98504	1518	forward	replication	Duplicate	large terminase protein	terminase large subunit	NCBI, PHROGS	phrog_2
T4p166	17	CDS	97254	98504	1251	forward	replication	Duplicate	large terminase protein	terminase large subunit	NCBI, PHROGS	phrog_2
T4p167	18	CDS	98536	100515	1980	forward	virion	Known	tail sheath protein	tail sheath	NCBI, PHROGS	phrog_23
T4p168	19	CDS	100632	101123	492	forward	virion	Known	tail tube protein	tail tube	NCBI, PHROGS	phrog_45
T4p169	20	CDS	101207	102781	1575	forward	virion	Known	portal vertex protein	portal protein	NCBI, PHROGS	phrog_213
T4p170	67	CDS	102781	103023	243	forward	virion	Known	prohead core protein	prohead	NCBI, PHROGS	phrog_1064
T4p171	68	CDS	103023	103448	426	forward	virion	Known	prohead core protein	head scaffolding protein	NCBI, PHROGS	phrog_1049
T4p172	21	CDS	103448	104086	639	forward	chaperonins	Known	prohead core scaffolding protein and protease	head maturation protease	NCBI, PHROGS	phrog_207
T4p173	21	CDS	103514	104086	573	forward	chaperonins	Duplicate	prohead core scaffolding protein and protease	head maturation protease	NCBI, PHROGS	phrog_207
T4p174	22	CDS	104117	104926	810	forward	virion	Known	prohead core protein	head scaffolding protein	NCBI, PHROGS	phrog_237
T4p175	23	CDS	104945	106510	1566	forward	virion	Known	major capsid protein	major head protein	NCBI, PHROGS	phrog_138
T4p176	segD	CDS	106561	107232	672	reverse	unknown/other	Known	SegD homing endonuclease	homing endonuclease	NCBI, PHROGS	phrog_314
T4p177	24	CDS	107323	108606	1284	forward	virion	Known	capsid vertex protein	major head protein	NCBI, PHROGS	phrog_138
T4p178	rnlB	CDS	108636	109640	1005	reverse	translation	Known	RnlB RNA ligase 2	RNA ligase	NCBI, PHROGS	phrog_548
T4p179	24.2	CDS	109650	109928	279	reverse	unknown/other	Unknown	gp24.2 conserved hypothetical protein	unknown function	NCBI, PHROGS	phrog_2416
T4p180	24.3	CDS	109915	110085	171	reverse	unknown/other	Unknown	gp24.3 conserved hypothetical protein	unknown function	NCBI, PHROGS	phrog_1566
T4p181	hoc	CDS	110187	111317	1131	reverse	virion	Known	Hoc head outer capsid protein	Hoc-like head decoration	NCBI, PHROGS	phrog_1149
T4p182	inh	CDS	111327	112007	681	reverse	virion	Known	Inh inhibitor of prohead protease gp21	minor head protein inhibitor of protease	NCBI, PHROGS	phrog_1051
T4p183	segE	CDS	112057	112674	618	forward	unknown/other	Known	SegE homing endonuclease	homing endonuclease	NCBI, PHROGS	phrog_314
T4p184	uvsW	CDS	112677	114440	1764	forward	replication	Known	UvsW helicase	DNA helicase	NCBI, PHROGS	phrog_16
T4p185	uvsY.-2	CDS	114496	114663	168	reverse	unknown/other	Unknown	hypothetical protein	unknown function	NCBI, PHROGS	phrog_1043
T4p186	uvsY.-1	CDS	114690	114914	225	reverse	unknown/other	Unknown	UvsY.-1 conserved hypothetical protein	unknown function	NCBI, PHROGS	phrog_1541
T4p187	uvsY	CDS	114914	115327	414	reverse	replication	Known	UvsY recombination, repair and ssDNA binding protein	UvsY-like recombination mediator	NCBI, PHROGS	phrog_231
T4p188	25	CDS	115404	115802	399	reverse	virion	Known	baseplate wedge subunit	baseplate wedge subunit	NCBI, PHROGS	phrog_261
T4p189	26	CDS	115802	116428	627	reverse	chaperonins	Known	gp26 baseplate hub subunit	baseplate hub	NCBI, PHROGS	phrog_150
T4p190	26'	CDS	115802	116089	288	reverse	unknown/other	Unknown	gp26' internal in-frame translation initiation	unknown function	NCBI, PHROGS	singleton
T4p191	51	CDS	116479	117228	750	forward	chaperonins	Known	baseplate hub assembly protein	baseplate hub	NCBI, PHROGS	phrog_150
T4p192	27	CDS	117228	118403	1176	forward	chaperonins	Known	baseplate hub subunit	baseplate hub	NCBI, PHROGS	phrog_1135
T4p193	28	CDS	118348	118881	534	forward	chaperonins	Known	gp28 baseplate hub distal subunit	baseplate hub distal subunit	NCBI, PHROGS	phrog_1140
T4p194	29	CDS	118878	120650	1773	forward	chaperonins	Known	gp29 baseplate hub subunit, tail length determinator	baseplate hub subunit and tail length	NCBI, PHROGS	phrog_1283
T4p195	48	CDS	120659	121753	1095	forward	virion	Known	baseplate subunit	baseplate tail tube cap	NCBI, PHROGS	phrog_230
T4p196	54	CDS	121753	122715	963	forward	virion	Known	baseplate subunit	tail tube	NCBI, PHROGS	phrog_45
T4p197	alt.-3	CDS	122742	123032	291	reverse	unknown/other	Unknown	Alt.-3 conserved hypothetical protein	unknown function	NCBI, PHROGS	phrog_1739
T4p198	alt.-2	CDS	123065	123268	204	reverse	unknown/other	Unknown	Alt.-2 hypothetical protein	unknown function	NCBI, PHROGS	phrog_15247
T4p199	alt.-1	CDS	123265	123450	186	reverse	unknown/other	Unknown	Alt.-1 hypothetical protein	unknown function	NCBI, PHROGS	phrog_23015
T4p200	alt	CDS	123454	125502	2049	reverse	transcription	Known	ADP-ribosyltransferase	Alt-like RNA polymerase ADP-ribosyltransferase	NCBI, PHROGS	phrog_802
T4p201	alt.1	CDS	125560	125748	189	reverse	unknown/other	Unknown	Alt.1 conserved hypothetical protein	unknown function	NCBI, PHROGS	phrog_1976
T4p202	30	CDS	125745	127208	1464	reverse	replication	Known	DNA ligase	ATP-dependent DNA ligase	NCBI, PHROGS	phrog_114
T4p203	30.1	CDS	127205	127474	270	reverse	unknown/other	Unknown	gp30.1 conserved hypothetical protein	unknown function	NCBI, PHROGS	phrog_2054
T4p204	30.2	CDS	127474	128310	837	reverse	unknown/other	Unknown	hypothetical protein	unknown function	NCBI, PHROGS	phrog_420
T4p205	30.3	CDS	128307	128765	459	reverse	unknown/other	Unknown	hypothetical protein	unknown function	NCBI, PHROGS	phrog_652
T4p206	30.3'	CDS	128402	128629	228	reverse	unknown/other	Unknown	gp30.3' hypothetical protein	unknown function	NCBI, PHROGS	phrog_14037
T4p207	30.4	CDS	128758	128964	207	reverse	unknown/other	Unknown	gp30.4 conserved hypothetical protein	unknown function	NCBI, PHROGS	phrog_2042
T4p208	30.5	CDS	128961	129158	198	reverse	unknown/other	Unknown	gp30.5 hypothetical protein	unknown function	NCBI, PHROGS	phrog_1690
T4p209	30.6	CDS	129158	129445	288	reverse	unknown/other	Unknown	gp30.6 conserved hypothetical protein	unknown function	NCBI, PHROGS	phrog_2153
T4p210	30.7	CDS	129487	129852	366	reverse	unknown/other	Unknown	gp30.7 conserved hypothetical protein	unknown function	NCBI, PHROGS	phrog_1582
T4p211	30.8	CDS	129921	130253	333	reverse	unknown/other	Unknown	gp30.8 conserved hypothetical protein	unknown function	NCBI, PHROGS	phrog_1507
T4p212	30.9	CDS	130364	130540	177	reverse	unknown/other	Unknown	gp30.9 conserved hypothetical protein	unknown function	NCBI, PHROGS	phrog_1427
T4p213	rIII	CDS	130785	131033	249	reverse	lysis	Known	rIII lysis inhibition accessory protein	lysis inhibition; accessory protein	NCBI, PHROGS	phrog_1457
T4p214	31	CDS	131181	131516	336	reverse	chaperonins	Known	gp31 head assembly cochaperone with GroEL	head morphogenesis	NCBI, PHROGS	phrog_931
T4p215	31.1	CDS	131573	131881	309	reverse	unknown/other	Unknown	gp31.1 conserved hypothetical protein	unknown function	NCBI, PHROGS	phrog_1086
T4p216	31.2	CDS	131882	132118	237	reverse	unknown/other	Unknown	gp31.2 hypothetical protein	unknown function	NCBI, PHROGS	phrog_2010
T4p217	cd	CDS	132118	132699	582	reverse	nucleotide metabolism	Known	deoxycytidylate deaminase	dCMP deaminase	NCBI, PHROGS	phrog_174
T4p218	cd.1	CDS	132696	133034	339	reverse	unknown/other	Unknown	Cd.1 hypothetical protein	unknown function	NCBI, PHROGS	phrog_2063
T4p219	cd.2	CDS	133031	133261	231	reverse	unknown/other	Unknown	Cd.2 conserved hypothetical protein	unknown function	NCBI, PHROGS	phrog_1504
T4p220	cd.3	CDS	133334	133609	276	reverse	unknown/other	Unknown	Cd.3 conserved hypothetical protein	unknown function	NCBI, PHROGS	phrog_1695
T4p221	cd.4	CDS	133612	133812	201	reverse	unknown/other	Unknown	Cd.4 conserved hypothetical protein	unknown function	NCBI, PHROGS	phrog_2360
T4p222	cd.5	CDS	133805	134032	228	reverse	unknown/other	Unknown	Cd.5 hypothetical protein	unknown function	NCBI, PHROGS	phrog_2430
T4p223	pseT	CDS	134002	134907	906	reverse	translation	Known	polynucleotide kinase	polynucleotide kinase	NCBI, PHROGS	phrog_505
T4p224	pseT.1	CDS	134908	135135	228	reverse	unknown/other	Unknown	PseT.1 conserved hypothetical protein	unknown function	NCBI, PHROGS	phrog_2347
T4p225	pseT.2	CDS	135132	135431	300	reverse	lysis	Known	PseT.2 conserved hypothetical protein	Rz-like spanin	NCBI, PHROGS	phrog_812
T4p226	pseT.3	CDS	135428	135781	354	reverse	lysis	Known	PseT.3 conserved hypothetical predicted membrane protein	Rz-like spanin	NCBI, PHROGS	phrog_739
T4p227	alc	CDS	135772	136275	504	reverse	transcription	Known	Alc inhibitor of host transcription	inhibitor of host transcription	NCBI, PHROGS	phrog_1253
T4p228	rnlA	CDS	136340	137464	1125	reverse	translation	Known	RNA ligase A	RNA ligase and tail fiber protein attachment catalyst	NCBI, PHROGS	phrog_562
T4p229	denA	CDS	137517	137951	435	reverse	nucleotide metabolism	Known	endonuclease II	endonuclease	NCBI, PHROGS	phrog_1111
T4p230	nrdB	CDS	137955	139719	1167	reverse	nucleotide metabolism	Known	NrdB aerobic NDP reductase, small subunit	ribonucleoside diphosphate reductase small subunit	NCBI, PHROGS	phrog_86
T4p231	I-TevIII	CDS	138593	138886	294	reverse	unknown/other	Known	I-TevIII homing endonuclease (defective)	endonuclease	NCBI, PHROGS	phrog_27406
T4p232	nrdB.1	CDS	139716	139967	252	reverse	unknown/other	Unknown	Nrd.1 hypothetical protein	unknown function	NCBI, PHROGS	singleton
T4p233	mobE	CDS	139991	140416	426	reverse	unknown/other	Known	MobE homing endonuclease	homing endonuclease	NCBI, PHROGS	phrog_655
T4p234	nrdA	CDS	140416	142680	2265	reverse	nucleotide metabolism	Known	ribonucleoside-diphosphate reductase subunit alpha	ribonucleoside-diphosphate reductase large subunit	NCBI, PHROGS	phrog_84
T4p235	nrdA.1	CDS	142671	142997	327	reverse	unknown/other	Unknown	NrdA.1 conserved hypothetical protein	unknown function	NCBI, PHROGS	phrog_464
T4p236	nrdA.2	CDS	142951	143214	264	reverse	unknown/other	Unknown	NrdA.2 conserved hypothetical protein	unknown function	NCBI, PHROGS	phrog_2458
T4p237	td	CDS	143235	145112	861	reverse	nucleotide metabolism	Known	dTMP (thymidylate) synthase	thymidylate synthase	NCBI, PHROGS	phrog_160
T4p238	I-TevI	CDS	143694	144431	738	reverse	unknown/other	Known	I-TevI homing endonuclease	homing endonuclease	NCBI, PHROGS	phrog_314
T4p239	frd	CDS	145109	145690	582	reverse	nucleotide metabolism	Known	Frd dihydrofolate reductase	dihydrofolate reductase	NCBI, PHROGS	phrog_316
T4p240	frd.1	CDS	145762	146004	243	reverse	unknown/other	Unknown	Frd.1 conserved hypothetical protein	unknown function	NCBI, PHROGS	phrog_1254
T4p241	frd.2	CDS	146143	146529	387	reverse	unknown/other	Unknown	Frd.2 conserved hypothetical protein	unknown function	NCBI, PHROGS	phrog_622
T4p242	frd.3	CDS	146575	146802	228	reverse	unknown/other	Unknown	Frd.3 hypothetical protein	unknown function	NCBI, PHROGS	phrog_1764
T4p243	32	CDS	146948	147853	906	reverse	replication	Known	single-stranded DNA binding protein	single strand DNA binding protein	NCBI, PHROGS	phrog_224
T4p244	SegG	CDS	147909	148541	633	reverse	unknown/other	Known	SegG homing endonuclease	homing endonuclease	NCBI, PHROGS	phrog_7504
T4p245	59	CDS	148543	149196	654	reverse	replication	Known	59 protein	DNA helicase loader	NCBI, PHROGS	phrog_269
T4p246	33	CDS	149193	149531	339	reverse	transcription	Known	gp33 late promoter transcription accessory protein	late promoter transcriptional regulator	NCBI, PHROGS	phrog_254
T4p247	dsbA	CDS	149509	149778	270	reverse	transcription	Known	double-stranded DNA binding protein	transcriptional regulator	NCBI, PHROGS	phrog_639
T4p248	rnh	CDS	149787	150704	918	reverse	replication	Known	RnaseH	exonuclease	NCBI, PHROGS	phrog_107
T4p249	34	CDS	150809	154678	3870	forward	virion	Known	long tail fiber, proximal subunit	tail fiber protein proximal subunit	NCBI, PHROGS	phrog_972
T4p250	35	CDS	154687	155805	1119	forward	virion	Known	gp35 hinge connector of long tail fiber, proximal connector	long tail fiber protein proximal connector	NCBI, PHROGS	phrog_1154
T4p251	36	CDS	155868	156533	666	forward	virion	Known	gp36 hinge connector of long tail fiber, distal connector	hinge connector of long tail fiber protein distal connector	NCBI, PHROGS	phrog_1425
T4p252	37	CDS	156542	159622	3081	forward	virion	Known	gp37 long tail fiber, distal subunit	long tail fiber protein distal subunit	NCBI, PHROGS	phrog_1699
T4p253	38	CDS	159649	160200	552	forward	chaperonins	Known	gp38 distal long tail fiber assembly catalyst	tail fiber assembly	NCBI, PHROGS	phrog_105
T4p254	t	CDS	160221	160877	657	forward	lysis	Known	t holin lysis mediator	holin	NCBI, PHROGS	phrog_860
T4p255	asiA	CDS	160878	161150	273	reverse	transcription	Known	AsiA anti-sigma 70 protein	anti-sigma factor	NCBI, PHROGS	phrog_1166
T4p256	asiA.1	CDS	161163	161315	153	reverse	unknown/other	Unknown	AsiA.1 hypothetical protein	unknown function	NCBI, PHROGS	phrog_3762
T4p257	arn	CDS	161312	161590	279	reverse	anti-defense	Known	Arn inhibitor of MrcBC restriction endonuclease	inhibitor of MrcBC restriction	NCBI, PHROGS	phrog_3151
T4p258	arn.1	CDS	161674	161805	132	reverse	unknown/other	Unknown	Arn.1 conserved hypothetical protein	unknown function	NCBI, PHROGS	phrog_6212
T4p259	arn.2	CDS	161876	162172	297	reverse	unknown/other	Unknown	Arn.2 conserved hypothetical protein	unknown function	NCBI, PHROGS	phrog_1844
T4p260	arn.3	CDS	162172	162630	459	reverse	unknown/other	Unknown	Arn.3 conserved hypothetical protein	unknown function	NCBI, PHROGS	phrog_839
T4p261	arn.4	CDS	162627	162833	207	reverse	unknown/other	Unknown	Arn.4 conserved hypothetical protein	unknown function	NCBI, PHROGS	phrog_33982
T4p262	motA	CDS	162967	163602	636	reverse	transcription	Known	MotA activator of middle period transcription	MotA-like activator of middle period transcription	NCBI, PHROGS	phrog_1345
T4p263	motA.1	CDS	163730	163879	150	reverse	unknown/other	Unknown	MotA.1 hypothetical predicted periplasmic protein	unknown function	NCBI, PHROGS	phrog_3487
T4p264	52	CDS	163876	165204	1329	reverse	replication	Known	DNA topisomerase II medium subunit	DNA topoisomerase II	NCBI, PHROGS	phrog_551
T4p265	52.1	CDS	165209	165349	141	reverse	unknown/other	Unknown	gp52.1 conserved hypothetical predicted membrane protein	unknown function	NCBI, PHROGS	phrog_3595
T4p266	ac	CDS	165342	165497	156	reverse	unknown/other	Ambiguous	Ac acridine resistance protein	unknown function	NCBI, PHROGS	phrog_2501
T4p267	stp	CDS	165505	165585	81	reverse	anti-defense	Known	Stp activator of host PrrC lysyl-tRNA endonuclease	activator of host PrrC lysyl-tRNA endonuclease	NCBI, PHROGS	phrog_6763
T4p268	ndd	CDS	165585	166040	456	reverse	nucleotide metabolism	Known	Ndd nucleoid disruption protein	Ndd-like nucleoid disruption protein	NCBI, PHROGS	phrog_1102
T4p269	ndd.1	CDS	166101	166316	216	reverse	unknown/other	Unknown	Ndd.1 conserved hypothetical protein	unknown function	NCBI, PHROGS	phrog_2183
T4p270	ndd.2	CDS	166325	166435	111	reverse	unknown/other	Unknown	Ndd.2 hypothetical predicted outer membrane protein	unknown function	NCBI, PHROGS	phrog_4135
T4p271	ndd.2a	CDS	166432	166554	123	reverse	unknown/other	Unknown	Ndd.2a hypothetical predicted periplasmic protein	periplasmic protein	NCBI, PHROGS	phrog_2401
T4p272	ndd.3	CDS	166548	166628	81	reverse	unknown/other	Unknown	Ndd.3 hypothetical predicted inner membrane protein	unknown function	NCBI, PHROGS	singleton
T4p273	ndd.4	CDS	166636	166764	129	reverse	unknown/other	Unknown	Ndd.4 hypothetical predicted inner membrane	unknown function	NCBI, PHROGS	phrog_3098
T4p274	ndd.5	CDS	166815	166913	99	reverse	unknown/other	Unknown	Ndd.5 hypothetical predicted outer membrane protein	outer membrane protein	NCBI, PHROGS	phrog_5011
T4p275	ndd.6	CDS	166910	166996	87	reverse	unknown/other	Unknown	outer membrane protein	outer membrane protein	NCBI, PHROGS	phrog_8851
T4p276	denB	CDS	167103	167660	558	reverse	nucleotide metabolism	Known	DenB DNA endonuclease IV	DenB-like DNA endonuclease IV	NCBI, PHROGS	phrog_1360
T4p277	denB.1	CDS	167743	167937	195	reverse	unknown/other	Unknown	DenB.1 hypothetical protein	unknown function	NCBI, PHROGS	phrog_774
T4p278	rIIB	CDS	167965	168903	939	reverse	lysis	Known	rIIB protector from prophage-induced early lysis	RIIB lysis inhibitor	NCBI, PHROGS	phrog_609

## Sheet: T5 Annotations
locus_tag	Name	Type	Minimum	Maximum	Length	Direction	class	Annotation quality	Description	Source	Source ID (if applicable)	Secondary Source ID (if applicable)
T5.001	dmp	CDS	124	858	735	reverse	nucleotide metabolism	Known	polynucleotide kinase	PHROGS	phrog_415
T5.002	T5.002	CDS	939	1334	396	reverse	unknown/other	Unknown	unknown function	PHROGS	phrog_4576
T5.003	T5.003	CDS	1371	1649	279	reverse	unknown/other	Unknown	unknown function	PHROGS	phrog_23906
T5.004	A1	CDS	1706	3376	1671	reverse	replication	Known	DNA transfer protein	PHROGS	phrog_1745
T5.005	T5.005	CDS	3473	3670	198	reverse	unknown/other	Unknown	membrane protein	PHROGS	phrog_4820
T5.006	A2	CDS	3727	4134	408	reverse	replication	Known	DNA binding protein	PHROGS	phrog_1725
T5.007	T5.007	CDS	4230	4481	252	reverse	unknown/other	Unknown	unknown function	PHROGS	phrog_3747
T5.008	T5.008	CDS	4715	4918	204	reverse	unknown/other	Unknown	unknown function	PHROGS	phrog_4718
T5.009	T5.009	CDS	4915	5022	108	reverse	unknown/other	Unknown	unknown function	PHROGS	singleton
T5.010	hegG	CDS	5411	5929	519	reverse	unknown/other	Known	HNH endonuclease	PHROGS	phrog_99
T5.011	T5.011	CDS	6495	7505	1011	forward	unknown/other	Unknown	unknown function	PHROGS	phrog_4263
T5.012	T5.012	CDS	7624	7854	231	forward	unknown/other	Unknown	unknown function	PHROGS	phrog_5145
T5.013	T5.013	CDS	7904	8083	180	forward	unknown/other	Unknown	unknown/other	PHROGS	phrog_5607
T5.014	T5.014	CDS	8086	8298	213	forward	unknown/other	Known	unknown/other	PHROGS	phrog_4227
T5.015	T5.015	CDS	8300	8644	345	forward	unknown/other	Unknown	endonuclease nicking abasic sites generated by host uracil glycosylase Ung	PHROGS	phrog_4379
T5.016	T5.016	CDS	8681	8938	258	forward	unknown/other	Unknown	unknown function	PHROGS	singleton
T5.017	T5.017	CDS	8954	9157	204	forward	unknown/other	Unknown	unknown function	PHROGS	phrog_6973
T5.018	T5.018	CDS	10936	11820	885	reverse	unknown/other	Unknown	unknown function	PHROGS	phrog_8583
T5.019	T5.019	CDS	11902	12510	609	reverse	unknown/other	Unknown	unknown function	PHROGS	phrog_5271
T5.020	T5.020	CDS	12510	12695	186	reverse	unknown/other	Unknown	unknown function	PHROGS	phrog_5799
T5.021	T5.021	CDS	12695	12928	234	reverse	unknown/other	Unknown	unknown function	PHROGS	phrog_6021
T5.022	T5.022	CDS	12916	13206	291	reverse	unknown/other	Unknown	unknown function	PHROGS	phrog_9887
T5.023	T5.023	CDS	13199	13645	447	reverse	unknown/other	Unknown	unknown function	PHROGS	phrog_4605
T5.024	T5.024	CDS	13647	13850	204	reverse	unknown/other	Unknown	unknown function	PHROGS	phrog_6933
T5.025	T5.025	CDS	13907	14278	372	reverse	unknown/other	Unknown	unknown function	PHROGS	phrog_4905
T5.026	T5.026	CDS	14226	14687	462	reverse	unknown/other	Unknown	unknown function	PHROGS	phrog_4215
T5.027	T5.027	CDS	14684	14884	201	reverse	unknown/other	Unknown	unknown function	PHROGS	phrog_5967
T5.028	T5.028	CDS	14984	15310	327	reverse	unknown/other	Unknown	unknown function	PHROGS	phrog_4731
T5.029	T5.029	CDS	15300	15545	246	reverse	unknown/other	Unknown	unknown function	PHROGS	phrog_4804
T5.030	T5.030	CDS	15542	15823	282	reverse	unknown/other	Unknown	unknown function	PHROGS	phrog_4984
T5.031	T5.031	CDS	15823	15987	165	reverse	unknown/other	Unknown	unknown function	PHROGS	phrog_29567
T5.032	T5.032	CDS	15987	16238	252	reverse	unknown/other	Unknown	unknown function	PHROGS	phrog_3880
T5.033	T5.033	CDS	16317	16748	432	reverse	unknown/other	Unknown	unknown function	PHROGS	phrog_4979
T5.034	T5.034	CDS	16916	17437	522	reverse	unknown/other	Ambiguous	phosphoesterase	PHROGS	phrog_547
T5.035	T5.035	CDS	17437	18300	864	reverse	unknown/other	Ambiguous	NinI-like serine-threonine phosphatase	PHROGS	phrog_246
T5.036	T5.036	CDS	18303	18548	246	reverse	virion	Unknown	major head protein	PHROGS	phrog_7354
T5.037	T5.037	CDS	18646	18936	291	reverse	nucleotide metabolism	Known	thioredoxin domain	PHROGS	phrog_22
T5.038	T5.038	CDS	18929	19360	432	reverse	unknown/other	Unknown	unknown function	PHROGS	phrog_4328
T5.039	T5.039	CDS	19436	19852	417	reverse	unknown/other	Unknown	unknown function	PHROGS	phrog_5944
T5.040	lys	CDS	19931	20344	414	reverse	lysis	Known	endolysin	PHROGS	phrog_465
T5.041	C1	CDS	20341	20997	657	reverse	lysis	Known	holin	PHROGS	phrog_860
T5.042	T5.042	CDS	21154	21753	600	reverse	unknown/other	Ambiguous	ATP-dependent protease	PHROGS	phrog_1827
T5.043	dnk	CDS	21766	22518	753	reverse	nucleotide metabolism	Known	deoxynucleoside monophosphate kinase	PHROGS	phrog_139
T5.044	T5.044	CDS	22518	22871	354	reverse	lysis	Known	Rz-like spanin	PHROGS	phrog_812
T5.045	T5.045	CDS	22802	23245	444	reverse	lysis	Known	Rz-like spanin	PHROGS	phrog_739
T5.046	hegF	CDS	23245	23742	498	reverse	unknown/other	Known	HNH endonuclease	PHROGS	phrog_99
T5.047	T5.047	CDS	23739	24437	699	reverse	unknown/other	Unknown	unknown function	PHROGS	phrog_4243
T5.048	T5.048	CDS	24592	24936	345	reverse	unknown/other	Unknown	unknown function	PHROGS	phrog_5468
T5.049	T5.049	CDS	25047	25331	285	reverse	unknown/other	Unknown	unknown function	PHROGS	phrog_5265
T5.050	T5.050	CDS	25328	25624	297	reverse	unknown/other	Unknown	unknown function	PHROGS	phrog_5792
T5.051	hegE	CDS	25638	26150	513	reverse	unknown/other	Known	HNH endonuclease	PHROGS	phrog_99
T5.052	T5.052	CDS	26147	26443	297	reverse	unknown/other	Unknown	unknown function	PHROGS	phrog_4821
T5.053	T5.053	CDS	26436	26717	282	reverse	unknown/other	Unknown	unknown function	PHROGS	phrog_2855
T5.054	T5.054	CDS	26794	27141	348	reverse	unknown/other	Unknown	unknown function	PHROGS	phrog_5021
T5.055	T5.055	CDS	27263	27574	312	reverse	unknown/other	Unknown	unknown function	PHROGS	phrog_4499
T5.056	T5.056	CDS	27656	28024	369	reverse	unknown/other	Unknown	unknown function	PHROGS	phrog_1209
T5t01	tRNAM(CAU)	tRNA	28038	28113	76	reverse	tRNA
T5.057	T5.057	CDS	28108	28191	84	reverse	unknown/other	Unknown	unknown function	PHROGS	phrog_17200
T5t02	tRNAI1(GAU)	tRNA	28210	28286	77	reverse	tRNA
T5.058	T5.058	CDS	28302	28592	291	reverse	unknown/other	Unknown	unknown function	PHROGS	phrog_4760
T5t03	tRNAT(UGU)	tRNA	28667	28741	75	reverse	tRNA
T5.059	T5.059	CDS	28752	28916	165	reverse	unknown/other	Unknown	unknown function	PHROGS	phrog_5919
T5.060	T5.060	CDS	28909	29160	252	reverse	unknown/other	Unknown	unknown function	PHROGS	phrog_5598
T5t04	tRNAG1(UCC)	tRNA	29177	29252	76	reverse	tRNA
T5t05	tRNAQ1(UUG)	tRNA	29260	29337	78	reverse	tRNA
T5t06	tRNAQ2(CUG)	tRNA	29344	29419	76	reverse	tRNA
T5.061	hegD	CDS	29397	29978	582	reverse	unknown/other	Known	HNH endonuclease	PHROGS	phrog_59
T5.062	T5.062	CDS	29980	30180	201	reverse	unknown/other	Unknown	unknown function	PHROGS	phrog_2210
T5t07	tRNAH(GUG)	tRNA	30206	30283	78	reverse	tRNA
T5.063	T5.063	CDS	30651	30824	174	reverse	unknown/other	Unknown	unknown function	PHROGS	phrog_16298
T5t08	tRNAS1(UGA)	tRNA	30845	30934	90	reverse	tRNA
T5t09	tRNAS2(GGA)	tRNA	30942	31035	94	reverse	tRNA
T5.064	hegC	CDS	31022	31606	585	reverse	unknown/other	Known	HNH endonuclease	PHROGS	phrog_59
T5t10	tRNAL1(UAG)	tRNA	31624	31708	85	reverse	tRNA
T5t11	tRNAA(UGC)	tRNA	31714	31788	75	reverse	tRNA
T5t12	tRNAV(UAC)	tRNA	32081	32154	74	reverse	tRNA
T5t13	tRNAK(UUU)	tRNA	32162	32239	78	reverse	tRNA
T5.065	T5.065	CDS	32240	32407	168	reverse	unknown/other	Unknown	unknown function	PHROGS	phrog_6221
T5t14	tRNAfM(CAU)	tRNA	32428	32505	78	reverse	tRNA
T5t15	tRNAP(UGG)	tRNA	32512	32588	77	reverse	tRNA
T5.066	T5.066	CDS	32593	32751	159	reverse	unknown/other	Unknown	unknown function	PHROGS	phrog_18174
T5.067	T5.067	CDS	33205	33552	348	reverse	unknown/other	Unknown	unknown function	PHROGS	phrog_3972
T5t16	tRNAD(GUC)	tRNA	33578	33654	77	reverse	tRNA
T5.068	T5.068	CDS	33664	33849	186	reverse	unknown/other	Unknown	unknown function	PHROGS	phrog_5473
T5t17	tRNAN(GUU)	tRNA	33952	34029	78	reverse	tRNA
T5.069	T5.069	CDS	34006	34524	519	reverse	unknown/other	Unknown	unknown function	PHROGS	phrog_5032
T5t18	tRNAC(GCA)	tRNA	34546	34621	76	reverse	tRNA
T5.070	T5.070	CDS	34627	34755	129	reverse	unknown/other	Unknown	unknown function	PHROGS	phrog_34563
T5.071	T5.071	CDS	34806	35078	273	reverse	unknown/other	Unknown	unknown function	PHROGS	phrog_5876
T5t19	tRNAF(GAA)	tRNA	35096	35170	75	reverse	tRNA
T5t20	tRNAW(CCA)	tRNA	35177	35247	71	reverse	tRNA
T5t21	tRNAE(UUC)	tRNA	35257	35333	77	reverse	tRNA
T5t22	tRNAY(GUA)	tRNA	35340	35427	88	reverse	tRNA
T5.072	T5.072	CDS	35617	35892	276	reverse	unknown/other	Unknown	unknown function	PHROGS	phrog_4551
T5.073	T5.073	CDS	35983	36189	207	reverse	unknown/other	Unknown	unknown function	PHROGS	phrog_5153
T5.074	T5.074	CDS	36182	36349	168	reverse	unknown/other	Unknown	unknown function	PHROGS	phrog_7716
T5.075	hegA	CDS	36379	37062	684	reverse	unknown/other	Known	HNH endonuclease	PHROGS	phrog_14736
T5t23	tRNAI2(CAU)	tRNA	37086	37163	78	reverse	tRNA
T5t24	tRNAS3(GCU)	tRNA	37170	37258	89	reverse	tRNA
T5.076	T5.076	CDS	37279	37797	519	reverse	anti-defense	Known	subverts retron-mediated defense	PHROGS, manual	phrog_849	https://doi.org/10.1101/2023.03.15.532788
T5.077	T5.077	CDS	38064	39029	966	forward	unknown/other	Unknown	unknown function	PHROGS	phrog_8119
T5.078	T5.078	CDS	39051	39467	417	forward	unknown/other	Unknown	unknown function	PHROGS	phrog_7894
T5.079	T5.079	CDS	39477	39671	195	forward	unknown/other	Unknown	unknown function	PHROGS	singleton
T5.080	T5.080	CDS	39791	40738	948	reverse	unknown/other	Ambiguous	lipoprotein	PHROGS	phrog_200
T5t25	tRNAR	tRNA	40773	40847	75	reverse	tRNA
T5.081	T5.081	CDS	41617	42051	435	reverse	unknown/other	Unknown	tRNA amidotransferase	PHROGS	phrog_1460
T5.082	T5.082	CDS	42051	42221	171	reverse	unknown/other	Unknown	unknown function	PHROGS	phrog_5077
T5.083	T5.083	CDS	42290	42739	450	reverse	unknown/other	Unknown	endolysin	PHROGS	phrog_938
T5.084	T5.084	CDS	42745	43062	318	reverse	unknown/other	Unknown	unknown function	PHROGS	phrog_1479
T5.085	T5.085	CDS	43505	44143	639	reverse	unknown/other	Unknown	tail fiber protein	PHROGS	phrog_1491
T5.086	T5.086	CDS	44196	44378	183	reverse	unknown/other	Unknown	unknown function	PHROGS	phrog_5252
T5.087	T5.087	CDS	44449	45150	702	reverse	nucleotide metabolism	Ambiguous	exonuclease	PHROGS	phrog_255
T5.088	T5.088	CDS	45179	45415	237	reverse	unknown/other	Unknown	unknown function	PHROGS	phrog_4586
T5.089	T5.089	CDS	45458	45973	516	reverse	unknown/other	Unknown	unknown function	PHROGS	phrog_4516
T5.090	T5.090	CDS	46057	46335	279	reverse	unknown/other	Unknown	unknown function	PHROGS	phrog_4593
T5.091	rnh	CDS	46412	46888	477	reverse	translation	Known	Rnase H	PHROGS	phrog_531
T5.092	thy	CDS	47022	47861	840	reverse	nucleotide metabolism	Known	thymidylate synthase	PHROGS	phrog_160
T5.093	frd	CDS	47861	48394	534	reverse	nucleotide metabolism	Known	dihydrofolate reductase	PHROGS	phrog_316
T5.094	nrdB	CDS	48391	49536	1146	reverse	nucleotide metabolism	Known	ribonucleoside diphosphate reductase small subunit	PHROGS	phrog_86
T5.095	hegH	CDS	49536	50060	525	reverse	unknown/other	Known	HNH endonuclease	PHROGS	phrog_99
T5.096	nrdA	CDS	50163	52598	2436	reverse	nucleotide metabolism	Known	ribonucleoside-diphosphate reductase large subunit	PHROGS	phrog_84
T5.097	T5.097	CDS	52678	52836	159	reverse	unknown/other	Unknown	unknown function	PHROGS	singleton
T5.098	phoH	CDS	52838	53590	753	reverse	unknown/other	Ambiguous	PhoH-like phosphate starvation-inducible	PHROGS	phrog_170
T5.099	nrdD	CDS	53961	55685	1725	forward	nucleotide metabolism	Known	NrdD-like anaerobic ribonucleotide reductase large subunit	PHROGS	phrog_487
T5.100	T5.100	CDS	55786	56166	381	forward	unknown/other	Unknown	unknown function	PHROGS	phrog_11748
T5.101	T5.101	CDS	56159	56392	234	forward	unknown/other	Unknown	unknown function	PHROGS	phrog_5236
T5.102	T5.102	CDS	56447	57265	819	forward	nucleotide metabolism	Known	Sir2 (NAD-dependent deacetylase)	PHROGS	phrog_2162
T5.103	T5.103	CDS	57243	57428	186	forward	unknown/other	Unknown	unknown function	PHROGS	phrog_5116
T5.104	T5.104	CDS	57419	57601	183	forward	unknown/other	Unknown	unknown function	PHROGS	phrog_5116
T5.105	T5.105	CDS	57588	58094	507	forward	unknown/other	Unknown	unknown function	PHROGS	phrog_1818
T5.106	T5.106	CDS	58097	58525	429	forward	unknown/other	Unknown	unknown function	PHROGS	phrog_2502
T5.107	T5.107	CDS	58535	58927	393	forward	unknown/other	Unknown	unknown function	PHROGS	phrog_2502
T5.108	T5.108	CDS	59545	62331	2787	forward	replication	Known	replication origin binding	PHROGS	phrog_3712
T5.109	hegI	CDS	62318	62836	519	forward	unknown/other	Known	HNH endonuclease	PHROGS	phrog_99
T5.110	T5.110	CDS	62820	63053	234	forward	unknown/other	Unknown	unknown function	PHROGS	phrog_5291
T5.111	D2	CDS	63122	63826	705	forward	replication	Known	helicase	PHROGS	phrog_3611
T5.112	T5.112	CDS	63819	64070	252	forward	transcription	Ambiguous	transcriptional regulator	PHROGS	phrog_643
T5.113	D3	CDS	64174	64584	411	forward	transcription	Ambiguous	DNA binding protein	PHROGS	phrog_1725
T5.114	T5.114	CDS	64621	64917	297	forward	unknown/other	Unknown	unknown function	PHROGS	phrog_3696
T5.115	T5.115	CDS	64968	65276	309	forward	transcription	Ambiguous	transcriptional regulator	PHROGS	phrog_4053
T5.116	ligA	CDS	65364	66335	972	forward	replication	Known	NAD-dependent DNA ligase	PHROGS	phrog_3359
T5.117	ligB	CDS	66538	67317	780	forward	replication	Known	NAD-dependent DNA ligase	PHROGS	phrog_3498
T5.118	D5	CDS	67310	68077	768	forward	replication	Known	transcriptional regulator, D5-like	PHROGS	phrog_323
T5.119	D6	CDS	68109	69617	1509	forward	replication	Known	DnaB-like replicative helicase	PHROGS	phrog_19
T5.120	hegJ	CDS	69614	70147	534	forward	unknown/other	Known	HNH endonuclease	PHROGS	phrog_99
T5.121	pri	CDS	70144	71034	891	forward	replication	Known	DNA primase	PHROGS	phrog_47
T5.122	pol	CDS	71097	73664	2568	forward	replication	Known	DNA polymerase	PHROGS	phrog_17
T5.123	T5.123	CDS	73657	74154	498	forward	unknown/other	Unknown	unknown function	PHROGS	phrog_4386
T5.124	D10	CDS	74151	75503	1353	forward	replication	Known	DNA helicase	PHROGS	phrog_16
T5.125	T5.125	CDS	75724	76008	285	forward	unknown/other	Unknown	unknown function	PHROGS	phrog_4258
T5.126	D11	CDS	76001	76774	774	forward	replication	Ambiguous	single strand DNA binding protein	PHROGS	phrog_1607
T5.127	D12	CDS	76811	77788	978	forward	replication	Known	SbcD-like subunit of palindrome specific endonuclease	PHROGS	phrog_100
T5.128	D13	CDS	77769	79607	1839	forward	replication	Known	SbcC-like subunit of palindrome specific endonuclease	PHROGS	phrog_77
T5.129	D14	CDS	79611	80093	483	forward	replication	Known	RusA-like Holliday junction resolvase	PHROGS	phrog_244
T5.130	D15	CDS	80093	80968	876	forward	replication	Known	exonuclease	PHROGS	phrog_107
T5.131	dut	CDS	80965	81411	447	forward	nucleotide metabolism	Known	dUTPase	PHROGS	phrog_135
T5.132	T5.132	CDS	81374	81637	264	forward	unknown/other	Unknown	unknown function	PHROGS	phrog_5592
T5.133	ltf	CDS	81865	86055	4191	reverse	virion	Known	tail fiber protein	PHROGS	phrog_24369
T5.134	T5.134	CDS	81955	82326	372	forward	unknown/other	Unknown	unknown function	PHROGS	singleton
T5.135	T5.135	CDS	86055	86318	264	reverse	unknown/other	Unknown	unknown function	PHROGS	phrog_1084
T5.136	T5.136	CDS	86294	86479	186	reverse	virion	Known	collar tail protein for L-shaped tail fibre attachment	PHROGS	phrog_34807
T5.137	D17	CDS	86484	88550	2067	reverse	virion	Known	straight fibre tail protein	PHROGS	phrog_3890
T5.138	D16	CDS	88551	91400	2850	reverse	virion	Known	central tail fiber J	PHROGS	phrog_31
T5.139	T5.139	CDS	91397	92011	615	reverse	virion	Known	distal tail protein	PHROGS	phrog_1302
T5.140	D18-19	CDS	92121	95780	3660	reverse	virion	Known	tail length tape measure protein	PHROGS	phrog_3779
T5.141	T5.141	CDS	95777	96529	753	reverse	unknown/other	Unknown	endonuclease	PHROGS	phrog_681
T5.142	T5.142	CDS	96624	96992	369	reverse	chaperonins	Unknown	tail assembly chaperone	PHROGS	phrog_3914
T5.143	T5.143	CDS	97054	97458	405	reverse	chaperonins	Unknown	Tail assembly chaperone	PHROGS	phrog_313
T5.144	T5.144	CDS	97458	98354	897	reverse	virion	Known	base plate tail tube protein	PHROGS	phrog_3889
T5.145	N4	CDS	98359	99753	1395	reverse	virion	Known	major tail protein	PHROGS	phrog_3575
T5.146	T5.146	CDS	99780	100265	486	reverse	virion	Known	tail terminator	PHROGS	phrog_3907
T5.147	T5.147	CDS	100269	101036	768	reverse	virion	Ambiguous	tail completion or Neck1 protein	PHROGS	phrog_3725
T5.148	T5.148	CDS	101036	101548	513	reverse	virion	Known	head-tail adaptor	PHROGS	phrog_442
T5.149	D20-21	CDS	101608	102984	1377	reverse	virion	Known	major head protein	PHROGS	phrog_10
T5.150	T5.150	CDS	103002	103634	633	reverse	chaperonins	Known	head maturation protease	PHROGS	phrog_80
T5.151	T5.151	CDS	103638	104132	495	reverse	virion	Known	Hoc-like head decoration	PHROGS	phrog_2973
T5.152	T5.152	CDS	104135	105346	1212	reverse	virion	Known	portal protein	PHROGS	phrog_12
T5.153	sciA	CDS	105346	105783	438	reverse	unknown/other	Duplicate
T5.153	T5.153	CDS	105346	105783	438	reverse	unknown/other	Known	unknown function	PHROGS	phrog_3497
T5.154	T5.154	CDS	105773	106606	834	reverse	unknown/other	Ambiguous	endonuclease	PHROGS	phrog_681
T5.155	T5.155	CDS	106618	107934	1317	reverse	replication	Known	terminase large subunit	PHROGS	phrog_2
T5.156	T5.156	CDS	107934	108416	483	reverse	replication	Known	terminase small subunit	PHROGS	phrog_3802
T5.156	sciB	CDS	107934	108416	483	reverse	unknown/other	Duplicate
T5.157	oad	CDS	108427	110349	1923	reverse	virion	Known	receptor binding tail protein	PHROGS	phrog_4815
T5.158	lpp	CDS	110429	110662	234	forward	unknown/other	Known	Cor superinfection exclusion protein	PHROGS	phrog_1119
T5.159	T5.159	CDS	110826	110954	129	forward	unknown/other	Unknown	unknown function	PHROGS	phrog_8596
T5.160	T5.160	CDS	110954	111061	108	forward	unknown/other	Unknown	unknown function	PHROGS	phrog_6369
T5.161	T5.161	CDS	111058	111252	195	forward	unknown/other	Unknown	unknown function	PHROGS	phrog_5851
T5.162	T5.162	CDS	111245	111490	246	forward	unknown/other	Unknown	membrane protein	PHROGS	phrog_6447

## Sheet: SUSP1 Annotations
locus_tag	Name	Type	Minimum	Maximum	Length	Direction	class	Annotation quality	Description	Source	Source ID (if applicable)	Secondary Source	Secondary Source ID (if applicable)
AVU07_agp001	terminase large subunit CDS	CDS	22	1623	1602	forward	replication	Known	terminase large subunit	PHROGS	phrog_979	10.3390/v2030710	Felix01p105
AVU07_agp002	hypothetical protein CDS	CDS	1641	3107	1467	forward	virion	Known	portal protein, FelixO1 MS	PHROGS	phrog_113	10.3390/v2030710	Felix01p106
AVU07_agp003	hypothetical protein CDS	CDS	3107	3607	501	forward	virion	Ambiguous	virion protein, FelixO1 MS	PHROGS	phrog_3977	10.3390/v2030710	Felix01p107
AVU07_agp004	hypothetical protein CDS	CDS	3607	3939	333	forward	virion	Ambiguous	head protein, FelixO1 MS	PHROGS	phrog_240	10.3390/v2030710	Felix01p108
AVU07_agp005	signal peptide peptidase SppA CDS	CDS	3950	5296	1347	forward	chaperonins	Known	head maturation protease	PHROGS	phrog_53	10.3390/v2030710	Felix01p109
AVU07_agp006	hypothetical protein CDS	CDS	5309	5686	378	forward	chaperonins	Ambiguous	tail protease, FelixO1 MS	PHROGS	phrog_4146	10.3390/v2030710	Felix01p111
AVU07_agp007	major capsid protein CDS	CDS	5717	6826	1110	forward	virion	Known	major head protein, FelixO1 MS	PHROGS	phrog_29	10.3390/v2030710	Felix01p112
AVU07_agp008	hypothetical protein CDS	CDS	6848	7300	453	forward	virion	Ambiguous	virion protein, FelixO1 MS	PHROGS	phrog_1732	10.3390/v2030710	Felix01p113
AVU07_agp009	hypothetical protein CDS	CDS	7300	7782	483	forward	virion	Ambiguous	tail completion or Neck1 protein	PHROGS	phrog_222	10.3390/v2030710	Felix01p114
AVU07_agp010	hypothetical protein CDS	CDS	7779	8180	402	forward	unknown/other	Unknown	unknown function	PHROGS	phrog_2874	10.3390/v2030710	Felix01p115
AVU07_agp011	hypothetical protein CDS	CDS	8155	8754	600	forward	unknown/other	Unknown	unknown function	PHROGS	phrog_4082	10.3390/v2030710	Felix01p116
AVU07_agp012	DUF3383 family protein CDS	CDS	8755	10107	1353	forward	virion	Known	tail sheath, FelixO1 MS	PHROGS	phrog_205	10.3390/v2030710	Felix01p117
AVU07_agp013	DUF3277 family protein CDS	CDS	10123	10569	447	forward	virion	Ambiguous	virion structural protein, FelixO1 MS	PHROGS	phrog_280	10.3390/v2030710	Felix01p118
AVU07_agp014	hypothetical protein CDS	CDS	10649	11059	411	forward	chaperonins	Known	tail assembly chaperone	PHROGS	phrog_1613	10.3390/v2030710	Felix01p120
AVU07_agp015	hypothetical protein CDS	CDS	11074	11301	228	forward	chaperonins	Known	tail assembly chaperone	PHROGS	phrog_4963	10.3390/v2030710	Felix01p121
AVU07_agp016	putative tape measure protein CDS	CDS	11301	13541	2241	forward	replication	Known	tail length tape measure protein, FelixO1 MS	PHROGS	phrog_4036	10.3390/v2030710	Felix01p122
AVU07_agp017	hypothetical protein CDS	CDS	13541	14338	798	forward	virion	Ambiguous	unknown function, FelixO1 MS	PHROGS	phrog_3721	10.3390/v2030710	Felix01p127
AVU07_agp018	hypothetical protein CDS	CDS	14338	14679	342	forward	virion	Ambiguous	virion structural protein, FelixO1 MS	PHROGS	phrog_349	10.3390/v2030710	Felix01p130
AVU07_agp019	hypothetical protein CDS	CDS	14679	15656	978	forward	chaperonins	Known	baseplate hub	PHROGS	phrog_196	10.3390/v2030710	Felix01p131
AVU07_agp020	hypothetical protein CDS	CDS	15656	16279	624	forward	virion	Known	baseplate spike	PHROGS	phrog_11	10.3390/v2030710	Felix01p133
AVU07_agp021	hypothetical protein CDS	CDS	16279	16698	420	forward	virion	Known	baseplate wedge subunit, FelixO1 MS	PHROGS	phrog_120	10.3390/v2030710	Felix01p135
AVU07_agp022	baseplate J/gp47 family protein CDS	CDS	16698	18167	1470	forward	virion	Known	baseplate wedge subunit, FelixO1 MS	PHROGS	phrog_6	10.3390/v2030710	Felix01p136
AVU07_agp023	hypothetical protein CDS	CDS	18170	19027	858	forward	virion	Known	baseplate protein, FelixO1 MS	PHROGS	phrog_4017	10.3390/v2030710	Felix01p139
AVU07_agp024	hypothetical protein CDS	CDS	19027	19341	315	forward	unknown/other	Unknown	unknown function	PHROGS	phrog_4141	10.3390/v2030710	Felix01p141
AVU07_agp025	tail protein CDS	CDS	19344	20471	1128	forward	virion	Known	tail fiber protein	PHROGS	phrog_2097	10.3390/v2030710	Felix01p142
AVU07_agp026	putative tail fiber protein CDS	CDS	20514	22862	2349	forward	virion	Known	tail fiber protein, FelixO1 MS	PHROGS	phrog_4277	10.3390/v2030710	Felix01p144
AVU07_agp027	hypothetical protein CDS	CDS	22942	23139	198	forward	unknown/other	Unknown	unknown function	PHROGS	phrog_402	10.3390/v2030710	Felix01p146
AVU07_agp028	putative holin CDS	CDS	23136	23510	375	forward	lysis	Known	unknown function	PHROGS	phrog_4038	10.3390/v2030710	Felix01p148
AVU07_agp029	thymidylate synthase CDS	CDS	23550	24446	897	reverse	nucleotide metabolism	Known	thymidylate synthase	PHROGS	phrog_160	10.3390/v2030710	Felix01p149
AVU07_agp030	putative dihydrofolate reductase CDS	CDS	24448	24993	546	reverse	nucleotide metabolism	Known	dihydrofolate reductase	PHROGS	phrog_316	10.3390/v2030710	Felix01p150
AVU07_agp031	hypothetical protein CDS	CDS	24990	25259	270	reverse	unknown/other	Unknown	unknown function	PHROGS	phrog_2993	10.3390/v2030710	NP_944930.1
AVU07_agp032	hypothetical protein CDS	CDS	25256	25774	519	reverse	unknown/other	Unknown	unknown function	PHROGS	phrog_4422		-
AVU07_agp033	hypothetical protein CDS	CDS	25776	26276	501	reverse	unknown/other	Unknown	unknown function	PHROGS	phrog_9143		-
AVU07_agp034	hypothetical protein CDS	CDS	26261	26620	360	reverse	unknown/other	Unknown	unknown function	PHROGS	phrog_4116	10.3390/v2030710	Felix01p154
AVU07_agp035	putative transcriptional regulatory protein CDS	CDS	26622	26921	300	reverse	transcription	Ambiguous	transcriptional regulator	PHROGS	phrog_1373	10.3390/v2030710	Felix01p155
AVU07_agp036	hypothetical protein CDS	CDS	26914	27117	204	reverse	unknown/other	Unknown	unknown function	PHROGS	phrog_4473	10.3390/v2030710	Felix01p158
AVU07_agp037	hypothetical protein CDS	CDS	27119	27499	381	reverse	unknown/other	Unknown	unknown function	PHROGS	phrog_4332	10.3390/v2030710	Felix01p159
AVU07_agp038	hypothetical protein CDS	CDS	28031	28471	441	reverse	unknown/other	Unknown	unknown function	PHROGS	phrog_5926		-
AVU07_agp039	hypothetical protein CDS	CDS	28474	29061	588	reverse	unknown/other	Unknown	unknown function	PHROGS	phrog_4652		-
AVU07_agp040	DNA ligase CDS	CDS	29511	30611	1101	reverse	replication	Known	ATP-dependent DNA ligase	PHROGS	phrog_114	10.3390/v2030710	Felix01p163
AVU07_agp041	hypothetical protein CDS	CDS	30611	30796	186	reverse	unknown/other	Unknown	unknown function	PHROGS	phrog_5768	10.3390/v2030710	Felix01p166
AVU07_agp042	hypothetical protein CDS	CDS	30793	30999	207	reverse	unknown/other	Unknown	unknown function	PHROGS	phrog_4427	10.3390/v2030710	Felix01p168
AVU07_agp043	hypothetical protein CDS	CDS	31008	31220	213	reverse	unknown/other	Unknown	unknown function	PHROGS	phrog_3474		-
AVU07_agp044	hypothetical protein CDS	CDS	31239	31451	213	reverse	unknown/other	Unknown	unknown function	PHROGS	phrog_4230	10.3390/v2030710	Felix01p173
AVU07_agp045	HNH endonuclease CDS	CDS	31503	32030	528	reverse	unknown/other	Known	HNH endonuclease	PHROGS	phrog_99	10.3390/v2030710	Felix01p176
AVU07_agp046	putative DNA polymerase CDS	CDS	32041	34740	2700	reverse	replication	Known	DNA polymerase	PHROGS	phrog_17	10.3390/v2030710	Felix01p179
AVU07_agp047	hypothetical protein CDS	CDS	34998	35420	423	forward	unknown/other	Unknown	unknown function	PHROGS	phrog_4039	10.3390/v2030710	Felix01p180
AVU07_agp048	hypothetical protein CDS	CDS	35422	36225	804	forward	virion	Ambiguous	minor tail protein	PHROGS	phrog_4251	10.3390/v2030710	Felix01p181
AVU07_agp049	putative deoxynucleoside monophosphate kinase CDS	CDS	36286	37029	744	forward	nucleotide metabolism	Known	deoxynucleoside monophosphate kinase	PHROGS	phrog_139	10.3390/v2030710	Felix01p184
AVU07_agp050	hypothetical protein CDS	CDS	37041	37232	192	forward	unknown/other	Unknown	unknown function	PHROGS	phrog_4469	10.3390/v2030710	NP_944966.1
AVU07_agp051	toprim domain-containing protein CDS	CDS	37225	39216	1992	forward	replication	Ambiguous	DNA primase/helicase	PHROGS	phrog_239	10.3390/v2030710	Felix01p188
AVU07_agp052	hypothetical protein CDS	CDS	39191	39469	279	forward	unknown/other	Unknown	unknown function	PHROGS	phrog_4982	10.3390/v2030710	FelixO1p246
AVU07_agp053	hypothetical protein CDS	CDS	39466	39603	138	forward	unknown/other	Unknown	unknown function	PHROGS	phrog_4424	10.3390/v2030710	FelixO1p245
AVU07_agp054	hypothetical protein CDS	CDS	39689	40540	852	forward	unknown/other	Unknown	unknown function	PHROGS	phrog_3877	10.3390/v2030710	Felix01p191
AVU07_agp055	exodeoxyribonuclease CDS	CDS	40603	41643	1041	forward	replication	Ambiguous	exonuclease	PHROGS	phrog_107	10.3390/v2030710	Felix01p196
AVU07_agp056	putative homing endonuclease CDS	CDS	41633	42133	501	forward	nucleotide metabolism	Known	NAD synthetase	PHROGS	phrog_447	10.3390/v2030710	Felix01p201
AVU07_agp057	hypothetical protein CDS	CDS	42138	42347	210	forward	unknown/other	Unknown	unknown function	PHROGS	phrog_4442	10.3390/v2030710	Felix01p204
AVU07_agp058	hypothetical protein CDS	CDS	42347	43102	756	forward	nucleotide metabolism	Ambiguous	MazG-like pyrophosphatase	PHROGS	phrog_2144	10.3390/v2030710	Felix01p205
AVU07_agp059	hypothetical protein CDS	CDS	43083	43406	324	forward	unknown/other	Unknown	unknown function	PHROGS	phrog_4007	10.3390/v2030710	Felix01p208
AVU07_agp060	hypothetical protein CDS	CDS	43399	43734	336	forward	unknown/other	Unknown	unknown function	PHROGS	phrog_3358	10.3390/v2030710	Felix01p210
AVU07_agp061	ribonucleoside-diphosphate reductase subunit alpha CDS	CDS	43787	46021	2235	forward	nucleotide metabolism	Known	ribonucleoside-diphosphate reductase large subunit	PHROGS	phrog_84	10.3390/v2030710	Felix01p212
AVU07_agp062	hypothetical protein CDS	CDS	46077	46352	276	forward	unknown/other	Unknown	unknown function	PHROGS	phrog_2652	10.3390/v2030710	NP_944992.2
AVU07_agp063	ribonucleotide-diphosphate reductase subunit beta CDS	CDS	46349	47422	1074	forward	nucleotide metabolism	Known	ribonucleoside diphosphate reductase small subunit	PHROGS	phrog_86	10.3390/v2030710	Felix01p214
AVU07_agp064	glutaredoxin CDS	CDS	47422	47664	243	forward	nucleotide metabolism	Known	thioredoxin domain	PHROGS	phrog_22	10.3390/v2030710	Felix01p216
AVU07_agp065	hypothetical protein CDS	CDS	47657	47857	201	forward	unknown/other	Unknown	unknown function	PHROGS	phrog_4532	10.3390/v2030710	Felix01p218
AVU07_agp066	anaerobic ribonucleoside-triphosphate reductase CDS	CDS	47907	50048	2142	forward	nucleotide metabolism	Known	NrdD-like anaerobic ribonucleotide reductase large subunit	PHROGS	phrog_487	10.3390/v2030710	Felix01p219
AVU07_agp067	putative homing endonuclease CDS	CDS	50057	50620	564	forward	unknown/other	Known	homing endonuclease	PHROGS	phrog_655		-
AVU07_agp068	hypothetical protein CDS	CDS	50780	51172	393	forward	unknown/other	Unknown	unknown function	PHROGS	phrog_4382	10.3390/v2030710	Felix01p222
AVU07_agp069	anaerobic ribonucleoside-triphosphate reductase activating protein CDS	CDS	51172	51657	486	forward	nucleotide metabolism	Known	anaerobic ribonucleotide reductase small subunit	PHROGS	phrog_626	10.3390/v2030710	Felix01p223
AVU07_agp070	hypothetical protein CDS	CDS	51620	51898	279	forward	unknown/other	Unknown	unknown function	PHROGS	phrog_5082		-
AVU07_agp071	hypothetical protein CDS	CDS	51914	52171	258	forward	unknown/other	Unknown	unknown function	PHROGS	phrog_4425	10.3390/v2030710	Felix01p226
AVU07_agp072	hypothetical protein CDS	CDS	52183	52494	312	forward	unknown/other	Unknown	unknown function	PHROGS	phrog_4462	10.3390/v2030710	Felix01p227
AVU07_agp073	hypothetical protein CDS	CDS	52547	53062	516	forward	unknown/other	Unknown	unknown function	PHROGS	phrog_3500	10.3390/v2030710	Felix01p229
AVU07_agp074	hypothetical protein CDS	CDS	53055	53333	279	forward	unknown/other	Unknown	unknown function	PHROGS	phrog_4726	10.3390/v2030710	Felix01p233
AVU07_agp075	putative ribose-phosphate pyrophosphokinase CDS	CDS	53344	54225	882	forward	nucleotide metabolism	Known	ribose-phosphate pyrophosphokinase	PHROGS	phrog_619	10.3390/v2030710	Felix01p236
AVU07_agp076	putative homing endonuclease CDS	CDS	54234	54725	492	forward	unknown/other	Known	HNH endonuclease	PHROGS	phrog_99	10.3390/v2030710	Felix01p237
AVU07_agp077	putative nicotinate phosphoribosyltransferase CDS	CDS	54742	56559	1818	forward	nucleotide metabolism	Known	nicotinamide phosphoribosyl transferase	PHROGS	phrog_448	10.3390/v2030710	Felix01p239
AVU07_agp078	hypothetical protein CDS	CDS	56613	56828	216	forward	unknown/other	Unknown	unknown function	PHROGS	phrog_2375		-
AVU07_agp079	hypothetical protein CDS	CDS	56825	57160	336	forward	unknown/other	Unknown	unknown function	PHROGS	phrog_4262	10.3390/v2030710	Felix01p241
AVU07_agp080	hypothetical protein CDS	CDS	57142	57321	180	forward	unknown/other	Unknown	unknown function	PHROGS	phrog_3931	10.3390/v2030710	Felix01p243
AVU07_agp081	putative rIIa protein CDS	CDS	57384	59756	2373	forward	lysis	Known	RIIA lysis inhibitor	PHROGS	phrog_612	10.3390/v2030710	Felix01p001
AVU07_agp082	putative rIIb protein CDS	CDS	59835	60956	1122	forward	lysis	Known	RIIB lysis inhibitor	PHROGS	phrog_609	10.3390/v2030710	Felix01p002
AVU07_agp083	hypothetical protein CDS	CDS	61058	61606	549	forward	unknown/other	Unknown	unknown function	PHROGS	phrog_600	10.3390/v2030710	Felix01p003
AVU07_agp084	putative polynucleotide kinase CDS	CDS	61584	62279	696	forward	translation	Known	polynucleotide kinase	PHROGS	phrog_3970	10.3390/v2030710	Felix01p006
AVU07_agp085	hypothetical protein CDS	CDS	62291	62755	465	forward	unknown/other	Unknown	unknown function	PHROGS	phrog_2267	10.3390/v2030710	Felix01p011
AVU07_agp086	putative i-spanin CDS	CDS	62808	63155	348	forward	lysis	Known	Rz-like spanin	PHROGS	phrog_1152	10.3390/v2030710	Felix01p014
AVU07_agp087	putative o-spanin CDS	CDS	63049	63318	270	forward	lysis	Known	unknown function	PHROGS	phrog_4180	10.3390/v2030710	Felix01p015
AVU07_agp088	hypothetical protein CDS	CDS	63315	63584	270	forward	unknown/other	Unknown	unknown function	PHROGS	phrog_4391	10.3390/v2030710	Felix01p016
AVU07_agp089	hypothetical protein CDS	CDS	63586	63747	162	forward	unknown/other	Unknown	unknown function	PHROGS	phrog_26590	10.3390/v2030710	Felix01p017
AVU07_agp090	hypothetical protein CDS	CDS	63740	64144	405	forward	unknown/other	Unknown	unknown function	PHROGS	phrog_10881		-
AVU07_agp091	hypothetical protein CDS	CDS	64147	64473	327	forward	unknown/other	Unknown	unknown function	PHROGS	phrog_4453	10.3390/v2030710	Felix01p019
AVU07_agp092	hypothetical protein CDS	CDS	64448	64705	258	forward	unknown/other	Unknown	unknown function	PHROGS	phrog_6082	10.3390/v2030710	Felix01p021
AVU07_agp093	hypothetical protein CDS	CDS	64698	64898	201	forward	unknown/other	Unknown	unknown function	PHROGS	phrog_2210	10.3390/v2030710	Felix01p024
AVU07_agp094	hypothetical protein CDS	CDS	64900	65694	795	forward	unknown/other	Ambiguous	phosphatase	PHROGS	phrog_335	10.3390/v2030710	Felix01p025
AVU07_agp095	hypothetical protein CDS	CDS	66199	66405	207	forward	unknown/other	Unknown	unknown function	PHROGS	phrog_5293		-
AVU07_agp096	hypothetical protein CDS	CDS	66418	66579	162	forward	unknown/other	Unknown	unknown function	PHROGS	phrog_14219		-
AVU07_agp097	hypothetical protein CDS	CDS	66668	67048	381	forward	unknown/other	Unknown	unknown function	PHROGS	phrog_4495		-
AVU07_agp098	hypothetical protein CDS	CDS	67135	67392	258	forward	unknown/other	Unknown	unknown function	PHROGS	phrog_5089		-
AVU07_agp099	hypothetical protein CDS	CDS	67484	67996	513	forward	unknown/other	Unknown	unknown function	PHROGS	phrog_4190	10.3390/v2030710	Felix01p032
AVU07_agp100	hypothetical protein CDS	CDS	68080	68376	297	forward	unknown/other	Unknown	unknown function	PHROGS	phrog_4401	10.3390/v2030710	Felix01p034
AVU07_agp101	hypothetical protein CDS	CDS	68370	68717	348	forward	unknown/other	Unknown	unknown function	PHROGS	phrog_4375	10.3390/v2030710	Felix01p035
AVU07_agp102	hypothetical protein CDS	CDS	68784	69056	273	forward	unknown/other	Unknown	unknown function	PHROGS	phrog_3436	10.3390/v2030710	Felix01p037
AVU07_agp103	hypothetical protein CDS	CDS	69145	69552	408	forward	unknown/other	Unknown	unknown function	PHROGS	phrog_4327	10.3390/v2030710	Felix01p041
AVU07_agp104	hypothetical protein CDS	CDS	69637	69885	249	forward	unknown/other	Unknown	unknown function	PHROGS	phrog_9030		-
AVU07_agp105	hypothetical protein CDS	CDS	69970	70527	558	forward	unknown/other	Unknown	unknown function	PHROGS	phrog_3303		-
AVU07_agp106	hypothetical protein CDS	CDS	70591	70821	231	forward	unknown/other	Unknown	unknown function	PHROGS	phrog_4640		-
AVU07_agp107	hypothetical protein CDS	CDS	70899	71120	222	forward	unknown/other	Unknown	unknown function	PHROGS	phrog_10118		-
AVU07_agp108	hypothetical protein CDS	CDS	71213	71554	342	forward	unknown/other	Unknown	unknown function	PHROGS	phrog_4318	10.3390/v2030710	Felix01p044
AVU07_agp109	hypothetical protein CDS	CDS	71752	72279	528	forward	unknown/other	Unknown	unknown function	PHROGS	phrog_4725	10.3390/v2030710	Felix01p046
AVU07_agp110	hypothetical protein CDS	CDS	72341	72604	264	forward	unknown/other	Unknown	unknown function	PHROGS	phrog_7022		-
AVU07_agp111	hypothetical protein CDS	CDS	72668	72919	252	forward	virion	Ambiguous	virion protein, FelixO1 MS	PHROGS	phrog_4559	10.3390/v2030710	Felix01p049
AVU07_agp112	hypothetical protein CDS	CDS	74614	75228	615	reverse	unknown/other	Unknown	unknown function	PHROGS	phrog_4330	10.3390/v2030710	Felix01p050
AVU07_agp113	hypothetical protein CDS	CDS	75225	75695	471	reverse	unknown/other	Unknown	unknown function	PHROGS	phrog_4713	10.3390/v2030710	Felix01p051
AVU07_agp114	hypothetical protein CDS	CDS	75738	75974	237	reverse	unknown/other	Unknown	unknown function	PHROGS	phrog_4457	10.3390/v2030710	Felix01p052
AVU07_agp115	hypothetical protein CDS	CDS	75978	76067	90	reverse	unknown/other	Unknown	unknown function	PHROGS	phrog_6279		-
AVU07_agp116	hypothetical protein CDS	CDS	76049	76555	507	reverse	unknown/other	Unknown	unknown function	PHROGS	phrog_4343	10.3390/v2030710	Felix01p053
AVU07_agp117	hypothetical protein CDS	CDS	76552	76773	222	reverse	unknown/other	Unknown	unknown function	PHROGS	phrog_4459	10.3390/v2030710	Felix01p056
AVU07_agp118	hypothetical protein CDS	CDS	76770	77456	687	reverse	unknown/other	Unknown	unknown function	PHROGS	phrog_5380		-
AVU07_agp119	hypothetical protein CDS	CDS	77535	78125	591	reverse	unknown/other	Unknown	unknown function	PHROGS	phrog_4109	10.3390/v2030710	Felix01p060
AVU07_agp120	hypothetical protein CDS	CDS	78125	78469	345	reverse	unknown/other	Unknown	unknown function	PHROGS	phrog_4040	10.3390/v2030710	Felix01p062
AVU07_agp121	hypothetical protein CDS	CDS	78462	78755	294	reverse	unknown/other	Unknown	unknown function	PHROGS	phrog_4385	10.3390/v2030710	Felix01p064
AVU07_agp122	hypothetical protein CDS	CDS	78755	79144	390	reverse	unknown/other	Unknown	unknown function	PHROGS	phrog_4348	10.3390/v2030710	Felix01p066
AVU07_agp123	hypothetical protein CDS	CDS	79137	79535	399	reverse	unknown/other	Unknown	unknown function	PHROGS	phrog_4266	10.3390/v2030710	Felix01p068
AVU07_agp124	lysozyme CDS	CDS	79585	80049	465	reverse	lysis	Known	endolysin	PHROGS	phrog_7	10.3390/v2030710	Felix01p070
AVU07_agp125	putative tail protein CDS	CDS	80052	80936	885	reverse	virion	Known	tail protein, FelixO1 MS	PHROGS	phrog_3995	10.3390/v2030710	Felix01p072
AVU07_agp126	hypothetical protein CDS	CDS	80929	81303	375	reverse	unknown/other	Unknown	unknown function	PHROGS	phrog_4463	10.3390/v2030710	NP_944851.1
AVU07_agp127	hypothetical protein CDS	CDS	81349	81939	591	reverse	unknown/other	Unknown	unknown function	PHROGS	phrog_4034	10.3390/v2030710	Felix01p075
AVU07_agp128	hypothetical protein CDS	CDS	81933	82166	234	reverse	unknown/other	Unknown	unknown function	PHROGS	phrog_5064	10.3390/v2030710	Felix01p076
AVU07_agp129	hypothetical protein CDS	CDS	82148	82309	162	reverse	unknown/other	Unknown	unknown function	PHROGS	phrog_8138	10.3390/v2030710	Felix01p077
AVU07_agp130	hypothetical protein CDS	CDS	82558	82929	372	forward	unknown/other	Unknown	unknown function	PHROGS	phrog_4114	10.3390/v2030710	Felix01p078
AVU07_agp131	DUF2828 family protein CDS	CDS	83010	84425	1416	forward	unknown/other	Ambiguous	RNA-binding protein	PHROGS	phrog_850	10.3390/v2030710	Felix01p079
AVU07_agt001	tRNA-Pro	tRNA	84592	84665	74	forward	tRNA			PHROGS			-
AVU07_agt002	tRNA-Glu	tRNA	84676	84750	75	forward	tRNA			PHROGS			-
AVU07_agp138	hypothetical protein CDS	CDS	84877	85047	171	forward	unknown/other	Unknown	unknown function	PHROGS	phrog_38494		-
AVU07_agt003	tRNA-Asp	tRNA	85237	85311	75	forward	tRNA			PHROGS			-
AVU07_agt004	tRNA-Lys	tRNA	85742	85814	73	forward	tRNA			PHROGS			-
AVU07_agp137	hypothetical protein CDS	CDS	85762	85935	174	forward	unknown/other	Unknown	unknown function	PHROGS	phrog_21637		-
AVU07_agt005	tRNA-Ile	tRNA	85900	85972	73	forward	tRNA			PHROGS			-
AVU07_agt006	tRNA-Arg	tRNA	86253	86326	74	forward	tRNA			PHROGS			-
AVU07_agp136	hypothetical protein CDS	CDS	86713	87117	405	forward	unknown/other	Known	HNH endonuclease	PHROGS	phrog_2255		-
AVU07_agt007	tRNA-Leu	tRNA	87462	87536	75	forward	tRNA			PHROGS			-
AVU07_agt008	tRNA-Lys	tRNA	87547	87619	73	forward	tRNA			PHROGS			-
AVU07_agt009	tRNA-Ala	tRNA	87629	87701	73	forward	tRNA			PHROGS			-
AVU07_agt010	tRNA-Gly	tRNA	87711	87782	72	forward	tRNA			PHROGS			-
AVU07_agt011	tRNA-Thr	tRNA	87793	87865	73	forward	tRNA			PHROGS			-
AVU07_agt012	tRNA-Val	tRNA	87965	88036	72	forward	tRNA			PHROGS			-
AVU07_agt013	tRNA-Leu	tRNA	88042	88116	75	forward	tRNA			PHROGS			-
AVU07_agp135	hypothetical protein CDS	CDS	88136	88348	213	forward	unknown/other	Unknown	unknown function	PHROGS	phrog_10765		-
AVU07_agt014	tRNA-Arg	tRNA	88298	88371	74	forward	tRNA			PHROGS			-
AVU07_agp134	hypothetical protein CDS	CDS	88394	88951	558	forward	unknown/other	Unknown	unknown function	PHROGS	phrog_2143	10.3390/v2030710	Felix01p097
AVU07_agt015	tRNA-Gln	tRNA	88960	89032	73	forward	tRNA			PHROGS			-
AVU07_agt016	tRNA-Leu	tRNA	89038	89113	76	forward	tRNA			PHROGS			-
AVU07_agt017	tRNA-Gln	tRNA	89124	89196	73	forward	tRNA			PHROGS			-
AVU07_agt018	tRNA-Phe	tRNA	89316	89388	73	forward	tRNA			PHROGS			-
AVU07_agp133	hypothetical protein CDS	CDS	89409	90143	735	forward	unknown/other	Unknown	unknown function	PHROGS	phrog_2114	10.3390/v2030710	NP_944879.1
AVU07_agt019	tRNA-Cys	tRNA	90246	90318	73	forward	tRNA			PHROGS			-
AVU07_agp132	hypothetical protein CDS	CDS	90543	90743	201	forward	unknown/other	Unknown	unknown function	PHROGS	phrog_4397	10.3390/v2030710	Felix01p103
													-

## Sheet: PTXU04 Annotations
locus_tag	Name	Type	Minimum	Maximum	Length	Direction	new_locus_tag	class	Annotation quality	Description	Source	Source ID (if applicable)	Secondary Source ID (if applicable)
PTXU04_00001	hypothetical protein CDS	CDS	246	992	747	forward	HOV50_gp01	replication	Ambiguous	Terminase small subunit	hhpred		10.3390/v11050454
PTXU04_00002	putative terminase large subunit CDS	CDS	992	2623	1632	forward	HOV50_gp02	replication	Known	Terminase large subunit	hhpred		10.3390/v11050454
PTXU04_00003	hypothetical protein CDS	CDS	2683	3519	837	forward	HOV50_gp03	virion	Ambiguous	tail protein	hhpred
PTXU04_00004	putative tail fiber component CDS	CDS	3561	5009	1449	forward	HOV50_gp04	virion	Known	tail fiber protein	hhpred
PTXU04_00005	hypothetical protein CDS	CDS	5042	5230	189	forward	HOV50_gp05	unknown/other	Unknown	unknown	hhpred
PTXU04_00006	hypothetical protein CDS	CDS	5217	5585	369	forward	HOV50_gp06	unknown/other	Unknown	unknown	hhpred
PTXU04_00007	hypothetical protein CDS	CDS	5596	7977	2382	forward	HOV50_gp07	replication	Ambiguous	Portal protein	hhpred		10.3390/v11050454
PTXU04_00008	hypothetical protein CDS	CDS	7958	8356	399	forward	HOV50_gp08	unknown/other	Unknown	unknown	hhpred
PTXU04_00009	hypothetical protein CDS	CDS	8353	9633	1281	forward	HOV50_gp09	virion	Unknown	head scaffolding protein (weak)	hhpred
PTXU04_00010	putative major capsid protein CDS	CDS	9656	10627	972	forward	HOV50_gp10	virion	Known	major capsid protein	hhpred		10.3390/v11050454
PTXU04_00011	hypothetical protein CDS	CDS	10671	10871	201	forward	HOV50_gp11	unknown/other	Virion	Ambiguous	hhpred		10.3390/v11050454
PTXU04_00012	hypothetical protein CDS	CDS	10886	11296	411	forward	HOV50_gp12	unknown/other	Virion	Ambiguous	hhpred		10.3390/v11050454
PTXU04_00013	hypothetical protein CDS	CDS	11380	11685	306	forward	HOV50_gp13	unknown/other	Unknown	unknown	hhpred
PTXU04_00014	hypothetical protein CDS	CDS	11675	11956	282	forward	HOV50_gp14	unknown/other	Unknown	unknown	hhpred
PTXU04_00015	hypothetical protein CDS	CDS	11960	12622	663	forward	HOV50_gp15	virion	Ambiguous	structural protein	hhpred
PTXU04_00016	hypothetical protein CDS	CDS	12626	14896	2271	forward	HOV50_gp16	virion	Ambiguous	structural protein	hhpred
PTXU04_00017	hypothetical protein CDS	CDS	14896	16521	1626	forward	HOV50_gp17	virion	Ambiguous	virion tail protein	hhpred
PTXU04_00018	hypothetical protein CDS	CDS	16518	18134	1617	forward	HOV50_gp18	virion	Ambiguous	virion tail protein	hhpred
PTXU04_00019	hypothetical protein CDS	CDS	18134	19267	1134	forward	HOV50_gp19	virion	Ambiguous	unknown	hhpred
PTXU04_00020	hypothetical protein CDS	CDS	19277	19579	303	forward	HOV50_gp20	unknown/other	Unknown	unknown	hhpred
PTXU04_00021	hypothetical protein CDS	CDS	19579	20535	957	forward	HOV50_gp21	unknown/other	Unknown	unknown	hhpred
PTXU04_00022	hypothetical protein CDS	CDS	20535	21092	558	forward	HOV50_gp22	unknown/other	Unknown	unknown	hhpred
PTXU04_00023	hypothetical protein CDS	CDS	21108	21794	687	forward	HOV50_gp23	unknown/other	Unknown	unknown	hhpred
PTXU04_00024	hypothetical protein CDS	CDS	21794	22648	855	forward	HOV50_gp24	unknown/other	Unknown	unknown	hhpred
PTXU04_00025	hypothetical protein CDS	CDS	22690	29283	6594	forward	HOV50_gp25	unknown/other	Unknown		hhpred
PTXU04_00026	hypothetical protein CDS	CDS	29400	29774	375	forward	HOV50_gp26	unknown/other	Unknown	unknown	hhpred
PTXU04_00027	hypothetical protein CDS	CDS	29761	29994	234	forward	HOV50_gp27	unknown/other	Unknown	unknown	hhpred
PTXU04_00028	hypothetical protein CDS	CDS	29991	30191	201	reverse	HOV50_gp28	unknown/other	Ambiguous	RNA Binding protein CsrA	hhpred
PTXU04_00029	putative holin CDS	CDS	30184	30417	234	reverse	HOV50_gp29	lysis	Known	holin	hhpred		10.3390/v11050454
PTXU04_00030	putative peptidoglycan domain protein CDS	CDS	30474	31004	531	reverse	HOV50_gp30	lysis	Known	lysozyme	hhpred		10.3390/v11050454
PTXU04_00031	hypothetical protein CDS	CDS	31001	31855	855	reverse	HOV50_gp31	replication	Ambiguous	recombination associated protein (rdgC-like or exonuclease)	hhpred
PTXU04_00032	hypothetical protein CDS	CDS	31839	32363	525	reverse	HOV50_gp32	nucleotide metabolism	Ambiguous	nucleotide kinase	hhpred
PTXU04_00033	putative NTP pyrophosphohydrolase CDS	CDS	32363	32827	465	reverse	HOV50_gp33	nucleotide metabolism	Known	NTP pyrophosphohydrolase	hhpred
PTXU04_00034	hypothetical protein CDS	CDS	32820	32954	135	reverse	HOV50_gp34	unknown/other	Unknown	unknown	hhpred
PTXU04_00035	hypothetical protein CDS	CDS	33014	35179	2166	reverse	HOV50_gp35	replication	Known	DNA polymerase	hhpred		10.3390/v11050454
PTXU04_00036	hypothetical protein CDS	CDS	35189	35869	681	reverse	HOV50_gp36	unknown/other	Unknown	unknown	hhpred
PTXU04_00037	hypothetical protein CDS	CDS	35897	36208	312	reverse	HOV50_gp37	unknown/other	Unknown	unknown	hhpred
PTXU04_00038	hypothetical protein CDS	CDS	36255	37331	1077	reverse	HOV50_gp38	replication	Known	SSB	hhpred
PTXU04_00039	hypothetical protein CDS	CDS	37335	38510	1176	reverse	HOV50_gp39	replication	Ambiguous	exonuclease	hhpred
PTXU04_00040	hypothetical protein CDS	CDS	38523	39257	735	reverse	HOV50_gp40	unknown/other	Unknown	unknown	hhpred
PTXU04_00041	putative helicase CDS	CDS	39399	41267	1869	forward	HOV50_gp41	replication	Known	DNA helicase	hhpred		10.3390/v11050454
PTXU04_00042	hypothetical protein CDS	CDS	41396	41806	411	forward	HOV50_gp42			endonuclease	CD SEARCH
PTXU04_00043	hypothetical protein CDS	CDS	41796	41990	195	forward	HOV50_gp43	transcription	Ambiguous	transcriptional repressor	hhpred
PTXU04_00044	putative primase CDS	CDS	42000	44420	2421	forward	HOV50_gp44	replication	Known	DNA primase	CD SEARCH
PTXU04_00045	putative N-6-adenine-methyltransferase CDS	CDS	44417	44911	495	forward	HOV50_gp45	nucleotide metabolism	Known	methyltransferase	hhpred
PTXU04_00046	hypothetical protein CDS	CDS	44939	45127	189	forward	HOV50_gp46	transcription	Ambiguous	transcriptional repressor	hhpred
PTXU04_00047	hypothetical protein CDS	CDS	45141	45323	183	reverse	HOV50_gp47	unknown/other	Unknown	unknown	hhpred
PTXU04_00048	hypothetical protein CDS	CDS	45333	45584	252	reverse	HOV50_gp48	unknown/other	Unknown	unknown	hhpred
PTXU04_00049	hypothetical protein CDS	CDS	45574	45888	315	reverse	HOV50_gp49	unknown/other	Unknown	unknown	hhpred
PTXU04_00050	hypothetical protein CDS	CDS	45885	46136	252	reverse	HOV50_gp50	transcription	Ambiguous	transcriptional repressor	hhpred
PTXU04_00051	hypothetical protein CDS	CDS	46126	46746	621	reverse	HOV50_gp51	unknown/other	Unknown	unknown	hhpred
PTXU04_00052	hypothetical protein CDS	CDS	46743	47009	267	reverse	HOV50_gp52	unknown/other	Unknown	unknown	hhpred
PTXU04_00053	putative PhoH family protein CDS	CDS	47079	47774	696	reverse	HOV50_gp53	unknown/other	Ambiguous	PhoH family protein	hhpred		10.3390/v11050454
PTXU04_00054	hypothetical protein CDS	CDS	47820	48020	201	reverse	HOV50_gp54	unknown/other	Unknown	unknown	hhpred
PTXU04_00055	hypothetical protein CDS	CDS	48013	48501	489	reverse	HOV50_gp55	unknown/other	Unknown	unknown	hhpred
PTXU04_00056	hypothetical protein CDS	CDS	48501	48692	192	reverse	HOV50_gp56	unknown/other	Unknown	unknown	hhpred
PTXU04_00057	putative exonuclease CDS	CDS	48761	49390	630	reverse	HOV50_gp57	translation	Ambiguous	exoribonuclease	hhpred		10.3390/v11050454
PTXU04_00058	hypothetical protein CDS	CDS	49387	49626	240	reverse	HOV50_gp58	unknown/other	Unknown	unknown	hhpred
PTXU04_00059	hypothetical protein CDS	CDS	49623	50117	495	reverse	HOV50_gp59	nucleotide metabolism	Ambiguous	polynucleotide kinase/phosphorylase	hhpred		10.3390/v11050454
PTXU04_00060	hypothetical protein CDS	CDS	50173	50352	180	reverse	HOV50_gp60	unknown/other	Unknown	unknown	hhpred
PTXU04_00061	hypothetical protein CDS	CDS	50430	50699	270	reverse	HOV50_gp61	unknown/other	Unknown	unknown	hhpred
PTXU04_00062	hypothetical protein CDS	CDS	50696	50980	285	reverse	HOV50_gp62	unknown/other	Unknown	unknown	hhpred
PTXU04_00063	hypothetical protein CDS	CDS	50977	51243	267	reverse	HOV50_gp63	unknown/other	Unknown	unknown	hhpred
PTXU04_00064	hypothetical protein CDS	CDS	51313	51564	252	reverse	HOV50_gp64	unknown/other	Unknown	unknown	hhpred
PTXU04_00065	hypothetical protein CDS	CDS	51512	52165	654	reverse	HOV50_gp65	unknown/other	Unknown	unknown	hhpred
PTXU04_00066	hypothetical protein CDS	CDS	52165	52863	699	reverse	HOV50_gp66	nucleotide metabolism	Known	cytosine DNA methyltransferase	hhpred		10.3390/v11050454
PTXU04_00067	hypothetical protein CDS	CDS	52860	53096	237	reverse	HOV50_gp67	unknown/other	Unknown	unknown	hhpred
PTXU04_00068	hypothetical protein CDS	CDS	53093	53278	186	reverse	HOV50_gp68	unknown/other	Unknown	unknown	hhpred
PTXU04_00069	hypothetical protein CDS	CDS	53280	53507	228	reverse	HOV50_gp69	unknown/other	Unknown	unknown	hhpred
PTXU04_00070	hypothetical protein CDS	CDS	53504	53755	252	reverse	HOV50_gp70	transcription	Ambiguous	DNA Binding Domain Protein	hhpred
PTXU04_00071	hypothetical protein CDS	CDS	53727	53912	186	reverse	HOV50_gp71	unknown/other	Unknown	phage lipoprotein	hhpred
PTXU04_00072	hypothetical protein CDS	CDS	53975	54091	117	reverse	HOV50_gp72	unknown/other	Unknown	unknown	hhpred
PTXU04_00073	hypothetical protein CDS	CDS	54212	54559	348	reverse	HOV50_gp73	unknown/other	Unknown	unknown	hhpred
PTXU04_00074	hypothetical protein CDS	CDS	54722	54985	264	reverse	HOV50_gp74	unknown/other	Unknown	unknown	hhpred
PTXU04_00075	hypothetical protein CDS	CDS	54982	55242	261	reverse	HOV50_gp75	unknown/other	Unknown	unknown	hhpred
PTXU04_00076	hypothetical protein CDS	CDS	55245	55559	315	reverse	HOV50_gp76	unknown/other	Unknown	Elongation factor P domain containing protein	hhpred
PTXU04_00077	hypothetical protein CDS	CDS	55626	55865	240	reverse	HOV50_gp77	unknown/other	Unknown	unknown	hhpred
PTXU04_00078	hypothetical protein CDS	CDS	55972	56298	327	reverse	HOV50_gp78	unknown/other	Unknown	unknown	hhpred
PTXU04_00079	hypothetical protein CDS	CDS	56295	56708	414	reverse	HOV50_gp79	unknown/other	Unknown	unknown	hhpred
PTXU04_00080	hypothetical protein CDS	CDS	56701	57105	405	reverse	HOV50_gp80	unknown/other	Unknown	DUF2188-like domain containing protein	hhpred
PTXU04_00081	hypothetical protein CDS	CDS	57083	57421	339	reverse	HOV50_gp81	unknown/other	Unknown	unknown	hhpred
PTXU04_00082	hypothetical protein CDS	CDS	57418	57777	360	reverse	HOV50_gp82	unknown/other	Unknown	unknown	hhpred
PTXU04_00083	hypothetical protein CDS	CDS	57774	58028	255	reverse	HOV50_gp83	transcription	Ambiguous	DNA Binding Domain Protein	hhpred
PTXU04_00084	hypothetical protein CDS	CDS	58025	58201	177	reverse	HOV50_gp84	unknown/other	Unknown	unknown	hhpred
PTXU04_00085	hypothetical protein CDS	CDS	58185	58475	291	reverse	HOV50_gp85	unknown/other	Unknown	unknown	hhpred
PTXU04_00086	hypothetical protein CDS	CDS	58465	58752	288	reverse	HOV50_gp86	unknown/other	Unknown	unknown	hhpred
PTXU04_00087	hypothetical protein CDS	CDS	58742	59029	288	reverse	HOV50_gp87	unknown/other	Unknown	unknown	hhpred
PTXU04_00088	hypothetical protein CDS	CDS	59026	59196	171	reverse	HOV50_gp88	unknown/other	Unknown	unknown	hhpred
PTXU04_00089	hypothetical protein CDS	CDS	59165	59461	297	reverse	HOV50_gp89	unknown/other	Unknown	unknown	hhpred
PTXU04_00090	hypothetical protein CDS	CDS	59509	60306	798	reverse	HOV50_gp90	unknown/other	Unknown	unknown	hhpred
PTXU04_00091	hypothetical protein CDS	CDS	60358	60540	183	reverse	HOV50_gp91	unknown/other	Unknown	unknown	hhpred
PTXU04_00092	hypothetical protein CDS	CDS	60636	61352	717	reverse	HOV50_gp92	unknown/other	Unknown	endonuclease	hhpred
