# Supplementary material for: CRISPRi-ART enables functional genomics of diverse bacteriophages using RNA-binding dCas13d
Source: Nat Microbiol. 2025 Feb 26;10(3):694–709. doi: 10.1038/s41564-025-01935-7 (PMC11879866; doi:10.1038/s41564-025-01935-7)
Supplement: Supplementary file 9 — Dataset of all plaque size measurements performed in this study. [file 41564_2025_1935_MOESM9_ESM.xlsx]

## Sheet: SUSP1-100
Neg Con	Neg Con	Neg Con	SUSP1_mcp_1	SUSP1_mcp_1	SUSP1_mcp_1	SUSP1_mcp_4	SUSP1_mcp_4	SUSP1_mcp_4
384	489	384	21	9	349	112	69	97
489	349	349	9	12	9	97	156	97
349	208	349	9	4	9	97	112	80
208	448	349		9	12	177	137	137
293	540	256		12	12	208	12	156
208		80		9	4	137		177
				9	9	137		69
				12	12	156
				9	9	21
				9	9
				9	12
				9	12
					4

## Sheet: Lambda-20
Neg Con	Neg Con	Neg Con	Lambda_mcp_1	Lambda_mcp_1	Lambda_mcp_1	Lambda_mcp_4	Lambda_mcp_4	Lambda_mcp_4
32	32	52	1	1	1	1	1	1
12	52	12
32	21
12
12
12
52

## Sheet: MM02-20
Neg Con	Neg Con	Neg Con	MM02_mcp_1	MM02_mcp_1	MM02_mcp_1	MM02_mcp_4	MM02_mcp_4	MM02_mcp_4
69	80	137	1	1	1	1	1	1
97	137	177
69	69	156
69	32	208
32	97
156	97
	97
	97
	69
	97
	97
	97

## Sheet: T7-100
Neg Con	Neg Con	Neg Con	T7_mcp_1	T7_mcp_1	T7_mcp_1	T7_mcp_4	T7_mcp_4	T7_mcp_4	T7_RNAP_1	T7_RNAP_1	T7_RNAP_1	T7_mcp_RNAP_1	T7_mcp_RNAP_1	T7_mcp_RNAP_1	T7_RNAP_mcp_1	T7_RNAP_mcp_1	T7_RNAP_mcp_1
3024	1976	3852	12	9	4	316	812	384	1313	1085	225	137		177		256
3745	2217	4060	4	1	9	448	540	489	749	616	861	156		208		156
1976	2128	3521	9	4	4	749	448	349	973	861	1264	97		256		156
3969	2292			9		421	448	80	1528		1264
				4		421	540	421
				4		384	293	256
				9		349	316	69
				1		812	540	448
				1		448	421	256
				9		384	421	349
				9		156	861	489
				9				489
				4
				1
				4

## Sheet: T5-100
Neg Con	Neg Con	Neg Con	T5_mcp_1	T5_mcp_1	T5_mcp_1	T5_mcp_2	T5_mcp_2	T5_mcp_2	T5_mcp_3	T5_mcp_3	T5_mcp_3	T5_mcp_4	T5_mcp_4	T5_mcp_4	T5_mcp_5	T5_mcp_5	T5_mcp_5	T5_mcp_6	T5_mcp_6	T5_mcp_6	T5_mcp_7	T5_mcp_7	T5_mcp_7	T5_A2_4	T5_A2_4	T5_A2_4
293	208	316	112	97	97	97	37	69	52	21	12	37	137	97	349	52	293	112	137	32	52	37	80	1	1	1
316	293	225	208	69	112	97	97	80	32	32	37	21	69	37	225	37		97	156	177	137	52	112
208		349	112	137	32	177	37	69	9	9	12	12	52	80	316	156		69	32	137	69	80	12
225			177	137	137	80	97	156	21	12	21	52	69	97	256	208		52	69	137	97	52	12
349				97	37	137	97	97	4	9	1	69	97	52	225	349		137	69	156	52	112	32
256				177	69	69	137	69	9	32	12	80	137	12				137	137	156	52	97	32
256				97	137	97	137	97	12	1	12	37	80	21				137	137	112	97	112	69
293				112	97	137	69	97	32		12	69	69	69				32	112	112	52	37	52
293				137	97	137	177	112	1		9	69	52	52				69	112	112	97	112	52
208				225	137	69	69	137			21	69	97	52				69	52	112	112	80	69
				112	137	112	69	137			4	80	156	69				52	80	97	52	69	80
				137	137	137	97	156				97		37				97	37	32	80	80	37
				137	137	97	97	137				52		80				156	52	97	69	69	37
				156	69	69	137	177				97		80				97	97	69	80	69	69
				156	156	80	97					69		80				112	97	97	69	52	80
						156						52		52				112			80	80	137
												80		112				156			80
												97		80				80			21
												80									69
												69									80
												156									52
																					69
																					97
																					32

## Sheet: EdH4-100
Neg Con	Neg Con	Neg Con	EdH4_mcp_1	EdH4_mcp_1	EdH4_mcp_1	EdH4_mcp_4	EdH4_mcp_4	EdH4_mcp_4
112	256	225	80	97	52	52	69	52
225	208	156	52	80	97	37	21	52
256	293	177	137	97	97		32	37
156	316	349	80	37	52		21	32
208	349	112	97	97	112			52
	112	349	97	137				21
	80	177	97					37
		112	112					52
		293	97					37
								32
								32

## Sheet: N4-100
Neg Con	Neg Con	Neg Con	N4_mcp_1	N4_mcp_1	N4_mcp_1	N4_mcp_4	N4_mcp_4	N4_mcp_4
32	37	37	32	32	21	9	9	12
69	32	32	52	37	21	12	12	9
32	32	32	9	37	21	12	12	9
37		137	37	12	21	9	12	9
32		69	21	32		12	9	4
69		52	12				9	4
97		21	12				1	4
69							9
112
32
97
69
52
52
21
12
32
12
32
37
80
37
37
69

## Sheet: M13-100-1
Neg Con	Neg Con	Neg Con	M13_VIII_1	M13_VIII_1	M13_VIII_1	M13_VIII_4	M13_VIII_4	M13_VIII_4
316	256	256	12	21	37	52	37	52
208	137	316	32	12	32	52	12	21
716	208	256	32	21	37	52		32
1597	316	384	37	32		32		69
349	448	421	12	52		21		37
208	489	489	12	32		37		80
225		421	21	21		69		97
		421	12	9				80
		716	4	21				112
				21				69
								97
								52
								52

## Sheet: MS2-100-1
Neg Con	Neg Con	Neg Con	MS2_mat_1	MS2_mat_1	MS2_mat_1	MS2_mat_4	MS2_mat_4	MS2_mat_4	MS2_cp_1	MS2_cp_1	MS2_cp_1	MS2_cp_4	MS2_cp_4	MS2_cp_4	MS2_L_1	MS2_L_1	MS2_L_1	MS2_L_4	MS2_L_4	MS2_L_4	MS2_rep_1	MS2_rep_1	MS2_rep_1	MS2_rep_4	MS2_rep_4	MS2_rep_4	MS2_cp_int	MS2_cp_int	MS2_cp_int	MS2_cp_int_rc	MS2_cp_int_rc	MS2_cp_int_rc
384	665	716	256	973	577	137	256	293	32	80	32	97	156	52	80	80	137	293	256	137	52	52	32	137	52	97	1124	448	749	316	421	489
489	1085	489	256	973	316	208	97	316	32	69	69	156	208	69	256	256	177	256	293	97	21	12	32	384	177	80	749	1396	716	349	489	256
540		616	384	489	256	208	112	293	4	32	80	32	137	69	80	256	97	256	293	448	32	1		137	97	208	861	861	861	293	349	616
448		540	349	616	421		225	177	21		52		112	80	112	137	137	812	293	349	32	12				293	1528	1201	577	69		616
349		716	384	384	349		293	208	12		97		97	112	156	80	32	616	384	384	12	9					1020	1124	716	349		421
540			97	665	384		225	256			32		137	97	137	80	69		349	156	9	12					256		665	384		256
577			349	137				421			21		137	112	540	208	69		316	225		1							293	349
749			489	316							69		156	69	97	52	137		256	208		1							577	69
			256	861							32		112	80	112	156	37		349	293
			540								112		137	137	256	349	97			293
			256								52		97	32	69	156	112
			256								137		97	80	225	112	156
			349								137		208	112	225	32	137
											52		112	69	384	225	137
											21		177	69	137	112	137
											21		112	97	112	208	177
													137	32	97	112	177
															137	208
															208
															156
															137
															137

## Sheet: Goslar-100
Neg Con	Neg Con	Neg Con	Goslar_mcp_1	Goslar_mcp_1	Goslar_mcp_1	Goslar_mcp_4	Goslar_mcp_4	Goslar_mcp_4
252.559	256	349	1	1	448	1	1	1
224.585	225	256	1	1	316
291.122	256	256	1	1	225
149.657	225	137	1	1	448
182.226		208	1	1	421
143.063		156	1	1	156
76.7267		316
84.1196

[truncated: 7 more sheets: PTXU04-100, T4-dCas13d-20, T4-dCas9-20, T4-dCas12a-5, T4-ValidationPlaques, SUSP1-ValidationPlaques, PTXU04-ValidationPlaques]
