# Supplementary material for: CRISPRi-ART enables functional genomics of diverse bacteriophages using RNA-binding dCas13d
Source: Nat Microbiol. 2025 Feb 26;10(3):694–709. doi: 10.1038/s41564-025-01935-7 (PMC11879866; doi:10.1038/s41564-025-01935-7)
Supplement: Supplementary file 10 — Classification of phages used in this study. [file 41564_2025_1935_MOESM10_ESM.xlsx]

## Sheet: Sheet1
Phage	Accession	Length (bp)	Baltimore Class	Lifestyle	Note	Superkingdom	Clade	Kingdom	Phylum	Class	Family	Subfamily	Genus	Species	NCBI Full Taxonomy
T4	NC_000866.4	168903	dsDNA	Virulent	glucosylated genome	Viruses	Duplodnaviria	Heunggongvirae	Uroviricota	Caudoviricetes	Straboviridae	Tevenvirinae	Tequatrovirus	T4	Viruses; Duplodnaviria; Heunggongvirae; Uroviricota; Caudoviricetes; Straboviridae; Tevenvirinae; Tequatrovirus; Tequatrovirus T4
MM02	MK373784.1	169201	dsDNA	Virulent		Viruses	Duplodnaviria	Heunggongvirae	Uroviricota	Caudoviricetes	Straboviridae	Tevenvirinae	Mosigvirus	MM02 (Mosigvirus mar005p1)	Viruses; Duplodnaviria; Heunggongvirae; Uroviricota; Caudoviricetes; Straboviridae; Tevenvirinae; Mosigvirus; Mosigvirus mar005p1
EdH4	MK327930.1	136031	dsDNA	Virulent		Viruses	Duplodnaviria	Heunggongvirae	Uroviricota	Caudoviricetes		Vequintavirinae	Vequintavirus	EdH4 (Vequintavirus murica)	Viruses; Duplodnaviria; Heunggongvirae; Uroviricota; Caudoviricetes; Vequintavirinae; Vequintavirus; Vequintavirus murica
SUSP1	NC_028808.2	90743	dsDNA	Virulent		Viruses	Duplodnaviria	Heunggongvirae	Uroviricota	Caudoviricetes		Ounavirinae	Suspvirus	SUSP1	Viruses; Duplodnaviria; Heunggongvirae; Uroviricota; Caudoviricetes; Ounavirinae; Suspvirus
N4	NC_008720.1	70153	dsDNA	Virulent		Viruses	Duplodnaviria	Heunggongvirae	Uroviricota	Caudoviricetes	Schitoviridae	Enquatrovirinae	Enquatrovirus	Enquatrovirus N4	Viruses; Duplodnaviria; Heunggongvirae; Uroviricota; Caudoviricetes; Schitoviridae; Enquatrovirinae; Enquatrovirus; Enquatrovirus N4
Goslar	NC_048170.1	237307	dsDNA	Virulent	nucleus-forming jumbo phage; proposed Family Chimalliviridae; infection on E. coli MC1000	Viruses	Duplodnaviria	Heunggongvirae	Uroviricota	Caudoviricetes			Goslarvirus	Goslarvirus goslar	Viruses; Duplodnaviria; Heunggongvirae; Uroviricota; Caudoviricetes; Goslarvirus
M13	NC_003287.2	6407	ssDNA+	Temperate/Chronic	infection on E. coli ATCC15669 (F'+ strain)	Viruses	Mondnaviria	Loebvirae	Hofneiviricota	Faserviricetes	Tubulavirales	Inoviridae	Inovirus	M13	Viruses; Monodnaviria; Loebvirae; Hofneiviricota; Faserviricetes; Tubulavirales; Inoviridae; Inovirus
MS2	NC_001417.1	3569	ssRNA+	Virulent	infection on E. coli ATCC15669 (F'+ strain)	Viruses	Riboviria	Orthornavirae	Lenarviricota	Leviviricetes	Norzivirales	Fiersviridae	Emesvirus	Emesvirus zinderi	Viruses; Riboviria; Orthornavirae; Lenarviricota; Leviviricetes; Norzivirales; Fiersviridae; Emesvirus; Emesvirus zinderi
PTXU04	NC_048193.1	61600	dsDNA	Virulent		Viruses	Duplodnaviria	Heunggongvirae	Uroviricota	Caudoviricetes			Xuquatrovirus	Xuquatrovirus PTXU04	Viruses; Duplodnaviria; Heunggongvirae; Uroviricota; Caudoviricetes; Xuquatrovirus; Xuquatrovirus PTXU04
T7	NC_001604.1	39937	dsDNA	Virulent		Viruses	Duplodnaviria	Heunggongvirae	Uroviricota	Caudoviricetes	Autographiviridae	Studievirinae	Teseptimavirus	Teseptimavirus T7	Viruses; Duplodnaviria; Heunggongvirae; Uroviricota; Caudoviricetes; Autographiviridae; Studiervirinae; Teseptimavirus; Teseptimavirus T7
Lambda	J02459.1	48502	dsDNA	Temperate	cI857 bor::kan temperature sensitive	Viruses	Duplodnaviria	Heunggongvirae	Uroviricota	Caudoviricetes			Lambdavirus	Lambdavirus lambda	Viruses; Duplodnaviria; Heunggongvirae; Uroviricota; Caudoviricetes; Lambdavirus
T5	NC_005859.1	121750	dsDNA	Virulent	contains FST pre-early infection module; infection on FhuA+ strains	Viruses	Duplodnaviria	Heunggongvirae	Uroviricota	Caudoviricetes	Demerecviridae	Markadamsvirinae	Tequintavirus	Tequintavirus T5	Viruses; Duplodnaviria; Heunggongvirae; Uroviricota; Caudoviricetes; Demerecviridae; Markadamsvirinae; Tequintavirus
