# Supplementary material for: CRISPRi-ART enables functional genomics of diverse bacteriophages using RNA-binding dCas13d
Source: Nat Microbiol. 2025 Feb 26;10(3):694–709. doi: 10.1038/s41564-025-01935-7 (PMC11879866; doi:10.1038/s41564-025-01935-7)
Supplement: Supplementary file 11 — Fitness data for CRISPRi-ART screens targeting the E. coli genome for Fig. 1. [file 41564_2025_1935_MOESM11_ESM.xlsx]

## Sheet: Figure_1c
	coordinate	dCas13_LB_S2_normalized_vs_T0_log2FC	guide_LB_S2_normalized_vs_T0_log2FC
0	493465	0.945032	-0.0734236
1	492808	-0.031712	0.0841487
2	493146	-0.642953	-0.0498448
3	493026	-0.168206	0.0532973
4	493078	3.00968	0.0180783
5	492947	0.285142	-0.199821
6	493414	-0.296864	-0.112992
7	493328	-0.351881	0.308334
8	493311	0.205454	-0.00991938
9	493061	-0.0283001	0.319784
10	493050	-0.913933	-0.0840684
11	493370	-0.283306	0.0346881
12	493161	-4.98357	-0.021677
13	492827	-3.45277	0.118644
14	493351	-0.0698184	0.458758
15	493253	0.269759	0.318051
16	492866	-0.314696	0.0551713
17	493428	-0.541596	0.0107883
18	492777	1.34119	-0.0876797
19	492756	0.0330236	0.0600037
20	493304	0.0676657	0.279034
21	492669	0.101101	0.0195332
22	492694	0.447857	-0.160959
23	493073	0.955741	0.128157
24	492616	-2.12386	0.0593354
25	493325	0.257834	-0.0807895
26	492664	0.507563	0.0301499
27	492588	-0.169875	-0.0634167
28	493394	-0.230607	-0.370555
29	493368	-0.59648	0.11889
30	492704	-0.0674037	-0.106008
31	492604	-3.87001	-0.33189
32	492674	0.579421	0.0832454
33	492819	-0.591652	0.290635
34	493356	0.33347	0.0885673
35	493331	-0.520875	0.235148
36	493046	-0.400378	-0.080884
37	492724	-0.804883	-0.0735157
38	492723	-0.207089	0.0899814
39	493424	0.0330496	0.0628802
40	493462	-0.241098	-0.515072
41	493340	-0.353918	-0.0534342
42	493379	-0.745384	0.154207
43	492646	-0.408687	-0.13211
44	492989	0.475107	0.21917
45	492538	0.564352	-0.138077
46	493423	-0.2505	0.129033
47	493083	0.54527	0.198672
48	492730	0.185207	0.10384
49	492738	0.0545425	0.119837
50	493152	0.151702	-0.0248896
51	493033	-0.250436	-0.193841
52	492787	-0.396442	-0.0117506
53	493453	0.551325	-0.27037
54	493209	0.830367	0.305323
55	492936	-0.466942	-0.062097
56	492622	-8.14693	-0.0740134
57	492976	-0.468169	0.0817384
58	492562	-0.224034	-0.0672365
59	493091	2.95548	-0.108958
60	493063	-0.11335	0.153687
61	492902	0.154646	0.116744
62	492605	-6.66455	-0.693623
63	493000	-0.10227	0.0751326
64	492613	-6.76982	-0.0680637
65	493077	2.28227	-0.0695649
66	493305	-0.266785	0.131261
67	493066	0.169037	0.0180937
68	493096	-0.231288	0.0683239
69	492971	-0.293316	0.107436
70	492826	-2.32481	0.0582057
71	493426	0.0242261	-0.0755185
72	493079	2.72314	0.188333
73	492990	-0.068457	0.0132255
74	492792	-0.560635	-0.188354
75	492698	0.107152	-0.455287
76	493131	0.00247383	0.235794
77	492972	0.612358	0.0880172
78	493473	-0.0342459	-0.133905
79	493365	-0.130997	0.0139265
80	492843	-0.283185	0.0814537
81	492666	0.488028	0.131719
82	492719	0.45458	0.0906857
83	493389	-0.714035	0.144265
84	492831	0.00080393	0.108414
85	493302	-0.171137	0.130303
86	493347	-0.136342	-0.0245464
87	492754	-0.0670207	-0.0690312
88	493219	-0.444937	0.277229
89	493326	0.397437	-0.264272
90	492930	0.156942	0.124064
91	492861	-0.182814	-0.0647399
92	492903	-0.495942	-0.00419528
93	492814	0.178395	0.0950979
94	492668	0.0378549	-0.0143402
95	492553	-0.106593	-0.132988
96	493235	0.401656	0.234854
97	492898	-0.417901	0.124134
98	493060	0.0161042	0.134621
99	492766	0.374379	0.0828805
100	493391	-0.342213	-0.0243486
101	493313	0.334162	-0.000715152
102	493222	-0.282598	0.155164
103	493220	0.335492	0.250288
104	493044	-0.385854	0.0926666
105	492590	0.462757	-0.751979
106	493410	0.22976	-0.171567
107	492684	0.394724	-0.0636309
108	493030	0.0902946	-0.304692
109	493350	0.0575186	-0.0565798
110	492673	0.700884	0.316695
111	493166	0.356444	0.0901843
112	493039	0.354295	-0.085726
113	493411	0.601148	0.142157
114	492875	-0.702745	0.380605
115	492856	-0.487305	-0.0890774
116	493236	-0.027433	0.281335
117	492863	-1.21699	-0.0866822
118	492839	-0.358334	0.026486
119	492583	-0.058814	0.0550181
120	493147	0.118166	-0.0585683
121	492744	0.103802	-0.12769
122	492727	-0.871062	0.125801
123	492969	0.387433	0.0540546
124	492662	0.735382	-0.0149494
125	492832	-0.118821	0.0390563
126	492645	-0.717697	0.176935
127	492876	0.340927	0.247892
128	493277	-0.371922	0.0103033
129	492594	-0.0843085	-0.535663
130	493362	-0.00915869	-0.0220482
131	493441	-4.512	-0.104549
132	492570	0.16338	0.100282
133	493048	-0.467459	0.0636331
134	493190	0.0478856	0.0117687
135	493140	-0.0837065	0.0971213
136	493299	0.0391455	-0.0071055
137	493207	-0.233687	0.109007
138	492818	0.204317	0.108253
139	493016	-1.25792	0.0945907
140	493244	-0.2172	-0.106016
141	493165	-0.0943632	0.242289
142	492514	-0.0276532	0.346683
143	493454	-0.0209936	-0.157263
144	492537	-1.06395	0.0779482
145	492951	0.58193	-0.115667
146	493188	0.401248	-0.0533122
147	492852	0.0721498	-0.101928
148	493338	-0.299359	0.113409
149	492797	-0.128053	0.0866278
150	492549	0.0779764	-0.0546674
151	493226	-5.33868	0.218011
152	493191	-0.60278	-0.0793127
153	492707	-1.04605	0.135149
154	492661	0.165046	-0.126672
155	493179	0.0639512	0.116652
156	493252	-0.0357401	0.0120217
157	492901	0.117592	0.0955999
158	492761	-0.460103	0.0570747
159	492589	-0.217486	-0.839669
160	493155	0.466115	0.101673
161	492558	-0.198346	0.169045
162	492641	0.449611	0.0254218
163	493382	-0.247236	0.128714
164	492780	-0.671798	0.0184823
165	493008	0.314807	0.22695
166	493451	0.663106	0.00453923
167	492560	0.615456	0.435236
168	492513	-0.547808	0.329463
169	492716	-0.343081	0.123971
170	493099	-0.342735	-0.133881
171	493316	0.0851115	0.0929288
172	493192	-0.719828	-0.0412665
173	493156	0.227812	-0.0677356
174	492665	0.237567	0.151883
175	493383	-0.728647	0.127893
176	492891	0.111797	0.191064
177	493436	0.00110761	-0.389082
178	493022	0.235176	0.144645
179	492635	-0.479606	-0.104634
180	492603	-3.28597	-0.478901
181	492785	0.23134	0.24654
182	493440	-0.646468	-0.0289017
183	493317	-0.221082	0.0208285
184	493272	-0.0197308	0.12485
185	492892	-0.324795	0.202675
186	492800	0.0711318	-0.102699
187	492905	-0.28652	-0.0056624
188	492722	-1.18744	0.0691795
189	493430	0.197186	-0.589798
190	492712	-0.895859	-0.140858
191	492577	-0.0140943	-0.0154522
192	493330	-0.241756	-0.0816305
193	493062	-0.320315	0.130186
194	492973	0.285919	0.31672
195	492572	0.0183524	-0.0439518
196	493278	-0.604708	-0.147552
197	493088	-0.0211374	-0.222035
198	492592	-0.30366	-0.501584
199	492878	0.0796381	0.126773
200	493136	-0.520437	-0.276463
201	492769	0.241499	0.178085
202	493200	0.542284	0.01075
203	493159	-2.57543	0.187766
204	493082	0.159298	0.234872
205	492885	-1.3386	0.0898165
206	492637	0.355247	-0.0863665
207	492935	0.340586	0.0879865
208	493419	-0.25109	-0.195676
209	493287	0.27393	-0.19215
210	492812	0.544808	0.0321346
211	492700	-0.145396	-0.338645
212	492602	-6.09434	-0.818575
213	492748	0.0223564	-0.0110171
214	493038	-0.115671	-0.116435
215	492647	-0.206784	0.202202
216	492824	-1.07097	-0.0351369
217	492804	0.640644	0.265812
218	493172	-0.112257	0.32685
219	492597	-4.2752	-0.409949
220	492614	-6.60724	-0.297408
221	493324	0.283277	-0.122179
222	492940	0.553289	0.015834
223	492906	-0.440147	0.0907594
224	492670	-0.0848886	0.219186
225	492779	0.0719465	0.0497794
226	492569	0.775493	0.0184112
227	492957	0.116704	-0.163861
228	492817	-0.0763615	0.128353
229	493301	-0.30315	0.057695
230	492760	0.301672	0.222666
231	492702	-0.0921337	0.0880472
232	492532	-1.09266	-0.0393727
233	492745	0.565321	0.193253
234	493404	0.0310248	0.108248
235	493398	-0.213475	-0.112576
236	493206	-0.215324	-0.10714
237	492912	-0.225525	0.123208
238	492888	0.215877	-0.181801
239	492672	0.430546	0.213433
240	493071	0.665638	0.0327911
241	493055	-0.23902	-0.127778
242	493467	0.284836	-0.646855
243	493348	-0.557577	0.322398
244	493374	-0.289272	0.150344
245	492657	-0.487972	0.386628
246	492631	-7.60461	-0.100968
247	492931	0.859588	-0.212885
248	493047	-0.447946	0.187589
249	493354	-0.245668	0.0257636
250	493232	0.0301048	0.150828
251	493010	-0.736433	0.166064
252	492933	0.228773	0.143972
253	492774	0.978491	-0.314723
254	492585	0.58944	-0.197676
255	493265	0.0761661	-0.109919
256	492845	0.739293	-0.188275
257	493239	-0.00478271	0.183853
258	492921	0.847236	-0.0684008
259	492732	0.16823	0.0445093
260	492781	0.307202	-0.259982
261	493132	0.241423	-0.00629794
262	493070	0.72535	0.111077
263	493415	0.183446	-0.307768
264	492998	0.356207	0.102443
265	492690	0.48402	-0.236151
266	493418	0.260372	-0.258124
267	493282	0.133599	0.177433
268	493100	0.0380627	-0.133805
269	493375	-0.968947	0.0890422
270	492890	-0.0809973	0.120105
271	493337	-0.477291	-0.0692643
272	493233	0.321258	0.0635648
273	492813	0.143737	-0.0650607
274	492547	0.219854	0.179662
275	492691	0.152019	-0.284144
276	493193	-0.18248	-0.123053
277	493332	-0.713453	0.0712947
278	492740	-0.490509	0.139812
279	492695	-0.348314	-0.390938
280	492697	-0.240544	0.0871372
281	493210	0.56004	0.00722723
282	493281	0.118464	0.26777
283	492533	-0.617176	-0.0305408
284	492910	-0.371669	0.0135401
285	492566	-0.599487	-0.232248
286	493150	-0.294582	0.00245424
287	492984	-0.307509	0.215143
288	493392	-1.16989	-0.484571
289	493157	0.164326	0.107237
290	493245	0.21508	0.103558
291	493001	-0.841501	0.2328
292	492559	0.00126312	0.00987296
293	492941	0.452273	-0.437986
294	493135	0.113017	-0.169438
295	492728	0.722735	-0.222788
296	492918	0.461729	0.120223
297	492586	-0.567248	-0.505246
298	492633	-7.35819	0.217257
299	493307	0.0887696	0.252079
300	492710	0.36847	-0.134283
301	493081	0.884926	0.354006
302	492688	0.276882	-0.125575
303	493373	-1.02901	-0.116993
304	492620	-6.80393	-0.347005
305	493164	-0.367899	0.120837
306	492867	-0.44409	0.0280035
307	493460	0.374459	-0.191312
308	493367	-0.11066	-0.0237607
309	493475	0.542273	-0.0124062
310	493058	0.129092	-0.0883991
311	493420	0.519042	-0.179591
312	492988	0.384588	0.123918
313	492810	0.0527069	0.146726
314	492793	0.168065	0.127043
315	492591	-0.763502	-0.53516
316	492776	0.306825	-0.588327
317	493363	-0.00468327	0.0088042
318	493230	-0.040218	-0.0628426
319	493288	-0.611668	0.0994452
320	492836	0.16593	0.0324761
321	493054	-0.036188	0.329863
322	493148	0.785391	0.209132
323	493255	-0.316341	0.0768799
324	493380	0.099856	0.013078
325	493366	-0.778197	0.119901
326	492917	0.395154	0.0837852
327	493218	-0.325087	0.0616765
328	493013	-2.00147	0.203068
329	492541	-2.34947	0.0840101
330	493312	-0.459629	0.0764098
331	493189	0.119893	0.172079
332	493011	0.190883	0.0139293
333	492705	-0.530537	-0.0172943
334	492949	-0.173465	-0.0788273
335	492879	-0.418313	-0.282444
336	492834	0.279706	0.102918
337	492548	0.467692	0.156349
338	493028	0.131363	-0.348575
339	492900	0.0584199	-0.0727285
340	492870	-0.724823	-0.167014
341	492869	-1.19881	0.11863
342	492542	-1.17622	-0.0387624
343	493417	-0.358672	-0.105518
344	492828	-0.222762	-0.0164923
345	492757	-0.22793	0.152554
346	492536	0.108461	-0.0569299
347	493102	0.0340641	-0.0207813
348	493345	-0.392007	0.114616
349	493168	0.616455	0.000372676
350	493461	-0.208459	0.276638
351	493214	-0.253635	0.00737762
352	493176	0.0615107	0.0150413
353	493171	0.0120705	0.0320005
354	492630	-7.66037	-0.231271
355	492575	-0.26765	0.156524
356	493250	-0.488623	-0.0512153
357	493211	0.154874	0.183094
358	493339	-0.327687	0.06785
359	492860	0.307211	0.0733294
360	492598	-4.98778	-0.766016
361	493397	0.638676	0.205009
362	493315	-0.448535	0.0466285
363	493224	-0.547085	0.0741448
364	493133	-0.225841	0.282652
365	493216	0.113727	-0.0356917
366	492675	0.73999	0.287934
367	492959	-0.111112	0.243298
368	492543	-2.22009	-0.224103
369	493103	-0.758077	-0.300327
370	493257	0.0477699	-0.141956
371	493240	0.999105	0.114437
372	493432	-0.231578	-0.244228
373	492991	-0.162817	-0.197242
374	493471	0.104172	0.107036
375	493285	-0.441212	-0.0379592
376	493310	-0.323992	0.124605
377	492825	-3.07343	-0.141586
378	493269	-0.180337	-0.137484
379	493187	-0.553766	-0.0678774
380	493321	0.295301	0.0707497
381	493323	0.392016	0.19675
382	492851	0.639328	0.163527
383	492997	0.315631	0.0131168
384	492920	0.689004	0.0623216
385	492958	-0.768612	0.123752
386	492790	-0.0939055	0.0800935
387	493384	-0.543429	-0.0943414
388	492753	0.237837	-0.26841
389	493262	0.784175	-0.29256
390	492981	0.63621	0.185829
391	493300	0.142825	0.100919
392	493158	-4.55393	0.337751
393	492859	0.191993	0.166791
394	493035	-0.686752	-0.264849
395	492946	-0.197534	-0.243861
396	493215	-0.0145842	0.125614
397	492743	0.543028	0.257919
398	492962	-0.0422007	-0.0360107
399	492699	0.0266301	-0.119616
400	492927	-0.624273	-0.0404279
401	492523	0.746427	0.0565134
402	493306	-0.745432	0.0839295
403	492795	0.163317	0.228972
404	492737	0.821909	0.236047
405	492943	-0.0042075	-0.197903
406	493320	0.56795	-0.180573
407	493444	-0.826872	-0.328703
408	492975	-0.073781	0.0265411
409	492952	-0.304682	0.242346
410	492786	0.143208	0.116891
411	493364	-0.276541	0.224103
412	493137	-0.408764	0.0320883
413	492884	-0.0668742	0.13424
414	492642	0.578134	0.172329
415	492525	0.834996	0.0405943
416	493184	-0.324446	0.0370406
417	492692	0.458928	-0.212248
418	493434	0.717011	-0.4437
419	493256	-0.347838	-0.16711
420	492708	-1.15962	-0.239211
421	492939	-0.500235	0.104467
422	493185	-0.561857	-0.0144928
423	493474	0.437711	-0.0838383
424	492925	0.16494	0.0443567
425	493029	0.0495957	-0.281752
426	493405	-0.0378502	0.102341
427	493238	0.301456	0.0780667
428	493087	0.0974535	-0.183525
429	492948	-0.517639	-0.0233321
430	492627	-6.22828	-0.0138018
431	493296	0.213494	0.131642
432	492882	-0.762033	-0.0397041
433	492557	-0.410887	0.135344
434	493246	-0.598803	-0.0679176
435	493443	0.202777	-0.165354
436	492794	0.744796	0.236151
437	492717	0.204517	0.177377
438	492565	0.277182	-0.267464
439	493290	0.142717	0.143659
440	492803	0.194592	0.195931
441	493452	-0.200054	-0.340691
442	493005	-0.384206	0.435365
443	492636	-1.48573	0.0317043
444	492811	-0.495397	0.10626
445	493180	-0.547959	-0.0532347
446	492853	0.165222	-0.029536
447	493196	0.291724	-0.0113835
448	493263	-0.334204	-0.401585
449	492653	0.291454	0.175825
450	492512	0.224972	0.0559436
451	493466	0.572442	-0.52231
452	492767	0.236867	0.125195
453	492706	-0.162166	-0.39065
454	493186	-0.335602	-0.131981
455	493007	-0.540262	-0.0189517
456	492784	-0.956493	0.0314212
457	492773	0.652294	-0.0139469
458	492897	-0.695806	0.018439
459	492720	-0.293628	0.00277008
460	493457	-0.270367	-0.207601
461	492994	0.834655	0.174135
462	492993	0.949524	0.213194
463	493074	2.80458	0.0106787
464	493254	0.254974	0.1456
465	492581	0.777625	-0.0495153
466	492764	0.870744	0.0718393
467	492618	-7.51151	-0.195224
468	493407	-0.572928	-0.159117
469	492967	0.0382143	-0.102503
470	493231	0.150724	0.280116
471	492945	0.00737509	-0.492971
472	492880	-0.272708	0.095068
473	493149	-0.416609	0.00516991
474	493388	-0.382561	-0.0391488
475	492937	0.150891	-0.0761466
476	492749	-0.330685	0.148569
477	492652	0.30321	0.0342422
478	492721	-0.878039	-0.00926573
479	493329	-0.247584	-0.112603
480	492655	0.0941988	0.259078
481	492516	0.188983	-0.0322402
482	493057	-0.747176	0.0135798
483	493243	0.462693	0.0808961
484	492551	0.117043	0.270265
485	493438	-2.72627	-0.371964
486	493084	0.217282	0.135491
487	493021	-0.441123	-0.0307028
488	492833	-0.0401727	0.0861385
489	492758	-0.894175	0.297642
490	493036	-0.630539	0.060509
491	493143	-0.684223	0.167626
492	492625	-1.87041	-0.379401
493	492686	0.139722	0.0514648
494	492741	0.577868	0.0980078
495	492894	-0.348092	0.333004
496	492911	-0.605274	0.0606787
497	492796	0.208129	-0.0368092
498	492573	0.0595212	0.234555
499	493163	0.178183	0.0114157
500	493352	0.239459	0.0398022
501	493138	-0.305669	-0.159492
502	492578	0.106133	-0.169532
503	493276	0.813854	-0.0123291
504	493437	0.966838	-1.19698
505	493032	0.176266	0.00866661
506	492685	0.611953	-0.0851733
507	493298	-0.572791	0.189291
508	492842	-0.738768	-0.0163101
509	492996	0.556841	0.222058
510	492526	-0.770436	0.358941
511	493052	-0.069459	-0.200219
512	493376	-0.716669	-0.268431
513	493275	0.212158	0.282554
514	492517	-0.0810348	-0.0496015
515	492987	0.18973	0.233676
516	493377	0.106181	-0.122848
517	492546	-0.415839	-0.130332
518	492788	0.550578	0.118109
519	493403	-0.624833	-0.00117885
520	493181	-0.0247883	0.0153818
521	492621	-6.75227	0.0273807
522	492693	0.612497	-0.285869
523	493271	-0.392005	0.0767654
524	492711	-0.992466	-0.0196451
525	492944	0.524569	-0.48408
526	492654	-1.15696	0.279276
527	493242	0.463919	0.451416
528	492656	-0.0846702	0.0625764
529	492752	0.0489754	0.170087
530	492840	-0.337983	0.373723
531	492791	-0.231734	0.394646
532	492974	0.495547	0.0301626
533	493408	0.338843	-0.244168
534	493175	0.494298	0.0873994
535	493227	-3.81776	0.168181
536	493361	-0.142564	0.0497971
537	493162	-4.74756	0.0499341
538	492985	-0.864238	0.0574471
539	492854	0.170583	0.152925
540	493205	0.108036	0.00911189
541	492607	-7.14105	-0.838533
542	492763	0.900273	0.113585
543	492644	-0.6084	0.246431
544	492799	-0.448614	0.0630654
545	493293	-0.42332	-0.0329378
546	492899	-0.55802	0.137982
547	492821	-0.0570756	0.0512846
548	493344	-1.11054	0.0506832
549	492593	-3.47674	-0.442767
550	493195	-0.581053	-0.293436
551	492564	0.342434	0.033382
552	492736	0.447184	0.0746952
553	492846	1.02569	-0.125068
554	492678	0.718441	0.023907
555	493167	0.0124384	0.0189821
556	492838	-0.271427	0.0208259
557	493386	0.059921	-0.140184
558	492771	1.03541	0.0746115
559	492556	0.258956	0.0289407
560	493292	0.233405	0.195107
561	493241	0.287539	0.157245
562	492619	-6.86682	0.13419
563	492601	-6.11737	-0.828381
564	493003	-2.6891	-0.0256357
565	493393	-0.632559	-0.570794
566	492782	-0.164634	-0.111633
567	492731	0.696119	0.198907
568	492531	-0.356159	-0.0706625
569	493369	-0.148211	0.134212
570	492648	-0.395019	-0.124138
571	492858	-0.583312	0.195251
572	492608	-6.58057	-0.54518
573	493385	-0.0910613	0.0536722
574	492924	0.761253	0.216306
575	492679	0.954134	0.118112
576	492942	0.555267	-0.0163166
577	493445	-0.21314	-0.0830739
578	492701	0.0457764	-0.0930266
579	493295	-0.552804	-0.151528
580	493031	0.16721	0.0199267
581	492729	-0.258959	-0.104625
582	492606	-7.16806	-0.612247
583	493416	-0.143133	0.426816
584	493177	-0.00302186	0.0688353
585	492681	-3.76358	-0.0132301
586	492650	-0.642715	-0.0542253
587	492835	0.426324	0.00724295
588	492868	-0.4327	0.232734
589	493372	-1.03437	-0.185434
590	493145	-1.3188	0.0902549
591	492807	0.353726	0.189193
592	492659	0.268272	0.0439903
593	493258	0.188623	0.227943
594	492667	0.454565	0.0925384
595	492953	0.0428507	0.0242569
596	492806	-0.243999	0.100941
597	493458	-1.27906	-0.211889
598	492872	0.339493	-0.0428641
599	492687	0.0453177	-0.294718
600	493204	-0.360301	-0.209909
601	492980	0.425503	0.196753
602	493160	-4.17558	0.0134776
603	492956	-0.0121163	-0.184239
604	493203	-0.104431	-0.103217
605	492555	-0.910559	0.00492343
606	492849	0.427438	0.172624
607	493446	0.777097	-0.412251
608	493450	-0.0635115	-0.0352268
609	493319	0.18839	0.169442
610	493309	-0.980797	0.00527873
611	493023	-0.0420626	-0.138777
612	493182	0.175602	0.264336
613	492916	-0.228376	0.0504523
614	492801	-0.088957	0.0880569
615	492755	-0.25927	0.055463
616	493355	0.46145	0.26354
617	492515	0.277712	0.0132612
618	492571	0.356123	-0.0265367
619	492511	-0.0239516	-0.118163
620	493433	-0.0580404	-0.0879461
621	493318	0.688229	0.141089
622	492545	-0.418947	0.180842
623	492510	0.204778	-0.14991
624	492893	-0.136527	0.0579897
625	493360	-0.537856	0.125031
626	492783	0.344518	-0.134181
627	493009	-0.20609	0.101953
628	493229	0.318841	0.0208987
629	493429	-0.649282	-0.142356
630	492778	0.0546805	-0.14464
631	493223	-0.39949	0.237944
632	492938	0.0521881	0.0719005
633	492554	-0.751623	0.210903
634	493015	-0.135355	-0.234425
635	492922	-0.082069	0.202743
636	492534	-2.47103	0.160309
637	493297	0.225926	0.218393
638	493130	-0.235758	-0.130281
639	492660	-0.120457	-0.0106541
640	493212	-0.992608	0.120858
641	493406	0.597154	-0.446806
642	493353	0.202397	-0.0706922
643	493247	-0.213394	0.09557
644	492961	0.0149506	0.232322
645	492886	-0.020656	0.22396
646	493017	-1.06328	0.0995585
647	493412	-0.228383	-0.296112
648	492595	-5.39818	-0.270205
649	492718	-0.202603	-0.0456315
650	492968	-1.06861	0.00247025
651	493357	0.339894	0.00726543
652	492841	-0.0138677	0.0542358
653	492770	0.296185	0.079896
654	493422	0.191303	-0.163563
655	493249	0.162781	0.195943
656	493371	-0.347004	0.19184
657	493248	-0.0932457	0.217577
658	492873	-0.185109	0.0327323
659	493270	-0.236887	0.0895257
660	492829	-0.673962	0.0628001
661	493064	0.115049	0.00304284
662	493041	0.290481	0.0860993
663	493014	-1.20419	-0.104868
664	493002	-0.577615	0.151023
665	492934	-0.216348	0.000848534
666	492822	-0.108237	0.206236
667	493228	-0.981452	-0.00754484
668	492742	-0.804499	0.0992303
669	492582	0.51774	-0.232799
670	492522	-0.231401	0.133621
671	492992	-0.158019	0.418755
672	493040	-0.641371	-0.0122328
673	492626	-3.7849	-0.194075
674	493267	-0.485874	-0.158528
675	492651	0.124776	-0.157674
676	493447	-0.00771229	-0.168469
677	493314	-0.622197	0.213728
678	493169	-0.0688922	0.054935
679	492643	-0.584204	-0.166011
680	492830	0.441973	-0.0533401
681	493280	0.200283	0.0761319
682	493076	3.48432	0.144266
683	492805	0.0938865	0.0751033
684	493402	-0.0037679	0.0962253
685	493045	0.36237	-0.122962
686	492596	-0.779816	-0.642385
687	492530	0.256328	-0.22678
688	493283	-0.0693377	-0.121375
689	492923	0.711608	0.0417816
690	493059	0.0983646	0.294823
691	492815	0.572386	0.145864
692	492539	-0.878529	-0.152147
693	493334	-0.0245748	0.30977
694	492677	0.246507	0.29952
695	493470	-0.339143	-0.471668
696	492970	0.584645	0.215015
697	492913	-0.11736	0.0603047
698	493237	-0.229806	0.30074
699	493198	0.469388	0.136798
700	493069	0.765393	0.110898
701	493056	0.406329	-0.0813331
702	492640	-0.515279	-0.0199899
703	492632	-6.14662	0.137246
704	492848	-0.37283	0.000466711
705	493308	-0.345442	0.213439
706	493072	2.45994	0.356518
707	493025	-0.0531948	0.0156096
708	492671	0.564574	-0.0889759
709	493346	0.0821052	-0.0102899
710	493413	-0.55983	0.0107718
711	493194	-1.66717	0.000516503
712	492964	0.864784	-0.0329688
713	492733	0.239701	0.175177
714	493174	-0.154148	0.0423649
715	492883	-0.223886	0.263157
716	492580	-0.618574	-0.290503
717	493139	0.347534	-0.167675
718	492855	-0.113528	-0.0529596
719	493395	-0.312535	-0.281132
720	492658	0.71243	0.0574349
721	492634	-1.04123	0.206761
722	493019	-0.455577	-0.0317322
723	493284	0.124486	0.144567
724	493358	-0.511796	0.0663327
725	492954	0.392237	0.363465
726	492715	0.0159474	-0.153952
727	492550	-0.944153	0.0383788
728	493399	-0.129945	0.271506
729	493251	0.255497	0.497089
730	492751	0.347983	0.129824
731	492617	-5.55728	-0.201178
732	493261	0.742341	0.137267
733	493449	0.138265	-0.124794
734	492579	0.689058	0.0804517
735	492874	-0.033836	-0.00184224
736	492789	-0.112345	0.0139282
737	492610	-7.85885	-0.720558
738	492762	0.461936	0.155976
739	493439	-0.796561	0.199533
740	492798	0.510242	0.138727
741	493170	-0.224827	0.180898
742	493134	0.647168	-0.0582392
743	492587	0.363582	0.0340787
744	493154	0.309824	0.0385883
745	492750	-0.0813522	-0.00104137
746	492926	-0.55658	0.116865
747	493468	0.312881	-0.131255
748	493075	2.22261	0.1339
749	493381	-0.362794	0.422403
750	492683	-4.44563	0.0929858
751	493097	-0.0162552	-0.205741
752	492837	0.16159	-0.0915629
753	492709	-0.0775508	-0.207916
754	493442	-1.13788	-0.395481
755	492995	0.827354	0.101108
756	492696	0.124738	-0.287917
757	492609	-7.55086	-0.68452
758	493378	-0.29731	0.296045
759	492895	-0.764351	0.0737975
760	492527	0.00932527	0.103233
761	492524	0.400499	-0.00314704
762	492552	-0.308475	-0.161745
763	492519	0.104295	0.00801904
764	492680	0.927778	0.0309718
765	492963	0.385773	0.15162
766	493459	1.00205	0.227265
767	493266	0.627256	0.0555844
768	492979	-0.147416	0.156478
769	493067	0.0107247	-0.160753
770	493463	-0.313947	-0.194013
771	493080	1.31468	-0.0470151
772	492887	-0.398417	0.0913822
773	492574	0.032059	0.0773416
774	492768	0.212805	-0.0599072
775	493260	0.699266	0.189997
776	492775	0.744527	-0.0847385
777	492611	-7.2361	-0.747851
778	493286	-0.242292	-0.151549
779	492540	-1.69295	-0.0420253
780	492518	-0.394266	-0.138212
781	492909	-0.403912	0.0393593
782	493455	1.3343	-0.0978986
783	492521	-0.0194657	-0.318481
784	493043	0.348891	-0.246104
785	493053	0.272164	-0.0831606
786	492844	0.137429	-0.260342
787	492624	-6.14385	-0.0178509
788	493425	0.0865561	-0.122503
789	492563	1.00573	0.326399
790	493421	0.654558	-0.292257
791	493294	-0.451539	0.0316831
792	493027	0.0998606	-0.00195403
793	492983	0.186577	0.163463
794	493042	-0.347479	0.0201136
795	492847	-0.0173716	0.193038
796	493183	0.0266671	0.019291
797	492928	1.02032	-0.0757657
798	492576	0.365664	0.281754
799	493094	0.625232	-0.0447865
800	492978	-0.337472	0.0993951
801	493085	0.555374	0.0890205
802	493012	-2.72872	0.0366171
803	492584	-0.506327	-0.100279
804	493464	-0.740539	-0.272137
805	493098	-0.317071	-0.239494
806	493279	0.0854207	-0.0624448
807	493095	0.252111	-0.104352
808	493327	0.741906	0.118753
809	492746	-0.0499391	-0.0313724
810	493151	-0.375292	-0.163774
811	493018	-0.0399328	0.0252126
812	492816	-0.123121	-0.0270439
813	492881	0.149822	0.13451
814	492919	0.662944	0.139031
815	493201	0.084027	0.0688558
816	492977	-0.252483	0.120812
817	493101	-0.725558	-0.224631
818	492759	-0.196376	0.0106777
819	493448	-0.432436	-0.149947
820	493086	-0.00762107	-0.0212505
821	492725	-0.459498	0.535712
822	493197	0.437707	-0.108619
823	493208	0.010386	-0.0743165
824	492877	-0.00440334	-0.196431
825	492529	-0.252554	-0.0700236
826	493390	0.0845974	0.0949958
827	493051	-0.222826	0.421878
828	492999	-0.186435	0.23147
829	493274	-0.715899	0.228233
830	492932	1.17687	-0.0978953
831	492862	-1.11336	0.138184
832	492639	-0.437676	0.146378
833	493034	0.238067	0.314358
834	492612	-7.6661	-0.711448
835	493065	-0.202065	-0.0330472
836	492713	-0.00472672	-0.188763
837	493221	0.0693171	0.0666391
838	493144	-0.499099	0.310791
839	493469	-0.411436	0.00771937
840	492929	0.673597	0.252384
841	492823	0.181862	0.03499
842	492638	-0.160498	0.0368355
843	493089	1.1972	0.231173
844	492765	0.229685	0.145339
845	492734	0.5216	-0.0201095
846	492915	-0.18064	-0.207715
847	493427	-0.464185	-0.230491
848	493264	0.55006	-0.0771197
849	493472	-0.845516	-0.185814
850	492772	0.753539	0.142865
851	492714	0.292124	0.0679125
852	493396	-0.361264	0.0395252
853	493333	-0.0407861	0.136407
854	492955	-0.311415	0.162286
855	493225	-0.320982	0.189731
856	492735	0.0385132	0.0992032
857	492567	0.523701	0.174585
858	493303	-0.255689	0.159406
859	493037	-0.254482	-0.434903
860	492561	0.0179885	0.00680011
861	493092	3.10006	0.164709
862	492682	-5.15859	0.0831458
863	492904	-0.211398	0.160154
864	492871	-0.0486923	0.0866729
865	493387	0.093011	-0.0472386
866	492950	0.437335	0.167256
867	493291	-0.92618	0.14799
868	493068	0.430064	-0.0322401
869	493456	0.450328	-0.488229
870	492528	-1.07038	0.414946
871	493178	-0.151262	-0.155525
872	492615	-1.26072	0.0154645
873	493409	0.262513	-0.308233
874	492599	-6.5335	-1.05637
875	493343	-1.31849	0.254961
876	493400	-1.3191	0.0120255
877	492520	0.663067	-0.0824707
878	492966	-0.149734	0.245638
879	493289	-0.278308	0.373683
880	492850	0.249879	0.106699
881	493217	-0.352078	0.13336
882	492908	-0.555563	0.139785
883	492896	-0.306972	-0.0476036
884	492747	0.000270881	0.210779
885	492982	0.0753063	0.204218
886	493004	-4.64464	-0.0805334
887	492965	0.317289	-0.170531
888	492864	-0.731637	-0.0766776
889	492568	0.456554	0.177115
890	493335	0.359442	-0.0795417
891	492649	-0.749346	-0.0311898
892	493435	-0.789272	-0.261883
893	493431	-0.445081	-0.223048
894	493359	0.051577	-0.0794639
895	493341	-0.817025	0.0512709
896	493268	-0.259447	-0.385411
897	493336	-0.160625	0.350856
898	493153	0.167326	0.0877666
899	493024	0.0825593	0.0937498
900	492907	-0.299436	0.147878
901	493006	-0.528338	0.188828
902	493202	0.972601	-0.0598593
903	492629	-7.09533	-0.29188
904	493049	-1.93477	0.0835964
905	492623	-6.22135	-0.0788007
906	492689	0.395915	-0.0194668
907	492663	1.09713	-0.109077
908	492889	-0.393237	0.324898
909	492802	0.509612	0.198197
910	492703	0.412386	-0.452721
911	492809	0.534169	0.207802
912	493093	-0.457765	-0.193094
913	492865	-0.580483	0.328217
914	492676	0.576692	-0.00730488
915	492628	-7.41366	-0.0218757
916	493349	-0.309699	0.186271
917	492914	0.491059	-0.0077643
918	493401	-0.0924557	-0.0370305
919	492600	-6.38854	-1.03554
920	492535	-0.348077	0.144903
921	493273	-0.286686	-0.0146052
922	492820	-0.641756	0.0403264
923	492739	-0.326345	0.111854
924	493342	-0.70751	-0.0128811
925	493141	-0.710985	-0.266712
926	492544	-0.542058	0.0928579
927	492986	0.288458	0.246453
928	493234	0.292483	0.148808
929	493173	0.0173499	0.0462931
930	493090	1.47922	-0.0366713
931	493259	-0.396837	-0.118363
932	492960	0.408274	0.0248181
933	493020	-0.0567954	-0.104101
934	493142	0.332523	0.117903
935	493199	-0.293344	0.0848641
936	492857	0.00693004	0.0834984
937	492726	-0.00123583	0.0764629
938	493213	-0.466653	0.138931
939	493322	0.467659	0.127303

## Sheet: Figure_1d
	center_index	FC	gene
0	49	0.576692	adk
1	48	0.73999	adk
2	47	0.579421	adk
3	46	0.700884	adk
4	45	0.430546	adk
5	44	0.564574	adk
6	43	-0.0848886	adk
7	42	0.101101	adk
8	41	0.0378549	adk
9	40	0.454565	adk
10	39	0.488028	adk
11	38	0.237567	adk
12	37	0.507563	adk
13	36	1.09713	adk
14	35	0.735382	adk
15	34	0.165046	adk
16	33	-0.120457	adk
17	32	0.268272	adk
18	31	0.71243	adk
19	30	-0.487972	adk
20	29	-0.0846702	adk
21	28	0.0941988	adk
22	27	-1.15696	adk
23	26	0.291454	adk
24	25	0.30321	adk
25	24	0.124776	adk
26	23	-0.642715	adk
27	22	-0.749346	adk
28	21	-0.395019	adk
29	20	-0.206784	adk
30	19	-0.408687	adk
31	18	-0.717697	adk
32	17	-0.608399	adk
33	16	-0.584204	adk
34	15	0.578134	adk
35	14	0.449611	adk
36	13	-0.515278	adk
37	12	-0.437676	adk
38	11	-0.160498	adk
39	10	0.355247	adk
40	9	-1.48573	adk
41	8	-0.479606	adk
42	7	-1.04123	adk
43	6	-7.35819	adk
44	5	-6.14662	adk
45	4	-7.60461	adk
46	3	-7.66037	adk
47	2	-7.09533	adk
48	1	-7.41366	adk
49	0	-6.22828	adk
50	-1	-3.7849	adk
51	-2	-1.87041	adk
52	-3	-6.14385	adk
53	-4	-6.22135	adk
54	-5	-8.14693	adk
55	-6	-6.75227	adk
56	-7	-6.80393	adk
57	-8	-6.86682	adk
58	-9	-7.51151	adk
59	-10	-5.55728	adk
60	-11	-2.12386	adk
61	-12	-1.26072	adk
62	-13	-6.60724	adk
63	-14	-6.76982	adk
64	-15	-7.6661	adk
65	-16	-7.2361	adk
66	-17	-7.85885	adk
67	-18	-7.55086	adk
68	-19	-6.58057	adk
69	-20	-7.14105	adk
70	-21	-7.16806	adk
71	-22	-6.66455	adk
72	-23	-3.87001	adk
73	-24	-3.28597	adk
74	-25	-6.09434	adk
75	-26	-6.11737	adk
76	-27	-6.38854	adk
77	-28	-6.5335	adk
78	-29	-4.98778	adk
79	-30	-4.2752	adk
80	-31	-0.779816	adk
81	-32	-5.39818	adk
82	-33	-0.0843085	adk
83	-34	-3.47674	adk
84	-35	-0.30366	adk
85	-36	-0.763502	adk
86	-37	0.462757	adk
87	-38	-0.217486	adk
88	-39	-0.169875	adk
89	-40	0.363582	adk
90	-41	-0.567248	adk
91	-42	0.58944	adk
92	-43	-0.506327	adk
93	-44	-0.058814	adk
94	-45	0.51774	adk
95	-46	0.777625	adk
96	-47	-0.618574	adk
97	-48	0.689058	adk
98	-49	0.106133	adk
99	-50	-0.0140943	adk
100	50	0.290186	csrA
101	49	0.0122874	csrA
102	48	0.105486	csrA
103	47	0.596603	csrA
104	20	-3.62233	csrA
105	19	-3.35061	csrA
106	18	-3.29581	csrA
107	17	-3.18014	csrA
108	16	-1.76765	csrA
109	15	-2.37816	csrA
110	14	-2.9303	csrA
111	13	-1.75674	csrA
112	12	-2.42562	csrA
113	11	-3.63148	csrA
114	10	-5.33019	csrA
115	9	-3.97886	csrA
116	8	-3.81673	csrA
117	7	-3.24367	csrA
118	6	-4.5334	csrA
119	5	-3.61125	csrA
120	4	-2.98351	csrA
121	3	-4.33119	csrA
122	2	-4.0762	csrA
123	1	-3.07675	csrA
124	0	-3.21244	csrA
125	-1	-4.70002	csrA
126	-2	-3.40054	csrA
127	-3	-4.73308	csrA
128	-4	-3.94101	csrA
129	-5	-4.62843	csrA
130	-6	-3.10992	csrA
131	-7	-1.73994	csrA
132	-8	-3.51282	csrA
133	-9	-3.47077	csrA
134	-10	-2.45275	csrA
135	-11	-2.89867	csrA
136	-12	-1.2612	csrA
137	-13	-2.23348	csrA
138	-14	-2.77064	csrA
139	-15	-1.61927	csrA
140	-16	-1.96135	csrA
141	-43	-0.521226	csrA
142	-44	-0.29048	csrA
143	-45	-0.275613	csrA
144	-46	-0.479992	csrA
145	-47	0.303812	csrA
146	-48	-0.398728	csrA
147	-49	0.17654	csrA
148	50	0.145639	fabI
149	49	0.383764	fabI
150	48	0.503026	fabI
151	47	0.19005	fabI
152	46	-0.122082	fabI
153	45	-0.127317	fabI
154	44	-0.0566039	fabI
155	43	0.321323	fabI
156	42	0.54236	fabI
157	41	0.728287	fabI
158	40	-0.30952	fabI
159	39	-0.55878	fabI
160	38	-0.449858	fabI
161	37	0.169106	fabI
162	36	-0.131056	fabI
163	35	-0.0123777	fabI
164	34	-0.120186	fabI
165	33	0.346793	fabI
166	32	0.45676	fabI
167	31	-0.0482646	fabI
168	30	0.626712	fabI
169	29	-0.233855	fabI
170	28	-2.74918	fabI
171	27	-3.0794	fabI
172	26	-2.12069	fabI
173	25	0.605073	fabI
174	24	-4.39689	fabI
175	23	-7.1564	fabI
176	22	-6.22228	fabI
177	21	-6.0785	fabI
178	20	-6.91736	fabI
179	19	-6.76812	fabI
180	18	-5.61106	fabI
181	17	-6.76642	fabI
182	16	-2.67139	fabI
183	15	-2.52861	fabI
184	14	-1.89842	fabI
185	13	-0.784406	fabI
186	12	-1.30036	fabI
187	11	-0.275126	fabI
188	10	-5.50987	fabI
189	9	-6.48296	fabI
190	8	-6.45897	fabI
191	7	-6.62588	fabI
192	6	-7.33314	fabI
193	5	-7.36764	fabI
194	4	-7.73487	fabI
195	3	-7.05225	fabI
196	2	-5.4798	fabI
197	1	-6.29326	fabI
198	0	-7.487	fabI
199	-1	-6.33442	fabI
200	-2	-6.03109	fabI
201	-3	-6.6169	fabI
202	-4	-5.38386	fabI
203	-5	-6.7695	fabI
204	-6	-6.53413	fabI
205	-7	-7.76361	fabI
206	-8	-7.62864	fabI
207	-9	-8.86704	fabI
208	-10	-8.53302	fabI
209	-11	-5.89836	fabI
210	-12	-6.04748	fabI
211	-13	-7.54288	fabI
212	-14	-7.33448	fabI
213	-15	-8.59492	fabI
214	-16	-8.43191	fabI
215	-17	-8.19579	fabI
216	-18	-8.22901	fabI
217	-19	-7.31967	fabI
218	-20	-8.58372	fabI
219	-21	-7.31866	fabI
220	-22	-7.00762	fabI
221	-23	-7.09406	fabI
222	-24	-8.39336	fabI
223	-25	-6.76116	fabI
224	-26	-7.47909	fabI
225	-27	-8.70514	fabI
226	-28	-3.37638	fabI
227	-29	0.361123	fabI
228	-30	0.236606	fabI
229	-31	0.278752	fabI
230	-32	0.357996	fabI
231	-33	-0.0830915	fabI
232	-34	0.0713354	fabI
233	-35	0.248794	fabI
234	-36	-0.398854	fabI
235	-37	0.36992	fabI
236	-38	-0.0310831	fabI
237	-39	-0.266693	fabI
238	-40	0.656272	fabI
239	-41	0.0516476	fabI
240	-42	-0.504696	fabI
241	-43	0.0203705	fabI
242	-44	0.0273019	fabI
243	-45	0.792361	fabI
244	-46	-0.138099	fabI
245	-47	0.1409	fabI
246	-48	0.0940155	fabI
247	-49	0.613314	fabI
248	49	0.362199	frr
249	48	0.335062	frr
250	47	1.19965	frr
251	46	1.34761	frr
252	45	-0.168535	frr
253	44	0.241938	frr
254	43	0.256512	frr
255	42	0.130647	frr
256	41	-0.240728	frr
257	40	0.359106	frr
258	39	0.099632	frr
259	38	0.281634	frr
260	37	0.30391	frr
261	36	-0.423266	frr
262	35	-0.417987	frr
263	34	-0.0570974	frr
264	33	0.328162	frr
265	32	0.463207	frr
266	31	-0.353314	frr
267	30	-0.306009	frr
268	29	-0.399666	frr
269	28	-1.10044	frr
270	27	-0.490668	frr
271	26	0.0949075	frr
272	25	-0.19217	frr
273	24	-1.09895	frr
274	23	-2.39319	frr
275	22	-0.395464	frr
276	21	-1.84783	frr
277	20	-2.74306	frr
278	19	-1.47551	frr
279	18	-1.7958	frr
280	17	-6.021	frr
281	16	-5.52623	frr
282	15	-5.1047	frr
283	14	-5.67743	frr
284	13	-5.72766	frr
285	12	-6.7199	frr
286	11	-4.38862	frr
287	10	-0.545628	frr
288	9	-0.962245	frr
289	8	-5.43866	frr
290	7	-5.81203	frr
291	6	-7.60547	frr
292	5	-5.64765	frr
293	4	-4.77805	frr
294	3	-6.09236	frr
295	2	-6.84373	frr
296	1	-7.08592	frr
297	0	-6.80976	frr
298	-1	-5.78645	frr
299	-2	-7.90079	frr
300	-3	-6.88313	frr
301	-4	-6.30366	frr
302	-5	-5.66954	frr
303	-6	-6.65081	frr
304	-7	-6.91545	frr
305	-8	-7.23405	frr
306	-9	-2.90839	frr
307	-10	-3.30554	frr
308	-11	-1.57579	frr
309	-12	-1.19014	frr
310	-13	-2.18975	frr
311	-14	-7.00133	frr
312	-15	-6.18552	frr
313	-16	-7.484	frr
314	-17	-7.00544	frr
315	-18	-6.45629	frr
316	-19	-6.40955	frr
317	-20	-7.31791	frr
318	-21	-7.19031	frr
319	-22	-5.5642	frr
320	-23	-6.71545	frr
321	-24	-0.352147	frr
322	-25	0.454901	frr
323	-26	0.243248	frr
324	-27	0.0597329	frr
325	-28	-0.15773	frr
326	-29	0.657928	frr
327	-30	-0.616237	frr
328	-31	0.0970027	frr
329	-32	0.244857	frr
330	-33	-1.2547	frr
331	-34	0.326712	frr
332	-35	-0.0977063	frr
333	-36	0.0799779	frr
334	-37	-0.232862	frr
335	-38	0.029823	frr
336	-39	-1.04531	frr
337	-40	0.217546	frr
338	-41	0.0294174	frr
339	-42	-0.735457	frr
340	-43	-0.0601392	frr
341	-44	-0.0657629	frr
342	-45	-0.441939	frr
343	-46	-0.0270604	frr
344	-47	-0.474818	frr
345	-48	0.0576305	frr
346	-49	-0.249126	frr
347	-50	-0.145972	frr
348	50	0.479416	infA
349	49	-0.770351	infA
350	48	0.605567	infA
351	47	-0.0535979	infA
352	46	-0.319245	infA
353	45	0.0691924	infA
354	44	0.770092	infA
355	43	0.283149	infA
356	42	0.774257	infA
357	41	0.642884	infA
358	40	-0.301832	infA
359	39	0.172193	infA
360	38	-0.590223	infA
361	37	0.904661	infA
362	36	-0.20813	infA
363	35	-1.57791	infA
364	34	-1.03741	infA
365	33	-0.724479	infA
366	32	-0.461859	infA
367	31	0.0231484	infA
368	30	-0.90963	infA
369	29	-1.4649	infA
370	28	-0.339863	infA
371	27	-0.88834	infA
372	26	0.278639	infA
373	25	-0.0430629	infA
374	24	-1.98324	infA
375	23	-0.101822	infA
376	22	0.0562533	infA
377	21	-6.15821	infA
378	20	-5.21043	infA
379	19	-8.07851	infA
380	18	-3.84495	infA
381	17	-2.37488	infA
382	16	-4.91343	infA
383	15	-6.96814	infA
384	14	-4.60898	infA
385	13	-6.15821	infA
386	12	-3.90319	infA
387	11	-7.2021	infA
388	10	-5.10436	infA
389	9	-4.6536	infA
390	8	-6.84388	infA
391	7	-7.54501	infA
392	6	-7.12692	infA
393	5	-6.09432	infA
394	4	-4.57378	infA
395	3	-3.03338	infA
396	2	-1.29633	infA
397	1	-0.358183	infA
398	0	-0.596966	infA
399	-1	-0.504743	infA
400	-2	-1.69545	infA
401	-3	-1.46808	infA
402	-4	-1.93921	infA
403	-5	-0.635691	infA
404	-6	0.134581	infA
405	-7	-3.47754	infA
406	-8	-4.14785	infA
407	-9	-6.74877	infA
408	-10	-4.16262	infA
409	-11	-4.09328	infA
410	-12	-2.20051	infA
411	-13	-0.281179	infA
412	-14	-0.712538	infA
413	-15	-5.03402	infA
414	-16	-3.08335	infA
415	-17	-0.174992	infA
416	-18	-3.30538	infA
417	-19	-4.80492	infA
418	-20	-5.30274	infA
419	-21	0.0326555	infA
420	-22	-0.271229	infA
421	-23	0.17645	infA
422	-24	-0.188717	infA
423	-25	-1.89243	infA
424	-26	-4.6657	infA
425	-27	-0.233278	infA
426	-28	-0.501104	infA
427	-29	-0.44315	infA
428	-30	-0.728608	infA
429	-31	-5.26702	infA
430	-32	-0.954557	infA
431	-33	0.154696	infA
432	-34	-0.323872	infA
433	-35	0.282242	infA
434	-36	0.204542	infA
435	-37	0.317961	infA
436	-38	-0.43568	infA
437	-39	-0.864989	infA
438	-40	-0.912746	infA
439	-41	0.192559	infA
440	-42	0.00389184	infA
441	-43	-0.439691	infA
442	-44	-0.36653	infA
443	-45	-0.493138	infA
444	-46	-0.260435	infA
445	-47	-0.306248	infA
446	-48	-0.64375	infA
447	-49	1.29344	infA
448	50	0.167933	infC
449	49	0.460437	infC
450	48	-0.271603	infC
451	47	-0.216967	infC
452	46	-0.298592	infC
453	45	-0.691974	infC
454	44	-1.01872	infC
455	43	-0.0631815	infC
456	42	-0.716195	infC
457	41	-0.772901	infC
458	40	-1.09316	infC
459	39	-1.26519	infC
460	38	-2.01095	infC
461	37	-0.653908	infC
462	36	-0.18829	infC
463	35	-0.557812	infC
464	34	0.17234	infC
465	33	-0.792586	infC
466	32	-0.234274	infC
467	31	-0.288493	infC
468	30	-0.0778822	infC
469	29	0.0936557	infC
470	28	0.124885	infC
471	27	0.259406	infC
472	26	-0.304033	infC
473	25	-1.05942	infC
474	24	-3.98904	infC
475	23	-1.13219	infC
476	22	-1.27968	infC
477	21	-6.98584	infC
478	20	-7.53379	infC
479	19	-7.82158	infC
480	18	-7.29766	infC
481	17	-7.51056	infC
482	16	-7.94956	infC
483	15	-7.96265	infC
484	14	-7.56688	infC
485	13	-6.89349	infC
486	12	-7.92155	infC
487	11	-7.89369	infC
488	10	-6.65218	infC
489	9	-3.74221	infC
490	8	-1.59671	infC
491	7	-0.137052	infC
492	6	-0.532755	infC
493	5	-0.640898	infC
494	4	-1.48634	infC
495	3	-4.67674	infC
496	2	-3.17473	infC
497	1	-5.00492	infC
498	0	-3.97702	infC
499	-1	-2.45694	infC
500	-2	-7.29443	infC
501	-3	-6.98563	infC
502	-4	-5.94602	infC
503	-5	-7.18585	infC
504	-6	-7.48182	infC
505	-7	-4.60772	infC
506	-8	-2.5986	infC
507	-9	-2.64933	infC
508	-10	-2.00273	infC
509	-11	-0.714697	infC
510	-12	-1.31847	infC
511	-13	-1.31425	infC
512	-14	-2.11405	infC
513	-15	-2.01307	infC
514	-16	-2.42284	infC
515	-17	-2.09411	infC
516	-18	-0.503052	infC
517	-19	-2.76411	infC
518	-20	-3.91902	infC
519	-21	-4.65391	infC
520	-22	-3.16546	infC
521	-23	-1.41077	infC
522	-24	-1.97654	infC
523	-25	-2.28078	infC
524	-26	-1.53268	infC
525	-27	-1.01858	infC
526	-28	-1.30897	infC
527	-29	-0.648384	infC
528	-30	-0.284619	infC
529	-31	0.125541	infC
530	-32	-0.300578	infC
531	-33	-0.055498	infC
532	-34	-0.2091	infC
533	-35	0.00942128	infC
534	-36	0.474834	infC
535	-37	-0.749567	infC
536	-38	-0.135304	infC
537	-39	0.325248	infC
538	-40	-0.743297	infC
539	-41	-0.118418	infC
540	-42	-0.0728665	infC
541	-43	0.350454	infC
542	-44	-0.0790739	infC
543	-45	-0.453281	infC
544	-46	0.270759	infC
545	-47	0.314738	infC
546	-48	0.327803	infC
547	-49	-0.0461223	infC
548	50	0.443617	ppa
549	49	-0.229346	ppa
550	48	-0.558833	ppa
551	47	0.349509	ppa
552	46	0.379194	ppa
553	45	0.183267	ppa
554	44	-0.247088	ppa
555	43	-1.03658	ppa
556	42	0.0225802	ppa
557	41	-0.641231	ppa
558	40	-0.781855	ppa
559	39	0.221803	ppa
560	38	0.310845	ppa
561	37	0.117024	ppa
562	36	0.462024	ppa
563	35	0.211175	ppa
564	34	-0.0004221	ppa
565	33	0.301911	ppa
566	32	0.0537584	ppa
567	31	-0.100993	ppa
568	30	-0.0368302	ppa
569	29	0.404885	ppa
570	28	-0.0183243	ppa
571	27	0.404093	ppa
572	26	-0.163241	ppa
573	25	-0.122803	ppa
574	24	-0.620806	ppa
575	23	-0.862973	ppa
576	22	-4.00012	ppa
577	21	-2.80899	ppa
578	20	-3.94274	ppa
579	19	-3.74444	ppa
580	18	-2.27281	ppa
581	17	-3.84274	ppa
582	16	-0.961967	ppa
583	15	-2.35158	ppa
584	14	-3.34026	ppa
585	13	-3.44418	ppa
586	12	-5.41449	ppa
587	11	-6.36132	ppa
588	10	-7.19096	ppa
589	9	-5.50309	ppa
590	8	-6.52415	ppa
591	7	0.235632	ppa
592	6	-1.34697	ppa
593	5	-6.88577	ppa
594	4	-8.12721	ppa
595	3	-6.12666	ppa
596	2	-7.02127	ppa
597	1	-7.17805	ppa
598	0	-1.64609	ppa
599	-1	-4.76151	ppa
600	-2	-7.36314	ppa
601	-3	-4.66403	ppa
602	-4	-7.57347	ppa
603	-5	0.247299	ppa
604	-6	-5.08653	ppa
605	-7	-1.1498	ppa
606	-8	0.401208	ppa
607	-9	0.162535	ppa
608	-10	-0.555824	ppa
609	-11	-0.168307	ppa
610	-12	-1.47836	ppa
611	-13	-1.05017	ppa
612	-14	-1.64173	ppa
613	-15	-6.05485	ppa
614	-16	-4.70974	ppa
615	-17	-6.63343	ppa
616	-18	-7.07686	ppa
617	-19	-6.96676	ppa
618	-20	-7.93365	ppa
619	-21	-5.67484	ppa
620	-22	-2.99519	ppa
621	-23	-5.41847	ppa
622	-24	-6.94018	ppa
623	-25	-4.82323	ppa
624	-26	-6.3998	ppa
625	-27	-6.4205	ppa
626	-28	-4.43593	ppa
627	-29	-0.55314	ppa
628	-30	-1.75345	ppa
629	-31	-0.174898	ppa
630	-32	-0.175696	ppa
631	-33	-0.742724	ppa
632	-34	0.0275102	ppa
633	-35	0.298587	ppa
634	-36	0.417576	ppa
635	-37	0.316899	ppa
636	-38	0.00429779	ppa
637	-39	-0.445709	ppa
638	-40	0.368921	ppa
639	-41	-0.568513	ppa
640	-42	0.130388	ppa
641	-43	0.137718	ppa
642	-44	-0.249357	ppa
643	-45	-0.464713	ppa
644	-46	-0.0009099	ppa
645	-47	-0.466447	ppa
646	-48	0.624791	ppa
647	-49	0.689096	ppa
648	50	-0.41567	lgt
649	49	-0.299402	lgt
650	48	0.179214	lgt
651	47	-1.46937	lgt
652	46	0.720779	lgt
653	45	-0.646457	lgt
654	44	-0.349809	lgt
655	43	-0.0753303	lgt
656	42	0.24886	lgt
657	41	-0.188851	lgt
658	40	0.0853428	lgt
659	39	-0.16262	lgt
660	38	-0.327121	lgt
661	37	1.03811	lgt
662	36	-0.469676	lgt
663	35	0.323608	lgt
664	34	-0.265575	lgt
665	33	-0.0261371	lgt
666	32	-0.243635	lgt
667	31	-0.282219	lgt
668	30	-0.173865	lgt
669	29	-0.960252	lgt
670	28	0.512105	lgt
671	27	-0.249091	lgt
672	26	0.0754005	lgt
673	25	0.534772	lgt
674	24	-2.84605	lgt
675	23	-6.15657	lgt
676	22	-7.39558	lgt
677	21	-8.04342	lgt
678	20	-5.93159	lgt
679	19	-7.66463	lgt
680	18	-7.86012	lgt
681	17	-7.92398	lgt
682	16	-7.63265	lgt
683	15	-7.56415	lgt
684	14	-7.12774	lgt
685	13	-7.78211	lgt
686	12	-8.45877	lgt
687	11	-7.24294	lgt
688	10	-7.50383	lgt
689	9	-7.87695	lgt
690	8	-8.40477	lgt
691	7	-7.5963	lgt
692	6	-8.50981	lgt
693	5	-7.43318	lgt
694	4	-6.79585	lgt
695	3	-8.12574	lgt
696	2	-7.93451	lgt
697	1	-6.45748	lgt
698	0	-7.18137	lgt
699	-1	-7.88838	lgt
700	-2	-8.64028	lgt
701	-3	-7.40619	lgt
702	-4	-8.14472	lgt
703	-5	-7.92112	lgt
704	-6	-6.82563	lgt
705	-7	-7.45826	lgt
706	-8	-7.7853	lgt
707	-9	-8.50548	lgt
708	-10	-6.83344	lgt
709	-11	-6.57942	lgt
710	-12	-8.36637	lgt
711	-13	-7.99643	lgt
712	-14	-7.4381	lgt
713	-15	-7.41219	lgt
714	-16	-7.62547	lgt
715	-17	-0.383119	lgt
716	-18	-0.113674	lgt
717	-19	0.549868	lgt
718	-20	0.411489	lgt
719	-21	-0.100447	lgt
720	-22	0.251546	lgt
721	-23	0.973656	lgt
722	-24	0.633944	lgt
723	-25	-0.386811	lgt
724	-26	-0.379347	lgt
725	-27	0.245254	lgt
726	-28	0.0485124	lgt
727	-29	-0.663397	lgt
728	-30	0.0476599	lgt
729	-31	-0.875587	lgt
730	-32	0.268116	lgt
731	-33	0.65453	lgt
732	-34	-0.206918	lgt
733	-35	-0.587009	lgt
734	-36	-0.946925	lgt
735	-37	0.108039	lgt
736	-38	0.431981	lgt
737	-39	-0.102478	lgt
738	-40	0.27809	lgt
739	-41	-2.38061	lgt
740	-42	-0.370177	lgt
741	-43	0.730235	lgt
742	-44	0.251997	lgt
743	-45	0.813784	lgt
744	-46	0.335318	lgt
745	-47	0.429413	lgt
746	-48	1.07921	lgt
747	-49	0.806847	lgt
