# Supplementary material for: CRISPRi-ART enables functional genomics of diverse bacteriophages using RNA-binding dCas13d
Source: Nat Microbiol. 2025 Feb 26;10(3):694–709. doi: 10.1038/s41564-025-01935-7 (PMC11879866; doi:10.1038/s41564-025-01935-7)
Supplement: Supplementary file 12 — EOP data for CRISPRi-ART and CRISPRi targeting bacteriophage T4. [file 41564_2025_1935_MOESM12_ESM.xlsx]

## Sheet: SourceData__Fig2c
	Neg EOP Rep 1	Neg EOP Rep 2	Neg EOP Rep 3	EOP Condition Rep1	EOP Condition Rep2	EOP Condition Rep3
Neg Con	0.419	0.645	1.935	0.419	0.645	1.935
T4_mcp_1	0.419	0.645	1.935	6.45e-05	6.45e-05	6.45e-05
T4_gp32_1	0.419	0.645	1.935	6.45e-05	6.45e-05	6.45e-05
T4_gp42_1	0.419	0.645	1.935	6.45e-05	6.45e-05	6.45e-05
T4_gp45_1	0.419	0.645	1.935	0.006	0.006	0.006
T4_soc_1	0.419	0.645	1.935	2.581	1.613	1.613

## Sheet: SourceData__Fig2d
	Neg EOP Rep 1	Neg EOP Rep 2	Neg EOP Rep 3	EOP Condition Rep1	EOP Condition Rep2	EOP Condition Rep3
Neg Con	1.313	0.75	0.938	1.313	0.75	0.938
T4_mcp_1	1.313	0.75	0.938	0.038	0.038	0.038
T4_gp42_1	1.313	0.75	0.938	0.375	1.313	1.125
T4_gp45_1	1.313	0.75	0.938	0.938	1.125	0.563

## Sheet: SourceData__Fig2e
	Neg EOP Rep 1	Neg EOP Rep 2	Neg EOP Rep 3	EOP Condition Rep1	EOP Condition Rep2	EOP Condition Rep3
Neg Con	0.9	0.9	1.2	0.9	0.9	1.2
T4_mcp_1	0.9	0.9	1.2	0.72	0.9	1.2
T4_gp42_1	0.9	0.9	1.2	1.2	2.4	0.9
T4_gp45_1	0.9	0.9	1.2	2.1	1.2	0.66
