# Supplementary material for: CRISPRi-ART enables functional genomics of diverse bacteriophages using RNA-binding dCas13d
Source: Nat Microbiol. 2025 Feb 26;10(3):694–709. doi: 10.1038/s41564-025-01935-7 (PMC11879866; doi:10.1038/s41564-025-01935-7)
Supplement: Supplementary file 13 — EOP and plaque size data used to plot Fig. 3b. The network graph in Fig. 3a is adapted from ref. 21. [file 41564_2025_1935_MOESM13_ESM.xlsx]

## Sheet: EOP_Heatmap
	N4	PTXU04	T7	Lambda	T5	EdH4	Goslar	MM02	SUSP1	T4	M13	MS2
Neg Con	1	1	1	1	1	1	1	1	1	1	1	1
mcp gRNA1	1.29032	1.27778	0.190909	5e-05	1.16667	0.155039	0.00422105	0.000272727	0.323529	6.45161e-05	0.1	0.000402667
mcp gRNA4	0.0016129	3.33333e-05	0.309091	0.0005	0.833333	0.131783	0.00116842	2.72727e-05	1.23529	6.45161e-05	1	0.00137333

## Sheet: Plaque size
	N4	PTXU04	T7	Lambda	T5	EdH4	Goslar	MM02	SUSP1	T4	M13	MS2
Neg Con	50.0294	556.444	2978.18	27.75	272.533	215.286	212.845	101.636	337.176	94.0385	416.045	593.533
mcp gRNA1	25.5625	455.895	5.71429	1	122.941	90.2	112.556	1	21.8929	1	23.7273	54.0833
mcp gRNA4	8.9	1	429.618	1	72.36	39.2941	1	1	116.238	1	55.1818	107.622
	N4	PTXU04	T7	Lambda	T5	EdH4	Goslar	MM02	SUSP1	T4	M13	MS2
Neg Con	1	1	1	1	1	1	1	1	1	1	1	1
mcp gRNA1	0.510949	0.8193	0.00191872	0.036036	0.451105	0.418978	0.528814	0.009839	0.06493	0.0106339	0.0570305	0.091121
mcp gRNA4	0.177895	0.00179712	0.144255	0.036036	0.265509	0.182521	0.00469825	0.009839	0.34474	0.0106339	0.132634	0.181324

## Sheet: PlaqueSize_Ratio_Heatmap
	N4	PTXU04	T7	Lambda	T5	EdH4	Goslar	MM02	SUSP1	T4	M13	MS2
Neg Con	1	1	1	1	1	1	1	1	1	1	1	1
mcp gRNA1	0.510949	0.8193	0.00191872	0.036036	0.451105	0.418978	0.528814	0.009839	0.06493	0.0106339	0.0570305	0.091121
mcp gRNA4	0.177895	0.00179712	0.144255	0.036036	0.265509	0.182521	0.00469825	0.009839	0.34474	0.0106339	0.132634	0.181324
