# Supplementary material for: CRISPRi-ART enables functional genomics of diverse bacteriophages using RNA-binding dCas13d
Source: Nat Microbiol. 2025 Feb 26;10(3):694–709. doi: 10.1038/s41564-025-01935-7 (PMC11879866; doi:10.1038/s41564-025-01935-7)
Supplement: Supplementary file 14 — Tree formatted file to plot the tree shown in Fig. 4. [file 41564_2025_1935_MOESM14_ESM.txt]

((((((MN988517:0.08207,MN988555:0.06840)1.000:0.10736,(MN988483:0.14919,MW980066:0.10860)0.791:0.03496)1.000:0.60579,(MW960038:0.28474,MN228696:0.28093)0.999:0.23325)0.999:0.21097,(MW677529:1.03542,(MT770738:0.47749,(MW960030:0.38047,(MN988543:0.21460,JX483881:0.19595)1.000:0.42510)0.345:0.08495)0.999:0.38892)0.997:0.26808)0.999:0.25658,(((FN422398:0.05662,MZ322319:0.03708)1.000:0.58232,(((MT080102:0.02044,KX171209:0.02711)0.993:0.04370,OQ992559:0.03224)0.913:0.05192,OQ791220:0.07607)1.000:0.50400)1.000:0.25490,(OM687511:0.61704,(MG018928:0.44534,(MK962629:0.32435,(KF787094:0.20376,MK962626:0.19506)0.988:0.13312)0.993:0.14816)1.000:0.31081)0.895:0.11240)0.818:0.08554)0.708:0.07384,(OR687458:0.40788,(MG775260:0.56313,MK863032:0.31627)0.684:0.09333)1.000:0.48343,(((((MZ358387:0.22094,((KF562340:0.02725,(OP312987:0.02312,MZ394712:0.03988)0.952:0.01772)0.637:0.01882,MH358458:0.02573)1.000:0.21631)1.000:0.22113,(MG922974:0.41584,(MH992123:0.00648,N4:0.00283)1.000:0.28921)0.965:0.11390)0.999:0.18460,((KY083726:0.08047,(MZ348421:0.05927,(KY514265:0.00823,KY514264:0.00187)1.000:0.09233)0.996:0.07367)1.000:0.43006,(OQ181210:0.36488,((KX098390:0.33823,MH160392:0.50601)0.564:0.09015,(OP413831:0.03861,OY979417:0.03351)1.000:0.45332)0.811:0.07090)1.000:0.21704)0.800:0.09110)1.000:0.38295,(((HQ317387:0.38640,(KU885989:0.37010,(((FJ591094:0.06756,FJ591093:0.04287)1.000:0.10142,(KJ621082:0.14421,MZ773648:0.12391)0.946:0.07088)1.000:0.21978,(FR719956:0.35323,(MH015256:0.20489,(OQ722443:0.10675,KU885990:0.08035)1.000:0.15387)0.992:0.10509)0.998:0.12762)0.998:0.14000)0.314:0.08923)1.000:0.86684,(KU356691:1.15134,((MH536814:0.50311,(MN444876:0.14840,(MF155946:0.12945,OR553908:0.17377)0.412:0.07193)1.000:0.44392)1.000:1.12135,(((KF835987:0.37841,((MK327928:0.01003,(OL964745:0.00192,((T4:0.00437,((T6:0.00055,(OQ067376:0.02137,ON210139:0.00147)0.804:0.00153)0.850:0.00143,OP870145:0.00718)0.000:0.00055)0.156:0.00055,T2:0.00432)0.979:0.00055)0.853:0.00253)1.000:0.25901,(OM632671:0.02058,(OQ031495:0.03396,(MH243438:0.00283,MM02:0.00055)1.000:0.00053)0.982:0.03308)1.000:0.36485)0.994:0.24183)1.000:0.80528,(MN047793:0.94633,OR142618:1.00476)0.413:0.17590)0.939:0.19338,((OQ818707:0.51206,(((MG969414:0.01049,(MK295205:0.00660,(MG969406:0.08384,MG969404:0.00286)0.903:0.01103)0.980:0.03175)0.997:0.08395,(MN850587:0.05775,((ON528731:0.05020,(MK562505:0.02723,(MF327004:0.00735,SUSP1:0.01862)0.998:0.03155)0.928:0.03369)1.000:0.08616,OQ845957:0.09440)0.992:0.06287)0.970:0.08624)1.000:0.28471,(MK290738:0.52770,(MW749010:0.15790,(MW749004:0.01616,OK283618:0.00953)1.000:0.19546)1.000:0.47533)0.546:0.10616)0.834:0.10126)1.000:0.40601,(((KR698074:0.00055,(LC739540:0.00561,KY683736:0.00555)0.848:0.00912)0.500:0.00055,(OV101294:0.01394,EdH4:0.00055)0.598:0.01188)1.000:0.76328,((MG250486:0.06395,OY979426:0.02789)1.000:0.16192,(KM190144:0.30162,(MZ326168:0.05490,((ON602729:0.02554,(JN882284:0.03023,MZ311864:0.07747)0.954:0.04550)0.997:0.04685,(MW882934:0.00569,(KR296694:0.06999,MG969411:0.08822)0.747:0.02136)0.996:0.03962)0.950:0.03980)0.998:0.10427)0.828:0.10649)0.995:0.31826)1.000:0.86829)0.871:0.15912)0.479:0.18665)1.000:0.85730)0.952:0.27128)0.979:0.20484,(MG592591:1.03107,(((MN062186:0.05572,MZ326856:0.06099)1.000:0.34255,(OP562166:0.18459,MG983743:0.25876)1.000:0.23899)0.948:0.10819,(OM158235:0.45949,MZ326861:0.33217)0.968:0.10887)1.000:0.53761)0.397:0.12049)0.966:0.11078)0.920:0.09338,OK149171:1.00724)0.745:0.05640);
