# Supplementary material for: CRISPRi-ART enables functional genomics of diverse bacteriophages using RNA-binding dCas13d
Source: Nat Microbiol. 2025 Feb 26;10(3):694–709. doi: 10.1038/s41564-025-01935-7 (PMC11879866; doi:10.1038/s41564-025-01935-7)
Supplement: Supplementary file 15 — Gene fitness data, previous knowledge data, and gene annotation data used for graphs in Fig. 5. [file 41564_2025_1935_MOESM15_ESM.xlsx]

## Sheet: SourceData__Fig5c_Fig5d
gene	phage	essential_class	stage	class	subclass	BA_essential	notes	notes 2
1	T4	YES		nucleotide metabolism		NO	subthreshold - pval	high guide variability
2	T4	YES		virion proteins	head	NO	subthreshold - pval	high guide variability
3	T4	YES		virion proteins	tail
4	T4	YES		virion proteins	head	NO	subthreshold - both	high guide variability
5	T4	YES		virion proteins	tail	NO	subthreshold - both	true miss
5.1	T4	UNKNOWN
5.3	T4	UNKNOWN
5.4	T4	UNKNOWN
6	T4	YES		virion proteins	tail
7	T4	YES		virion proteins	tail
8	T4	YES		virion proteins	tail
9	T4	YES		virion proteins	tail
10	T4	YES		virion proteins	tail	NO	subthreshold - both
11	T4	YES		virion proteins	tail
12	T4	YES		virion proteins	tail
13	T4	YES		virion proteins	neck
14	T4	YES		virion proteins	neck
15	T4	YES		virion proteins	tail	NO	subthreshold - pval
16	T4	UNKNOWN		DNA replication, recombination, repair, packagin, and processing
17	T4	YES		DNA replication, recombination, repair, packagin, and processing
18	T4	YES		virion proteins	tail
19	T4	YES		virion proteins	tail
20	T4	YES		virion proteins	head
21	T4	YES		virion proteins; Chaperonins/assembly catalysts	head
22	T4	YES		virion proteins; Chaperonins/assembly catalysts	head
23	T4	YES		virion proteins	head
24	T4	YES		virion proteins	head
24.2	T4	UNKNOWN
24.3	T4	UNKNOWN
25	T4	YES		virion proteins	tail
26	T4	YES		virion proteins	tail
27	T4	YES		virion proteins	tail	NO	subthreshold - pval
28	T4	UNKNOWN
29	T4	UNKNOWN
30	T4	UNKNOWN
30.1	T4	UNKNOWN
30.2	T4	UNKNOWN
30.3	T4	UNKNOWN
30.4	T4	UNKNOWN
30.5	T4	UNKNOWN
30.6	T4	UNKNOWN
30.7	T4	UNKNOWN
30.8	T4	UNKNOWN
30.9	T4	UNKNOWN
31	T4	UNKNOWN		chaperonins/assembly catalysts
31.1	T4	UNKNOWN
31.2	T4	UNKNOWN
32	T4	UNKNOWN		DNA replication, recombination, repair, packagin, and processing
33	T4	YES		transcription		NO	subthreshold - both
34	T4	YES		virion proteins	tail fiber
35	T4	YES		virion proteins	tail fiber
36	T4	YES		virion proteins	tail fiber
37	T4	YES		virion proteins	tail fiber
38	T4	YES		chaperonins/assembly catalysts
39	T4	YES		DNA replication, recombination, repair, packagin, and processing
39.1	T4	UNKNOWN
39.2	T4	UNKNOWN
40	T4	NO
41	T4	YES		DNA replication, recombination, repair, packagin, and processing		NO	subthreshold - both
42	T4	YES		nucleotide metabolism
43	T4	YES		DNA replication, recombination, repair, packagin, and processing		NO	subthreshold - pval
44	T4	YES		DNA replication, recombination, repair, packagin, and processing		NO	subthreshold - both
45	T4	YES		transcription; DNA replication, recombination, repair, packaging, and processing
45.2	T4	UNKNOWN
46	T4	NO
46.1	T4	UNKNOWN
46.2	T4	UNKNOWN
47	T4	NO
47.1	T4	UNKNOWN
48	T4	UNKNOWN
49	T4	NO
49	T4	NO
49.1	T4	UNKNOWN
49.2	T4	UNKNOWN
49.3	T4	UNKNOWN
51	T4	YES		chaperonins/assembly catalysts
52	T4	YES		DNA replication, recombination, repair, packagin, and processing
52.1	T4	UNKNOWN
53	T4	YES		virion proteins	tail
54	T4	UNKNOWN
55	T4	YES		transcription
55.1	T4	UNKNOWN
55.2	T4	UNKNOWN
55.3	T4	UNKNOWN
55.4	T4	UNKNOWN
55.5	T4	UNKNOWN
55.6	T4	UNKNOWN
55.8	T4	UNKNOWN
56	T4	YES		nucleotide metabolism
59	T4	UNKNOWN
60	T4	YES		DNA replication, recombination, repair, packagin, and processing		NO	subthreshold - both
60.1	T4	UNKNOWN
61	T4	NO
61.1	T4	UNKNOWN
61.2	T4	UNKNOWN
61.4	T4	UNKNOWN
62	T4	YES		DNA replication, recombination, repair, packagin, and processing		NO	subthreshold - both
67	T4	YES		virion proteins	head
68	T4	YES		virion proteins	head	NO	subthreshold - both
26'	T4	NO
30.3'	T4	UNKNOWN
57A	T4	YES		chaperonins/assembly catalysts
57B	T4	NO
a-gt	T4	NO
a-gt.2	T4	UNKNOWN
a-gt.3	T4	UNKNOWN
a-gt.4	T4	UNKNOWN
a-gt.5	T4	UNKNOWN
ac	T4	NO
alc	T4	UNKNOWN
alt	T4	UNKNOWN
alt.-1	T4	UNKNOWN
alt.-2	T4	UNKNOWN
alt.-3	T4	UNKNOWN
alt.1	T4	UNKNOWN
arn	T4	NO
arn.1	T4	UNKNOWN
arn.2	T4	UNKNOWN
arn.3	T4	UNKNOWN
arn.4	T4	UNKNOWN
asiA	T4	NO
asiA.1	T4	UNKNOWN
b-gt	T4	NO
cd	T4	UNKNOWN
cd.1	T4	UNKNOWN
cd.2	T4	UNKNOWN
cd.3	T4	UNKNOWN
cd.4	T4	UNKNOWN
cd.5	T4	UNKNOWN
cef	T4	NO
dam	T4	NO
dda	T4	NO
dda.1	T4	UNKNOWN
denA	T4	UNKNOWN
denB	T4	NO
denB.1	T4	UNKNOWN
denV	T4	NO
dexA	T4	NO
dexA.1	T4	UNKNOWN
dexA.2	T4	UNKNOWN
dmd	T4	NO
dsbA	T4	NO
e	T4	YES		lysis
e.2	T4	UNKNOWN
e.3	T4	UNKNOWN
e.4	T4	UNKNOWN
e.5	T4	UNKNOWN
e.6	T4	UNKNOWN
e.7	T4	UNKNOWN
e.8	T4	UNKNOWN
frd	T4	UNKNOWN
frd.1	T4	UNKNOWN
frd.2	T4	UNKNOWN
frd.3	T4	UNKNOWN
goF	T4	NO
hoc	T4	NO
I-TevI	T4	UNKNOWN
I-TevII	T4	NO
I-TevIII	T4	UNKNOWN
imm	T4	NO
imm.1	T4	UNKNOWN
inh	T4	NO
ipI	T4	NO
ipII	T4	NO
ipIII	T4	NO
mobA	T4	NO
mobB	T4	NO
mobC	T4	NO
mobD	T4	NO
mobD.1	T4	UNKNOWN
mobD.2	T4	UNKNOWN
mobD.2a	T4	UNKNOWN
mobD.3	T4	UNKNOWN
mobD.4	T4	UNKNOWN
mobD.5	T4	UNKNOWN
mobE	T4	UNKNOWN
modA	T4	NO
modA.2	T4	UNKNOWN
modA.3	T4	UNKNOWN
modA.4	T4	UNKNOWN
modB	T4	NO
motA	T4	NO
motA.1	T4	UNKNOWN
motB	T4	NO
motB.1	T4	UNKNOWN
motB.2	T4	UNKNOWN
mrh	T4	NO
mrh.1	T4	UNKNOWN
mrh.2	T4	UNKNOWN
ndd	T4	NO
ndd.1	T4	UNKNOWN
ndd.2	T4	UNKNOWN
ndd.2a	T4	UNKNOWN
ndd.3	T4	UNKNOWN
ndd.4	T4	UNKNOWN
ndd.5	T4	UNKNOWN
ndd.6	T4	UNKNOWN
nrdA	T4	UNKNOWN
nrdA.1	T4	UNKNOWN
nrdA.2	T4	UNKNOWN
nrdB	T4	UNKNOWN
nrdB.1	T4	UNKNOWN
nrdC	T4	NO
nrdC.1	T4	UNKNOWN
nrdC.10	T4	UNKNOWN
nrdC.11	T4	UNKNOWN
nrdC.2	T4	UNKNOWN
nrdC.3	T4	UNKNOWN
nrdC.4	T4	UNKNOWN
nrdC.5	T4	UNKNOWN
nrdC.6	T4	UNKNOWN
nrdC.7	T4	UNKNOWN
nrdC.8	T4	UNKNOWN
nrdC.9	T4	UNKNOWN
nrdD	T4	NO
nrdG	T4	NO
nrdH	T4	NO
nudE	T4	NO
pin	T4	NO
pseT	T4	UNKNOWN
pseT.1	T4	UNKNOWN
pseT.2	T4	UNKNOWN
pseT.3	T4	UNKNOWN
regA	T4	NO
regB	T4	NO
repEA	T4	NO
repEB	T4	NO
rI	T4	NO
rI.-1	T4	UNKNOWN
rI.1	T4	UNKNOWN
rIIA	T4	NO
rIIA.1	T4	UNKNOWN
rIII	T4	UNKNOWN
rnh	T4	NO
rnlA	T4	UNKNOWN
rnlB	T4	NO
rpbA	T4	NO
segA	T4	NO
segB	T4	NO
segC	T4	NO
segD	T4	NO
segE	T4	NO
segF	T4	NO
SegG	T4	UNKNOWN
soc	T4	NO
sp	T4	NO
srd	T4	NO
srh	T4	NO
stp	T4	NO
t	T4	YES		lysis
td	T4	UNKNOWN
tk	T4	NO
tk.1	T4	UNKNOWN
tk.2	T4	UNKNOWN
tk.3	T4	UNKNOWN
tk.4	T4	UNKNOWN
trna.2	T4	UNKNOWN
trna.3	T4	UNKNOWN
trna.4	T4	UNKNOWN
uvsW	T4	NO
uvsX	T4	NO
uvsY	T4	NO
uvsY.-1	T4	UNKNOWN
uvsY.-2	T4	UNKNOWN
vs	T4	NO
vs.1	T4	UNKNOWN
vs.3	T4	UNKNOWN
vs.4	T4	UNKNOWN
vs.5	T4	UNKNOWN
vs.6	T4	UNKNOWN
vs.7	T4	UNKNOWN
vs.8	T4	UNKNOWN
wac	T4	NO

## Sheet: SourceData__Fig5
gene	gRNA_name	gRNA_start	gRNA_end	num_guides	phage_T4__MOI_10	phage_T4__MOI_10_KSpvalue	Fit genes
rIIA	phage-gRNA-10372	2179	2209	5	-0.573084	0.949316	Not Fit
rIIA.1	phage-gRNA-10377	2386.33	2416.33	6	-0.393447	0.905585	Not Fit
60	phage-gRNA-10384	2975	3005	5	0.191536	0.579048	Not Fit
60.1	phage-gRNA-10392	3336	3366	4	-0.138053	0.827336	Not Fit
mobA	phage-gRNA-10398	3750.75	3780.75	4	-0.363317	0.906617	Not Fit
39	phage-gRNA-10405	5311	5341	5	1.83963	0.000817997	Fit
39.1	phage-gRNA-10412	5575	5605	5	-0.451275	0.916983	Not Fit
39.2	phage-gRNA-10419	5824	5854	5	0.0772353	0.262467	Not Fit
goF	phage-gRNA-10426	6252	6282	7	0.0637775	0.258672	Not Fit
cef	phage-gRNA-10433	6466	6496	5	0.0866014	0.405831	Not Fit
motB	phage-gRNA-10440	7123.5	7153.5	6	-0.8737	0.972329	Not Fit
motB.1	phage-gRNA-10447	7630	7660	4	-0.539114	0.644945	Not Fit
motB.2	phage-gRNA-10454	8144.33	8174.33	6	0.0186734	0.40073	Not Fit
dexA	phage-gRNA-10461	8894.67	8924.67	6	-0.450248	0.816354	Not Fit
dexA.1	phage-gRNA-10469	9135	9165	4	-0.519433	0.828651	Not Fit
dexA.2	phage-gRNA-10475	9372	9402	5	-0.2629	0.550337	Not Fit
dda	phage-gRNA-10482	10714	10744	7	-0.44206	0.833219	Not Fit
dda.1	phage-gRNA-10489	11021.2	11051.2	6	0.0239392	0.80925	Not Fit
srd	phage-gRNA-10496	11770	11800	7	-0.350015	0.888588	Not Fit
modA	phage-gRNA-10503	12497.5	12527.5	4	-1.19562	0.935719	Not Fit
modB	phage-gRNA-10510	13115	13145	7	0.0444758	0.626689	Not Fit
modA.2	phage-gRNA-10517	13364.2	13394.2	6	-0.252201	0.915624	Not Fit
modA.3	phage-gRNA-10524	13844	13874	7	0.530278	0.199567	Not Fit
modA.4	phage-gRNA-10531	13993.5	14023.5	2	0.158291	0.580612	Not Fit
srh	phage-gRNA-10538	14202.2	14232.2	4	-0.309745	0.831267	Not Fit
mrh	phage-gRNA-10546	14661	14691	4	0.483002	0.250294	Not Fit
mrh.1	phage-gRNA-10552	15010	15040	5	0.790763	0.0692833	Semi-Fit
mrh.2	phage-gRNA-10560	15220	15250	5	-0.359134	0.950329	Not Fit
soc	phage-gRNA-10566	15557	15587	5	-0.310377	0.869168	Not Fit
segF	phage-gRNA-10573	16265	16295	6	-0.125226	0.765534	Not Fit
56	phage-gRNA-10580	16770.8	16800.8	6	3.16771	3.03148e-06	Fit
dam	phage-gRNA-10587	17606.7	17636.7	3	0.49344	0.223027	Not Fit
61	phage-gRNA-10595	18951	18981	5	0.184392	0.439754	Not Fit
61.1	phage-gRNA-10601	19110	19140	4	-0.84101	0.934765	Not Fit
61.2	phage-gRNA-10608	19741	19771	5	-0.810393	0.888548	Not Fit
sp	phage-gRNA-10615	20031	20061	5	0.507493	0.112536	Not Fit
61.4	phage-gRNA-10622	20354	20384	7	0.0734925	0.671198	Not Fit
dmd	phage-gRNA-10629	20536.3	20566.3	6	2.03672	1.19344e-05	Fit
41	phage-gRNA-10636	22024	22054	6	1.05254	0.0349951	Fit
40	phage-gRNA-10643	22376.3	22406.3	6	0.117176	0.458396	Not Fit
uvsX	phage-gRNA-10650	23547.7	23577.7	6	1.99158	0.000793112	Fit
segA	phage-gRNA-10657	24215	24245	4	-0.364186	0.593267	Not Fit
b-gt	phage-gRNA-10664	25440	25470	7	-0.155733	0.605481	Not Fit
42	phage-gRNA-10672	26207.8	26237.8	4	3.4114	3.88933e-05	Fit
imm	phage-gRNA-10679	26607.3	26637.3	3	1.40189	0.0218332	Fit
imm.1	phage-gRNA-10685	26996	27026	5	-0.774028	0.981167	Not Fit
43	phage-gRNA-10692	29878	29908	7	1.18928	0.042777	Fit
regA	phage-gRNA-10699	30324.2	30354.2	6	-1.62413	0.979232	Not Fit
62	phage-gRNA-10706	30885	30915	4	0.302638	0.255587	Not Fit
44	phage-gRNA-10713	31851.8	31881.8	6	0.741969	0.090996	Semi-Fit
45	phage-gRNA-10721	32593	32623	4	3.5194	1.42312e-05	Fit
rpbA	phage-gRNA-10727	33035.5	33065.5	4	0.428032	0.193235	Not Fit
45.2	phage-gRNA-10734	33227.7	33257.7	3	0.301617	0.281145	Not Fit
46	phage-gRNA-10741	34968	34998	5	0.287776	0.266776	Not Fit
46.1	phage-gRNA-10748	35170.3	35200.3	6	0.415536	0.264284	Not Fit
46.2	phage-gRNA-10755	35413	35443	5	0.441947	0.147101	Not Fit
47	phage-gRNA-10762	36434	36464	5	0.832984	0.226015	Semi-Fit
47.1	phage-gRNA-10769	36569	36599	5	-0.689178	0.978732	Not Fit
a-gt	phage-gRNA-10776	37811	37841	7	0.278545	0.284902	Not Fit
mobB	phage-gRNA-10784	38667.8	38697.8	4	-1.44115	0.978362	Not Fit
a-gt.2	phage-gRNA-10792	38913.2	38943.2	4	-1.10531	0.926021	Not Fit
a-gt.3	phage-gRNA-10800	39097.5	39127.5	2	-0.1992	0.74989	Not Fit
a-gt.4	phage-gRNA-10804	39379.3	39409.3	3	-0.133429	0.829811	Not Fit
a-gt.5	phage-gRNA-10811	39599.3	39629.3	3	-0.66449	0.730522	Not Fit
55	phage-gRNA-10818	40142	40172	7	3.45777	4.30251e-09	Fit
55.1	phage-gRNA-10825	40442.7	40472.7	6	-0.148085	0.929848	Not Fit
55.2	phage-gRNA-10833	40772.5	40802.5	6	0.123183	0.595131	Not Fit
55.3	phage-gRNA-10839	41026	41056	5	-0.474315	0.839838	Not Fit
55.4	phage-gRNA-10846	41155.8	41185.8	6	-0.345569	0.679359	Not Fit
55.5	phage-gRNA-10856	41462.7	41492.7	3	-0.94878	0.910416	Not Fit
55.6	phage-gRNA-10860	41633.5	41663.5	4	-0.254449	0.868568	Not Fit
nrdH	phage-gRNA-10868	42100.5	42130.5	6	-0.400304	0.688942	Not Fit
55.8	phage-gRNA-10874	42313	42343	6	-0.50567	0.716642	Not Fit
nrdG	phage-gRNA-10881	42901	42931	7	-0.436025	0.783112	Not Fit
mobC	phage-gRNA-10888	43521.3	43551.3	6	-0.115935	0.749136	Not Fit
I-TevII	phage-gRNA-10902	45599	45629	5	-0.753805	0.865137	Not Fit
nrdD	phage-gRNA-10897	46370	46400	3	-0.893942	0.918708	Not Fit
49	phage-gRNA-10909	46738.8	46768.8	8	0.595785	0.21073	Not Fit
pin	phage-gRNA-10923	47368.7	47398.7	6	-0.118323	0.798323	Not Fit
49.1	phage-gRNA-10930	47503.5	47533.5	6	0.0236504	0.718881	Not Fit
49.2	phage-gRNA-10937	47809.3	47839.3	6	-0.437132	0.688942	Not Fit
49.3	phage-gRNA-10945	48118.5	48148.5	6	-0.252391	0.740697	Not Fit
nrdC	phage-gRNA-10951	48374.3	48404.3	6	-1.08537	0.992748	Not Fit
nrdC.1	phage-gRNA-10958	48618	48648	5	-0.0974064	0.789909	Not Fit
nrdC.2	phage-gRNA-10965	48921	48951	7	-0.633884	0.963899	Not Fit
nrdC.3	phage-gRNA-10973	49845.2	49875.2	4	0.143257	0.511856	Not Fit
nrdC.4	phage-gRNA-10979	50897	50927	5	-0.453364	0.701371	Not Fit
nrdC.5	phage-gRNA-10986	51977	52007	5	0.338792	0.305044	Not Fit
nrdC.6	phage-gRNA-10994	52880	52910	5	-0.469487	0.852029	Not Fit
nrdC.7	phage-gRNA-11000	53287	53317	7	0.129258	0.641396	Not Fit
nrdC.8	phage-gRNA-11007	53867	53897	5	0.489189	0.288841	Not Fit
nrdC.9	phage-gRNA-11014	54234	54264	5	0.536435	0.133985	Not Fit
nrdC.10	phage-gRNA-11021	55303.3	55333.3	6	-0.869657	0.954456	Not Fit
nrdC.11	phage-gRNA-11028	56425	56455	5	0.18956	0.54068	Not Fit
mobD	phage-gRNA-11036	57193	57223	5	-0.919857	0.976259	Not Fit
mobD.1	phage-gRNA-11042	57811.8	57841.8	4	-0.0411195	0.247859	Not Fit
mobD.2	phage-gRNA-11050	57917	57947	5	0.00550408	0.524323	Not Fit
mobD.2a	phage-gRNA-11056	58150.8	58180.8	6	-0.674477	0.95545	Not Fit
mobD.3	phage-gRNA-11063	58332.3	58362.3	6	0.101447	0.807452	Not Fit
mobD.4	phage-gRNA-11070	58519	58549	7	-0.310206	0.530007	Not Fit
mobD.5	phage-gRNA-11077	58703.2	58733.2	4	0.224004	0.330857	Not Fit
rI.-1	phage-gRNA-11084	59189	59219	5	-0.904739	0.884774	Not Fit
rI	phage-gRNA-11091	59480	59510	5	0.619968	0.241496	Not Fit
rI.1	phage-gRNA-11099	59707	59737	5	0.117142	0.343986	Not Fit
tk	phage-gRNA-11105	60329	60359	7	0.440572	0.215868	Not Fit
tk.1	phage-gRNA-11112	60518.2	60548.2	6	-0.245778	0.935488	Not Fit
tk.2	phage-gRNA-11121	60706	60736	3	-0.551912	0.899082	Not Fit
tk.3	phage-gRNA-11126	60910	60940	7	-0.065679	0.584078	Not Fit
tk.4	phage-gRNA-11133	61374	61404	7	-0.329761	0.499599	Not Fit
vs	phage-gRNA-11140	61718	61748	7	0.354654	0.221252	Not Fit
vs.1	phage-gRNA-11147	62254.8	62284.8	4	0.810232	0.0994223	Semi-Fit
regB	phage-gRNA-11154	62721.2	62751.2	4	0.141716	0.208559	Not Fit
vs.3	phage-gRNA-11163	63066.3	63096.3	3	0.144128	0.639763	Not Fit
vs.4	phage-gRNA-11168	63329	63359	7	-0.215183	0.886001	Not Fit
vs.5	phage-gRNA-11176	63544.5	63574.5	6	0.206793	0.597064	Not Fit
vs.6	phage-gRNA-11183	63906	63936	5	-0.144458	0.642983	Not Fit
vs.7	phage-gRNA-11190	64241	64271	4	-0.112667	0.53565	Not Fit
vs.8	phage-gRNA-11197	64893.7	64923.7	3	0.370223	0.377019	Not Fit
denV	phage-gRNA-11203	65339.2	65369.2	6	-0.241138	0.517065	Not Fit
ipII	phage-gRNA-11210	65703	65733	6	-0.389575	0.878436	Not Fit
ipIII	phage-gRNA-11221	66410	66440	3	-0.821363	0.889393	Not Fit
e	phage-gRNA-11224	66978	67008	5	-0.827286	0.977148	Not Fit
nudE	phage-gRNA-11231	67475	67505	7	-0.86453	0.970628	Not Fit
e.2	phage-gRNA-11238	67945.8	67975.8	6	-0.9546	0.964128	Not Fit
e.3	phage-gRNA-11245	68305	68335	5	-0.10603	0.62757	Not Fit
e.4	phage-gRNA-11253	68680.5	68710.5	6	0.319284	0.289901	Not Fit
e.5	phage-gRNA-11259	69256.2	69286.2	4	0.237331	0.478064	Not Fit
e.6	phage-gRNA-11266	69890	69920	7	0.297659	0.195263	Not Fit
e.7	phage-gRNA-11273	70285.5	70315.5	4	-0.286138	0.900217	Not Fit
e.8	phage-gRNA-11280	70608	70638	6	-0.400105	0.914394	Not Fit
segB	phage-gRNA-11287	71900.5	71930.5	6	-0.498589	0.919273	Not Fit
trna.2	phage-gRNA-11294	72902.5	72932.5	4	-0.625198	0.871279	Not Fit
trna.3	phage-gRNA-11301	73313	73343	4	-0.0189905	0.77279	Not Fit
trna.4	phage-gRNA-11308	73497.3	73527.3	3	0.571782	0.105899	Not Fit
ipI	phage-gRNA-11315	73860.5	73890.5	6	-1.07195	0.973211	Not Fit
57B	phage-gRNA-11322	74391	74421	5	-0.0750621	0.343257	Not Fit
57A	phage-gRNA-11329	74634	74664	7	0.95217	0.0503265	Semi-Fit
1	phage-gRNA-11336	75358	75388	5	1.09381	0.037836	Fit
3	phage-gRNA-11343	75936.5	75966.5	6	3.16268	1.44049e-06	Fit
2	phage-gRNA-11350	76872.5	76902.5	4	0.608247	0.383221	Not Fit
4	phage-gRNA-11357	77322	77352	4	-0.475103	0.784512	Not Fit
53	phage-gRNA-11364	77382.5	77412.5	2	0.498617	0.390605	Not Fit
5	phage-gRNA-11371	77945.7	77975.7	6	0.459734	0.0846041	Not Fit
repEB	phage-gRNA-11378	78103	78133	4	0.334652	0.473626	Not Fit
repEA	phage-gRNA-11387	79228.2	79258.2	4	-0.669997	0.863801	Not Fit
5.1	phage-gRNA-11392	79708	79738	5	0.102904	0.258196	Not Fit
segC	phage-gRNA-11401	80176	80206	5	-0.183294	0.396524	Not Fit
5.3	phage-gRNA-11406	80608.5	80638.5	6	0.509842	0.18752	Not Fit
5.4	phage-gRNA-11413	80763.2	80793.2	6	0.63363	0.0852969	Not Fit
6	phage-gRNA-11422	81061	81091	4	2.44851	0.00793292	Fit
7	phage-gRNA-11429	83042.5	83072.5	4	2.09621	0.000384676	Fit
8	phage-gRNA-11434	86140	86170	5	3.3366	9.82338e-06	Fit
9	phage-gRNA-11441	87204	87234	7	3.09844	6.81034e-08	Fit
10	phage-gRNA-11448	88071.7	88101.7	6	0.829321	0.0233355	Fit
11	phage-gRNA-11455	89878	89908	7	1.40593	0.0365663	Fit
12	phage-gRNA-11462	90533	90563	5	2.02328	0.00677071	Fit
wac	phage-gRNA-11469	92114.8	92144.8	6	-1.4657	0.997877	Not Fit
13	phage-gRNA-11477	93608	93638	5	2.17177	0.00417517	Fit
14	phage-gRNA-11483	94541	94571	5	0.306642	0.521231	Not Fit
15	phage-gRNA-11490	95353	95383	5	2.36699	0.00337268	Fit
16	phage-gRNA-11497	96182.8	96212.8	4	3.13683	0.00159099	Fit
17	phage-gRNA-11504	96972	97002	21	0.0509661	0.596734	Not Fit
18	phage-gRNA-11533	98528.5	98558.5	2	4.0827	0.000168776	Fit
19	phage-gRNA-11539	100615	100645	5	3.22587	8.82853e-06	Fit
20	phage-gRNA-11546	101190	101220	6	2.40262	0.00111345	Fit
67	phage-gRNA-11555	102763	102793	3	1.78993	0.041257	Fit
68	phage-gRNA-11560	103016	103046	4	-0.154516	0.630021	Not Fit
21	phage-gRNA-11569	103460	103490	6	1.23224	0.0417741	Fit
22	phage-gRNA-11582	104101	104131	5	4.16556	2.2179e-08	Fit
23	phage-gRNA-11588	104930	104960	7	3.09463	9.2542e-06	Fit
segD	phage-gRNA-11595	107216	107246	5	-0.251313	0.740656	Not Fit
24	phage-gRNA-11603	107306	107336	6	3.3175	2.68375e-07	Fit
rnlB	phage-gRNA-11609	109624	109654	6	-0.300647	0.81282	Not Fit
24.2	phage-gRNA-11616	109909	109939	4	-0.809912	0.971118	Not Fit
24.3	phage-gRNA-11624	110072	110102	4	-0.515878	0.856533	Not Fit
hoc	phage-gRNA-11630	111302	111332	7	-0.788583	0.994187	Not Fit
inh	phage-gRNA-11637	111988	112018	5	0.636052	0.0956756	Not Fit
segE	phage-gRNA-11644	112042	112072	7	-0.181038	0.822248	Not Fit
uvsW	phage-gRNA-11651	112666	112696	5	-0.097063	0.79157	Not Fit
uvsY.-2	phage-gRNA-11658	114647	114677	6	1.11748	0.123749	Semi-Fit
uvsY.-1	phage-gRNA-11666	114900	114930	5	0.0516819	0.543403	Not Fit
uvsY	phage-gRNA-11672	115310	115340	6	0.0935021	0.479848	Not Fit
25	phage-gRNA-11679	115784	115814	2	-0.103699	0.667259	Not Fit
26'	phage-gRNA-11687	116074	116104	7	-0.255448	0.561264	Not Fit
26	phage-gRNA-11686	116414	116444	6	2.05002	0.000780114	Fit
51	phage-gRNA-11700	116464	116494	6	1.75976	0.00686633	Fit
27	phage-gRNA-11708	117209	117239	5	0.175399	0.537213	Not Fit
28	phage-gRNA-11714	118338	118368	5	1.01101	0.0344327	Fit
29	phage-gRNA-11721	118863	118893	7	0.971406	0.218706	Semi-Fit
48	phage-gRNA-11728	120644	120674	7	3.30111	3.7293e-05	Fit
54	phage-gRNA-11735	121738	121768	5	1.19248	0.0959234	Semi-Fit
alt.-3	phage-gRNA-11742	123014	123044	5	-0.71581	0.804616	Not Fit
alt.-2	phage-gRNA-11749	123251	123281	5	0.0338854	0.394095	Not Fit
alt.-1	phage-gRNA-11756	123433	123463	6	0.173211	0.534707	Not Fit
alt	phage-gRNA-11764	125488	125518	4	-0.163171	0.701478	Not Fit
alt.1	phage-gRNA-11770	125731	125761	6	-0.606046	0.826743	Not Fit
30	phage-gRNA-11778	127190	127220	4	-0.527316	0.923262	Not Fit
30.1	phage-gRNA-11787	127466	127496	2	1.15186	0.0843792	Semi-Fit
30.2	phage-gRNA-11791	128299	128329	4	-0.343186	0.822038	Not Fit
30.3'	phage-gRNA-11805	128613	128643	5	0.41672	0.181196	Not Fit
30.3	phage-gRNA-11798	128750	128780	7	-0.0714216	0.694141	Not Fit
30.4	phage-gRNA-11812	128946	128976	6	-0.101297	0.466184	Not Fit
30.5	phage-gRNA-11819	129136	129166	4	-0.821118	0.903433	Not Fit
30.6	phage-gRNA-11826	129430	129460	7	0.716547	0.0668388	Semi-Fit
30.7	phage-gRNA-11833	129837	129867	7	-0.44524	0.943782	Not Fit
30.8	phage-gRNA-11840	130237	130267	5	-0.39431	0.849206	Not Fit
30.9	phage-gRNA-11847	130527	130557	5	0.0415955	0.263899	Not Fit
rIII	phage-gRNA-11854	131017	131047	6	0.641611	0.189889	Not Fit
31	phage-gRNA-11861	131501	131531	5	4.1224	1.34339e-09	Fit
31.1	phage-gRNA-11868	131870	131900	4	0.213132	0.391749	Not Fit
31.2	phage-gRNA-11875	132103	132133	5	-0.956849	0.82034	Not Fit
cd	phage-gRNA-11882	132685	132715	5	-1.03332	0.98977	Not Fit
cd.1	phage-gRNA-11889	133017	133047	6	-0.136904	0.693667	Not Fit
cd.2	phage-gRNA-11896	133244	133274	3	0.166024	0.488408	Not Fit
cd.3	phage-gRNA-11903	133596	133626	6	-0.0680103	0.43322	Not Fit
cd.4	phage-gRNA-11910	133796	133826	6	0.0828451	0.246167	Not Fit
cd.5	phage-gRNA-11917	134016	134046	6	0.427049	0.165885	Not Fit
pseT	phage-gRNA-11924	134892	134922	7	-0.787303	0.934457	Not Fit
pseT.1	phage-gRNA-11931	135119	135149	5	0.0136961	0.465489	Not Fit
pseT.2	phage-gRNA-11939	135417	135447	5	-0.191056	0.823408	Not Fit
pseT.3	phage-gRNA-11946	135768	135798	6	-0.161664	0.814591	Not Fit
alc	phage-gRNA-11952	136258	136288	6	0.00650325	0.587384	Not Fit
rnlA	phage-gRNA-11959	137449	137479	5	1.63967	0.0112123	Fit
denA	phage-gRNA-11966	137939	137969	3	-1.85426	0.995039	Not Fit
I-TevIII	phage-gRNA-11980	138868	138898	6	-0.636201	0.629713	Not Fit
nrdB	phage-gRNA-11973	139704	139734	7	-0.185576	0.897458	Not Fit
nrdB.1	phage-gRNA-11987	139947	139977	5	0.0293685	0.604064	Not Fit
mobE	phage-gRNA-11994	140400	140430	5	-0.298835	0.594912	Not Fit
nrdA	phage-gRNA-12001	142665	142695	7	0.227357	0.454228	Not Fit
nrdA.1	phage-gRNA-12008	142982	143012	5	-0.116002	0.806615	Not Fit
nrdA.2	phage-gRNA-12015	143199	143229	7	-0.349125	0.628797	Not Fit
I-TevI	phage-gRNA-12029	144415	144445	5	-0.528862	0.778099	Not Fit
td	phage-gRNA-12022	145097	145127	6	-0.41841	0.925216	Not Fit
frd	phage-gRNA-12037	145677	145707	5	-0.253535	0.882804	Not Fit
frd.1	phage-gRNA-12043	145989	146019	7	-0.455158	0.942846	Not Fit
frd.2	phage-gRNA-12050	146510	146540	4	0.831173	0.027269	Fit
frd.3	phage-gRNA-12057	146784	146814	6	-0.490194	0.862195	Not Fit
32	phage-gRNA-12064	147833	147863	5	3.29194	1.24957e-05	Fit
SegG	phage-gRNA-12071	148528	148558	5	-0.818023	0.946393	Not Fit
59	phage-gRNA-12079	149186	149216	3	-0.465941	0.897162	Not Fit
33	phage-gRNA-12085	149516	149546	5	0.212634	0.370885	Not Fit
dsbA	phage-gRNA-12092	149760	149790	3	-0.0923819	0.683019	Not Fit
rnh	phage-gRNA-12099	150688	150718	5	1.21783	0.0132743	Fit
34	phage-gRNA-12108	150789	150819	5	3.33254	5.4031e-06	Fit
35	phage-gRNA-12114	154677	154707	3	3.28802	0.000306363	Fit
36	phage-gRNA-12120	155855	155885	6	2.95551	0.000248638	Fit
37	phage-gRNA-12127	156528	156558	6	1.19389	0.0146769	Fit
38	phage-gRNA-12134	159638	159668	4	0.832896	0.0470526	Fit
t	phage-gRNA-12141	160204	160234	6	0.932541	0.173673	Semi-Fit
asiA	phage-gRNA-12149	161132	161162	4	0.193342	0.219504	Not Fit
asiA.1	phage-gRNA-12155	161298	161328	4	-0.436336	0.872102	Not Fit
arn	phage-gRNA-12162	161570	161600	4	0.522811	0.166189	Not Fit
arn.1	phage-gRNA-12169	161788	161818	6	-0.307381	0.649534	Not Fit
arn.2	phage-gRNA-12176	162156	162186	6	-1.28322	0.990473	Not Fit
arn.3	phage-gRNA-12183	162615	162645	5	-0.337453	0.613435	Not Fit
arn.4	phage-gRNA-12194	162828	162858	3	-0.876116	0.893295	Not Fit
motA	phage-gRNA-12197	163589	163619	5	-0.254283	0.632104	Not Fit
motA.1	phage-gRNA-12204	163862	163892	6	-0.0881675	0.325676	Not Fit
52	phage-gRNA-12211	165187	165217	5	2.16605	0.000325634	Fit
52.1	phage-gRNA-12218	165337	165367	5	-0.49295	0.924704	Not Fit
ac	phage-gRNA-12226	165483	165513	5	-0.447252	0.71591	Not Fit
stp	phage-gRNA-12232	165566	165596	5	-0.115893	0.826613	Not Fit
ndd	phage-gRNA-12239	166024	166054	6	-0.535872	0.958397	Not Fit
ndd.1	phage-gRNA-12246	166297	166327	5	-0.232395	0.666924	Not Fit
ndd.2	phage-gRNA-12254	166422	166452	5	-0.633463	0.803008	Not Fit
ndd.2a	phage-gRNA-12262	166544	166574	3	0.311768	0.407095	Not Fit
ndd.3	phage-gRNA-12267	166612	166642	4	-0.897428	0.889254	Not Fit
ndd.4	phage-gRNA-12275	166752	166782	6	-0.838135	0.991995	Not Fit
ndd.5	phage-gRNA-12281	166899	166929	5	-0.253298	0.723655	Not Fit
ndd.6	phage-gRNA-12289	166985	167015	4	-0.226611	0.678135	Not Fit
denB	phage-gRNA-12295	167647	167677	5	0.469115	0.292872	Not Fit
denB.1	phage-gRNA-12302	167920	167950	4	-0.245572	0.424842	Not Fit
rIIB	phage-gRNA-12309	168873	168903	1	-0.598381	0.697119	Not Fit
