# Supplementary material for: CRISPRi-ART enables functional genomics of diverse bacteriophages using RNA-binding dCas13d
Source: Nat Microbiol. 2025 Feb 26;10(3):694–709. doi: 10.1038/s41564-025-01935-7 (PMC11879866; doi:10.1038/s41564-025-01935-7)
Supplement: Supplementary file 16 — Gene fitness and annotation data split by phage. Data are a subset of Supplementary Dataset 5. [file 41564_2025_1935_MOESM16_ESM.xlsx]

## Sheet: SourceData__Fig6a__T5
gene	gRNA_name	gRNA_start	gRNA_end	num_guides	phage_T5__MOI_10	phage_T5__MOI_10_KSpvalue	Fit genes
A1	phage-gRNA-12332	3361	3391	5	-0.694704	0.0061342	Fit
A2	phage-gRNA-12345	4118.17	4148.17	6	4.27966	1.8e-10	Fit
C1	phage-gRNA-12590	20980.3	21010.3	6	2.44928	4.1e-08	Fit
D10	phage-gRNA-13171	74134	74164	5	-4.74182	0.892452	Not Fit
D11	phage-gRNA-13185	75984.3	76014.3	6	4.46245	6.73e-10	Fit
D12	phage-gRNA-13192	76796	76826	4	-2.96295	0.218861	Semi-Fit
D13	phage-gRNA-13199	77754	77784	7	-4.20489	0.778904	Not Fit
D14	phage-gRNA-13206	79595.2	79625.2	6	-3.3906	0.505077	Not Fit
D15	phage-gRNA-13213	80078	80108	7	-2.13683	0.0465262	Fit
D16	phage-gRNA-13269	91385	91415	5	-3.11373	0.420854	Not Fit
D17	phage-gRNA-13262	88535.8	88565.8	6	-3.10277	0.524594	Not Fit
D18-19	phage-gRNA-13283	95765	95795	6	-2.66197	0.45001	Semi-Fit
D2	phage-gRNA-13080	63111	63141	5	-2.5953	0.0826933	Semi-Fit
D20-21	phage-gRNA-13346	102969	102999	7	-2.97536	0.453744	Semi-Fit
D3	phage-gRNA-13094	64160	64190	5	2.32136	3.13e-07	Fit
D5	phage-gRNA-13131	67290	67320	5	3.25119	1.28e-06	Fit
D6	phage-gRNA-13136	68097	68127	5	-3.60442	0.567437	Not Fit
dmp	phage-gRNA-12310	843.833	873.833	6	-1.92352	0.000662088	Fit
dnk	phage-gRNA-12605	22505.5	22535.5	4	-4.29365	0.833868	Not Fit
dut	phage-gRNA-13220	80949.2	80979.2	6	-3.69338	0.634435	Not Fit
frd	phage-gRNA-12954	48379.8	48409.8	6	-4.0943	0.84395	Not Fit
hegA	phage-gRNA-12828	37047	37077	7	-3.93064	0.607773	Not Fit
hegC	phage-gRNA-12751	31589.3	31619.3	6	-4.15969	0.632412	Not Fit
hegD	phage-gRNA-12730	29960	29990	5	-4.01582	0.866805	Not Fit
hegE	phage-gRNA-12660	26132.5	26162.5	6	-3.85084	0.582929	Not Fit
hegF	phage-gRNA-12625	23728.7	23758.7	6	-3.90124	0.824586	Not Fit
hegG	phage-gRNA-12373	5915	5945	5	-5.18529	0.981245	Not Fit
hegH	phage-gRNA-12970	50047.5	50077.5	4	-3.98479	0.854789	Not Fit
hegI	phage-gRNA-13066	62304.7	62334.7	6	-3.7244	0.368651	Not Fit
hegJ	phage-gRNA-13143	69605.2	69635.2	4	-3.35577	0.0754567	Not Fit
ligA	phage-gRNA-13115	65354	65384	5	-1.65093	0.209446	Semi-Fit
ligB	phage-gRNA-13122	66523	66553	7	-3.96633	0.658511	Not Fit
lpp	phage-gRNA-13423	110414	110444	7	-3.87352	0.6007	Not Fit
ltf	phage-gRNA-13234	86038	86068	5	-4.01345	0.446306	Not Fit
lys	phage-gRNA-12583	20327.3	20357.3	6	-3.38241	0.440906	Not Fit
N4	phage-gRNA-13318	99739.2	99769.2	4	-3.06884	0.13276	Not Fit
nrdA	phage-gRNA-12976	52581.3	52611.3	3	-3.11962	0.112144	Not Fit
nrdB	phage-gRNA-12961	49514.3	49544.3	3	-3.40262	0.158323	Not Fit
nrdD	phage-gRNA-12997	53943	53973	5	-3.86744	0.447522	Not Fit
oad	phage-gRNA-13416	110333	110363	6	-2.95599	0.388319	Semi-Fit
phoH	phage-gRNA-12990	53577.5	53607.5	6	-4.10381	0.922673	Not Fit
pol	phage-gRNA-13157	71085.8	71115.8	4	1.74041	0.000245799	Fit
pri	phage-gRNA-13151	70126.5	70156.5	6	-4.28394	0.953784	Not Fit
rnh	phage-gRNA-12940	46872.2	46902.2	6	-2.5021	0.0559762	Semi-Fit
sciA	phage-gRNA-13378	105772	105802	4	-3.41562	0.0875511	Not Fit
sciB	phage-gRNA-13402	108401	108431	5	-2.03569	0.0339979	Fit
T5.002	phage-gRNA-12317	1319	1349	7	-3.88467	0.598194	Not Fit
T5.003	phage-gRNA-12324	1631	1661	5	-4.66668	0.942373	Not Fit
T5.005	phage-gRNA-12338	3652.5	3682.5	6	-3.38317	0.222298	Not Fit
T5.007	phage-gRNA-12352	4463.5	4493.5	6	-3.84179	0.637588	Not Fit
T5.008	phage-gRNA-12359	4904.67	4934.67	6	-4.18159	0.912579	Not Fit
T5.009	phage-gRNA-12367	5009.5	5039.5	6	-3.42068	0.22793	Not Fit
T5.011	phage-gRNA-12380	6487.5	6517.5	4	-2.66639	0.222678	Semi-Fit
T5.012	phage-gRNA-12388	7610.25	7640.25	4	-3.66152	0.694945	Not Fit
T5.013	phage-gRNA-12394	7891.5	7921.5	6	-3.46722	0.397688	Not Fit
T5.014	phage-gRNA-12401	8070	8100	5	-3.85689	0.800869	Not Fit
T5.015	phage-gRNA-12408	8286	8316	5	-4.14034	0.76981	Not Fit
T5.016	phage-gRNA-12415	8667.67	8697.67	3	-3.1472	0.536076	Not Fit
T5.017	phage-gRNA-12422	8944	8974	5	-3.25954	0.251779	Not Fit
T5.018	phage-gRNA-12429	11805	11835	7	-3.90958	0.622859	Not Fit
T5.019	phage-gRNA-12436	12493.3	12523.3	6	-4.4188	0.932296	Not Fit
T5.020	phage-gRNA-12443	12680	12710	5	-3.85721	0.555343	Not Fit
T5.021	phage-gRNA-12450	12912	12942	5	-4.34847	0.78225	Not Fit
T5.022	phage-gRNA-12457	13191	13221	5	-4.95007	0.991563	Not Fit
T5.023	phage-gRNA-12466	13632.5	13662.5	4	-4.03297	0.384901	Not Fit
T5.024	phage-gRNA-12471	13834	13864	5	-4.04239	0.871236	Not Fit
T5.025	phage-gRNA-12478	14255.5	14285.5	4	-3.48397	0.408614	Not Fit
T5.026	phage-gRNA-12485	14671	14701	5	-2.74197	0.0120571	Fit
T5.027	phage-gRNA-12492	14868	14898	5	-3.73549	0.67071	Not Fit
T5.028	phage-gRNA-12499	15295	15325	7	-3.96609	0.551792	Not Fit
T5.029	phage-gRNA-12506	15530	15560	7	-4.39108	0.903395	Not Fit
T5.030	phage-gRNA-12513	15809.7	15839.7	6	-4.06857	0.881679	Not Fit
T5.031	phage-gRNA-12520	15972	16002	5	-4.26035	0.902489	Not Fit
T5.032	phage-gRNA-12527	16220.5	16250.5	6	-4.40327	0.964818	Not Fit
T5.033	phage-gRNA-12534	16733	16763	6	-3.91894	0.587799	Not Fit
T5.034	phage-gRNA-12541	17422	17452	5	-3.89782	0.75554	Not Fit
T5.035	phage-gRNA-12548	18282.5	18312.5	6	-4.775	0.979544	Not Fit
T5.036	phage-gRNA-12555	18533	18563	6	-3.35812	0.238323	Not Fit
T5.037	phage-gRNA-12562	18918.5	18948.5	6	-3.75342	0.337991	Not Fit
T5.038	phage-gRNA-12571	19350	19380	5	-4.18423	0.821444	Not Fit
T5.039	phage-gRNA-12576	19834	19864	5	-3.02945	0.0883424	Not Fit
T5.042	phage-gRNA-12597	21736.3	21766.3	6	-4.47331	0.898527	Not Fit
T5.044	phage-gRNA-12611	22856	22886	7	-3.47981	0.494236	Not Fit
T5.045	phage-gRNA-12618	23225	23255	4	-3.28348	0.316184	Not Fit
T5.047	phage-gRNA-12632	24417	24447	5	-0.136617	0.000185161	Fit
T5.048	phage-gRNA-12639	24917	24947	5	-4.6237	0.995245	Not Fit
T5.049	phage-gRNA-12646	25316	25346	7	-4.05687	0.630853	Not Fit
T5.050	phage-gRNA-12654	25612.8	25642.8	4	-4.11741	0.546692	Not Fit
T5.052	phage-gRNA-12667	26426.3	26456.3	6	-4.11703	0.697538	Not Fit
T5.053	phage-gRNA-12674	26698.2	26728.2	4	-4.76575	0.968314	Not Fit
T5.054	phage-gRNA-12682	27130	27160	5	-4.15766	0.947429	Not Fit
T5.055	phage-gRNA-12688	27561.5	27591.5	4	-3.91763	0.525479	Not Fit
T5.056	phage-gRNA-12695	28007	28037	5	-3.43304	0.362763	Not Fit
T5.057	phage-gRNA-12702	28178	28208	5	-3.68028	0.440629	Not Fit
T5.058	phage-gRNA-12709	28572	28602	5	-4.06616	0.708577	Not Fit
T5.059	phage-gRNA-12716	28901.8	28931.8	6	-4.68764	0.961683	Not Fit
T5.060	phage-gRNA-12723	29141.2	29171.2	4	-3.31198	0.447187	Not Fit
T5.062	phage-gRNA-12737	30165	30195	7	-1.422	0.0553632	Semi-Fit
T5.063	phage-gRNA-12744	30809	30839	7	-3.92319	0.880106	Not Fit
T5.065	phage-gRNA-12760	32395.8	32425.8	4	-3.79615	0.570763	Not Fit
T5.066	phage-gRNA-12766	32738.5	32768.5	6	-3.77297	0.653085	Not Fit
T5.067	phage-gRNA-12773	33542	33572	4	-3.24992	0.191324	Not Fit
T5.068	phage-gRNA-12779	33835.2	33865.2	4	-4.55288	0.927861	Not Fit
T5.069	phage-gRNA-12788	34512.8	34542.8	4	-3.14348	0.370845	Not Fit
T5.070	phage-gRNA-12793	34735	34765	3	-3.57887	0.266973	Not Fit
T5.071	phage-gRNA-12800	35059.7	35089.7	3	-3.58388	0.488032	Not Fit
T5.072	phage-gRNA-12807	35878	35908	5	-3.50689	0.302902	Not Fit
T5.073	phage-gRNA-12814	36171.5	36201.5	6	-3.31217	0.284611	Not Fit
T5.074	phage-gRNA-12822	36337.8	36367.8	4	-4.40778	0.945159	Not Fit
T5.076	phage-gRNA-12835	37779.5	37809.5	6	-2.98886	0.199674	Semi-Fit
T5.077	phage-gRNA-12843	38046.5	38076.5	6	-4.82868	0.946749	Not Fit
T5.078	phage-gRNA-12849	39038.5	39068.5	4	-4.26156	0.852747	Not Fit
T5.079	phage-gRNA-12856	39462	39492	7	-3.78885	0.594648	Not Fit
T5.080	phage-gRNA-12863	40723	40753	7	-4.2782	0.849873	Not Fit
T5.081	phage-gRNA-12870	42036	42066	7	-4.035	0.736928	Not Fit
T5.082	phage-gRNA-12877	42205.2	42235.2	6	-4.3713	0.973841	Not Fit
T5.083	phage-gRNA-12886	42729	42759	5	-3.96628	0.734529	Not Fit
T5.084	phage-gRNA-12891	43042	43072	5	-4.19566	0.884401	Not Fit
T5.085	phage-gRNA-12898	44127	44157	5	-4.19957	0.869696	Not Fit
T5.086	phage-gRNA-12905	44363	44393	5	-3.76725	0.423669	Not Fit
T5.087	phage-gRNA-12912	45136.7	45166.7	6	-4.27246	0.874529	Not Fit
T5.088	phage-gRNA-12919	45401	45431	5	-3.42364	0.504177	Not Fit
T5.089	phage-gRNA-12929	45965.5	45995.5	4	-2.20967	0.0495589	Fit
T5.090	phage-gRNA-12933	46320	46350	4	-4.13832	0.891554	Not Fit
T5.097	phage-gRNA-12985	52827.7	52857.7	3	-3.06809	0.170474	Not Fit
T5.100	phage-gRNA-13003	55773.5	55803.5	6	-4.55002	0.961683	Not Fit
T5.101	phage-gRNA-13010	56144	56174	6	-3.07584	0.246042	Not Fit
T5.102	phage-gRNA-13018	56429.5	56459.5	6	-4.08056	0.720247	Not Fit
T5.103	phage-gRNA-13024	57234.2	57264.2	4	-3.68312	0.399088	Not Fit
T5.104	phage-gRNA-13031	57404	57434	7	-3.48276	0.475169	Not Fit
T5.105	phage-gRNA-13038	57573	57603	7	-3.91125	0.813938	Not Fit
T5.106	phage-gRNA-13045	58082	58112	5	-3.27503	0.167235	Not Fit
T5.107	phage-gRNA-13052	58522	58552	5	-2.90084	0.0215242	Fit
T5.108	phage-gRNA-13059	59529.2	59559.2	6	-3.64536	0.335037	Not Fit
T5.110	phage-gRNA-13073	62804	62834	5	-3.18414	0.169622	Not Fit
T5.112	phage-gRNA-13087	63802.3	63832.3	6	-3.64469	0.558764	Not Fit
T5.114	phage-gRNA-13101	64608	64638	5	3.04319	1.48e-07	Fit
T5.115	phage-gRNA-13111	64945.5	64975.5	4	-4.40431	0.822987	Not Fit
T5.123	phage-gRNA-13164	73645.3	73675.3	3	-2.83904	0.244623	Semi-Fit
T5.125	phage-gRNA-13179	75706.5	75736.5	4	-3.09957	0.343178	Not Fit
T5.132	phage-gRNA-13227	81367.3	81397.3	3	-4.15325	0.737268	Not Fit
T5.134	phage-gRNA-13241	81937.5	81967.5	4	-3.4038	0.373178	Not Fit
T5.135	phage-gRNA-13249	86307	86337	5	-3.90021	0.811112	Not Fit
T5.136	phage-gRNA-13255	86464	86494	7	-4.84992	0.949965	Not Fit
T5.139	phage-gRNA-13276	91988.5	92018.5	4	-2.5847	0.0857516	Semi-Fit
T5.141	phage-gRNA-13290	96510.2	96540.2	4	-4.10222	0.603911	Not Fit
T5.142	phage-gRNA-13297	96974	97004	5	-3.84564	0.635481	Not Fit
T5.143	phage-gRNA-13304	97442	97472	5	-3.6827	0.213604	Not Fit
T5.144	phage-gRNA-13312	98339	98369	5	-4.31047	0.867867	Not Fit
T5.146	phage-gRNA-13325	100248	100278	6	-2.58943	0.137203	Semi-Fit
T5.147	phage-gRNA-13332	101021	101051	7	-3.41045	0.11093	Not Fit
T5.148	phage-gRNA-13339	101530	101560	6	-2.23918	0.00548283	Fit
T5.150	phage-gRNA-13353	103617	103647	5	-2.76652	0.0526373	Semi-Fit
T5.151	phage-gRNA-13360	104117	104147	6	-4.2788	0.948476	Not Fit
T5.152	phage-gRNA-13367	105329	105359	6	-3.94427	0.563552	Not Fit
T5.154	phage-gRNA-13390	106596	106626	3	-4.13468	0.7615	Not Fit
T5.155	phage-gRNA-13395	107917	107947	6	-1.59544	0.0780912	Semi-Fit
T5.159	phage-gRNA-13431	110807	110837	5	-3.86389	0.237477	Not Fit
T5.160	phage-gRNA-13437	110939	110969	7	-3.55199	0.32413	Not Fit
T5.161	phage-gRNA-13444	111043	111073	6	-4.11362	0.905002	Not Fit
T5.162	phage-gRNA-13452	111230	111260	4	-3.59824	0.292116	Not Fit
thy	phage-gRNA-12947	47846.8	47876.8	6	-4.18427	0.926578	Not Fit

## Sheet: SourceData__Fig6a__SUSP1
gene	gRNA_name	gRNA_start	gRNA_end	num_guides	phage_SUSP1__MOI_10	phage_SUSP1__MOI_10_KSpvalue	Fit genes
AVU07_agp001	phage-gRNA-08484	7	37	2	1.68373	0.0873571	Semi-Fit
AVU07_agp002	phage-gRNA-08489	1630	1660	5	2.3766	0.000280606	Fit
AVU07_agp003	phage-gRNA-08496	3094	3124	5	-0.452498	0.752409	Not Fit
AVU07_agp004	phage-gRNA-08503	3597	3627	5	0.55813	0.535467	Not Fit
AVU07_agp005	phage-gRNA-08510	3935	3965	7	0.95236	0.280802	Not Fit
AVU07_agp006	phage-gRNA-08517	5294.83	5324.83	6	2.55669	0.000260845	Fit
AVU07_agp007	phage-gRNA-08524	5703	5733	5	2.29712	0.00150995	Fit
AVU07_agp008	phage-gRNA-08531	6833.83	6863.83	6	-0.23863	0.596163	Not Fit
AVU07_agp009	phage-gRNA-08538	7282	7312	5	-0.559917	0.643127	Not Fit
AVU07_agp010	phage-gRNA-08545	7765.67	7795.67	6	1.95681	0.0118991	Fit
AVU07_agp011	phage-gRNA-08553	8136.25	8166.25	4	-0.644057	0.853344	Not Fit
AVU07_agp012	phage-gRNA-08559	8742.5	8772.5	6	2.22578	0.00203142	Fit
AVU07_agp013	phage-gRNA-08566	10108.8	10138.8	6	2.27519	0.00145326	Fit
AVU07_agp014	phage-gRNA-08573	10635.7	10665.7	6	2.81956	4.58e-07	Fit
AVU07_agp015	phage-gRNA-08580	11057.3	11087.3	6	0.509301	0.467194	Not Fit
AVU07_agp016	phage-gRNA-08587	11285.2	11315.2	6	1.96025	0.0189387	Fit
AVU07_agp017	phage-gRNA-08594	13526	13556	7	0.318578	0.215731	Not Fit
AVU07_agp018	phage-gRNA-08601	14328	14358	4	1.97869	0.0383531	Fit
AVU07_agp019	phage-gRNA-08609	14660.2	14690.2	4	-0.068265	0.675155	Not Fit
AVU07_agp020	phage-gRNA-08615	15639.3	15669.3	3	1.66567	0.165757	Semi-Fit
AVU07_agp021	phage-gRNA-08622	16267	16297	5	1.56594	0.0974064	Semi-Fit
AVU07_agp022	phage-gRNA-08630	16688	16718	3	2.01244	0.0818425	Semi-Fit
AVU07_agp023	phage-gRNA-08636	18155	18185	7	1.68109	0.0212878	Fit
AVU07_agp024	phage-gRNA-08644	19013.7	19043.7	3	2.34511	0.00356704	Fit
AVU07_agp025	phage-gRNA-08650	19327	19357	5	-1.4029	0.481689	Not Fit
AVU07_agp026	phage-gRNA-08657	20498	20528	5	-4.59367	0.994416	Not Fit
AVU07_agp027	phage-gRNA-08664	22927.8	22957.8	6	2.26997	0.000687884	Fit
AVU07_agp028	phage-gRNA-08671	23126	23156	3	0.2003	0.602342	Not Fit
AVU07_agp029	phage-gRNA-08678	24431	24461	7	0.806849	0.22469	Not Fit
AVU07_agp030	phage-gRNA-08685	24978	25008	5	0.53189	0.570401	Not Fit
AVU07_agp031	phage-gRNA-08692	25244	25274	7	-0.47172	0.668943	Not Fit
AVU07_agp032	phage-gRNA-08702	25766.5	25796.5	4	-1.63411	0.823476	Not Fit
AVU07_agp033	phage-gRNA-08709	26267.7	26297.7	3	0.979147	0.23676	Not Fit
AVU07_agp034	phage-gRNA-08713	26602.5	26632.5	6	-0.194023	0.429574	Not Fit
AVU07_agp035	phage-gRNA-08720	26902	26932	5	0.369436	0.196258	Not Fit
AVU07_agp036	phage-gRNA-08728	27102	27132	4	-0.744226	0.891973	Not Fit
AVU07_agp037	phage-gRNA-08734	27479	27509	4	-0.760788	0.869762	Not Fit
AVU07_agp038	phage-gRNA-08743	28461	28491	5	1.28671	0.0551338	Semi-Fit
AVU07_agp039	phage-gRNA-08749	29047	29077	5	-0.147604	0.713049	Not Fit
AVU07_agp040	phage-gRNA-08755	30599	30629	5	-0.865922	0.737613	Not Fit
AVU07_agp041	phage-gRNA-08762	30781	30811	3	-1.50468	0.913173	Not Fit
AVU07_agp042	phage-gRNA-08769	30985	31015	5	0.72341	0.129384	Not Fit
AVU07_agp043	phage-gRNA-08776	31205	31235	6	-1.70974	0.983814	Not Fit
AVU07_agp044	phage-gRNA-08783	31435.2	31465.2	6	-0.297837	0.786226	Not Fit
AVU07_agp045	phage-gRNA-08790	32015	32045	7	-0.622762	0.927886	Not Fit
AVU07_agp046	phage-gRNA-08798	34725	34755	3	2.71697	0.00909378	Fit
AVU07_agp047	phage-gRNA-08804	34986	35016	5	0.394641	0.589794	Not Fit
AVU07_agp048	phage-gRNA-08811	35407	35437	7	1.57511	0.0292794	Fit
AVU07_agp049	phage-gRNA-08818	36272.7	36302.7	6	0.330188	0.569774	Not Fit
AVU07_agp050	phage-gRNA-08825	37026.8	37056.8	6	-0.467547	0.749675	Not Fit
AVU07_agp051	phage-gRNA-08832	37208	37238	5	0.931118	0.170322	Not Fit
AVU07_agp052	phage-gRNA-08839	39179	39209	5	-2.83464	0.976179	Not Fit
AVU07_agp053	phage-gRNA-08846	39452.2	39482.2	4	-0.0633221	0.593589	Not Fit
AVU07_agp054	phage-gRNA-08853	39673	39703	5	2.81542	3.24e-07	Fit
AVU07_agp055	phage-gRNA-08860	40588	40618	6	1.8688	0.00523589	Fit
AVU07_agp056	phage-gRNA-08867	41618	41648	7	0.498219	0.476367	Not Fit
AVU07_agp057	phage-gRNA-08874	42123	42153	7	0.205869	0.672924	Not Fit
AVU07_agp058	phage-gRNA-08881	42332.8	42362.8	6	0.615306	0.415995	Not Fit
AVU07_agp059	phage-gRNA-08888	43068	43098	7	-0.0343706	0.210906	Not Fit
AVU07_agp060	phage-gRNA-08895	43384	43414	7	-0.455307	0.613947	Not Fit
AVU07_agp061	phage-gRNA-08902	43770.3	43800.3	6	1.69434	0.00850172	Fit
AVU07_agp062	phage-gRNA-08909	46064.5	46094.5	6	-0.185645	0.757713	Not Fit
AVU07_agp063	phage-gRNA-08916	46334	46364	5	0.654687	0.38704	Not Fit
AVU07_agp064	phage-gRNA-08923	47407	47437	4	0.204939	0.414071	Not Fit
AVU07_agp065	phage-gRNA-08930	47644.5	47674.5	4	0.332094	0.732546	Not Fit
AVU07_agp066	phage-gRNA-08937	47896	47926	5	-1.266	0.897413	Not Fit
AVU07_agp067	phage-gRNA-08945	50045.3	50075.3	3	0.853816	0.265459	Not Fit
AVU07_agp068	phage-gRNA-08951	50765	50795	7	-0.963815	0.866146	Not Fit
AVU07_agp069	phage-gRNA-08958	51157.8	51187.8	6	-0.587414	0.788391	Not Fit
AVU07_agp070	phage-gRNA-08966	51602.5	51632.5	6	-1.54395	0.852367	Not Fit
AVU07_agp071	phage-gRNA-08972	51899.8	51929.8	6	-0.830689	0.799303	Not Fit
AVU07_agp072	phage-gRNA-08979	52169.7	52199.7	6	-0.148058	0.629736	Not Fit
AVU07_agp073	phage-gRNA-08986	52534.5	52564.5	6	-0.292132	0.748318	Not Fit
AVU07_agp074	phage-gRNA-08993	53042.5	53072.5	6	-1.4992	0.928777	Not Fit
AVU07_agp075	phage-gRNA-09000	53331.5	53361.5	6	-0.593292	0.849294	Not Fit
AVU07_agp076	phage-gRNA-09007	54221.5	54251.5	6	0.0419779	0.769491	Not Fit
AVU07_agp077	phage-gRNA-09014	54727	54757	7	0.0983612	0.817743	Not Fit
AVU07_agp078	phage-gRNA-09022	56595.5	56625.5	6	-0.639068	0.931004	Not Fit
AVU07_agp079	phage-gRNA-09028	56810.8	56840.8	6	-0.491971	0.626029	Not Fit
AVU07_agp080	phage-gRNA-09035	57127	57157	7	1.05495	0.112933	Not Fit
AVU07_agp081	phage-gRNA-09045	57369	57399	1	1.82867	0.22541	Semi-Fit
AVU07_agp082	phage-gRNA-09050	59817.5	59847.5	6	0.0826311	0.730444	Not Fit
AVU07_agp083	phage-gRNA-09056	61046.8	61076.8	4	1.01779	0.281967	Not Fit
AVU07_agp084	phage-gRNA-09063	61572.8	61602.8	4	-0.946197	0.848519	Not Fit
AVU07_agp085	phage-gRNA-09071	62273.5	62303.5	6	0.658196	0.0721149	Not Fit
AVU07_agp086	phage-gRNA-09077	62793	62823	7	-0.544003	0.721595	Not Fit
AVU07_agp087	phage-gRNA-09084	63035	63065	5	-1.37769	0.915569	Not Fit
AVU07_agp088	phage-gRNA-09091	63300	63330	7	-0.446432	0.670648	Not Fit
AVU07_agp089	phage-gRNA-09098	63573	63603	5	1.8875	0.016421	Fit
AVU07_agp090	phage-gRNA-09105	63721.2	63751.2	4	0.719042	0.187464	Not Fit
AVU07_agp091	phage-gRNA-09113	64132	64162	3	0.942415	0.250811	Not Fit
AVU07_agp092	phage-gRNA-09119	64436.8	64466.8	4	-0.868541	0.802316	Not Fit
AVU07_agp093	phage-gRNA-09126	64683	64713	6	-0.404166	0.692286	Not Fit
AVU07_agp094	phage-gRNA-09133	64886.7	64916.7	6	-0.251314	0.861401	Not Fit
AVU07_agp095	phage-gRNA-09140	66182.3	66212.3	6	0.627975	0.201808	Not Fit
AVU07_agp096	phage-gRNA-09147	66403	66433	6	0.000942748	0.528008	Not Fit
AVU07_agp097	phage-gRNA-09155	66650.5	66680.5	6	-1.16703	0.944176	Not Fit
AVU07_agp098	phage-gRNA-09161	67120.8	67150.8	6	-0.636789	0.929647	Not Fit
AVU07_agp099	phage-gRNA-09168	67467.3	67497.3	6	-1.69045	0.949941	Not Fit
AVU07_agp100	phage-gRNA-09176	68063.3	68093.3	3	-0.938882	0.927492	Not Fit
AVU07_agp101	phage-gRNA-09183	68353.8	68383.8	4	0.449908	0.32284	Not Fit
AVU07_agp102	phage-gRNA-09189	68769	68799	7	-0.758726	0.715338	Not Fit
AVU07_agp103	phage-gRNA-09196	69130	69160	7	-0.168989	0.708293	Not Fit
AVU07_agp104	phage-gRNA-09204	69621	69651	5	-0.0733274	0.556958	Not Fit
AVU07_agp105	phage-gRNA-09211	69953	69983	5	-1.86185	0.966187	Not Fit
AVU07_agp106	phage-gRNA-09218	70578.5	70608.5	4	0.98248	0.13558	Not Fit
AVU07_agp107	phage-gRNA-09224	70883.2	70913.2	6	-0.344359	0.887707	Not Fit
AVU07_agp108	phage-gRNA-09231	71199	71229	5	-0.547334	0.826122	Not Fit
AVU07_agp109	phage-gRNA-09238	71737	71767	7	-0.924227	0.945768	Not Fit
AVU07_agp110	phage-gRNA-09245	72329	72359	5	-1.17638	0.913369	Not Fit
AVU07_agp111	phage-gRNA-09252	72654	72684	5	-1.17424	0.757534	Not Fit
AVU07_agp112	phage-gRNA-09259	75210.5	75240.5	6	-0.331627	0.64945	Not Fit
AVU07_agp113	phage-gRNA-09266	75678	75708	5	-0.530605	0.719139	Not Fit
AVU07_agp114	phage-gRNA-09273	75960	75990	5	-0.486018	0.867704	Not Fit
AVU07_agp115	phage-gRNA-09280	76052	76082	7	-0.232602	0.616236	Not Fit
AVU07_agp116	phage-gRNA-09288	76540	76570	4	0.157685	0.551267	Not Fit
AVU07_agp117	phage-gRNA-09294	76753	76783	5	-0.218225	0.751906	Not Fit
AVU07_agp118	phage-gRNA-09301	77431	77461	3	0.11644	0.661773	Not Fit
AVU07_agp119	phage-gRNA-09308	78111.7	78141.7	6	-4.81294	0.99723	Not Fit
AVU07_agp120	phage-gRNA-09315	78454	78484	7	0.629672	0.254894	Not Fit
AVU07_agp121	phage-gRNA-09322	78735	78765	5	1.03831	0.100992	Not Fit
AVU07_agp122	phage-gRNA-09329	79129	79159	7	0.285237	0.586031	Not Fit
AVU07_agp123	phage-gRNA-09336	79518.3	79548.3	6	-0.0310638	0.668288	Not Fit
AVU07_agp124	phage-gRNA-09343	80034	80064	6	0.817207	0.13998	Not Fit
AVU07_agp125	phage-gRNA-09350	80918	80948	5	-0.391072	0.715362	Not Fit
AVU07_agp126	phage-gRNA-09358	81290.5	81320.5	6	-0.913098	0.737333	Not Fit
AVU07_agp127	phage-gRNA-09364	81920	81950	5	-0.206844	0.817181	Not Fit
AVU07_agp128	phage-gRNA-09371	82148	82178	5	-0.448161	0.908911	Not Fit
AVU07_agp129	phage-gRNA-09378	82295.7	82325.7	6	0.0381862	0.265781	Not Fit
AVU07_agp130	phage-gRNA-09385	82544.2	82574.2	4	2.43429	0.00768451	Fit
AVU07_agp131	phage-gRNA-09392	82995.8	83025.8	6	-0.564836	0.638296	Not Fit
AVU07_agp132	phage-gRNA-09441	90528	90558	7	-3.68663	1	Not Fit
AVU07_agp133	phage-gRNA-09437	89387.3	89417.3	3	-0.11999	0.464792	Not Fit
AVU07_agp134	phage-gRNA-09428	88377.3	88407.3	3	1.2449	0.0872418	Semi-Fit
AVU07_agp135	phage-gRNA-09420	88122.7	88152.7	6	-0.180808	0.695367	Not Fit
AVU07_agp136	phage-gRNA-09414	86697	86727	5	0.377389	0.446885	Not Fit
AVU07_agp137	phage-gRNA-09409	85739.5	85769.5	4	1.41552	0.0985339	Semi-Fit
AVU07_agp138	phage-gRNA-09400	84862	84892	5	0.883723	0.105174	Not Fit

## Sheet: SourceData__Fig6a__PTXU04
gene	gRNA_name	gRNA_start	gRNA_end	num_guides	phage_PTXU04__MOI_10	phage_PTXU04__MOI_10_KSpvalue	Fit genes
PTXU04_00001	phage-gRNA-07843	223.5	253.5	2	3.15337	0.00194399	Fit
PTXU04_00002	phage-gRNA-07848	975.75	1005.75	4	-1.48391	0.319671	Not Fit
PTXU04_00003	phage-gRNA-07854	2667.17	2697.17	6	-0.927682	0.553859	Semi-Fit
PTXU04_00004	phage-gRNA-07861	3551	3581	2	-1.00852	0.37646	Semi-Fit
PTXU04_00005	phage-gRNA-07868	5027	5057	7	-0.854226	0.104177	Semi-Fit
PTXU04_00006	phage-gRNA-07878	5195.33	5225.33	3	-2.77509	0.915106	Not Fit
PTXU04_00007	phage-gRNA-07882	5583.5	5613.5	6	1.46799	0.000701106	Fit
PTXU04_00008	phage-gRNA-07889	7945.5	7975.5	6	1.86855	0.000190135	Fit
PTXU04_00009	phage-gRNA-07896	8337	8367	5	1.74554	0.00228632	Fit
PTXU04_00010	phage-gRNA-07903	9639.33	9669.33	6	0.159298	0.0395392	Fit
PTXU04_00011	phage-gRNA-07910	10656	10686	7	1.49422	0.000749461	Fit
PTXU04_00012	phage-gRNA-07917	10869.8	10899.8	4	-2.20465	0.923578	Not Fit
PTXU04_00013	phage-gRNA-07926	11360	11390	4	-1.48607	0.521642	Not Fit
PTXU04_00014	phage-gRNA-07932	11660	11690	4	-1.74562	0.311873	Not Fit
PTXU04_00015	phage-gRNA-07938	11945	11975	7	-1.49197	0.530541	Not Fit
PTXU04_00016	phage-gRNA-07945	12612.7	12642.7	6	-1.01565	0.0417244	Fit
PTXU04_00017	phage-gRNA-07952	14881	14911	7	-0.250395	0.0347617	Fit
PTXU04_00018	phage-gRNA-07959	16503	16533	6	-0.901459	0.104585	Semi-Fit
PTXU04_00019	phage-gRNA-07966	18120.7	18150.7	6	2.13873	3.73271e-05	Fit
PTXU04_00020	phage-gRNA-07973	19261	19291	5	1.55455	0.000248673	Fit
PTXU04_00021	phage-gRNA-07980	19562.3	19592.3	3	-2.03198	0.819441	Not Fit
PTXU04_00022	phage-gRNA-07987	20522	20552	5	-0.0350644	0.165424	Semi-Fit
PTXU04_00023	phage-gRNA-07996	21088	21118	5	1.14683	0.000864807	Fit
PTXU04_00024	phage-gRNA-08001	21780.7	21810.7	3	2.11513	0.0105404	Fit
PTXU04_00025	phage-gRNA-08008	22675	22705	7	1.77255	1.85777e-05	Fit
PTXU04_00026	phage-gRNA-08015	29385	29415	7	-2.08203	0.904074	Not Fit
PTXU04_00027	phage-gRNA-08023	29756	29786	1	-2.21772	0.696099	Not Fit
PTXU04_00028	phage-gRNA-08029	30174	30204	5	-0.222297	0.1075	Semi-Fit
PTXU04_00029	phage-gRNA-08036	30399.5	30429.5	6	-1.32263	0.829772	Not Fit
PTXU04_00030	phage-gRNA-08043	30990.2	31020.2	4	-0.800378	0.43456	Semi-Fit
PTXU04_00031	phage-gRNA-08050	31839.2	31869.2	6	-1.76989	0.542469	Not Fit
PTXU04_00032	phage-gRNA-08057	32343	32373	5	-1.63047	0.344789	Not Fit
PTXU04_00033	phage-gRNA-08064	32809.5	32839.5	6	-2.02472	0.91788	Not Fit
PTXU04_00034	phage-gRNA-08071	32939	32969	7	-0.213173	0.108699	Semi-Fit
PTXU04_00035	phage-gRNA-08078	35164	35194	7	-1.19334	0.270114	Not Fit
PTXU04_00036	phage-gRNA-08085	35853.2	35883.2	6	-1.56929	0.715756	Not Fit
PTXU04_00037	phage-gRNA-08092	36194.7	36224.7	6	-1.03527	0.593513	Semi-Fit
PTXU04_00038	phage-gRNA-08099	37313	37343	5	2.06348	0.000724013	Fit
PTXU04_00039	phage-gRNA-08106	38487.5	38517.5	4	-1.59105	0.234571	Not Fit
PTXU04_00040	phage-gRNA-08113	39242	39272	7	1.80882	9.6406e-05	Fit
PTXU04_00041	phage-gRNA-08121	39384	39414	5	1.27828	0.0021955	Fit
PTXU04_00042	phage-gRNA-08127	41383.5	41413.5	6	-1.0834	0.491116	Semi-Fit
PTXU04_00043	phage-gRNA-08134	41780.2	41810.2	6	-1.37769	0.531063	Not Fit
PTXU04_00044	phage-gRNA-08142	41982.5	42012.5	6	-0.741071	0.0632743	Semi-Fit
PTXU04_00045	phage-gRNA-08148	44403	44433	5	-1.1295	0.322751	Not Fit
PTXU04_00046	phage-gRNA-08159	44914	44944	2	-1.58325	0.547329	Not Fit
PTXU04_00047	phage-gRNA-08164	45314.2	45344.2	4	-2.03453	0.405007	Not Fit
PTXU04_00048	phage-gRNA-08169	45570	45600	5	-2.00391	0.85481	Not Fit
PTXU04_00049	phage-gRNA-08176	45871.3	45901.3	6	-2.27965	0.94733	Not Fit
PTXU04_00050	phage-gRNA-08183	46113.5	46143.5	4	-2.26643	0.899352	Not Fit
PTXU04_00051	phage-gRNA-08191	46731	46761	5	-2.28799	0.760191	Not Fit
PTXU04_00052	phage-gRNA-08197	46993.2	47023.2	6	-1.52208	0.412117	Not Fit
PTXU04_00053	phage-gRNA-08205	47757.8	47787.8	4	-4.20854	0.997937	Not Fit
PTXU04_00054	phage-gRNA-08211	48000	48030	5	-1.77172	0.637521	Not Fit
PTXU04_00055	phage-gRNA-08221	48492.7	48522.7	3	-0.524187	0.302167	Semi-Fit
PTXU04_00056	phage-gRNA-08225	48673.2	48703.2	4	-2.18961	0.92933	Not Fit
PTXU04_00057	phage-gRNA-08232	49375	49405	4	-1.95037	0.834852	Not Fit
PTXU04_00058	phage-gRNA-08239	49611	49641	7	-1.43153	0.840928	Not Fit
PTXU04_00059	phage-gRNA-08247	50104.5	50134.5	6	-2.01414	0.903288	Not Fit
PTXU04_00060	phage-gRNA-08254	50338	50368	5	-0.599165	0.458065	Semi-Fit
PTXU04_00061	phage-gRNA-08260	50684	50714	7	-2.33603	0.941258	Not Fit
PTXU04_00062	phage-gRNA-08267	50963.3	50993.3	6	-2.05431	0.798938	Not Fit
PTXU04_00063	phage-gRNA-08276	51230.5	51260.5	2	-1.79842	0.624171	Not Fit
PTXU04_00064	phage-gRNA-08281	51544	51574	3	-1.70815	0.610014	Not Fit
PTXU04_00065	phage-gRNA-08288	52151.7	52181.7	6	-2.05314	0.804268	Not Fit
PTXU04_00066	phage-gRNA-08295	52848	52878	7	-2.03812	0.905632	Not Fit
PTXU04_00067	phage-gRNA-08302	53081.8	53111.8	6	-2.52461	0.92482	Not Fit
PTXU04_00068	phage-gRNA-08310	53265.5	53295.5	6	-0.890717	0.165619	Semi-Fit
PTXU04_00069	phage-gRNA-08317	53495	53525	5	-2.13478	0.876455	Not Fit
PTXU04_00070	phage-gRNA-08323	53740	53770	7	-2.52207	0.984637	Not Fit
PTXU04_00071	phage-gRNA-08330	53900	53930	5	-1.11358	0.497205	Not Fit
PTXU04_00072	phage-gRNA-08337	54076	54106	7	-1.35766	0.554058	Not Fit
PTXU04_00073	phage-gRNA-08344	54544	54574	6	-2.05154	0.93153	Not Fit
PTXU04_00074	phage-gRNA-08352	54974	55004	5	-1.03113	0.667269	Semi-Fit
PTXU04_00075	phage-gRNA-08359	55229.5	55259.5	6	-2.01339	0.70917	Not Fit
PTXU04_00076	phage-gRNA-08365	55544	55574	7	-2.00035	0.437954	Not Fit
PTXU04_00077	phage-gRNA-08372	55851	55881	5	-2.74283	0.972861	Not Fit
PTXU04_00078	phage-gRNA-08379	56283	56313	7	-2.16422	0.974207	Not Fit
PTXU04_00079	phage-gRNA-08386	56692	56722	5	-2.09832	0.89879	Not Fit
PTXU04_00080	phage-gRNA-08394	57092.5	57122.5	6	-1.82894	0.702493	Not Fit
PTXU04_00081	phage-gRNA-08401	57408.5	57438.5	6	-0.854553	0.18544	Semi-Fit
PTXU04_00082	phage-gRNA-08407	57757	57787	5	-1.75814	0.597115	Not Fit
PTXU04_00083	phage-gRNA-08414	58013	58043	6	-0.881034	0.565228	Semi-Fit
PTXU04_00084	phage-gRNA-08421	58186	58216	7	-2.00373	0.76742	Not Fit
PTXU04_00085	phage-gRNA-08428	58457.5	58487.5	6	-1.98782	0.627099	Not Fit
PTXU04_00086	phage-gRNA-08435	58736.2	58766.2	6	-1.51331	0.536768	Not Fit
PTXU04_00087	phage-gRNA-08442	59009	59039	5	-2.32022	0.809218	Not Fit
PTXU04_00088	phage-gRNA-08449	59182	59212	5	-2.50346	0.937383	Not Fit
PTXU04_00089	phage-gRNA-08456	59444	59474	5	-1.635	0.694406	Not Fit
PTXU04_00090	phage-gRNA-08463	60288.5	60318.5	6	-1.32202	0.80952	Not Fit
PTXU04_00091	phage-gRNA-08470	60525	60555	3	-1.55585	0.57346	Not Fit
PTXU04_00092	phage-gRNA-08477	61338.7	61368.7	6	1.81827	0.000547354	Fit

## Sheet: SourceData__6a_6b__T5
Name	Type	Minimum	Maximum	Length	Direction	locus_tag	class	Annotation quality	Fit
A1	CDS	1706	3376	1671	reverse	T5.004	replication	Ambiguous	Fit
A2	CDS	3727	4134	408	reverse	T5.006	replication	Ambiguous	Fit
C1	CDS	20341	20997	657	reverse	T5.041	lysis	Known	Fit
D10	CDS	74151	75503	1353	forward	T5.124	replication	Known	Not Fit
D11	CDS	76001	76774	774	forward	T5.126	replication	Ambiguous	Fit	probable SSB
D12	CDS	76811	77788	978	forward	T5.127	replication	Known	Semi-Fit
D13	CDS	77769	79607	1839	forward	T5.128	replication	Known	Not Fit
D14	CDS	79611	80093	483	forward	T5.129	unknown/other	Ambiguous	Not Fit	D14
D15	CDS	80093	80968	876	forward	T5.130	replication	Known	Fit
D16	CDS	88551	91400	2850	reverse	T5.138	chaperonins	Known	Not Fit
D17	CDS	86484	88550	2067	reverse	T5.137	virion	Known	Not Fit
D18-19	CDS	92121	95780	3660	reverse	T5.140	virion	Known	Semi-Fit
D2	CDS	63122	63826	705	forward	T5.111	replication	Known	Semi-Fit
D20-21	CDS	101608	102984	1377	reverse	T5.149	virion	Known	Semi-Fit
D3	CDS	64174	64584	411	forward	T5.113	unknown/other	Ambiguous	Fit
D5	CDS	67310	68077	768	forward	T5.118	replication	Known	Fit
D6	CDS	68109	69617	1509	forward	T5.119	replication	Known	Not Fit
dmp	CDS	124	858	735	reverse	T5.001	nucleotide metabolism	Known	Fit
dnk	CDS	21766	22518	753	reverse	T5.043	nucleotide metabolism	Known	Not Fit
dut	CDS	80965	81411	447	forward	T5.131	nucleotide metabolism	Known	Not Fit
frd	CDS	47861	48394	534	reverse	T5.093	nucleotide metabolism	Known	Not Fit
hegA	CDS	36379	37062	684	reverse	T5.075	unknown/other	Known	Not Fit
hegC	CDS	31022	31606	585	reverse	T5.064	unknown/other	Known	Not Fit
hegD	CDS	29397	29978	582	reverse	T5.061	unknown/other	Known	Not Fit
hegE	CDS	25638	26150	513	reverse	T5.051	unknown/other	Known	Not Fit
hegF	CDS	23245	23742	498	reverse	T5.046	unknown/other	Known	Not Fit
hegG	CDS	5411	5929	519	reverse	T5.010	unknown/other	Known	Not Fit
hegH	CDS	49536	50060	525	reverse	T5.095	unknown/other	Known	Not Fit
hegI	CDS	62318	62836	519	forward	T5.109	unknown/other	Known	Not Fit
hegJ	CDS	69614	70147	534	forward	T5.120	unknown/other	Known	Not Fit
ligA	CDS	65364	66335	972	forward	T5.116	replication	Known	Semi-Fit
ligB	CDS	66538	67317	780	forward	T5.117	replication	Known	Not Fit
lpp	CDS	110429	110662	234	forward	T5.158	unknown/other	Known	Not Fit	super infection exclusion by phage T5
ltf	CDS	81865	86055	4191	reverse	T5.133	virion	Known	Not Fit
lys	CDS	19931	20344	414	reverse	T5.040	lysis	Known	Not Fit
N4	CDS	98359	99753	1395	reverse	T5.145	virion	Known	Not Fit
nrdA	CDS	50163	52598	2436	reverse	T5.096	nucleotide metabolism	Known	Not Fit
nrdB	CDS	48391	49536	1146	reverse	T5.094	nucleotide metabolism	Known	Not Fit
nrdD	CDS	53961	55685	1725	forward	T5.099	nucleotide metabolism	Known	Not Fit
oad	CDS	108427	110349	1923	reverse	T5.157	virion	Known	Semi-Fit
phoH	CDS	52838	53590	753	reverse	T5.098	translation	Ambiguous	Not Fit	phoH
pol	CDS	71097	73664	2568	forward	T5.122	replication	Known	Fit
pri	CDS	70144	71034	891	forward	T5.121	replication	Known	Not Fit
rnh	CDS	46412	46888	477	reverse	T5.091	translation	Known	Semi-Fit
sciA	CDS	105346	105783	438	reverse	T5.153	unknown/other	Duplicate	Not Fit
sciB	CDS	107934	108416	483	reverse	T5.156	unknown/other	Duplicate	Fit
T5.002	CDS	939	1334	396	reverse	T5.002	unknown/other	Unknown	Not Fit
T5.003	CDS	1371	1649	279	reverse	T5.003	unknown/other	Unknown	Not Fit
T5.005	CDS	3473	3670	198	reverse	T5.005	unknown/other	Unknown	Not Fit
T5.007	CDS	4230	4481	252	reverse	T5.007	unknown/other	Unknown	Not Fit
T5.008	CDS	4715	4918	204	reverse	T5.008	unknown/other	Unknown	Not Fit
T5.009	CDS	4915	5022	108	reverse	T5.009	unknown/other	Unknown	Not Fit
T5.011	CDS	6495	7505	1011	forward	T5.011	unknown/other	Unknown	Semi-Fit
T5.012	CDS	7624	7854	231	forward	T5.012	unknown/other	Unknown	Not Fit
T5.013	CDS	7904	8083	180	forward	T5.013	unknown/other	Unknown	Not Fit
T5.014	CDS	8086	8298	213	forward	T5.014	unknown/other	Unknown	Not Fit
T5.015	CDS	8300	8644	345	forward	T5.015	unknown/other	Unknown	Not Fit
T5.016	CDS	8681	8938	258	forward	T5.016	unknown/other	Unknown	Not Fit
T5.017	CDS	8954	9157	204	forward	T5.017	unknown/other	Unknown	Not Fit
T5.018	CDS	10936	11820	885	reverse	T5.018	unknown/other	Unknown	Not Fit
T5.019	CDS	11902	12510	609	reverse	T5.019	unknown/other	Unknown	Not Fit
T5.020	CDS	12510	12695	186	reverse	T5.020	unknown/other	Unknown	Not Fit
T5.021	CDS	12695	12928	234	reverse	T5.021	unknown/other	Unknown	Not Fit
T5.022	CDS	12916	13206	291	reverse	T5.022	unknown/other	Unknown	Not Fit
T5.023	CDS	13199	13645	447	reverse	T5.023	unknown/other	Unknown	Not Fit
T5.024	CDS	13647	13850	204	reverse	T5.024	unknown/other	Unknown	Not Fit
T5.025	CDS	13907	14278	372	reverse	T5.025	unknown/other	Unknown	Not Fit
T5.026	CDS	14226	14687	462	reverse	T5.026	unknown/other	Unknown	Fit
T5.027	CDS	14684	14884	201	reverse	T5.027	unknown/other	Unknown	Not Fit
T5.028	CDS	14984	15310	327	reverse	T5.028	unknown/other	Unknown	Not Fit
T5.029	CDS	15300	15545	246	reverse	T5.029	unknown/other	Unknown	Not Fit
T5.030	CDS	15542	15823	282	reverse	T5.030	unknown/other	Unknown	Not Fit
T5.031	CDS	15823	15987	165	reverse	T5.031	unknown/other	Unknown	Not Fit
T5.032	CDS	15987	16238	252	reverse	T5.032	unknown/other	Unknown	Not Fit
T5.033	CDS	16317	16748	432	reverse	T5.033	unknown/other	Unknown	Not Fit
T5.034	CDS	16916	17437	522	reverse	T5.034	unknown/other	Ambiguous	Not Fit	putative serine/threonine protein phosphatase
T5.035	CDS	17437	18300	864	reverse	T5.035	unknown/other	Ambiguous	Not Fit	putative serine/threonine protein phosphatase
T5.036	CDS	18303	18548	246	reverse	T5.036	unknown/other	Unknown	Not Fit
T5.037	CDS	18646	18936	291	reverse	T5.037	nucleotide metabolism	Known	Not Fit
T5.038	CDS	18929	19360	432	reverse	T5.038	unknown/other	Unknown	Not Fit
T5.039	CDS	19436	19852	417	reverse	T5.039	unknown/other	Unknown	Not Fit
T5.042	CDS	21154	21753	600	reverse	T5.042	unknown/other	Ambiguous	Not Fit	putative ATP-dependent Clp protease
T5.044	CDS	22518	22871	354	reverse	T5.044	unknown/other	Unknown	Not Fit
T5.045	CDS	22802	23245	444	reverse	T5.045	unknown/other	Unknown	Not Fit
T5.047	CDS	23739	24437	699	reverse	T5.047	unknown/other	Unknown	Fit
T5.048	CDS	24592	24936	345	reverse	T5.048	unknown/other	Unknown	Not Fit
T5.049	CDS	25047	25331	285	reverse	T5.049	unknown/other	Unknown	Not Fit
T5.050	CDS	25328	25624	297	reverse	T5.050	unknown/other	Unknown	Not Fit
T5.052	CDS	26147	26443	297	reverse	T5.052	unknown/other	Unknown	Not Fit
T5.053	CDS	26436	26717	282	reverse	T5.053	unknown/other	Unknown	Not Fit
T5.054	CDS	26794	27141	348	reverse	T5.054	unknown/other	Unknown	Not Fit
T5.055	CDS	27263	27574	312	reverse	T5.055	unknown/other	Unknown	Not Fit
T5.056	CDS	27656	28024	369	reverse	T5.056	unknown/other	Ambiguous	Not Fit	putative acetyltransferase-related protein
T5.057	CDS	28108	28191	84	reverse	T5.057	unknown/other	Unknown	Not Fit
T5.058	CDS	28302	28592	291	reverse	T5.058	unknown/other	Unknown	Not Fit
T5.059	CDS	28752	28916	165	reverse	T5.059	unknown/other	Unknown	Not Fit
T5.060	CDS	28909	29160	252	reverse	T5.060	unknown/other	Unknown	Not Fit
T5.062	CDS	29980	30180	201	reverse	T5.062	unknown/other	Unknown	Semi-Fit
T5.063	CDS	30651	30824	174	reverse	T5.063	unknown/other	Unknown	Not Fit
T5.065	CDS	32240	32407	168	reverse	T5.065	unknown/other	Unknown	Not Fit
T5.066	CDS	32593	32751	159	reverse	T5.066	unknown/other	Unknown	Not Fit
T5.067	CDS	33205	33552	348	reverse	T5.067	unknown/other	Unknown	Not Fit
T5.068	CDS	33664	33849	186	reverse	T5.068	unknown/other	Unknown	Not Fit
T5.069	CDS	34006	34524	519	reverse	T5.069	unknown/other	Unknown	Not Fit
T5.070	CDS	34627	34755	129	reverse	T5.070	unknown/other	Unknown	Not Fit
T5.071	CDS	34806	35078	273	reverse	T5.071	unknown/other	Unknown	Not Fit
T5.072	CDS	35617	35892	276	reverse	T5.072	unknown/other	Unknown	Not Fit
T5.073	CDS	35983	36189	207	reverse	T5.073	unknown/other	Unknown	Not Fit
T5.074	CDS	36182	36349	168	reverse	T5.074	unknown/other	Unknown	Not Fit
T5.076	CDS	37279	37797	519	reverse	T5.076	anti-defense	Known	Semi-Fit
T5.077	CDS	38064	39029	966	forward	T5.077	unknown/other	Unknown	Not Fit
T5.078	CDS	39051	39467	417	forward	T5.078	unknown/other	Unknown	Not Fit
T5.079	CDS	39477	39671	195	forward	T5.079	unknown/other	Unknown	Not Fit
T5.080	CDS	39791	40738	948	reverse	T5.080	unknown/other	Unknown	Not Fit
T5.081	CDS	41617	42051	435	reverse	T5.081	unknown/other	Unknown	Not Fit
T5.082	CDS	42051	42221	171	reverse	T5.082	unknown/other	Unknown	Not Fit
T5.083	CDS	42290	42739	450	reverse	T5.083	unknown/other	Unknown	Not Fit
T5.084	CDS	42745	43062	318	reverse	T5.084	unknown/other	Unknown	Not Fit
T5.085	CDS	43505	44143	639	reverse	T5.085	unknown/other	Unknown	Not Fit
T5.086	CDS	44196	44378	183	reverse	T5.086	unknown/other	Unknown	Not Fit
T5.087	CDS	44449	45150	702	reverse	T5.087	unknown/other	Ambiguous	Not Fit	metallopeptidase
T5.088	CDS	45179	45415	237	reverse	T5.088	unknown/other	Unknown	Not Fit
T5.089	CDS	45458	45973	516	reverse	T5.089	unknown/other	Unknown	Fit
T5.090	CDS	46057	46335	279	reverse	T5.090	unknown/other	Unknown	Not Fit
T5.097	CDS	52678	52836	159	reverse	T5.097	unknown/other	Unknown	Not Fit
T5.100	CDS	55786	56166	381	forward	T5.100	unknown/other	Unknown	Not Fit
T5.101	CDS	56159	56392	234	forward	T5.101	unknown/other	Unknown	Not Fit
T5.102	CDS	56447	57265	819	forward	T5.102	nucleotide metabolism	Known	Not Fit
T5.103	CDS	57243	57428	186	forward	T5.103	unknown/other	Unknown	Not Fit
T5.104	CDS	57419	57601	183	forward	T5.104	unknown/other	Unknown	Not Fit
T5.105	CDS	57588	58094	507	forward	T5.105	unknown/other	Unknown	Not Fit
T5.106	CDS	58097	58525	429	forward	T5.106	unknown/other	Unknown	Not Fit
T5.107	CDS	58535	58927	393	forward	T5.107	unknown/other	Unknown	Fit
T5.108	CDS	59545	62331	2787	forward	T5.108	replication	Known	Not Fit
T5.110	CDS	62820	63053	234	forward	T5.110	unknown/other	Unknown	Not Fit
T5.112	CDS	63819	64070	252	forward	T5.112	unknown/other	Unknown	Not Fit
T5.114	CDS	64621	64917	297	forward	T5.114	unknown/other	Unknown	Fit
T5.115	CDS	64968	65276	309	forward	T5.115	unknown/other	Unknown	Not Fit
T5.123	CDS	73657	74154	498	forward	T5.123	unknown/other	Unknown	Semi-Fit
T5.125	CDS	75724	76008	285	forward	T5.125	unknown/other	Unknown	Not Fit
T5.132	CDS	81374	81637	264	forward	T5.132	unknown/other	Unknown	Not Fit
T5.134	CDS	81955	82326	372	forward	T5.134	unknown/other	Unknown	Not Fit
T5.135	CDS	86055	86318	264	reverse	T5.135	unknown/other	Unknown	Not Fit
T5.136	CDS	86294	86479	186	reverse	T5.136	virion	Known	Not Fit
T5.139	CDS	91397	92011	615	reverse	T5.139	virion	Known	Semi-Fit
T5.141	CDS	95777	96529	753	reverse	T5.141	unknown/other	Unknown	Not Fit
T5.142	CDS	96624	96992	369	reverse	T5.142	unknown/other	Unknown	Not Fit
T5.143	CDS	97054	97458	405	reverse	T5.143	unknown/other	Unknown	Not Fit
T5.144	CDS	97458	98354	897	reverse	T5.144	virion	Known	Not Fit
T5.146	CDS	99780	100265	486	reverse	T5.146	virion	Known	Semi-Fit
T5.147	CDS	100269	101036	768	reverse	T5.147	unknown/other	Unknown	Not Fit
T5.148	CDS	101036	101548	513	reverse	T5.148	unknown/other	Unknown	Fit
T5.150	CDS	103002	103634	633	reverse	T5.150	chaperonins	Known	Semi-Fit
T5.151	CDS	103638	104132	495	reverse	T5.151	virion	Known	Not Fit
T5.152	CDS	104135	105346	1212	reverse	T5.152	virion	Known	Not Fit
T5.153	CDS	105346	105783	438	reverse	T5.153	unknown/other	Known	Not Fit
T5.154	CDS	105773	106606	834	reverse	T5.154	unknown/other	Unknown	Not Fit
T5.155	CDS	106618	107934	1317	reverse	T5.155	replication	Known	Semi-Fit
T5.156	CDS	107934	108416	483	reverse	T5.156	unknown/other	Known	Fit
T5.159	CDS	110826	110954	129	forward	T5.159	unknown/other	Unknown	Not Fit
T5.160	CDS	110954	111061	108	forward	T5.160	unknown/other	Unknown	Not Fit
T5.161	CDS	111058	111252	195	forward	T5.161	unknown/other	Unknown	Not Fit
T5.162	CDS	111245	111490	246	forward	T5.162	unknown/other	Unknown	Not Fit
thy	CDS	47022	47861	840	reverse	T5.092	nucleotide metabolism	Known	Not Fit
tRNAA(UGC)	tRNA	31714	31788	75	reverse	T5t11	tRNA
tRNAC(GCA)	tRNA	34546	34621	76	reverse	T5t18	tRNA
tRNAD(GUC)	tRNA	33578	33654	77	reverse	T5t16	tRNA
tRNAE(UUC)	tRNA	35257	35333	77	reverse	T5t21	tRNA
tRNAF(GAA)	tRNA	35096	35170	75	reverse	T5t19	tRNA
tRNAfM(CAU)	tRNA	32428	32505	78	reverse	T5t14	tRNA
tRNAG1(UCC)	tRNA	29177	29252	76	reverse	T5t04	tRNA
tRNAH(GUG)	tRNA	30206	30283	78	reverse	T5t07	tRNA
tRNAI1(GAU)	tRNA	28210	28286	77	reverse	T5t02	tRNA
tRNAI2(CAU)	tRNA	37086	37163	78	reverse	T5t23	tRNA
tRNAK(UUU)	tRNA	32162	32239	78	reverse	T5t13	tRNA
tRNAL1(UAG)	tRNA	31624	31708	85	reverse	T5t10	tRNA
tRNAM(CAU)	tRNA	28038	28113	76	reverse	T5t01	tRNA
tRNAN(GUU)	tRNA	33952	34029	78	reverse	T5t17	tRNA
tRNAP(UGG)	tRNA	32512	32588	77	reverse	T5t15	tRNA
tRNAQ1(UUG)	tRNA	29260	29337	78	reverse	T5t05	tRNA
tRNAQ2(CUG)	tRNA	29344	29419	76	reverse	T5t06	tRNA
tRNAR	tRNA	40773	40847	75	reverse	T5t25	tRNA
tRNAS1(UGA)	tRNA	30845	30934	90	reverse	T5t08	tRNA
tRNAS2(GGA)	tRNA	30942	31035	94	reverse	T5t09	tRNA
tRNAS3(GCU)	tRNA	37170	37258	89	reverse	T5t24	tRNA
tRNAT(UGU)	tRNA	28667	28741	75	reverse	T5t03	tRNA
tRNAV(UAC)	tRNA	32081	32154	74	reverse	T5t12	tRNA
tRNAW(CCA)	tRNA	35177	35247	71	reverse	T5t20	tRNA
tRNAY(GUA)	tRNA	35340	35427	88	reverse	T5t22	tRNA

## Sheet: SourceData__Fig6a_6b__SUSP1
Name	Type	Minimum	Maximum	Length	Direction	locus_tag	class	Annotation quality	Fit
AVU07_agp001	CDS	22	1623	1602	forward	AVU07_agp001	replication	Known	Semi-Fit
AVU07_agp002	CDS	1641	3107	1467	forward	AVU07_agp002	replication	Ambiguous	Fit
AVU07_agp003	CDS	3107	3607	501	forward	AVU07_agp003	unknown/other	Unknown	Not Fit
AVU07_agp004	CDS	3607	3939	333	forward	AVU07_agp004	virion	Ambiguous	Not Fit
AVU07_agp005	CDS	3950	5296	1347	forward	AVU07_agp005	chaperonins	Known	Not Fit
AVU07_agp006	CDS	5309	5686	378	forward	AVU07_agp006	chaperonins	Ambiguous	Fit
AVU07_agp007	CDS	5717	6826	1110	forward	AVU07_agp007	virion	Known	Fit
AVU07_agp008	CDS	6848	7300	453	forward	AVU07_agp008	unknown/other	Unknown	Not Fit
AVU07_agp009	CDS	7300	7782	483	forward	AVU07_agp009	unknown/other	Unknown	Not Fit
AVU07_agp010	CDS	7779	8180	402	forward	AVU07_agp010	unknown/other	Unknown	Fit
AVU07_agp011	CDS	8155	8754	600	forward	AVU07_agp011	unknown/other	Unknown	Not Fit
AVU07_agp012	CDS	8755	10107	1353	forward	AVU07_agp012	virion	Ambiguous	Fit
AVU07_agp013	CDS	10123	10569	447	forward	AVU07_agp013	virion	Ambiguous	Fit
AVU07_agp014	CDS	10649	11059	411	forward	AVU07_agp014	chaperonins	Ambiguous	Fit
AVU07_agp015	CDS	11074	11301	228	forward	AVU07_agp015	chaperonins	Ambiguous	Not Fit
AVU07_agp016	CDS	11301	13541	2241	forward	AVU07_agp016	replication	Known	Fit
AVU07_agp017	CDS	13541	14338	798	forward	AVU07_agp017	virion	Ambiguous	Not Fit
AVU07_agp018	CDS	14338	14679	342	forward	AVU07_agp018	unknown/other	Unknown	Fit
AVU07_agp019	CDS	14679	15656	978	forward	AVU07_agp019	chaperonins	Ambiguous	Not Fit
AVU07_agp020	CDS	15656	16279	624	forward	AVU07_agp020	virion	Ambiguous	Semi-Fit
AVU07_agp021	CDS	16279	16698	420	forward	AVU07_agp021	virion	Ambiguous	Semi-Fit
AVU07_agp022	CDS	16698	18167	1470	forward	AVU07_agp022	virion	Known	Semi-Fit
AVU07_agp023	CDS	18170	19027	858	forward	AVU07_agp023	virion	Ambiguous	Fit
AVU07_agp024	CDS	19027	19341	315	forward	AVU07_agp024	unknown/other	Unknown	Fit
AVU07_agp025	CDS	19344	20471	1128	forward	AVU07_agp025	virion	Known	Not Fit
AVU07_agp026	CDS	20514	22862	2349	forward	AVU07_agp026	virion	Known	Not Fit
AVU07_agp027	CDS	22942	23139	198	forward	AVU07_agp027	unknown/other	Unknown	Fit
AVU07_agp028	CDS	23136	23510	375	forward	AVU07_agp028	lysis	Known	Not Fit
AVU07_agp029	CDS	23550	24446	897	reverse	AVU07_agp029	nucleotide metabolism	Known	Not Fit
AVU07_agp030	CDS	24448	24993	546	reverse	AVU07_agp030	nucleotide metabolism	Known	Not Fit
AVU07_agp031	CDS	24990	25259	270	reverse	AVU07_agp031	unknown/other	Unknown	Not Fit
AVU07_agp032	CDS	25256	25774	519	reverse	AVU07_agp032	unknown/other	Unknown	Not Fit
AVU07_agp033	CDS	25776	26276	501	reverse	AVU07_agp033	unknown/other	Unknown	Not Fit
AVU07_agp034	CDS	26261	26620	360	reverse	AVU07_agp034	unknown/other	Unknown	Not Fit
AVU07_agp035	CDS	26622	26921	300	reverse	AVU07_agp035	transcription	Ambiguous	Not Fit
AVU07_agp036	CDS	26914	27117	204	reverse	AVU07_agp036	unknown/other	Unknown	Not Fit
AVU07_agp037	CDS	27119	27499	381	reverse	AVU07_agp037	unknown/other	Unknown	Not Fit
AVU07_agp038	CDS	28031	28471	441	reverse	AVU07_agp038	unknown/other	Unknown	Semi-Fit
AVU07_agp039	CDS	28474	29061	588	reverse	AVU07_agp039	unknown/other	Unknown	Not Fit
AVU07_agp040	CDS	29511	30611	1101	reverse	AVU07_agp040	replication	Known	Not Fit
AVU07_agp041	CDS	30611	30796	186	reverse	AVU07_agp041	unknown/other	Unknown	Not Fit
AVU07_agp042	CDS	30793	30999	207	reverse	AVU07_agp042	unknown/other	Unknown	Not Fit
AVU07_agp043	CDS	31008	31220	213	reverse	AVU07_agp043	unknown/other	Unknown	Not Fit
AVU07_agp044	CDS	31239	31451	213	reverse	AVU07_agp044	unknown/other	Unknown	Not Fit
AVU07_agp045	CDS	31503	32030	528	reverse	AVU07_agp045	unknown/other	Known	Not Fit
AVU07_agp046	CDS	32041	34740	2700	reverse	AVU07_agp046	replication	Known	Fit
AVU07_agp047	CDS	34998	35420	423	forward	AVU07_agp047	unknown/other	Unknown	Not Fit
AVU07_agp048	CDS	35422	36225	804	forward	AVU07_agp048	virion	Ambiguous	Fit
AVU07_agp049	CDS	36286	37029	744	forward	AVU07_agp049	nucleotide metabolism	Known	Not Fit
AVU07_agp050	CDS	37041	37232	192	forward	AVU07_agp050	unknown/other	Unknown	Not Fit
AVU07_agp051	CDS	37225	39216	1992	forward	AVU07_agp051	replication	Ambiguous	Not Fit
AVU07_agp052	CDS	39191	39469	279	forward	AVU07_agp052	unknown/other	Unknown	Not Fit
AVU07_agp053	CDS	39466	39603	138	forward	AVU07_agp053	unknown/other	Unknown	Not Fit
AVU07_agp054	CDS	39689	40540	852	forward	AVU07_agp054	unknown/other	Unknown	Fit
AVU07_agp055	CDS	40603	41643	1041	forward	AVU07_agp055	replication	Ambiguous	Fit
AVU07_agp056	CDS	41633	42133	501	forward	AVU07_agp056	unknown/other	Known	Not Fit
AVU07_agp057	CDS	42138	42347	210	forward	AVU07_agp057	unknown/other	Unknown	Not Fit
AVU07_agp058	CDS	42347	43102	756	forward	AVU07_agp058	nucleotide metabolism	Ambiguous	Not Fit
AVU07_agp059	CDS	43083	43406	324	forward	AVU07_agp059	unknown/other	Unknown	Not Fit
AVU07_agp060	CDS	43399	43734	336	forward	AVU07_agp060	unknown/other	Unknown	Not Fit
AVU07_agp061	CDS	43787	46021	2235	forward	AVU07_agp061	nucleotide metabolism	Known	Fit
AVU07_agp062	CDS	46077	46352	276	forward	AVU07_agp062	unknown/other	Unknown	Not Fit
AVU07_agp063	CDS	46349	47422	1074	forward	AVU07_agp063	nucleotide metabolism	Known	Not Fit
AVU07_agp064	CDS	47422	47664	243	forward	AVU07_agp064	nucleotide metabolism	Known	Not Fit
AVU07_agp065	CDS	47657	47857	201	forward	AVU07_agp065	unknown/other	Unknown	Not Fit
AVU07_agp066	CDS	47907	50048	2142	forward	AVU07_agp066	nucleotide metabolism	Known	Not Fit
AVU07_agp067	CDS	50057	50620	564	forward	AVU07_agp067	unknown/other	Known	Not Fit
AVU07_agp068	CDS	50780	51172	393	forward	AVU07_agp068	unknown/other	Unknown	Not Fit
AVU07_agp069	CDS	51172	51657	486	forward	AVU07_agp069	nucleotide metabolism	Known	Not Fit
AVU07_agp070	CDS	51620	51898	279	forward	AVU07_agp070	unknown/other	Unknown	Not Fit
AVU07_agp071	CDS	51914	52171	258	forward	AVU07_agp071	unknown/other	Unknown	Not Fit
AVU07_agp072	CDS	52183	52494	312	forward	AVU07_agp072	unknown/other	Unknown	Not Fit
AVU07_agp073	CDS	52547	53062	516	forward	AVU07_agp073	unknown/other	Unknown	Not Fit
AVU07_agp074	CDS	53055	53333	279	forward	AVU07_agp074	unknown/other	Unknown	Not Fit
AVU07_agp075	CDS	53344	54225	882	forward	AVU07_agp075	nucleotide metabolism	Known	Not Fit
AVU07_agp076	CDS	54234	54725	492	forward	AVU07_agp076	unknown/other	Known	Not Fit
AVU07_agp077	CDS	54742	56559	1818	forward	AVU07_agp077	nucleotide metabolism	Known	Not Fit
AVU07_agp078	CDS	56613	56828	216	forward	AVU07_agp078	unknown/other	Unknown	Not Fit
AVU07_agp079	CDS	56825	57160	336	forward	AVU07_agp079	unknown/other	Unknown	Not Fit
AVU07_agp080	CDS	57142	57321	180	forward	AVU07_agp080	unknown/other	Unknown	Not Fit
AVU07_agp081	CDS	57384	59756	2373	forward	AVU07_agp081	lysis	Known	Semi-Fit
AVU07_agp082	CDS	59835	60956	1122	forward	AVU07_agp082	lysis	Known	Not Fit
AVU07_agp083	CDS	61058	61606	549	forward	AVU07_agp083	unknown/other	Unknown	Not Fit
AVU07_agp084	CDS	61584	62279	696	forward	AVU07_agp084	translation	Known	Not Fit
AVU07_agp085	CDS	62291	62755	465	forward	AVU07_agp085	unknown/other	Unknown	Not Fit
AVU07_agp086	CDS	62808	63155	348	forward	AVU07_agp086	lysis	Known	Not Fit
AVU07_agp087	CDS	63049	63318	270	forward	AVU07_agp087	lysis	Known	Not Fit
AVU07_agp088	CDS	63315	63584	270	forward	AVU07_agp088	unknown/other	Unknown	Not Fit
AVU07_agp089	CDS	63586	63747	162	forward	AVU07_agp089	unknown/other	Unknown	Fit
AVU07_agp090	CDS	63740	64144	405	forward	AVU07_agp090	unknown/other	Unknown	Not Fit
AVU07_agp091	CDS	64147	64473	327	forward	AVU07_agp091	unknown/other	Unknown	Not Fit
AVU07_agp092	CDS	64448	64705	258	forward	AVU07_agp092	unknown/other	Unknown	Not Fit
AVU07_agp093	CDS	64698	64898	201	forward	AVU07_agp093	unknown/other	Unknown	Not Fit
AVU07_agp094	CDS	64900	65694	795	forward	AVU07_agp094	nucleotide metabolism	Ambiguous	Not Fit	Macro domain
AVU07_agp095	CDS	66199	66405	207	forward	AVU07_agp095	unknown/other	Unknown	Not Fit
AVU07_agp096	CDS	66418	66579	162	forward	AVU07_agp096	unknown/other	Unknown	Not Fit
AVU07_agp097	CDS	66668	67048	381	forward	AVU07_agp097	unknown/other	Unknown	Not Fit
AVU07_agp098	CDS	67135	67392	258	forward	AVU07_agp098	unknown/other	Unknown	Not Fit
AVU07_agp099	CDS	67484	67996	513	forward	AVU07_agp099	unknown/other	Unknown	Not Fit
AVU07_agp100	CDS	68080	68376	297	forward	AVU07_agp100	unknown/other	Unknown	Not Fit
AVU07_agp101	CDS	68370	68717	348	forward	AVU07_agp101	unknown/other	Unknown	Not Fit
AVU07_agp102	CDS	68784	69056	273	forward	AVU07_agp102	unknown/other	Unknown	Not Fit
AVU07_agp103	CDS	69145	69552	408	forward	AVU07_agp103	unknown/other	Unknown	Not Fit
AVU07_agp104	CDS	69637	69885	249	forward	AVU07_agp104	unknown/other	Unknown	Not Fit
AVU07_agp105	CDS	69970	70527	558	forward	AVU07_agp105	unknown/other	Unknown	Not Fit
AVU07_agp106	CDS	70591	70821	231	forward	AVU07_agp106	unknown/other	Unknown	Not Fit
AVU07_agp107	CDS	70899	71120	222	forward	AVU07_agp107	unknown/other	Unknown	Not Fit
AVU07_agp108	CDS	71213	71554	342	forward	AVU07_agp108	unknown/other	Unknown	Not Fit
AVU07_agp109	CDS	71752	72279	528	forward	AVU07_agp109	unknown/other	Unknown	Not Fit
AVU07_agp110	CDS	72341	72604	264	forward	AVU07_agp110	unknown/other	Unknown	Not Fit
AVU07_agp111	CDS	72668	72919	252	forward	AVU07_agp111	unknown/other	Unknown	Not Fit
AVU07_agp112	CDS	74614	75228	615	reverse	AVU07_agp112	unknown/other	Unknown	Not Fit
AVU07_agp113	CDS	75225	75695	471	reverse	AVU07_agp113	unknown/other	Unknown	Not Fit
AVU07_agp114	CDS	75738	75974	237	reverse	AVU07_agp114	unknown/other	Unknown	Not Fit
AVU07_agp115	CDS	75978	76067	90	reverse	AVU07_agp115	unknown/other	Unknown	Not Fit
AVU07_agp116	CDS	76049	76555	507	reverse	AVU07_agp116	unknown/other	Unknown	Not Fit
AVU07_agp117	CDS	76552	76773	222	reverse	AVU07_agp117	unknown/other	Unknown	Not Fit
AVU07_agp118	CDS	76770	77456	687	reverse	AVU07_agp118	unknown/other	Unknown	Not Fit
AVU07_agp119	CDS	77535	78125	591	reverse	AVU07_agp119	unknown/other	Unknown	Not Fit
AVU07_agp120	CDS	78125	78469	345	reverse	AVU07_agp120	unknown/other	Unknown	Not Fit
AVU07_agp121	CDS	78462	78755	294	reverse	AVU07_agp121	unknown/other	Unknown	Not Fit
AVU07_agp122	CDS	78755	79144	390	reverse	AVU07_agp122	unknown/other	Unknown	Not Fit
AVU07_agp123	CDS	79137	79535	399	reverse	AVU07_agp123	unknown/other	Unknown	Not Fit
AVU07_agp124	CDS	79585	80049	465	reverse	AVU07_agp124	lysis	Known	Not Fit
AVU07_agp125	CDS	80052	80936	885	reverse	AVU07_agp125	virion	Known	Not Fit
AVU07_agp126	CDS	80929	81303	375	reverse	AVU07_agp126	unknown/other	Unknown	Not Fit
AVU07_agp127	CDS	81349	81939	591	reverse	AVU07_agp127	unknown/other	Unknown	Not Fit
AVU07_agp128	CDS	81933	82166	234	reverse	AVU07_agp128	unknown/other	Unknown	Not Fit
AVU07_agp129	CDS	82148	82309	162	reverse	AVU07_agp129	unknown/other	Unknown	Not Fit
AVU07_agp130	CDS	82558	82929	372	forward	AVU07_agp130	unknown/other	Unknown	Fit
AVU07_agp131	CDS	83010	84425	1416	forward	AVU07_agp131	unknown/other	Ambiguous	Not Fit	"Putative RNA binding protein", DUF2828, VWFA domain containing protein
AVU07_agp132	CDS	90543	90743	201	forward	AVU07_agp132	unknown/other	Unknown	Not Fit
AVU07_agp133	CDS	89409	90143	735	forward	AVU07_agp133	unknown/other	Unknown	Not Fit
AVU07_agp134	CDS	88394	88951	558	forward	AVU07_agp134	unknown/other	Unknown	Semi-Fit
AVU07_agp135	CDS	88136	88348	213	forward	AVU07_agp135	unknown/other	Unknown	Not Fit
AVU07_agp136	CDS	86713	87117	405	forward	AVU07_agp136	unknown/other	Unknown	Not Fit
AVU07_agp137	CDS	85762	85935	174	forward	AVU07_agp137	unknown/other	Unknown	Semi-Fit
AVU07_agp138	CDS	84877	85047	171	forward	AVU07_agp138	unknown/other	Unknown	Not Fit
AVU07_agt001	tRNA	84592	84665	74	forward	AVU07_agt001	tRNA
AVU07_agt002	tRNA	84676	84750	75	forward	AVU07_agt002	tRNA
AVU07_agt003	tRNA	85237	85311	75	forward	AVU07_agt003	tRNA
AVU07_agt004	tRNA	85742	85814	73	forward	AVU07_agt004	tRNA
AVU07_agt005	tRNA	85900	85972	73	forward	AVU07_agt005	tRNA
AVU07_agt006	tRNA	86253	86326	74	forward	AVU07_agt006	tRNA
AVU07_agt007	tRNA	87462	87536	75	forward	AVU07_agt007	tRNA
AVU07_agt008	tRNA	87547	87619	73	forward	AVU07_agt008	tRNA
AVU07_agt009	tRNA	87629	87701	73	forward	AVU07_agt009	tRNA
AVU07_agt010	tRNA	87711	87782	72	forward	AVU07_agt010	tRNA
AVU07_agt011	tRNA	87793	87865	73	forward	AVU07_agt011	tRNA
AVU07_agt012	tRNA	87965	88036	72	forward	AVU07_agt012	tRNA
AVU07_agt013	tRNA	88042	88116	75	forward	AVU07_agt013	tRNA
AVU07_agt014	tRNA	88298	88371	74	forward	AVU07_agt014	tRNA
AVU07_agt015	tRNA	88960	89032	73	forward	AVU07_agt015	tRNA
AVU07_agt016	tRNA	89038	89113	76	forward	AVU07_agt016	tRNA
AVU07_agt017	tRNA	89124	89196	73	forward	AVU07_agt017	tRNA
AVU07_agt018	tRNA	89316	89388	73	forward	AVU07_agt018	tRNA
AVU07_agt019	tRNA	90246	90318	73	forward	AVU07_agt019	tRNA

## Sheet: SourceData__Fig6a_6b__PTXU04
Name	Sequence Name	Minimum	Maximum	Length	Direction	Annotated translation	NCBI Feature Key	new_locus_tag	locus_tag	class	Annotation quality	Fit
PTXU04_00001	NC_048193	246	992	747	forward	MTPETRAGFILEYIEGDLTDQLLAAKYGLDDYQFKTAVHIGTGNIIKPEPLTRGLKRGMRNSMAVTHLATKTLDAEEMALSPLQSAEIIEPKARDLALFLNNAELSFANNVLRGMNATAAAAASFEIFNKQLADKKAAELLRSSHVADYLASMKGKSLFAPVRNKAYLEAVLWQVIDRGLQLRQEVDTLTGLPVEGQCKYDPKSVIAASALLSRLKGWDNVEQGQGEAETQRDRLRRLQANFKQNGGE	CDS	HOV50_gp01	PTXU04_00001	replication	Ambiguous	Fit
PTXU04_00002	NC_048193	992	2623	1632	forward	MSKRDVWEFTNTDEDVWMLVDYLEKKANSVNFTFEDDSEMDAFFLKCRNEFQFFAERCLVIRGKDNTIAPIRLNKAQQYMNAIAAWQMHHTGKVRIVVVKGRQQGMSTTVQARAYWKTIHTEAYHSLIMAHQAKSSSALFDMTKRYHQHCPPDLQPVKGHDNGMMLSFPELDSKYAVATAGSTSAGRGLTASFFHGSEVGFFDDGAEIASGIMQAIPNADGTEVYLESTANGASGYFYTQWMLAAPAVNDSLTDADSSGFIRVFVPWFWQDEYRSPAPDSFVYSDEESKYARLYGLDRDQMFWRRKQIKLLDGDSRRFDRDYPATAELAFQATGDNLLITGDMVASALYWAKSGKLDPVGATVMGVDVAAMGDDSTAFVVRRGRVVLHCEKLSKASNGE…	CDS	HOV50_gp02	PTXU04_00002	replication	Known	Not Fit
PTXU04_00003	NC_048193	2683	3519	837	forward	MTVTVKLITEQTTNKLVDSVNAAQAMGWFPVCGVVCFNARYTQLMTLDTDATEVPACNYFIVDAADSVSFTQRVNQLLDINPGAVCLSPVQYSHARYIQAYGDNVDDNRPVSAVFRASFTTTGLALNQYVTTDNTPQVVVFNAQALPNAALGTLDNATGIFTAARRIVGTLAITCQVRRTTGGAAAVTWGFQVETSPDGVTWTPTAGSARYINLRGAGDNNVLQVIGLTSAVDIPSGTRLRITQMTDTSSANVGLAALPAMLGGATAAGLVFSLITTL	CDS	HOV50_gp03	PTXU04_00003	unknown/other	Unknown	Semi-Fit
PTXU04_00004	NC_048193	3561	5009	1449	forward	MELTVAGGYFIPGKTPQIINKVNELIALGYVPYGTPTYNEASGWVSQLMVLGYGGSATDYTLTTGYLDKTPYFPKKPPVNGNWVLLGSLLARSNNFYVHAWLDGVAAGPLINIDTGTTGTLPISRGGTGATTELDARNNLELGAEDDVTFNSVTSRKRNTGTSAFIAQGVDGYTPASSFTTQMYDTAGTTLLGQGEFRANNNGTLQIINRDPVGSTSYFWTFGRDGTTEFPGQTIIPATPGKPCILRSGAPVLQFEETDTGKVYTMVADGSGLRINANNTSGPIVWGYSGTTSRLQLPGIEGNIQMYSGTTTSLGVITTGGGTTAVGTRNQFEVTTSAGFYLVRRNTQNTTGQYIINFPTSAGTLALAGTSGINFKHDITDADLLEAVNRIDALRMVNF…	CDS	HOV50_gp04	PTXU04_00004	virion	Known	Semi-Fit
PTXU04_00005	NC_048193	5042	5230	189	forward	MAGRQVSYTTRSFTEIVNRLDPKRLSTPEAVYVFDNGKVKSEQPTLPGHDYRWTKDIENDNS	CDS	HOV50_gp05	PTXU04_00005	unknown/other	Unknown	Semi-Fit
PTXU04_00006	NC_048193	5217	5585	369	forward	MTTVNHAVIYTRGTGSDAIEIANYELASIIGECLHNAYPGYLWRVNAEIEGGIVNILCGDVSYESGATLMIADLEEPVAAKRHVLKAGGEILERARLHRGRMREHELVEAKRDIRGNIIGLN	CDS	HOV50_gp06	PTXU04_00006	unknown/other	Unknown	Not Fit
PTXU04_00007	NC_048193	5596	7977	2382	forward	MPNAQKGISESLVGRAPDTQSPYGGGGARGITQVNDDPYRANQIIPGAELDINQASFGEMDSFSQFEKEGDTLQAEEQTYDQPDDSGVAGMSETEWVDLGRRCYDTGRTFYRQGYQTQHINDTYLFKGRHEPGSKYYSEAFRNRSKVFRPLTRMASRSWEADIATALFLNDDYMHISPRNVTDQDADKAAAVLKEIVNLRLDKIWYPICIGAAQDSFINGPAIAKVFWWRETTVTKTDIPVLDEMGNLVGLETTENEIVVHDEPYIDLILPENFIFDPTAKANDVIGTGKYFIHRKMMSVDDVMVRMERGEWNMLSPGEILTCRWAMEDDATQQAKRGEGKPDPINNDNADTRYESVMVNEVFVRRDGIWYTYHMMGTQFLLEMPVELKNRYHHGRLPF…	CDS	HOV50_gp07	PTXU04_00007	replication	Ambiguous	Fit
PTXU04_00008	NC_048193	7958	8356	399	forward	MSQTSSKSPTSAHVVYARNINHIDMRQDDLMSDTLPVNYLYSKINIGEDAAHFFTETLLGADFDVRLREQFTAGFEKLLTANPANTSEIVEAQIACLTVIKIYETIGAQIEEKESSKQQLNQQQLDEDGETA	CDS	HOV50_gp08	PTXU04_00008	unknown/other	Unknown	Fit
PTXU04_00009	NC_048193	8353	9633	1281	forward	MTIQQDAMTRKATEVSKQQVIEENNAAAVAAGFTQQEIEGASDHLDAVEQTAEAKKSISDRVRENQAAQAKDSEDFLASIAERRRQHLAEGADEGFDLYGLDNDEESQDNQVQEEETEVEQDAQVQQEAAPQVDNNAPRFFTDANGNQKVELLVNGKVQVVDASRVIAAAQKLEAGDERLRQAAEERQRLERERAELEQLRLASQQTQQPSSTDADPDLKAKLRQGFERLYNEGDDSALDELVDTLAKGRQQAIPQVDTTQVVQQVIVEQNRKAWDHSLQVDAQTYESDPQYADVVGNPALSAKAAQYAQQLVRESNARDNNIRPLDIMVRAANMARNEARELAAALGYTGQQVTTTQQVNSRAAAVEARKSQVGQTVLGSGAQRESEAPKKAAVPDGG…	CDS	HOV50_gp09	PTXU04_00009	unknown/other	Unknown	Fit
PTXU04_00010	NC_048193	9656	10627	972	forward	MAGQLWGVERLGGFMYSDQLSQYLRKEVQPMMRFRQFCSAKEAFTYGRGDIFHWDIFTNVRTQGGRLKEGQALPETNFEIRQGSLQIDEFGNSVPYTKKLDNLSKVPVENIIQSALKDDCAKTLDYEAYSQFNQTRLVASPVSGTSATQVNIEAVAAAGDHTATVNDAALSLDHVKAIIDEMKERNIPGYDGDDYFALARPTTFRPIRNEIEELSKYVESGWRNIRLGEIGKYEGCRFVEQTNIPSKGWTNGKSDEAFFFGGDTVTEAVTDPEQIRGKLPTDYGRSKGVAWYYMGGFGIVHNQSQADDPQALQNRIIRWDSAS	CDS	HOV50_gp10	PTXU04_00010	virion	Known	Fit
PTXU04_00011	NC_048193	10671	10871	201	forward	MAQNKAYGMPINDSATGVHAKDTGDAKCGLSSLEKFKPEEYPVTEQARFSAGQRNEDVGGGFKLVQ	CDS	HOV50_gp11	PTXU04_00011	unknown/other	Unknown	Fit
PTXU04_00012	NC_048193	10886	11296	411	forward	MYSYDKSLLASYTLGTAGAVTFGTTPATTLPVSAIAELSHDASRVVEGAVVLGISAIYTSGTGTISVGDGTTADRYGVFTVDSTSTPGGPLKGKLVLTEEGYHMGVSNDVNTPQVFVLTYSGDAVLAAAQVTVGRY	CDS	HOV50_gp12	PTXU04_00012	unknown/other	Unknown	Not Fit
PTXU04_00013	NC_048193	11380	11685	306	forward	MKPSYNQDDSISWGQRTEFDVDAMNSQMDYGRMGDYLPPSDGTRGAEDDHPNIENFNIRDGYLQHKGLESFRPHDDCGTTVKPMYDQQAVYKGYGEKKRGY	CDS	HOV50_gp13	PTXU04_00013	unknown/other	Unknown	Not Fit
PTXU04_00014	NC_048193	11675	11956	282	forward	MAIKLDKTKPYGVIRGQQTGAVKLAFYQNGHYFDPKGEYVDLNPTPVKEPEAPVIPVKEPEPEVPVVVEEPVAAVKPKAKAKVQLPPGLPTKE	CDS	HOV50_gp14	PTXU04_00014	unknown/other	Unknown	Not Fit
PTXU04_00015	NC_048193	11960	12622	663	forward	MSNTLLGMSQRVARDAGYSGNIQSVAVVSGDAARIVQYVKDATTYIENLWGDWRFLWGGMLEGTVDTGETHIVPPLGHYRWDQARLMFDNHLVYPELFHNFSPYSTMLEQGYPTQFVIMPDSSIQMYPRPDKQFNFQFSWYRESVELVNDSDTPLVPARFCNTIVAYALWLYAMYDDAAELAAKSQAEYDKYLRLLEADQRPDGFPTNQSSGNFFSISAS	CDS	HOV50_gp15	PTXU04_00015	unknown/other	Unknown	Not Fit
PTXU04_00016	NC_048193	12626	14896	2271	forward	MANYDRFALQGGLDTATPYLSRQPGTLTAATNFSPETDGGYALEAGYERFDGQPAPSETVVYSLNMTDDVTGLLPGDVITGSTSGAVATVGAVFGKEIWCDVTNGVTFMPGENIGANVIEYLSTEAIDQRSYSPTATRTTILLMSPLAANTLEVGDALLGLSSAATVEVNIIKVTNADMWVYVSTLAGAVQIGETMVKGDGTEYKVNGEYEVEPMLASPDTPAGVFFYLSELRRAKIGVVPGINSVRGVWDLEGVVYSFRDADADSTKMYRSTVTGWQEVDLGFTMGWDTRPSTTTDDELGPGDSIRGVTSGATATVGWVGYIAQDHSSGYLTFTNVTGTFQAGEVIRNDTYSVDIGEVTAAATANVLPANGLYRFTNHNFFGGLNTFAMYGVNGVGNG…	CDS	HOV50_gp16	PTXU04_00016	virion	Ambiguous	Fit
PTXU04_00017	NC_048193	14896	16521	1626	forward	MANTYFNYMDPVEPGDRLESNKYNGDFSAIARAFDILPSPDALASNTGNYARSQGTSTAYTVTLPRFDGSFGYITGMQVLLNIHVNNTGAATLNINGLGPKPLVNLTTALGPLVANDLRAGTIYSIRYDGTRFQVVNTVSGAVNASQTAATQATTAATNAGTSATNAAASASAAATSASNAAASASTASSGVTAAANSASAASTSATNAANSASAANTSAGNAASSATAASGSATAAANSATAASGSASTANTRATAAAASATAAANSATQAAASAQTALNAIGDASFKAAVMGVLLTSSLDVGTVKFYALNIDPNVKYPGTTWVRLPVSQSIRTSLADASDVMTTVGADTVTLVTANIPSHSHTGTATIASTDLGNKTSTSFDYGTKTSSTKDYGNLT…	CDS	HOV50_gp17	PTXU04_00017	virion	Ambiguous	Fit
PTXU04_00018	NC_048193	16518	18134	1617	forward	MSNQYYNFINPAEAGTIVDPFDYNREMEKITEAFSVVPPASQLTSGTLNYSTDTGTGNDHIATLDDFDTDYVAGSNVALRINDASTGPSTLSVNGLAAKDVTLSVFGAVAAGDLFAEGVYTFVFNGERFQILEMGARYYTTAFEQLSIAQAKAALAAASEAAALSERNAAAASAANALTSANAITASKDAAAGSATSAANSASAAAGSATSAANSASAANTSAVNSASSATAAANSATAAANSATASDASATAAANSATAAAGSAADAATYAQEAIDIVNAPNFLDRVQAAILELELFPGCTEFFDADIDPNVKYPGTTWVRLPASTSLRMSNATGSDVNGTTGADSVTLSTNNLASHNHSVTMGTVSSTDLGTDTLASVDLGTDTLANTTIAAKTTSS…	CDS	HOV50_gp18	PTXU04_00018	virion	Ambiguous	Semi-Fit
PTXU04_00019	NC_048193	18134	19267	1134	forward	MSGLTNPAQSDSTTTNQPDQVLATSTPSSTSGALGASNIQNDASQQSNVASSMAQAAQAQQQQQQPQQQQAVPVASQPAPQQVTNGAVANNNNANAANNYQTVDQAYSQLTAQNSPMMQQAAATAQRQAARRGMGNSSMAVGMGQAATDAAAQNMASQMATQSQGQAQYNRSQTEAERAKQVQEGQTDRQLTEAERAALVQEGQGQQQITNQASQFAQSLEEQIRSGKVSEQQAQQQINNQASQFSQSLAEQIRSGKVTEAQAAEQIKNQASQFKDSLKQQQFEFNANLGLENAKLKQDAAQFATSIQANARGSYTDSVNNLLNNSSVNINNISSNPDLTTDQKNKLISQELSNRNNDLKYLQSLYGNVTSWSDKLK	CDS	HOV50_gp19	PTXU04_00019	virion	Ambiguous	Fit
PTXU04_00020	NC_048193	19277	19579	303	forward	MSFFGSFLDTASSAFNWLSNNKAALDLISGAAKGYGAYMQYKQGNQQMKLMQKQQENEQRRWNDTHGVIDSYDNSIPPGQQANSALLSGSMADAMKQGVK	CDS	HOV50_gp20	PTXU04_00020	unknown/other	Unknown	Fit
PTXU04_00021	NC_048193	19579	20535	957	forward	MAQAQGGTAGSSSTRGNGSLSAGASSRGGGLGGGLGGSNGGSNNAGNSKGNAASSNAASGASAGAAAAGATAAAAGDSKQTGGSLMGGLKSAVDSARSSRTAAAAPSTSAPQGTLSASDVAGIDSESHSAAANLAARDQGFRDTANAKTTAATMGGLGMAGSLVGNLASKLTAAAAPTEGSDLSANHNVGKAWANSVGPSKTVSMAASLAGGILGGPIGSALAGFALGIANDQAAKAANPQAMAATPQQIANRATFGQQAGTSSSDQYDATGASSGTNNSSNMMSSMSAAAQPGAGFQAADDFSEQRKVDNLNLGSII	CDS	HOV50_gp21	PTXU04_00021	unknown/other	Unknown	Not Fit
PTXU04_00022	NC_048193	20535	21092	558	forward	MGVSQEYIDQQKYYADAVQAYKANGMSHNAAWKKAEADWAAGERNVARNADTTGYKPQNADTKASQGVVPASQRNEDGTPINTASSGSNSSGNSTEAVRYRGSTSQTRVGTDTRVRGGTEASKAGQGMGNTDQGMAAAMKSATGKQFADSSDVQPVASKQNAWQGNRTPVNLASVQQRVLKSIGQ	CDS	HOV50_gp22	PTXU04_00022	unknown/other	Unknown	Semi-Fit
PTXU04_00023	NC_048193	21108	21794	687	forward	MSMMDAMSMGGQPPQQETQAPQTQPMDQKTLRMGGDDPAEMEKLYNKVMALISSEIWEGQGADQVSAQLMEDDSEPAEVVGKFTGFYLMMATAAARTNGGSFPPVVIVGAAAETSSQLTDLALMLKLISPEEADDTADAGALIGLEVLIAQGGNQMAPEEKQEYADIVKAVINASPNAQEIAEEGAEDAIEEVEEMGAPDDSAEEMEAQTDVDMAEKPQGMAAAMGGA	CDS	HOV50_gp23	PTXU04_00023	unknown/other	Unknown	Fit
PTXU04_00024	NC_048193	21794	22648	855	forward	MSIGEALAAMFAGAAGEAAGNRATEIRDEEKARLAEARELKMMALQQKYQTSEREASQAYGTSERKDTQAYNSAEKQKDRDFQSSERQASQAFQAGENAKSRAAQAGSDGVGPNGKRLQGTPQMEKDEDGNMTGRMIFTYRDGTVQVKAIDDLPGGDADTKSSKAQRESDAAAYAKKRVSEQAGLLSSDKEDFKDYGGSRTKAEEAYKQEYLNKNKGGGSNEELPGSGPKFQEGADLATKEAEKGYTANQQAMIARVKEKYPDASDDQIAAAIRANPQYAPMFK	CDS	HOV50_gp24	PTXU04_00024	unknown/other	Unknown	Fit
PTXU04_00025	NC_048193	22690	29283	6594	forward	MASNIDLSGLDLSQPNQQPATKKSEKTAPAIDLSTVNFDLSDVDFSGIGNEKAVTEPAKEDSWGDVIYKSLAAMPERMQRSWQGIKQGVAVKGQDLTDGVLAERLRNDPSYAAELGIDPATFTAAEGDTYATKLQKNKALYAAIDKAKAAELNKDADFVAARDEGLRLSNEIAKTAPKTGDEWSAKNLVSTILTGAQDMSPAILTSILLKRPVAGLAEMTGQAYGSYYQDSIDKGLSPAEADNRATMFAALEPITEAVPLGLIMKKGATSLTDLGKSAMAEGIQESATQAIQNGYDIGVLDEDMTVGQFLNDVAFSGVTGAGVGGVLHGAVQAPGMVKDWKDNRSVNNAIGDAAAESGQAVEGVDPNEYDAVRAEMGGGDVLDQMVEQASPAITEARKS…	CDS	HOV50_gp25	PTXU04_00025	unknown/other	Unknown	Fit
PTXU04_00026	NC_048193	29400	29774	375	forward	MDMGYYNMNKQIRVEMLVGMVTLTWSIVAAVFKQPVIIDELTGIMPGAWWVFSGIVIGGAQIYISRNPERWMGTFSHWCVAFFSCIFWCYLGMAAQAAAVGVVPILIFWSTAGVTLWELAHVRT	CDS	HOV50_gp26	PTXU04_00026	unknown/other	Unknown	Not Fit
PTXU04_00027	NC_048193	29761	29994	234	forward	MFELSSIPVDAPLPFIAIAVLFNLVRHALNLHHERKKEAAEEATNERIVVLSSKLAKAEQTIEHLREEVERLKNKGA	CDS	HOV50_gp27	PTXU04_00027	unknown/other	Unknown	Not Fit
PTXU04_00028	NC_048193	29991	30191	201	reverse	MAKGLRITRREGQSVYIGNDIVVTVENSENGNVGLRISAPPDVGIHRDLNRVPVELKIAASIKKGR	CDS	HOV50_gp28	PTXU04_00028	unknown/other	Unknown	Semi-Fit
PTXU04_00029	NC_048193	30184	30417	234	reverse	MDKSKALHDAGITIGIAVTTVLTTVPDAALVVWQTAPHLFQAVVPEEYLPVVSGVITLLVAISRVIKAKKAKAEKNG	CDS	HOV50_gp29	PTXU04_00029	lysis	Known	Not Fit
PTXU04_00030	NC_048193	30474	31004	531	reverse	MSTVREIIEEIIRVEGGYVDHPNDPGGATKYGITEKVARNAGYKGHMKDLPQSTAYEIYYNDYVVNTGFYVVAELDSAIGAEVVDTGVNMGPAVAGKFLQRALNAASGAGLVVDGKVGKRTINALDDFLRLRGSAGTKVLLKMLNSLQCVRYIELTESNAKNRSFIYGWVANRVNI	CDS	HOV50_gp30	PTXU04_00030	lysis	Known	Semi-Fit
PTXU04_00031	NC_048193	31001	31855	855	reverse	MTAKFKVTAFTVEKELDLSKPNEDAYFKPCTAGNEESIGLIAANPMQDEMTWVHNGITFLQFQYQKRKVPDKWLRAEFARRTKDKTFNRDEANAIYEQVKAEMWENVLPSNDYGWVAYDPDRDALFVGASPRVVEKVTQLLRQAFNSLPIESYLQPTAFCQMVRATLNIDREDEHPLELGDSLDLYGAFKATATFRKMDNLSGNDKVFSTLKDFPNVQAANFSYAGDEGYFACTRYTDMVVPYDKDKELDDCGDILLQYDKASRYLDILAEVCEPYVTEKGAKL	CDS	HOV50_gp31	PTXU04_00031	unknown/other	Unknown	Not Fit
PTXU04_00032	NC_048193	31839	32363	525	reverse	MANQTLTSWCAGCGTFHKADECPWKPAVSGVYEHTYTPNAPHVTSPNLSNRHYHTITTAKECSQCGGPHSVVFCPKGTYAKASPAVFKADPAVEHVPLKDTPVNPWDNQVGGQHYKEGIQPFEYAMANNLNSLEFSVVKYLRKKGDKADRIKDLNKAKDCLEKLIWWEEHDGKI	CDS	HOV50_gp32	PTXU04_00032	unknown/other	Unknown	Not Fit
PTXU04_00033	NC_048193	32363	32827	465	reverse	MNEEKLISNMTVGKHGEPANGKSIPAIMGVESSESTSTELYRSIPFAILQRRIHRQNRQMGWWDKPREMGTLLCLVHSEISEAMEGARKNLMDDHLPHRSMLEVELADAIIRILDIAESENLDVIGAIIEKVAYNRKRADHQPGARAEAHGKKF	CDS	HOV50_gp33	PTXU04_00033	nucleotide metabolism	Known	Not Fit
PTXU04_00034	NC_048193	32820	32954	135	reverse	MAILWLNDLRKCDEHGHYSAKRWGEKCPVCSGKVGRKKGNEKDE	CDS	HOV50_gp34	PTXU04_00034	unknown/other	Unknown	Semi-Fit
PTXU04_00035	NC_048193	33014	35179	2166	reverse	MDARDYTYDIETYPNTFTFSARHVATGNRYRYEISDRRDDREKMFYFLNYLRNNDQRMVGFNNLWFDWEVVQWIYENPWCSVAGIYNKAMSRIKGDNTYPMWADARLVKQIDLLKIHHYDNKAKATSLKSLEIAMRMKQVEDLPFPVGTHLTNEQKDILWVYNDHDVDATTDFYIKSYDMIAFREELSEKYGSDFMNLNDTKIGSEVLIHALEKAGVQCYGKLGGKRVPRQTPRSQIVLAECILPYIRLEHPAFQMVQNYLMAQTIKETKGVFSDIRCTPEMVKWMDPKRVKVWLKGVKKPRRLAHLPADVDLTGAKFVAVSLHCRIDGFNYDFGTGGLHASLHRQIVRTGNGFTIVDLDVASYYPNLSIKNRIFPAHLSEVYCDVSEFLFNERNRVGK…	CDS	HOV50_gp35	PTXU04_00035	replication	Ambiguous	Not Fit
PTXU04_00036	NC_048193	35189	35869	681	reverse	MESEIMAQRIAAIHLIPANSALGSPIIAASISIFGEEKHRYDYVLQDWEKVTDHYGDDVFKKFIYSNVQTLVNSGAELIGANMMASRIVGRQTQHQCNATIWQNHYESHVSHYAYLYAVTNDKKQLMLKGHNFDGSTLNAANRFVAEQERSIPTMTDSPDKGLMMLEELFYKAKKLLGHDVDSPNVKILKTAAPSLATPSLPPLPGAPSLPPKLPGAPGLPPLPKL	CDS	HOV50_gp36	PTXU04_00036	unknown/other	Unknown	Not Fit
PTXU04_00037	NC_048193	35897	36208	312	reverse	MYNEKELKAALESQYNDQAKVKQTLTDELQDHLNNISMSQDRIESLLDAVYGRIFGNNPTTAGTVGEPVADGTSLVSLNRQARDLSVKLNEMGDKLTYLLNSL	CDS	HOV50_gp37	PTXU04_00037	unknown/other	Unknown	Semi-Fit
PTXU04_00038	NC_048193	36255	37331	1077	reverse	MAIQNSADQFLTGTGILVSGDPFRANTTGFQGVELKNGREEYFCAVAFPKDQPAATRFDELYALMQQVAATHKYAASYQATQWVGFHWKMEDGDAPQNVAKPGWKGCWVIKFKNGFQPQVFDVDQSAVPSPYNDTIGPDGKKVQQLKGAHTFPCGHYVRVLCSIKCNDSAPPQSGIYINFHMIQRVGYGTPIVSGPDYTSILNQAPAAALTGMSTMPVGGATPAMGAQPGMPGLPGAGMPPAGMPGLPGAGMPPATPAAPAVPGAGLPPAAPAPAAAPAVPPVAPVAPTPQSRMIATDYTYDQYIASGWTEEALVANGKMQPAAAAAPAAPMAPPAAPAAPMAPPAAPAAPGGHPYNA	CDS	HOV50_gp38	PTXU04_00038	unknown/other	Unknown	Fit
PTXU04_00039	NC_048193	37335	38510	1176	reverse	MEHFITGPSSAELWSNCKAYLQMRRNCPEEESGYQAQEGTTAHHFSEEAIKCGHYDVRQFVGQVYDRTGIECTEEMAEFCNVYTGRVKQLVDMCNALGVAVDIKSEYRVDLTHIHPGFFGTRDLHAIAIANNWAIVADLKFGRTFVSANDNRQLMCYALDIVLRYPNVEEVRFEIIQPRCLGATGAIRTATYTRAELELFAGVAAEYQAANHSNEIQLATAGPHCIWCEAIGRCRANAEYVMSMAEPVKFNPNLLSSEEVQKIIKQSKLVKNFIDGAYQWGLQLARQGTVMKDLKMVKVKSREAPKKSLTVEEAAKAIKLVTGMEPDMDKIAPRKIGALSEIRKTYGDAVAKMLSEPKTETLALRGIEEAGTPEQSPMMIALNQPITKLEK	CDS	HOV50_gp39	PTXU04_00039	unknown/other	Unknown	Not Fit
PTXU04_00040	NC_048193	38523	39257	735	reverse	MAFTIEQKYNLIVELIRANNMPGSVYELLEADLKSVFGGAVAKGLTPVGTAGNQQSFADAADEVAEEVAQSIGQETDATTLDKNGLPWDSRIHSAAKTFNADGTWKYLRGVDREVLVPQVEAELRGEVATAEEVEAPAVAPQAPVAPQPGLPPLAGVGLPPLAPQVPVAIDFPAIADESGATDEAMEQTAAALAHKHGADALEKLYGLFGITGGKTAKDIQSGYKFTFWQYATNDDFLRSQSVI	CDS	HOV50_gp40	PTXU04_00040	unknown/other	Unknown	Fit
PTXU04_00041	NC_048193	39399	41267	1869	forward	MAKRTARPYQAKVINEYFTCLHAGYKAPVIIMSTGAGKTFCFTSIVEQMVAAGHMCIVFCHRSELVRQISMSLATQELHHDFICSDKTRAICGNVQQAEFGRTYYRPGAPIIVASVQTVNARLKESPKSTPQRKAMREATLQLLMRCTFGVFDESHHLTRDNTFGRPLQYMNPQARYLLVTATPERADGKGMGAVSMQGSGIVDVVIKGPEMRWLIDQGNLCDYKIYEPPTEQADFTKVRVTASGDYNQQDQAREMDKAKITGDVVRHYQELINGKLTIVFCCDISHAQSVANAYQRAGIPAAVLHGGDDESTRFKTLQAFERREILVLVTVDLVSEGFDLPAIEAAQFLRRTMSLSWFMQAFGRVLRPSPGKDYAIILDHVGNWREHGLPDKPRVWSM…	CDS	HOV50_gp41	PTXU04_00041	replication	Known	Fit
PTXU04_00042	NC_048193	41396	41806	411	forward	MSQAEKKLFDHSAMKMQREYKGLLYRNNSGALPDRNGTLVRFGLGNDSKQLNEVWKSPDSIGGTPITITPDMVGRTFLVLTGFEFKKPGWHMTPGDKRAKAQHACILDWRQAGGIAGFVTDVTHIDYYIQEFKNGK	CDS	HOV50_gp42	PTXU04_00042	unknown/other	Unknown	Semi-Fit
PTXU04_00043	NC_048193	41796	41990	195	forward	MASNKELHPNNQKLAELIEEFGFEKVMAATGYKISTLAVYMKGHCGVIPDARLNIAITVLNSNK	CDS	HOV50_gp43	PTXU04_00043	unknown/other	Unknown	Not Fit
PTXU04_00044	NC_048193	42000	44420	2421	forward	MTYKPEQAQLFYAALTGMQNPPLVWQWFCDYDKERRDLAGWEYAYMNPAKLADLQARGCGVFTSVNGSTTGGRGKNDIDIFRAVFMDSDGAPFPDQWPVPPHAIVKRDDTHYHAYWFIDGDCSAMEWMIAQKQIALHFGSDESMVNPDRVMRVPGFLHQKSLDNRVLYELAELHADMPRYKLRDVISRFTLTDEKMMKMGEWVRQRSAQYVGGMDDFDDNEHNCKQFITYLKNRAEQSISGQGGNHVLFKTAAAGRDYQLSPQKTYELMLDYWDANNEPPWGDEMWPTVQNVYKYSQNGVGARSFAARLTEQAAMLPGMSLTPVEQAIYMPEAPVVDEKQQMAESVARLAAAIESGDDSMMQPDDMVYSSNHTRNAMLFMWLHCRKGEYLVDDGIMYQF…	CDS	HOV50_gp44	PTXU04_00044	replication	Known	Semi-Fit
PTXU04_00045	NC_048193	44417	44911	495	forward	MKPFYASKTPKELRDCWGTPQWLIDRLSLEFDFAIDAAADEHNRKFPLYFKQGLGFNWADFCPEGKWVWNNPPFSLVDPWVDQWIQCSESDRGVVSIVNAQTAARWFHKALEACSEARFSIGRVAFIHPVTGKRVAGNNLGQVLFVFEPGKLGEKRIGTFKGTK	CDS	HOV50_gp45	PTXU04_00045	nucleotide metabolism	Known	Not Fit
PTXU04_00046	NC_048193	44939	45127	189	forward	MKITPLKEWIEGHRSLTAAAEVLDVPKQNLSFALNKVKGATFVLEEDDGTLRLLREVAKRGA	CDS	HOV50_gp46	PTXU04_00046	unknown/other	Unknown	Not Fit
PTXU04_00047	NC_048193	45141	45323	183	reverse	MFYAAGLMLIAIIAMALSGIVKSFKAVVSDTDNATILFYAGATIFLVGLIIGCVQLLILM	CDS	HOV50_gp47	PTXU04_00047	unknown/other	Unknown	Not Fit
PTXU04_00048	NC_048193	45333	45584	252	reverse	MSNEPKHIDLCVNPNGLGDVLSDMLSIVNSDRSQGVFAVLGVVDGVQLVLAASDVEEYQVHDEELEIQLDDPVIFEQLKLTFH	CDS	HOV50_gp48	PTXU04_00048	unknown/other	Unknown	Not Fit
PTXU04_00049	NC_048193	45574	45888	315	reverse	MTILLIDGPRVGDRVANLPKGYHCCFHLDNHPDIASFNREYDRHKFIVDLIDGVEMMTDTNTAINVVNQARHGNLTVLAKHVVDLIVATNEAIIDAQEASRHVK	CDS	HOV50_gp49	PTXU04_00049	unknown/other	Unknown	Not Fit
PTXU04_00050	NC_048193	45885	46136	252	reverse	MAIKVFTPGEDYQMAQHKVNVFGRYLLCCIASADAPVTFDELASYTGYDKEHVRKAVKKLETAGVVTIHRGHREAALIKASFI	CDS	HOV50_gp50	PTXU04_00050	unknown/other	Unknown	Not Fit
PTXU04_00051	NC_048193	46126	46746	621	reverse	MKTITLTFNEALVLIAEGMTMNNVKSLANKLRNADAPAPVIYPSNDAYNDALKQVEILKQNLKSLNQQVYDYERALEKAKQTETTLRDELRNSGERNTRLCRRVEDLENDAKQDDESLKYFRKWVEGLRVATDADKGLATAGVFSQAIEMIKESNRLGDRVVDLESKLNKANDVIATVKAAYDADDFNDDKISLITSAVEAYYRGN	CDS	HOV50_gp51	PTXU04_00051	unknown/other	Unknown	Not Fit
PTXU04_00052	NC_048193	46743	47009	267	reverse	MFRFQINILREAEATYHIKREAAGYYVVDDNHRRITQTTPDKEQAVIWLRVMVVRLALKKLKLPVSPTAGLLAANTYSAFAYEVERVK	CDS	HOV50_gp52	PTXU04_00052	unknown/other	Unknown	Not Fit
PTXU04_00053	NC_048193	47079	47774	696	reverse	MSKKRNTAEVVEFNTNPSPVTRADKSPIEPRTVNQESYLEAIRTKSLIFASGEAGCGKTFIAACKAAEYLTDKIVERIVVTRPVLNADEDMGFLPGGLAEKFDPYFRPVKDTLIKRLGETHFKYCMEHGKIEIAPFAYMRGRSFDNAFIILDEAQNVTPKQMKLFLTRIGDNCIVVVNGDITQCDLPKGVPDGLSDALARFQDSDDVQGILFHKNDCVRSHICRLALEAYE	CDS	HOV50_gp53	PTXU04_00053	unknown/other	Ambiguous	Not Fit
PTXU04_00054	NC_048193	47820	48020	201	reverse	MGKYFGLLAVLGLWIVFIGGWIGWFLNLVHCLAYIGGGNASDSTAETVIRIVGIFTWLPGAIAGWM	CDS	HOV50_gp54	PTXU04_00054	unknown/other	Unknown	Not Fit
PTXU04_00055	NC_048193	48013	48501	489	reverse	MAITCDTLDEAIKQAERMSAVLNKPYCVVTHKGKYRAVQRVNHRYKHRVVWQNWQPIERYRVPVANTPMNKMIVERKSRVEAAKLLGILPRQLDTVRKKYGWKSPEKGVKVDINHLRKAMLTMTASDYAAVIGVFSSRIYKLCKQHNITRHVTRPRGSRKNG	CDS	HOV50_gp55	PTXU04_00055	unknown/other	Unknown	Semi-Fit
PTXU04_00056	NC_048193	48501	48692	192	reverse	MSLFKMLFGNAFSTPFAAALRDLAPPQRTEIVSYTKRYTRKGVRIIPLEVRALPGRSRGKARR	CDS	HOV50_gp56	PTXU04_00056	unknown/other	Unknown	Not Fit
PTXU04_00057	NC_048193	48761	49390	630	reverse	MSNIHVMADVENLSVEPNGPILTIGLVAFDITSGEIVAEFYERMDRNLAQKYGTPSLSTLKWWESQDEAARAEAYNGTSDPRNVARSLREWFYKYNLGNSGIWGNGSVMDIAQLEWWLRQTNPVISTYGHQYPWKYWNIYDMRTIMMLAGMQMPRTRPAHIQYHNALHDARYQVEWVCKAYAKLNNKPALPPQSQDVWPPDVDSFISAD	CDS	HOV50_gp57	PTXU04_00057	replication	Known	Not Fit
PTXU04_00058	NC_048193	49387	49626	240	reverse	MKTVNYYGHDVDVPDNATHLAADSDGTVYAFVGEPKLRNFIWWPEDGLLSGIGTCFDTDCPQLELPPGEWRDSLKEIKP	CDS	HOV50_gp58	PTXU04_00058	unknown/other	Unknown	Not Fit
PTXU04_00059	NC_048193	49623	50117	495	reverse	MIYICDLDGTLYDNRHRAHLMPTGDNRNSTEAWAQFNGACRGDKPIPNMLAIIKQLLASGEDVRFLTGRGKSAYLPTMDRLHNDLELSRTLIKLQMRPMDDHRSAEEFKADALLRLLKTYGTEKFTCFEDDPKVCAAFEALSDRVIVVQVDSLCAAVLDGESNK	CDS	HOV50_gp59	PTXU04_00059	unknown/other	Unknown	Not Fit
PTXU04_00060	NC_048193	50173	50352	180	reverse	MVYIREPSPSLVMHEAIHSAWDVLNHVGIRVDHDNHEALTYLAEYIFTETLKLWNKSSR	CDS	HOV50_gp60	PTXU04_00060	unknown/other	Unknown	Semi-Fit
PTXU04_00061	NC_048193	50430	50699	270	reverse	MMRGYVLTVELKAGAKLYHYPQQVGGHRWALTGAKVVPASLDETCDQLVKEGWLVPGDERNEWVLWQTASSNSKSTPENSGSTSVLKNT	CDS	HOV50_gp61	PTXU04_00061	unknown/other	Unknown	Not Fit
PTXU04_00062	NC_048193	50696	50980	285	reverse	MKYIIMIVAAYAAMAVGMNVAHANIKTHKYSFTTTYIVTEADKIPACIISGGGMPLVTPNTCDRAVRIMAQLIRKDDPTAILDFTLDGLELSKS	CDS	HOV50_gp62	PTXU04_00062	unknown/other	Unknown	Not Fit
PTXU04_00063	NC_048193	50977	51243	267	reverse	MNVNEALSIAPEGWELISFDNMGACQYKRDSHLLKRYRNGTWVCVARANDEREYESNAYLTAQAAIDDCRRAFESRREKLFLSLRTLK	CDS	HOV50_gp63	PTXU04_00063	unknown/other	Unknown	Not Fit
PTXU04_00064	NC_048193	51313	51564	252	reverse	MCPRLTRCVGYHPMATNKPHFRLTTYGKLNPGDLVWEPRWRNLRRALKVKAIKGNRNDTFLTIKFIYGEWMIRQPTDKCFASW	CDS	HOV50_gp64	PTXU04_00064	unknown/other	Unknown	Not Fit
PTXU04_00065	NC_048193	51512	52165	654	reverse	MKQSIIDAILRNAEHKSGIVERDKAICARRSAVAVRIRDYFLKQSGLSIEEILALKRDADHINDDLKAFGTVHAQVTSDYFYVNVCGHSHNLRIDGLHYGNRYDEARSLFADSGADVEHCIVPAWPVGEGLVYPYESARDELMAIDADAKALRKDYENLHSTLKAQLKPFRNVAALLKAWPEAAELIPATEKPQSTEIALDVSTLNALCGVPSDGNK	CDS	HOV50_gp65	PTXU04_00065	unknown/other	Unknown	Not Fit
PTXU04_00066	NC_048193	52165	52863	699	reverse	MIIWSLFDGSGLMGQPWAEAGHTVYCFNADEGDHGPYTKFGCRVEHPNIHYVNAWIDSLWTLKAIAGEWGTPDLIFAFPPCTDLAVSGAPAFPRKREKNPDFQIEATKTARIAEGLGCWFNVPYMVENPRGVLSTLWQKPDYTFQPWEFAGYLPEDDINPFFPEYIEARDMYPKTTNLWTGNGFRYPVKLPIPIPPGYSKQYHKLGGKSAKTKTIRSLTPRGFARAVYEANK	CDS	HOV50_gp66	PTXU04_00066	nucleotide metabolism	Known	Not Fit
PTXU04_00067	NC_048193	52860	53096	237	reverse	MIDFMKLLELVYIDGFRCEISSDGDRIMFVWRGYDDVLGQTYGISRVVSKMMLEHVNDPEGVIRCMVDCARKGLEKMQ	CDS	HOV50_gp67	PTXU04_00067	unknown/other	Unknown	Not Fit
PTXU04_00068	NC_048193	53093	53278	186	reverse	MAWAYCEHCGAPVVQPTAREILKEEVYCLSGCGRPQTVRGDTRNDAIDELFDRLERLEKRQ	CDS	HOV50_gp68	PTXU04_00068	unknown/other	Unknown	Semi-Fit
PTXU04_00069	NC_048193	53280	53507	228	reverse	MMTIEQALALTPGGFKLFYFIADMDTAYYRDRNGNEIHKLRGIYYAQYNGKWSGNLDSLEAAQAWLNDKKKWWGK	CDS	HOV50_gp69	PTXU04_00069	unknown/other	Unknown	Not Fit
PTXU04_00070	NC_048193	53504	53755	252	reverse	MLRLRVAKSNKGWGFGPQTMAINLKARVQYLAEREAISLSEVERRAGWKRGALFMVLKANNPRLKTLTELAAALNVTIGELIS	CDS	HOV50_gp70	PTXU04_00070	unknown/other	Unknown	Not Fit
PTXU04_00071	NC_048193	53727	53912	186	reverse	MSKSIIAIVLATLLAGCSANVGYNPNVSGQTGRAESDSPNAQQRAENAQASRDAAAKGGEK	CDS	HOV50_gp71	PTXU04_00071	unknown/other	Unknown	Not Fit
PTXU04_00072	NC_048193	53975	54091	117	reverse	MQSIITGLAFSLALWVMSMVAVWAVLRFVFGLPVELWR	CDS	HOV50_gp72	PTXU04_00072	unknown/other	Unknown	Not Fit
PTXU04_00073	NC_048193	54212	54559	348	reverse	MSNLPRIIAAVAHITDFPLERSEHQGDNIYFCDGATLVGTEEGHLITVSVTARNGEVYMVRVYGGNALYHNALNRAIKLDERNGKWYTMNGLTQGMAFSNLYDAMKHCGGIYGWF	CDS	HOV50_gp73	PTXU04_00073	unknown/other	Unknown	Not Fit
PTXU04_00074	NC_048193	54722	54985	264	reverse	MNTLARKAPEGTDWSIFVSKAMRHAVADLVDLDRLERYDDNFFAAIFPPHQFTTTRRLLAQHGIKSTVANRAKIMREAARMVKEASQ	CDS	HOV50_gp74	PTXU04_00074	unknown/other	Unknown	Semi-Fit
PTXU04_00075	NC_048193	54982	55242	261	reverse	MNKYPTPAEALAYAENTGRANVLPLGWVIKANKGHSIEIELYYGAHLMAVAYRDNLVRFRNLDSVQCNSFDEAMGKIVHHAWEMVS	CDS	HOV50_gp75	PTXU04_00075	unknown/other	Unknown	Not Fit
PTXU04_00076	NC_048193	55245	55559	315	reverse	MKALENIAALMAAENINMLDSEAVIASLKKTVAPEYNIRVYKDAQLFGKHISAIKPGDTVLHNGQVCTVSASNLSRGDFMGALLFGDSYSLGNKPVIVILNVRF	CDS	HOV50_gp76	PTXU04_00076	unknown/other	Unknown	Not Fit
PTXU04_00077	NC_048193	55626	55865	240	reverse	MQTIITKFLAPTNSRGARIVAKCWNGKVTIAYPCSEIKEAHTEAANALIADLKARTDIEWKIIASGETPDGTGFAYIIQ	CDS	HOV50_gp77	PTXU04_00077	unknown/other	Unknown	Not Fit
PTXU04_00078	NC_048193	55972	56298	327	reverse	MNNARANIINALHALENGKSAAEVTAWLQDAIDQLKPVVRPARLPAIEGYIVSEVGPVVSVRYPDGDEFARCILYTNYVIVHLRDRPPVHVRTLEDAIDYIKLVAALK	CDS	HOV50_gp78	PTXU04_00078	unknown/other	Unknown	Not Fit
PTXU04_00079	NC_048193	56295	56708	414	reverse	MRKVTVNHAVKQSFKYRNVRLQFTPFSVYLSCHNDWGLTVNTFKLADRCSSFVPKEERQKWADKVLAAYLKFKIRYKSEQVGVHTWRVARVHDDKRVGQIVKVGFKYVVCDAGTVPRHRFNNFNDAFNFIVNGGLNK	CDS	HOV50_gp79	PTXU04_00079	unknown/other	Unknown	Not Fit
PTXU04_00080	NC_048193	56701	57105	405	reverse	MPHPNQLKGAPGYRRYTSIPAAIKAARVRYQSTGRHYGIVQTADGEMAVRVHRPDSTLKFMWSTRTCADDMRHAVNECLNYSSVRLSFTTTGVYLIAPNVEMFKLADQEGDREQWTNDVMDLFLTCSIKGTNYA	CDS	HOV50_gp80	PTXU04_00080	unknown/other	Unknown	Not Fit
PTXU04_00081	NC_048193	57083	57421	339	reverse	MKTIAEIRAALVDLLAQIDDDGNYSIFEYYGQQLHIPKGWRMVREGKHTVTYTLIDASNVAFGKVRRTTEGHAWAYVDRDPGDAGYHATQLGALQGLIDRAWGSADAASQPA	CDS	HOV50_gp81	PTXU04_00081	unknown/other	Unknown	Semi-Fit
PTXU04_00082	NC_048193	57418	57777	360	reverse	MKTLSYYQNLRDDYACIIPKTAPAYELIEALDVLIASLQPKEEQPHFLGVPVNLPKGWGIAINHDSNNIIILSDQRGVRRAYVYRNIEGNHVIWWDGKYKTTVKTQKEAIEWLNREANK	CDS	HOV50_gp82	PTXU04_00082	unknown/other	Unknown	Not Fit
PTXU04_00083	NC_048193	57774	58028	255	reverse	MTEFEKWINNAHMTDKDSDPTQRNKANPYTHPYTNGAFDLLNSELIKELLVNAWFAGHETSQYSPNAYGDAKRHAREAIEGLTK	CDS	HOV50_gp83	PTXU04_00083	unknown/other	Unknown	Semi-Fit
PTXU04_00084	NC_048193	58025	58201	177	reverse	MQTISNIKLKFIGHTVILITTFAPGATIGQVLSHTYEPSQRDMWIDAVIAKILEGKFK	CDS	HOV50_gp84	PTXU04_00084	unknown/other	Unknown	Not Fit
PTXU04_00085	NC_048193	58185	58475	291	reverse	MQNKLLQQFYNDYAAWLDKGAPEGQPFYRHVGLCMSVTQAPYCLPRWHIKKQLEEAGLDPIYPFGGEYRFEIEFDGATMHLNHERIKWVKDHANNQ	CDS	HOV50_gp85	PTXU04_00085	unknown/other	Unknown	Not Fit
PTXU04_00086	NC_048193	58465	58752	288	reverse	MHNKNLQQFYNDYAAWLDAGAPEDDKQFTRGEGLCSQAMKRPYRVPLNEIKKQFAEAGLDSLYPFGGVPQFDIDLENRAMHLNPLRVQWVKDHAK	CDS	HOV50_gp86	PTXU04_00086	unknown/other	Unknown	Not Fit
PTXU04_00087	NC_048193	58742	59029	288	reverse	MNKLLQAFYNAYAAWLDAGAPHKQPFYRDAGLCHNLGKFGGDRDAYIEMGRQFEAAGLDFQYPFNDGEADYLTKSFNSDHHINPLRIKWVKDHAQ	CDS	HOV50_gp87	PTXU04_00087	unknown/other	Unknown	Not Fit
PTXU04_00088	NC_048193	59026	59196	171	reverse	MKPYVLCAKYNSRVTTLFKITLYGGESLATVVSRIKAQRDRARLVGIHLAIEDLLK	CDS	HOV50_gp88	PTXU04_00088	unknown/other	Unknown	Not Fit
PTXU04_00089	NC_048193	59165	59461	297	reverse	MTNQIIDAEDARYFRKLALRPTLAAICQQIFNAGFDVRNKIAAMGTLSQRDYDYWQEFIACALPSDWLVWANEDCVSHHMKIEMTEYYNEALRALRKI	CDS	HOV50_gp89	PTXU04_00089	unknown/other	Unknown	Not Fit
PTXU04_00090	NC_048193	59509	60306	798	reverse	MTNITFLIQTAERMIRDNTTTIGAICAEWNRINFEANTGLSFSTPTRRAKLIERLEAAIIELNSRDSRMGWDGKDNREFSGNSIAAAHDEAFKMDRERTANLLAGMAQRIVDGHDARITNHNDLCDLAKAPQHLYAGEELDLTVAFNRKEFERKQQQLTDFINKETPRYFVADSVYKVSKSGFVYRWVNESREWVDIQIGIRNLINMGALEVTEADINAYTTITNGRAVYSTDKGRHFVMLDGKHLYEFDDEYNAVSYANRINGL	CDS	HOV50_gp90	PTXU04_00090	unknown/other	Unknown	Not Fit
PTXU04_00091	NC_048193	60358	60540	183	reverse	MARITKALKVVNKENVVTILTMWGYNEASAKAKVEAGYDLAIKALPNDDAKGIATYVSFY	CDS	HOV50_gp91	PTXU04_00091	unknown/other	Unknown	Not Fit
PTXU04_00092	NC_048193	60636	61352	717	reverse	MTINIDDIMNHYGADLVDDAVDGAQLPTRKAAVFLAKNPCRHCGERERYVSSRGCVQCARDKNVSREYQKAKLAREIAVHKGESTYTGRPCKVCSNTIKYTLNAGCTHCAAVKRDAFRRNRAKAYHSDDSLIMWVNHAPAKGCEHYYQQIPALAARPDGGQWSVRYTDAKHLMPGGDRLLTGRDVMERPEFAQWLLNEMVMGVQRAGGHHDILPHIAAPLRAAYLDYCRRRKETRKKC	CDS	HOV50_gp92	PTXU04_00092	unknown/other	Unknown	Fit
