# Supplementary material for: CRISPRi-ART enables functional genomics of diverse bacteriophages using RNA-binding dCas13d
Source: Nat Microbiol. 2025 Feb 26;10(3):694–709. doi: 10.1038/s41564-025-01935-7 (PMC11879866; doi:10.1038/s41564-025-01935-7)
Supplement: Supplementary file 17 — Statistical data for supplementary figures where appropriate, compressed into a zip file and organized by supplementary figure number. [file 41564_2025_1935_MOESM17_ESM.zip]

Archive with 118 entries (93 files):
- Source Data for Supplementary Figures/
- __MACOSX/._Source Data for Supplementary Figures
- Source Data for Supplementary Figures/SuppFig9/
- __MACOSX/Source Data for Supplementary Figures/._SuppFig9
- Source Data for Supplementary Figures/SuppFig32/
- __MACOSX/Source Data for Supplementary Figures/._SuppFig32
- Source Data for Supplementary Figures/SuppFig33/
- __MACOSX/Source Data for Supplementary Figures/._SuppFig33
- Source Data for Supplementary Figures/SuppFig11/
- __MACOSX/Source Data for Supplementary Figures/._SuppFig11
- Source Data for Supplementary Figures/SuppFig29/
- __MACOSX/Source Data for Supplementary Figures/._SuppFig29
- Source Data for Supplementary Figures/SuppFig20/
- __MACOSX/Source Data for Supplementary Figures/._SuppFig20
- Source Data for Supplementary Figures/SuppFig27/
- __MACOSX/Source Data for Supplementary Figures/._SuppFig27
- Source Data for Supplementary Figures/SuppFig42/
- __MACOSX/Source Data for Supplementary Figures/._SuppFig42
- Source Data for Supplementary Figures/SuppFig21/
- __MACOSX/Source Data for Supplementary Figures/._SuppFig21
- Source Data for Supplementary Figures/SuppFig28/
- __MACOSX/Source Data for Supplementary Figures/._SuppFig28
- Source Data for Supplementary Figures/SuppFig36/
- __MACOSX/Source Data for Supplementary Figures/._SuppFig36
- Source Data for Supplementary Figures/SuppFig31/
- __MACOSX/Source Data for Supplementary Figures/._SuppFig31
- Source Data for Supplementary Figures/SuppFig38/
- __MACOSX/Source Data for Supplementary Figures/._SuppFig38
- Source Data for Supplementary Figures/SuppFig3/
- __MACOSX/Source Data for Supplementary Figures/._SuppFig3
- Source Data for Supplementary Figures/SuppFig4/
- __MACOSX/Source Data for Supplementary Figures/._SuppFig4
- Source Data for Supplementary Figures/SuppFig39/
- __MACOSX/Source Data for Supplementary Figures/._SuppFig39
- Source Data for Supplementary Figures/SuppFig30/
- __MACOSX/Source Data for Supplementary Figures/._SuppFig30
- Source Data for Supplementary Figures/SuppFig37/
- __MACOSX/Source Data for Supplementary Figures/._SuppFig37
- Source Data for Supplementary Figures/SuppFig2/
- __MACOSX/Source Data for Supplementary Figures/._SuppFig2
- Source Data for Supplementary Figures/SuppFig41/
- __MACOSX/Source Data for Supplementary Figures/._SuppFig41
- Source Data for Supplementary Figures/SuppFig23/
- __MACOSX/Source Data for Supplementary Figures/._SuppFig23
- Source Data for Supplementary Figures/SuppFig40/
- __MACOSX/Source Data for Supplementary Figures/._SuppFig40
- Source Data for Supplementary Figures/SuppFig22/
- __MACOSX/Source Data for Supplementary Figures/._SuppFig22
- Source Data for Supplementary Figures/SuppFig14/
- __MACOSX/Source Data for Supplementary Figures/._SuppFig14
- Source Data for Supplementary Figures/SuppFig9/SuppFig9.xlsx
- __MACOSX/Source Data for Supplementary Figures/SuppFig9/._SuppFig9.xlsx
- Source Data for Supplementary Figures/SuppFig32/SuppFig32.txt
- __MACOSX/Source Data for Supplementary Figures/SuppFig32/._SuppFig32.txt
- Source Data for Supplementary Figures/SuppFig33/SuppFig33.txt
- __MACOSX/Source Data for Supplementary Figures/SuppFig33/._SuppFig33.txt
- Source Data for Supplementary Figures/SuppFig11/SuppFig11c.xlsx
- __MACOSX/Source Data for Supplementary Figures/SuppFig11/._SuppFig11c.xlsx
- Source Data for Supplementary Figures/SuppFig29/SuppFig29.txt
- __MACOSX/Source Data for Supplementary Figures/SuppFig29/._SuppFig29.txt
- Source Data for Supplementary Figures/SuppFig20/SuppFig20.xlsx
- __MACOSX/Source Data for Supplementary Figures/SuppFig20/._SuppFig20.xlsx
- Source Data for Supplementary Figures/SuppFig27/T4_mismatch_analysis_fit_guides_of_nonfit_genes.csv
- __MACOSX/Source Data for Supplementary Figures/SuppFig27/._T4_mismatch_analysis_fit_guides_of_nonfit_genes.csv
- Source Data for Supplementary Figures/SuppFig27/T4_mismatch_analysis_nonfit_guides_of_nonfit_genes.csv
- __MACOSX/Source Data for Supplementary Figures/SuppFig27/._T4_mismatch_analysis_nonfit_guides_of_nonfit_genes.csv
- Source Data for Supplementary Figures/SuppFig27/T4_mismatch_analysis_fit_guides_of_fit_genes.csv
- __MACOSX/Source Data for Supplementary Figures/SuppFig27/._T4_mismatch_analysis_fit_guides_of_fit_genes.csv
- Source Data for Supplementary Figures/SuppFig42/SourceData__SuppFig42b.xlsx
- __MACOSX/Source Data for Supplementary Figures/SuppFig42/._SourceData__SuppFig42b.xlsx
- Source Data for Supplementary Figures/SuppFig42/SuppFig42a
- __MACOSX/Source Data for Supplementary Figures/SuppFig42/._SuppFig42a
- Source Data for Supplementary Figures/SuppFig21/.DS_Store
- __MACOSX/Source Data for Supplementary Figures/SuppFig21/._.DS_Store
- Source Data for Supplementary Figures/SuppFig21/SourceData__SuppFig21.txt
- __MACOSX/Source Data for Supplementary Figures/SuppFig21/._SourceData__SuppFig21.txt
- Source Data for Supplementary Figures/SuppFig28/Supfig_28_rawdata.csv
- __MACOSX/Source Data for Supplementary Figures/SuppFig28/._Supfig_28_rawdata.csv
- Source Data for Supplementary Figures/SuppFig36/SuppFig36.xlsx
- __MACOSX/Source Data for Supplementary Figures/SuppFig36/._SuppFig36.xlsx
- Source Data for Supplementary Figures/SuppFig31/SuppFig31.txt
- __MACOSX/Source Data for Supplementary Figures/SuppFig31/._SuppFig31.txt
- Source Data for Supplementary Figures/SuppFig38/SuppFig38.txt
- __MACOSX/Source Data for Supplementary Figures/SuppFig38/._SuppFig38.txt
- Source Data for Supplementary Figures/SuppFig3/Supfig_3_rawdata.csv
- __MACOSX/Source Data for Supplementary Figures/SuppFig3/._Supfig_3_rawdata.csv
- Source Data for Supplementary Figures/SuppFig4/SuppFig4.xlsx
- __MACOSX/Source Data for Supplementary Figures/SuppFig4/._SuppFig4.xlsx
- Source Data for Supplementary Figures/SuppFig39/SuppFig39.txt
- __MACOSX/Source Data for Supplementary Figures/SuppFig39/._SuppFig39.txt
- Source Data for Supplementary Figures/SuppFig30/SuppFig30.txt
- __MACOSX/Source Data for Supplementary Figures/SuppFig30/._SuppFig30.txt
- Source Data for Supplementary Figures/SuppFig37/SuppFig37.xlsx
- __MACOSX/Source Data for Supplementary Figures/SuppFig37/._SuppFig37.xlsx
- Source Data for Supplementary Figures/SuppFig2/Supfig_2_rawdata.csv
- __MACOSX/Source Data for Supplementary Figures/SuppFig2/._Supfig_2_rawdata.csv
- Source Data for Supplementary Figures/SuppFig41/SuppFig41.txt
- __MACOSX/Source Data for Supplementary Figures/SuppFig41/._SuppFig41.txt
- Source Data for Supplementary Figures/SuppFig23/T5_v1__T5__fitness_guides.tsv
- __MACOSX/Source Data for Supplementary Figures/SuppFig23/._T5_v1__T5__fitness_guides.tsv
- Source Data for Supplementary Figures/SuppFig23/2024__KS__power_v2.ipynb
- __MACOSX/Source Data for Supplementary Figures/SuppFig23/._2024__KS__power_v2.ipynb
- Source Data for Supplementary Figures/SuppFig23/2024__KS__PowerTheory.ipynb
- __MACOSX/Source Data for Supplementary Figures/SuppFig23/._2024__KS__PowerTheory.ipynb
- Source Data for Supplementary Figures/SuppFig23/SourceData__SuppFig23.txt
- __MACOSX/Source Data for Supplementary Figures/SuppFig23/._SourceData__SuppFig23.txt
- Source Data for Supplementary Figures/SuppFig23/T4_v1__T4__fitness_guides.tsv
- __MACOSX/Source Data for Supplementary Figures/SuppFig23/._T4_v1__T4__fitness_guides.tsv
- Source Data for Supplementary Figures/SuppFig23/PTXU04_v1__PTXU04__fitness_guides.tsv
- __MACOSX/Source Data for Supplementary Figures/SuppFig23/._PTXU04_v1__PTXU04__fitness_guides.tsv
- Source Data for Supplementary Figures/SuppFig23/SUSP1_v1__SUSP1__fitness_guides.tsv
- __MACOSX/Source Data for Supplementary Figures/SuppFig23/._SUSP1_v1__SUSP1__fitness_guides.tsv
- Source Data for Supplementary Figures/SuppFig40/SuppFig40.txt
- __MACOSX/Source Data for Supplementary Figures/SuppFig40/._SuppFig40.txt
- Source Data for Supplementary Figures/SuppFig22/SourceData__SuppFig22.txt
- __MACOSX/Source Data for Supplementary Figures/SuppFig22/._SourceData__SuppFig22.txt
- Source Data for Supplementary Figures/SuppFig14/SuppFig14c.xlsx
- __MACOSX/Source Data for Supplementary Figures/SuppFig14/._SuppFig14c.xlsx
