# Supplementary material for: CRISPRi-ART enables functional genomics of diverse bacteriophages using RNA-binding dCas13d
Source: Nat Microbiol. 2025 Feb 26;10(3):694–709. doi: 10.1038/s41564-025-01935-7 (PMC11879866; doi:10.1038/s41564-025-01935-7)
Supplement: Supplementary file 17 — Statistical data for supplementary figures where appropriate, compressed into a zip file and organized by supplementary figure number. [file 41564_2025_1935_MOESM17_ESM.zip › Source Data for Supplementary Figures/SuppFig9/SuppFig9.xlsx]

## Sheet: SuppFig9c
CRISPRi-ART crRNA	NT (RFP)	O	O
complementation	N/A	N/A	O
Rep_1	1	1e-05	0.285714
Rep_2	1	1e-05	1.28571
Rep_3	1	1e-05	1.14286
