# Supplementary material for: CRISPRi-ART enables functional genomics of diverse bacteriophages using RNA-binding dCas13d
Source: Nat Microbiol. 2025 Feb 26;10(3):694–709. doi: 10.1038/s41564-025-01935-7 (PMC11879866; doi:10.1038/s41564-025-01935-7)
Supplement: Supplementary file 17 — Statistical data for supplementary figures where appropriate, compressed into a zip file and organized by supplementary figure number. [file 41564_2025_1935_MOESM17_ESM.zip › Source Data for Supplementary Figures/SuppFig11/SuppFig11c.xlsx]

## Sheet: EOP RAW
	REP1	REP2	REP3
Neg Con	50000000000	100000000000	50000000000
MS2_mat_gRNA1	100000000000	60000000000	30000000000
MS2_mat_gRNA4	15000000000	25000000000	30000000000
MS2_cp_gRNA1	15000000	15000000	10000000
MS2_cp_gRNA4	15000000000	5000000000	25000000000
MS2_L_gRNA1	30000000000	15000000000	10000000000
MS2_L_gRNA4	30000000000	40000000000	35000000000
MS2_rep_gRNA1	25000000	200000000	150000000
MS2_rep_gRNA4	150000	150000	200000
MS2_cp_CDS	30000000000	30000000000	40000000000
MS2_cp_CDS_sense	35000000000	150000000000	35000000000

## Sheet: PLAQUE SIZE RAW
NT Control			MS2_mat_gRNA1			MS2_mat_gRNA4			MS2_cp_gRNA1			MS2_cp_gRNA4			MS2_L_gRNA1			MS2_L_gRNA4			MS2_rep_gRNA1			MS2_rep_gRNA4			MS2_cp_CDS			MS2_cp_CDS_sense
384	665	716	256	973	577	137	256	293	32	80	32	97	156	52	80	80	137	293	256	137	52	52	32	137	52	97	1124	448	749	316	421	489
489	1085	489	256	973	316	208	97	316	32	69	69	156	208	69	256	256	177	256	293	97	21	12	32	384	177	80	749	1396	716	349	489	256
540		616	384	489	256	208	112	293	4	32	80	32	137	69	80	256	97	256	293	448	32	1		137	97	208	861	861	861	293	349	616
448		540	349	616	421		225	177	21		52		112	80	112	137	137	812	293	349	32	12				293	1528	1201	577	69		616
349		716	384	384	349		293	208	12		97		97	112	156	80	32	616	384	384	12	9					1020	1124	716	349		421
540			97	665	384		225	256			32		137	97	137	80	69		349	156	9	12					256		665	384		256
577			349	137				421			21		137	112	540	208	69		316	225		1							293	349
749			489	316							69		156	69	97	52	137		256	208		1							577	69
			256	861							32		112	80	112	156	37		349	293
			540								112		137	137	256	349	97			293
			256								52		97	32	69	156	112
			256								137		97	80	225	112	156
			349								137		208	112	225	32	137
											52		112	69	384	225	137
											21		177	69	137	112	137
											21		112	97	112	208	177
													137	32	97	112	177
															137	208
															208
															156
															137
															137
