# Supplementary material for: CRISPRi-ART enables functional genomics of diverse bacteriophages using RNA-binding dCas13d
Source: Nat Microbiol. 2025 Feb 26;10(3):694–709. doi: 10.1038/s41564-025-01935-7 (PMC11879866; doi:10.1038/s41564-025-01935-7)
Supplement: Supplementary file 17 — Statistical data for supplementary figures where appropriate, compressed into a zip file and organized by supplementary figure number. [file 41564_2025_1935_MOESM17_ESM.zip › Source Data for Supplementary Figures/SuppFig20/SuppFig20.xlsx]

## Sheet: T4 EOP RAW
Neg Con + rexAB	15000000000	10000000000	5000000000
T4_rllA_1 + rexAB	5000000	5000000	5000000
T4_rllA_4 + rexAB	1500000000	2000000000	3500000000
T4_rllB_4 + rexAB	5000000	5000000	5000000
Neg Con	15000000000	15000000000	5000000000
T4_rllA_1	5000000000	5000000000	3000000000
T4_rllA_4	20000000000	15000000000	10000000000
T4_rllB_4	25000000000	15000000000	5000000000

## Sheet: SUSP1 EOP RAW
Neg Con + rexAB	10000000000	5000000000	15000000000
SUSP1_rllA_1 + rexAB	20000000000	1000000000	3000000000
SUSP1_rllA_4 + rexAB	2500000000	500000000	3000000000
SUSP1_rllB_1 + rexAB	5000000000	2000000000	1500000000
SUSP1_rllB_4 + rexAB	5000000	5000000	5000000
Neg Con	20000000000	10000000000	25000000000
SUSP1_rllA_1	3000000000	4000000000	3500000000
SUSP1_rllA_4	3500000000	5000000000	10000000000
SUSP1_rllB_1	5000000000	10000000000	15000000000
SUSP1_rllB_4	10000000000	15000000000	20000000000
		T4 EOP RAW

## Sheet: N4 EOP RAW
Neg Con + rexAB	100000000000	100000000000	200000000000
N4_rllA_1 + rexAB	500000000	500000000	500000000
N4_rllA_4 + rexAB	500000000	500000000	500000000
N4_rllB_1 + rexAB	500000000	500000000	500000000
N4_rllB_4 + rexAB	500000000	500000000	500000000
Neg Con	150000000000	150000000000	100000000000
N4_rllA_1	200000000000	50000000000	100000000000
N4_rllA_4	50000000000	100000000000	250000000000
N4_rllB_1	100000000000	150000000000	300000000000
N4_rllB_4	150000000000	100000000000	250000000000

## Sheet: MM02 EOP RAW
Neg Con + rexAB	10000000000	5000000000	10000000000
MM02_rllA_1 + rexAB	5000000	5000000	5000000
MM02_rllA_4 + rexAB	5000000	5000000	5000000
MM02_rIIB_1 + rexAB	5000000	5000000	5000000
MM02_rIIB_4 + rexAB	5000000	5000000	5000000
Neg Con	5000000000	5000000000	15000000000
MM02_rllA_1	20000000000	20000000000	15000000000
MM02_rllA_4	10000000000	10000000000	15000000000
MM02_rIIB_1	2000000000	3500000000	15000000000
MM02_rIIB_4	5000000000	10000000000	20000000000

## Sheet: EdH4 EOP RAW
Neg Con + rexAB	50000000000	50000000000	50000000000
EdH4_rllA_1 + rexAB	50000000	50000000	50000000
EdH4_rllA_4 + rexAB	50000000	50000000	50000000
EdH4_rIIB_1 + rexAB	50000000	50000000	50000000
EdH4_rIIB_4 + rexAB	50000000	50000000	50000000
Neg Con	150000000000	200000000000	150000000000
EdH4_rllA_1	350000000000	400000000000	300000000000
EdH4_rllA_4	50000000000	100000000000	400000000000
EdH4_rIIB_1	250000000000	350000000000	450000000000
EdH4_rIIB_4	500000000	500000000	500000000
