# Supplementary material for: CRISPRi-ART enables functional genomics of diverse bacteriophages using RNA-binding dCas13d
Source: Nat Microbiol. 2025 Feb 26;10(3):694–709. doi: 10.1038/s41564-025-01935-7 (PMC11879866; doi:10.1038/s41564-025-01935-7)
Supplement: Supplementary file 17 — Statistical data for supplementary figures where appropriate, compressed into a zip file and organized by supplementary figure number. [file 41564_2025_1935_MOESM17_ESM.zip › Source Data for Supplementary Figures/SuppFig27/T4_mismatch_analysis_fit_guides_of_nonfit_genes.csv]

	phage	gRNA	gRNA_start	gRNA_start	gRNA_seq	oligo_name	FC	Fit genes	fit_phage_RBSs_0_mismatches	fit_phage_RBSs_0_mismatches_genes	fit_phage_RBSs_1_mismatches	fit_phage_RBSs_1_mismatches_genes	fit_phage_RBSs_2_mismatches	fit_phage_RBSs_2_mismatches_genes	fit_phage_RBSs_3_mismatches	fit_phage_RBSs_3_mismatches_genes	all_phage_RBSs_0_mismatches	all_phage_RBSs_0_mismatches_genes	all_phage_RBSs_1_mismatches	all_phage_RBSs_1_mismatches_genes	all_phage_RBSs_2_mismatches	all_phage_RBSs_2_mismatches_genes	all_phage_RBSs_3_mismatches	all_phage_RBSs_3_mismatches_genes	essential_ecoli_RBSs_0_mismatches	essential_ecoli_RBSs_0_mismatches_genes	essential_ecoli_RBSs_1_mismatches	essential_ecoli_RBSs_1_mismatches_genes	essential_ecoli_RBSs_2_mismatches	essential_ecoli_RBSs_2_mismatches_genes	essential_ecoli_RBSs_3_mismatches	essential_ecoli_RBSs_3_mismatches_genes	all_ecoli_RBSs_0_mismatches	all_ecoli_RBSs_0_mismatches_genes	all_ecoli_RBSs_1_mismatches	all_ecoli_RBSs_1_mismatches_genes	all_ecoli_RBSs_2_mismatches	all_ecoli_RBSs_2_mismatches_genes	all_ecoli_RBSs_3_mismatches	all_ecoli_RBSs_3_mismatches_genes
10369	T4	gRNA1	2159	2159	GAATTGTTTCTTTTTCAGTGGTGATAATCAT	phage-gRNA-10370	1.9062856365909304	Not Fit	0	[]	0	[]	0	[]	0	[]	0	[]	0	[]	0	[]	0	[]	0	[]	0	[]	0	[]	0	[]	0	[]	0	[]	0	[]	0	[]
10393	T4	gRNA4	3336	3336	TTTTAAAGCATGTCATGCCTTTAATTCCAGG	phage-gRNA-10394	1.718377804617646	Not Fit	0	[]	0	[]	0	[]	0	[]	0	[]	0	[]	0	[]	0	[]	0	[]	0	[]	0	[]	0	[]	0	[]	0	[]	0	[]	0	[]
10416	T4	gRNA6	5590	5590	CAGCATCAGTACTATTAATTAAAGACACTGC	phage-gRNA-10417	1.8541148533209444	Not Fit	0	[]	0	[]	0	[]	0	[]	0	[]	0	[]	0	[]	0	[]	0	[]	0	[]	0	[]	0	[]	0	[]	0	[]	0	[]	0	[]
10417	T4	gRNA7	5595	5595	TCAGTACTATTAATTAAAGACACTGCTAATA	phage-gRNA-10418	1.1417115424154125	Not Fit	0	[]	0	[]	0	[]	0	[]	0	[]	0	[]	0	[]	0	[]	0	[]	0	[]	0	[]	0	[]	0	[]	0	[]	0	[]	0	[]
10420	T4	gRNA3	5819	5819	TTTATAATCATAAAGCGGCATAATTATTCCT	phage-gRNA-10421	1.655052143229798	Not Fit	0	[]	0	[]	0	[]	0	[]	0	[]	0	[]	0	[]	0	[]	0	[]	0	[]	0	[]	0	[]	0	[]	0	[]	0	[]	0	[]
10422	T4	gRNA5	5829	5829	TAAAGCGGCATAATTATTCCTTAAAGTAAGC	phage-gRNA-10423	1.1674341625895657	Not Fit	0	[]	0	[]	0	[]	0	[]	0	[]	0	[]	0	[]	0	[]	0	[]	0	[]	0	[]	0	[]	0	[]	0	[]	0	[]	0	[]
10432	T4	gRNA1	6452	6452	TAGTGCAATTCTGAACAATTTTACGTTTCAT	phage-gRNA-10433	1.3817376904868464	Not Fit	0	[]	0	[]	0	[]	0	[]	0	[]	0	[]	0	[]	0	[]	0	[]	0	[]	0	[]	0	[]	0	[]	0	[]	0	[]	0	[]
10443	T4	gRNA5	7131	7131	TTAATAATCATAGTTATCTCTCACTTGTTAA	phage-gRNA-10444	1.234017562283884	Not Fit	0	[]	0	[]	0	[]	0	[]	0	[]	0	[]	0	[]	0	[]	0	[]	0	[]	0	[]	0	[]	0	[]	0	[]	0	[]	0	[]
10450	T4	gRNA5	7640	7640	ATTTTAATCATAATTTTCTCTTTAGTTTAAG	phage-gRNA-10451	1.7162403972037474	Not Fit	0	[]	0	[]	0	[]	0	[]	0	[]	0	[]	0	[]	0	[]	0	[]	0	[]	0	[]	0	[]	0	[]	0	[]	0	[]	0	[]
10461	T4	gRNA2	8883	8883	TCAAAATCTATAATAAAATCAAACATTAAAT	phage-gRNA-10462	1.5599828420916877	Not Fit	0	[]	0	[]	0	[]	0	[]	0	[]	0	[]	0	[]	0	[]	0	[]	0	[]	0	[]	0	[]	0	[]	0	[]	0	[]	0	[]
10467	T4	gRNA1	9120	9120	ATTTAAACTGGTACCAACTTAATTCAATCAT	phage-gRNA-10468	1.3728901073243678	Not Fit	0	[]	0	[]	0	[]	0	[]	0	[]	0	[]	0	[]	0	[]	0	[]	0	[]	0	[]	0	[]	0	[]	0	[]	0	[]	0	[]
10471	T4	gRNA5	9140	9140	AATTCAATCATTAATAATCGCCTCATAAAGA	phage-gRNA-10472	1.160092060479566	Not Fit	0	[]	0	[]	0	[]	0	[]	0	[]	0	[]	0	[]	0	[]	0	[]	0	[]	0	[]	0	[]	0	[]	0	[]	0	[]	0	[]
10489	T4	gRNA2	11012	11012	TAAACTATCGCATATACATAAACCATATTAT	phage-gRNA-10490	1.0436592346388875	Not Fit	0	[]	0	[]	0	[]	0	[]	0	[]	0	[]	0	[]	0	[]	0	[]	0	[]	0	[]	0	[]	0	[]	0	[]	0	[]	0	[]
10492	T4	gRNA5	11027	11027	ACATAAACCATATTATCCTCGGATAAGTTTA	phage-gRNA-10493	1.8936081371844555	Not Fit	0	[]	0	[]	0	[]	0	[]	0	[]	0	[]	0	[]	0	[]	0	[]	0	[]	0	[]	0	[]	0	[]	0	[]	0	[]	0	[]
10494	T4	gRNA7	11037	11037	TATTATCCTCGGATAAGTTTAAAAATTGAAC	phage-gRNA-10495	1.3543578002852577	Not Fit	0	[]	0	[]	0	[]	0	[]	0	[]	0	[]	0	[]	0	[]	0	[]	0	[]	0	[]	0	[]	0	[]	0	[]	0	[]	0	[]
10499	T4	gRNA5	11775	11775	GACAGCTTCATATTTTTCTCACATCTTACGG	phage-gRNA-10500	0.9710450734461564	Not Fit	0	[]	0	[]	0	[]	0	[]	0	[]	0	[]	0	[]	0	[]	0	[]	0	[]	0	[]	0	[]	0	[]	0	[]	0	[]	0	[]
10513	T4	gRNA5	13120	13120	TTAATAATCATGATAGCCTCCGTATACTTCA	phage-gRNA-10514	1.1248645269519584	Not Fit	0	[]	0	[]	0	[]	0	[]	0	[]	0	[]	0	[]	0	[]	0	[]	0	[]	0	[]	0	[]	0	[]	0	[]	0	[]	0	[]
10515	T4	gRNA7	13130	13130	TGATAGCCTCCGTATACTTCAGAAGCTATCA	phage-gRNA-10516	1.557198815280427	Not Fit	0	[]	0	[]	0	[]	0	[]	0	[]	0	[]	0	[]	0	[]	0	[]	0	[]	0	[]	0	[]	0	[]	0	[]	0	[]	0	[]
10518	T4	gRNA3	13360	13360	TAACATCTCAAATAAATCCATATTAATTCCT	phage-gRNA-10519	1.3387763605596366	Not Fit	0	[]	0	[]	0	[]	0	[]	0	[]	0	[]	0	[]	1	['e']	0	[]	0	[]	0	[]	0	[]	0	[]	0	[]	0	[]	0	[]
10525	T4	gRNA3	13839	13839	TAATTTTGCTACTTCAATCATGTGATTTCCT	phage-gRNA-10526	1.2797330369197677	Not Fit	0	[]	0	[]	0	[]	0	[]	0	[]	0	[]	0	[]	0	[]	0	[]	0	[]	0	[]	0	[]	0	[]	0	[]	0	[]	0	[]
10527	T4	gRNA5	13849	13849	ACTTCAATCATGTGATTTCCTTTTGCCTACT	phage-gRNA-10528	1.86556215539936	Not Fit	0	[]	0	[]	0	[]	0	[]	0	[]	0	[]	0	[]	0	[]	0	[]	0	[]	0	[]	0	[]	0	[]	0	[]	0	[]	0	[]
10529	T4	gRNA7	13859	13859	TGTGATTTCCTTTTGCCTACTAATGGACCGT	phage-gRNA-10530	0.9750049564799074	Not Fit	0	[]	0	[]	0	[]	0	[]	0	[]	0	[]	0	[]	0	[]	0	[]	0	[]	0	[]	0	[]	0	[]	0	[]	0	[]	0	[]
10543	T4	gRNA7	14216	14216	TTCGTTTTACCTAAAACAATAGTAGGAGCAT	phage-gRNA-10544	1.0683883099584008	Not Fit	0	[]	0	[]	0	[]	0	[]	0	[]	0	[]	0	[]	0	[]	0	[]	0	[]	0	[]	0	[]	0	[]	0	[]	0	[]	0	[]
10544	T4	gRNA1	14646	14646	TGATAGACATTTCAAACAAAATTGCTTCCAT	phage-gRNA-10545	1.314684393568197	Not Fit	0	[]	0	[]	0	[]	0	[]	0	[]	0	[]	0	[]	0	[]	0	[]	0	[]	0	[]	0	[]	0	[]	0	[]	0	[]	0	[]
10550	T4	gRNA7	14676	14676	TAATTTTCCTCAATCACAAGATGTAGATGAA	phage-gRNA-10551	1.5711944035619687	Not Fit	0	[]	0	[]	0	[]	0	[]	0	[]	0	[]	0	[]	0	[]	0	[]	0	[]	0	[]	0	[]	0	[]	0	[]	0	[]	0	[]
10555	T4	gRNA5	15016	15016	AAGATAAACATTACAAAAAGCCTCTTTTGAA	phage-gRNA-10556	1.4256042385550975	Not Fit	0	[]	0	[]	0	[]	0	[]	0	[]	0	[]	0	[]	0	[]	0	[]	0	[]	0	[]	0	[]	0	[]	0	[]	0	[]	0	[]
10556	T4	gRNA6	15021	15021	AAACATTACAAAAAGCCTCTTTTGAATTCGA	phage-gRNA-10557	1.833010913638258	Not Fit	0	[]	0	[]	0	[]	0	[]	0	[]	0	[]	0	[]	0	[]	0	[]	0	[]	0	[]	0	[]	0	[]	0	[]	0	[]	0	[]
10566	T4	gRNA2	15548	15548	TTAACATAACCGCGAGTACTAGCCATGTAAT	phage-gRNA-10567	0.9923056127268068	Not Fit	0	[]	0	[]	0	[]	0	[]	0	[]	0	[]	0	[]	0	[]	0	[]	0	[]	0	[]	0	[]	0	[]	0	[]	0	[]	0	[]
10576	T4	gRNA5	16270	16270	TTAATATCCATTATCTTGACGTTCAAAATTA	phage-gRNA-10577	0.9002214181255637	Not Fit	0	[]	0	[]	0	[]	0	[]	0	[]	0	[]	0	[]	0	[]	0	[]	0	[]	0	[]	0	[]	0	[]	0	[]	0	[]	0	[]
10578	T4	gRNA7	16280	16280	TTATCTTGACGTTCAAAATTATGTTTGTTCT	phage-gRNA-10579	0.983149267096039	Not Fit	0	[]	0	[]	0	[]	0	[]	0	[]	0	[]	0	[]	0	[]	0	[]	0	[]	0	[]	0	[]	0	[]	0	[]	0	[]	0	[]
10594	T4	gRNA2	18938	18938	TTATCAATCCAAGGTATTGATGACATTTTTA	phage-gRNA-10595	1.2798302974524085	Not Fit	0	[]	0	[]	0	[]	0	[]	0	[]	0	[]	0	[]	0	[]	0	[]	0	[]	0	[]	0	[]	0	[]	0	[]	0	[]	0	[]
10618	T4	gRNA5	20041	20041	AATTTTTTCATGATAATCTCCTCAGTAGTTT	phage-gRNA-10619	1.0525008365580055	Not Fit	0	[]	0	[]	0	[]	0	[]	0	[]	0	[]	0	[]	0	[]	0	[]	0	[]	0	[]	0	[]	0	[]	0	[]	1	['yqjF']	2	['yceM', 'yqjF']
10620	T4	gRNA7	20051	20051	TGATAATCTCCTCAGTAGTTTATGTTTATAT	phage-gRNA-10621	1.8665846171540947	Not Fit	0	[]	0	[]	0	[]	0	[]	0	[]	0	[]	0	[]	0	[]	0	[]	0	[]	0	[]	0	[]	0	[]	0	[]	0	[]	0	[]
10625	T4	gRNA5	20359	20359	ACAATATGCATATTATCCTCGGCAATCCACT	phage-gRNA-10626	0.7413756204880982	Not Fit	0	[]	0	[]	0	[]	0	[]	0	[]	0	[]	0	[]	0	[]	0	[]	0	[]	0	[]	0	[]	0	[]	0	[]	0	[]	0	[]
10626	T4	gRNA6	20364	20364	ATGCATATTATCCTCGGCAATCCACTTCACA	phage-gRNA-10627	1.376164511402264	Not Fit	0	[]	0	[]	0	[]	0	[]	0	[]	0	[]	0	[]	0	[]	0	[]	0	[]	0	[]	0	[]	0	[]	0	[]	0	[]	0	[]
10627	T4	gRNA7	20369	20369	TATTATCCTCGGCAATCCACTTCACATACTT	phage-gRNA-10628	1.447245115933404	Not Fit	0	[]	0	[]	0	[]	0	[]	0	[]	0	[]	0	[]	0	[]	0	[]	0	[]	0	[]	0	[]	0	[]	0	[]	0	[]	0	[]
10644	T4	gRNA3	22373	22373	ATCTAAATCATCTTTATTCATTAAATTCTTC	phage-gRNA-10645	1.147965673915363	Not Fit	0	[]	0	[]	0	[]	0	[]	0	[]	0	[]	0	[]	0	[]	0	[]	0	[]	0	[]	0	[]	0	[]	0	[]	0	[]	0	[]
10685	T4	gRNA2	26988	26988	GCAATAACCAAAATAGCGATTTTCATTTCAT	phage-gRNA-10686	1.1026984020186723	Not Fit	0	[]	0	[]	0	[]	0	[]	0	[]	0	[]	0	[]	0	[]	0	[]	0	[]	0	[]	0	[]	0	[]	0	[]	0	[]	0	[]
10702	T4	gRNA5	30330	30330	ATTTCAATCATTTTACCATTCCAATGCTAGT	phage-gRNA-10703	1.8100567390478453	Not Fit	0	[]	0	[]	0	[]	0	[]	0	[]	0	[]	0	[]	0	[]	0	[]	0	[]	0	[]	0	[]	0	[]	0	[]	0	[]	0	[]
10708	T4	gRNA4	30890	30890	CTTTAAATAAGCTCATATCACTTCCACTGCA	phage-gRNA-10709	1.1096917429976714	Not Fit	0	[]	0	[]	0	[]	0	[]	0	[]	0	[]	0	[]	0	[]	0	[]	0	[]	0	[]	0	[]	0	[]	0	[]	0	[]	0	[]
10733	T4	gRNA1	33216	33216	TTAATAGATGCTGTCCAGTTGAATATTCCAT	phage-gRNA-10734	1.1673464856908475	Not Fit	0	[]	0	[]	0	[]	0	[]	0	[]	0	[]	0	[]	0	[]	0	[]	0	[]	0	[]	0	[]	0	[]	0	[]	0	[]	0	[]
10736	T4	gRNA4	33231	33231	CAGTTGAATATTCCATGTTTTTCCTCCATAG	phage-gRNA-10737	1.3163068631105463	Not Fit	0	[]	0	[]	0	[]	0	[]	0	[]	0	[]	0	[]	0	[]	0	[]	0	[]	0	[]	0	[]	0	[]	0	[]	0	[]	0	[]
10737	T4	gRNA5	33236	33236	GAATATTCCATGTTTTTCCTCCATAGAGATT	phage-gRNA-10738	2.3087751960517497	Not Fit	0	[]	0	[]	0	[]	0	[]	0	[]	0	[]	0	[]	0	[]	0	[]	0	[]	0	[]	0	[]	0	[]	0	[]	0	[]	0	[]
10740	T4	gRNA1	34954	34954	ATTTTACTCTATTAAGTTTAAAATTCTTCAC	phage-gRNA-10741	2.2166932433931272	Not Fit	0	[]	0	[]	0	[]	0	[]	0	[]	0	[]	0	[]	0	[]	0	[]	0	[]	0	[]	0	[]	0	[]	0	[]	0	[]	0	[]
10744	T4	gRNA5	34974	34974	AAATTCTTCACAAAAGATTCCTTTTAATGTA	phage-gRNA-10745	1.9895000874649529	Not Fit	0	[]	0	[]	0	[]	0	[]	0	[]	0	[]	0	[]	0	[]	0	[]	0	[]	0	[]	0	[]	0	[]	0	[]	0	[]	0	[]
10754	T4	gRNA1	35401	35401	TCATAACATTTTTAAATTCATCAAAAGTCAT	phage-gRNA-10755	1.063530315973931	Not Fit	0	[]	0	[]	0	[]	0	[]	0	[]	0	[]	0	[]	0	[]	0	[]	0	[]	0	[]	0	[]	0	[]	0	[]	0	[]	0	[]
10772	T4	gRNA5	36574	36574	AGAAATATCATTATATCAAACTCCGTATAAA	phage-gRNA-10773	1.0180047481658667	Not Fit	0	[]	0	[]	0	[]	0	[]	0	[]	0	[]	0	[]	0	[]	0	[]	0	[]	0	[]	0	[]	0	[]	0	[]	0	[]	0	[]
10776	T4	gRNA2	37801	37801	CGAGCCATAAAAATGCAAATACGCATAGTTT	phage-gRNA-10777	0.9566582445912942	Not Fit	0	[]	0	[]	0	[]	0	[]	0	[]	0	[]	0	[]	0	[]	0	[]	0	[]	0	[]	0	[]	0	[]	0	[]	0	[]	0	[]
10779	T4	gRNA5	37816	37816	CAAATACGCATAGTTTTCCTCTTTTCATTTA	phage-gRNA-10780	1.3346437418990855	Not Fit	0	[]	0	[]	0	[]	0	[]	0	[]	0	[]	0	[]	0	[]	0	[]	0	[]	0	[]	0	[]	0	[]	0	[]	0	[]	0	[]
10798	T4	gRNA3	39090	39090	GAATTTTACGTGTGTAAGCATCAATCATATC	phage-gRNA-10799	1.355197413519699	Not Fit	0	[]	0	[]	0	[]	0	[]	0	[]	0	[]	0	[]	0	[]	0	[]	0	[]	0	[]	0	[]	0	[]	0	[]	0	[]	0	[]
10830	T4	gRNA7	40456	40456	TAATTATACCTTAGTAATTTTCAGGTCTGCA	phage-gRNA-10831	1.422377400996972	Not Fit	0	[]	0	[]	0	[]	0	[]	0	[]	0	[]	0	[]	1	['uvsW']	0	[]	0	[]	0	[]	0	[]	0	[]	0	[]	0	[]	0	[]
10831	T4	gRNA1	40755	40755	AATTGATGGCGTTTTTAATTTGAATAGTCAT	phage-gRNA-10832	1.3083536747038649	Not Fit	0	[]	0	[]	0	[]	0	[]	0	[]	0	[]	0	[]	0	[]	0	[]	0	[]	0	[]	0	[]	0	[]	0	[]	0	[]	0	[]
10834	T4	gRNA4	40770	40770	TAATTTGAATAGTCATACATTATCCTCAATT	phage-gRNA-10835	1.5483305377917784	Not Fit	0	[]	0	[]	0	[]	0	[]	0	[]	0	[]	0	[]	0	[]	0	[]	0	[]	0	[]	0	[]	0	[]	0	[]	0	[]	0	[]
10835	T4	gRNA5	40775	40775	TGAATAGTCATACATTATCCTCAATTACGTT	phage-gRNA-10836	1.5306017915923105	Not Fit	0	[]	0	[]	0	[]	0	[]	0	[]	0	[]	0	[]	0	[]	0	[]	0	[]	0	[]	0	[]	0	[]	0	[]	0	[]	0	[]
10840	T4	gRNA3	41018	41018	TAATTTAGATTCAGGATTCATTTAAATTTCC	phage-gRNA-10841	1.607623919572534	Not Fit	0	[]	0	[]	0	[]	0	[]	0	[]	0	[]	0	[]	0	[]	0	[]	0	[]	0	[]	0	[]	0	[]	0	[]	0	[]	0	[]
10851	T4	gRNA7	41170	41170	TATTTTCCTCAGCTGTAACGATAACACTCGT	phage-gRNA-10852	1.107097560690898	Not Fit	0	[]	0	[]	0	[]	0	[]	0	[]	0	[]	0	[]	0	[]	0	[]	0	[]	0	[]	0	[]	0	[]	0	[]	0	[]	0	[]
10863	T4	gRNA5	41636	41636	ACCACAACCATATCAATTCCTCAAAGGTAAT	phage-gRNA-10864	1.6729676751142446	Not Fit	0	[]	0	[]	0	[]	0	[]	0	[]	0	[]	0	[]	0	[]	0	[]	0	[]	0	[]	0	[]	0	[]	0	[]	0	[]	0	[]
10864	T4	gRNA6	41641	41641	AACCATATCAATTCCTCAAAGGTAATTCATA	phage-gRNA-10865	0.9603429278463252	Not Fit	0	[]	0	[]	0	[]	0	[]	0	[]	0	[]	0	[]	0	[]	0	[]	0	[]	0	[]	0	[]	0	[]	0	[]	0	[]	0	[]
10900	T4	gRNA7	46385	46385	TTTTAAACTCTTTCTAAGCTGCTTCTTGAAT	phage-gRNA-10901	1.8552630960409149	Not Fit	0	[]	0	[]	0	[]	0	[]	0	[]	0	[]	0	[]	0	[]	0	[]	0	[]	0	[]	0	[]	0	[]	0	[]	0	[]	0	[]
10912	T4	gRNA3	46835	46835	TAATTTGCCAGTCAATAACATAATAAACCCT	phage-gRNA-10913	1.5447149455539797	Not Fit	0	[]	0	[]	0	[]	0	[]	0	[]	0	[]	0	[]	0	[]	0	[]	0	[]	0	[]	0	[]	0	[]	0	[]	0	[]	0	[]
10915	T4	gRNA4	46684	46684	AAAGCAATCCACGCACCTTTCCTGCTTTTGG	phage-gRNA-10916	1.970855702739534	Not Fit	0	[]	0	[]	0	[]	0	[]	0	[]	0	[]	0	[]	0	[]	0	[]	0	[]	0	[]	0	[]	0	[]	0	[]	0	[]	0	[]
10917	T4	gRNA5	46689	46689	AATCCACGCACCTTTCCTGCTTTTGGTCCAT	phage-gRNA-10918	1.8802728726619724	Not Fit	0	[]	0	[]	0	[]	0	[]	0	[]	0	[]	0	[]	0	[]	0	[]	0	[]	0	[]	0	[]	0	[]	0	[]	0	[]	0	[]
10920	T4	gRNA7	46855	46855	TAATAAACCCTTACCTTAAATAGATAAGGGT	phage-gRNA-10921	2.4216370089987396	Not Fit	0	[]	0	[]	0	[]	0	[]	0	[]	0	[]	0	[]	0	[]	0	[]	0	[]	0	[]	0	[]	0	[]	0	[]	0	[]	0	[]
10926	T4	gRNA5	47372	47372	ACTGTAATCATGTCCCATCTCCATATCAATT	phage-gRNA-10927	1.286435971155745	Not Fit	0	[]	0	[]	0	[]	0	[]	0	[]	0	[]	0	[]	0	[]	0	[]	0	[]	0	[]	0	[]	0	[]	0	[]	0	[]	0	[]
10975	T4	gRNA5	49849	49849	CGAGTTTTCATGTTCTTCTCACTTGGTTAAT	phage-gRNA-10976	1.034740735228316	Not Fit	0	[]	0	[]	0	[]	0	[]	0	[]	0	[]	0	[]	0	[]	0	[]	0	[]	0	[]	0	[]	0	[]	0	[]	0	[]	0	[]
10984	T4	gRNA7	50915	50915	TATTAATCTCCTCAGTAGAAAGTAAGAACAT	phage-gRNA-10985	1.028176673589538	Not Fit	0	[]	0	[]	0	[]	0	[]	0	[]	0	[]	0	[]	0	[]	0	[]	0	[]	0	[]	0	[]	0	[]	0	[]	0	[]	0	[]
10986	T4	gRNA2	51970	51970	TCTTCAATTTGAGAACGAGTTTTCATGGTGT	phage-gRNA-10987	1.0086250094492246	Not Fit	0	[]	0	[]	0	[]	0	[]	0	[]	0	[]	0	[]	0	[]	0	[]	0	[]	0	[]	0	[]	0	[]	0	[]	0	[]	0	[]
10987	T4	gRNA3	51975	51975	AATTTGAGAACGAGTTTTCATGGTGTTCCTT	phage-gRNA-10988	0.8853344484932899	Not Fit	0	[]	0	[]	0	[]	0	[]	0	[]	0	[]	0	[]	0	[]	0	[]	0	[]	0	[]	0	[]	0	[]	0	[]	0	[]	0	[]
10989	T4	gRNA5	51985	51985	CGAGTTTTCATGGTGTTCCTTAAGATTTAAG	phage-gRNA-10990	1.2729446050704352	Not Fit	0	[]	0	[]	0	[]	0	[]	0	[]	0	[]	0	[]	0	[]	0	[]	0	[]	0	[]	0	[]	0	[]	0	[]	0	[]	1	['ybcF']
11005	T4	gRNA7	53302	53302	TAATAATCTCAATTAAAAGGGCTTAGAACCA	phage-gRNA-11006	1.2380094883132309	Not Fit	0	[]	0	[]	0	[]	0	[]	0	[]	0	[]	0	[]	0	[]	0	[]	0	[]	0	[]	0	[]	0	[]	0	[]	0	[]	0	[]
11006	T4	gRNA1	53855	53855	TTACCAGGTTGAAAATATCTTTAGCGTTCAT	phage-gRNA-11007	1.525073903720081	Not Fit	0	[]	0	[]	0	[]	0	[]	0	[]	0	[]	0	[]	0	[]	0	[]	0	[]	0	[]	0	[]	0	[]	0	[]	0	[]	0	[]
11008	T4	gRNA3	53865	53865	GAAAATATCTTTAGCGTTCATTTTGTGTTCC	phage-gRNA-11009	1.2719884093160605	Not Fit	0	[]	0	[]	0	[]	0	[]	0	[]	0	[]	0	[]	0	[]	0	[]	0	[]	0	[]	0	[]	0	[]	0	[]	0	[]	0	[]
11017	T4	gRNA5	54238	54238	GAGTATAACATCATTACCTCCATTTACCAGT	phage-gRNA-11018	1.231987780703456	Not Fit	0	[]	0	[]	0	[]	0	[]	0	[]	0	[]	0	[]	0	[]	0	[]	0	[]	0	[]	0	[]	0	[]	0	[]	0	[]	0	[]
11018	T4	gRNA6	54243	54243	TAACATCATTACCTCCATTTACCAGTTTAAT	phage-gRNA-11019	1.0600159310169444	Not Fit	0	[]	0	[]	0	[]	0	[]	0	[]	0	[]	0	[]	0	[]	0	[]	0	[]	0	[]	0	[]	0	[]	0	[]	0	[]	0	[]
11028	T4	gRNA2	56420	56420	AAATAAGACTTAACTACAGTTTTCATTATTA	phage-gRNA-11029	1.4505909568373407	Not Fit	0	[]	0	[]	0	[]	0	[]	0	[]	0	[]	0	[]	0	[]	0	[]	0	[]	0	[]	0	[]	0	[]	0	[]	0	[]	0	[]
11033	T4	gRNA7	56445	56445	TTATTAGACCTTTCATAATCTTCATTAAATT	phage-gRNA-11034	1.3745183925835591	Not Fit	0	[]	0	[]	0	[]	0	[]	0	[]	0	[]	0	[]	0	[]	0	[]	0	[]	0	[]	0	[]	0	[]	0	[]	0	[]	0	[]
11052	T4	gRNA5	57922	57922	AAAACTTTCATTCTCTTCTCCTTGGCAGTTG	phage-gRNA-11053	1.111906811154251	Not Fit	0	[]	0	[]	0	[]	0	[]	0	[]	0	[]	0	[]	0	[]	0	[]	0	[]	0	[]	0	[]	0	[]	0	[]	0	[]	1	['ecpD']
11063	T4	gRNA2	58324	58324	TTTTCAAACTGTTCGCGTGTTAGCATACTTA	phage-gRNA-11064	2.1530273197231917	Not Fit	0	[]	0	[]	0	[]	0	[]	0	[]	0	[]	0	[]	0	[]	0	[]	0	[]	0	[]	0	[]	0	[]	0	[]	0	[]	0	[]
11073	T4	gRNA5	58524	58524	ATACTAATCATTATTCCACCACATATGAAAG	phage-gRNA-11074	0.7403313034886704	Not Fit	0	[]	0	[]	0	[]	0	[]	0	[]	0	[]	0	[]	0	[]	0	[]	0	[]	0	[]	0	[]	0	[]	0	[]	0	[]	0	[]
11077	T4	gRNA2	58697	58697	TCTTGATTGAGTGCTTCAATTTTCATGATGT	phage-gRNA-11078	0.783511522041867	Not Fit	0	[]	0	[]	0	[]	0	[]	0	[]	0	[]	0	[]	0	[]	0	[]	0	[]	0	[]	0	[]	0	[]	0	[]	0	[]	0	[]
11082	T4	gRNA7	58722	58722	TGATGTTCTCCTCTTTATCCGATGGTTGTAT	phage-gRNA-11083	1.1314540928171404	Not Fit	0	[]	0	[]	0	[]	0	[]	0	[]	0	[]	0	[]	0	[]	0	[]	0	[]	0	[]	0	[]	0	[]	0	[]	0	[]	0	[]
11097	T4	gRNA1	59690	59690	TGCGAAGTTGCTTTTCAGTTAATTGTAGCAT	phage-gRNA-11098	2.2912415620787026	Not Fit	0	[]	0	[]	0	[]	0	[]	0	[]	0	[]	0	[]	0	[]	0	[]	0	[]	0	[]	0	[]	0	[]	0	[]	0	[]	0	[]
11101	T4	gRNA5	59710	59710	AATTGTAGCATATATACCCCTTTAGTTAGAT	phage-gRNA-11102	1.810088602446695	Not Fit	0	[]	0	[]	0	[]	0	[]	0	[]	0	[]	0	[]	0	[]	0	[]	0	[]	0	[]	0	[]	0	[]	0	[]	0	[]	0	[]
11105	T4	gRNA2	60319	60319	GCATAAGTAAAAATTAAACTCGCCATCTTAG	phage-gRNA-11106	1.1173543253637666	Not Fit	0	[]	0	[]	0	[]	0	[]	0	[]	0	[]	0	[]	0	[]	0	[]	0	[]	0	[]	0	[]	0	[]	0	[]	0	[]	0	[]
11108	T4	gRNA5	60334	60334	AAACTCGCCATCTTAGTCCTTAGTTAAATTT	phage-gRNA-11109	1.4357256017378166	Not Fit	0	[]	0	[]	0	[]	0	[]	0	[]	0	[]	0	[]	0	[]	0	[]	0	[]	0	[]	0	[]	0	[]	0	[]	0	[]	0	[]
11115	T4	gRNA5	60524	60524	CGAGTAATCATAAGGAATTTATATAATCAAT	phage-gRNA-11116	1.4736767429711666	Not Fit	0	[]	0	[]	0	[]	0	[]	0	[]	0	[]	0	[]	0	[]	0	[]	0	[]	0	[]	0	[]	0	[]	0	[]	0	[]	0	[]
11118	T4	gRNA1	60686	60686	GTGTGTCTTTTTGTTCTTTGCTTAAACTCAT	phage-gRNA-11119	2.0770158583766456	Not Fit	0	[]	0	[]	0	[]	0	[]	0	[]	0	[]	0	[]	0	[]	0	[]	0	[]	0	[]	0	[]	0	[]	0	[]	0	[]	0	[]
11131	T4	gRNA7	60925	60925	TAATAATGGTTCCCAATCAACAATCACAATT	phage-gRNA-11132	1.3015913366555354	Not Fit	0	[]	0	[]	0	[]	0	[]	0	[]	0	[]	0	[]	0	[]	0	[]	0	[]	0	[]	0	[]	0	[]	0	[]	0	[]	0	[]
11132	T4	gRNA1	61359	61359	CAATATCGCCCTTGATATATTTTACAATCAT	phage-gRNA-11133	0.8572423749526418	Not Fit	0	[]	0	[]	0	[]	0	[]	0	[]	0	[]	0	[]	0	[]	0	[]	0	[]	0	[]	0	[]	0	[]	0	[]	0	[]	0	[]
11177	T4	gRNA4	63542	63542	TAATTATCTTTGCCATTACAAACTTTCAGTA	phage-gRNA-11178	0.9796387622062211	Not Fit	0	[]	0	[]	0	[]	0	[]	0	[]	0	[]	0	[]	0	[]	0	[]	0	[]	0	[]	0	[]	0	[]	0	[]	0	[]	0	[]
11180	T4	gRNA7	63557	63557	TTACAAACTTTCAGTAAAGGTACGAGCGATA	phage-gRNA-11181	1.768321807471991	Not Fit	0	[]	0	[]	0	[]	0	[]	0	[]	0	[]	0	[]	0	[]	0	[]	0	[]	0	[]	0	[]	0	[]	0	[]	0	[]	0	[]
11181	T4	gRNA1	63889	63889	GTGTGCCTTCAAGAATTTGATATGCTTTCAT	phage-gRNA-11182	1.3946636772042176	Not Fit	0	[]	0	[]	0	[]	0	[]	0	[]	0	[]	0	[]	0	[]	0	[]	0	[]	0	[]	0	[]	0	[]	0	[]	0	[]	0	[]
11185	T4	gRNA5	63909	63909	TATGCTTTCATATAAACCTCAATTAGAAAAT	phage-gRNA-11186	1.2530479171806006	Not Fit	0	[]	0	[]	0	[]	0	[]	0	[]	0	[]	0	[]	0	[]	0	[]	0	[]	0	[]	0	[]	0	[]	0	[]	0	[]	0	[]
11195	T4	gRNA1	64882	64882	ACCTTATTACAGGTTGGCGGGAATCCCTCAT	phage-gRNA-11196	2.41703507582373	Not Fit	0	[]	0	[]	0	[]	0	[]	0	[]	0	[]	0	[]	0	[]	0	[]	0	[]	0	[]	0	[]	0	[]	0	[]	0	[]	0	[]
11197	T4	gRNA3	64892	64892	AGGTTGGCGGGAATCCCTCATATAATCATGA	phage-gRNA-11198	0.7614544632207972	Not Fit	0	[]	0	[]	0	[]	0	[]	0	[]	0	[]	0	[]	0	[]	0	[]	0	[]	0	[]	0	[]	0	[]	0	[]	0	[]	0	[]
11198	T4	gRNA4	64897	64897	GGCGGGAATCCCTCATATAATCATGAGGTCC	phage-gRNA-11199	1.7278659696138197	Not Fit	0	[]	0	[]	0	[]	0	[]	0	[]	0	[]	0	[]	0	[]	0	[]	0	[]	0	[]	0	[]	0	[]	0	[]	0	[]	0	[]
11229	T4	gRNA7	66997	66997	TAATACCTCCTAAGTATTTATAGAAGGTATT	phage-gRNA-11230	2.0464600483041195	Not Fit	0	[]	0	[]	0	[]	0	[]	0	[]	0	[]	0	[]	0	[]	0	[]	0	[]	0	[]	0	[]	0	[]	0	[]	0	[]	0	[]
11233	T4	gRNA4	67475	67475	TTTTAATTTCCTGCATTCAGTGATAAAGTTA	phage-gRNA-11234	1.3982262147215696	Not Fit	0	[]	0	[]	0	[]	0	[]	0	[]	0	[]	0	[]	0	[]	0	[]	0	[]	0	[]	0	[]	0	[]	0	[]	0	[]	0	[]
11247	T4	gRNA4	68304	68304	GCTTTGGCTTTTGCATCGTGATTCCTTAACA	phage-gRNA-11248	1.1279690541770504	Not Fit	0	[]	0	[]	0	[]	0	[]	0	[]	0	[]	0	[]	0	[]	0	[]	0	[]	0	[]	0	[]	0	[]	0	[]	0	[]	0	[]
11248	T4	gRNA5	68309	68309	GGCTTTTGCATCGTGATTCCTTAACAAATTT	phage-gRNA-11249	1.2368293690781484	Not Fit	0	[]	0	[]	0	[]	0	[]	0	[]	0	[]	0	[]	0	[]	0	[]	0	[]	0	[]	0	[]	0	[]	0	[]	0	[]	0	[]
11250	T4	gRNA7	68319	68319	TCGTGATTCCTTAACAAATTTCATAATTTCA	phage-gRNA-11251	1.166829966981317	Not Fit	0	[]	0	[]	0	[]	0	[]	0	[]	0	[]	0	[]	1	['e.4']	0	[]	0	[]	0	[]	0	[]	0	[]	0	[]	0	[]	0	[]
11252	T4	gRNA2	68668	68668	GGAAGGTATAGTGATGGCTTTGACATATTCT	phage-gRNA-11253	1.9072950928923424	Not Fit	0	[]	0	[]	0	[]	0	[]	0	[]	0	[]	0	[]	0	[]	0	[]	0	[]	0	[]	0	[]	0	[]	0	[]	0	[]	0	[]
11262	T4	gRNA5	69260	69260	TGCATTTTCATTCCTATTTACTCCAAGTAAT	phage-gRNA-11263	1.1324715268610015	Not Fit	0	[]	0	[]	0	[]	0	[]	0	[]	0	[]	0	[]	0	[]	0	[]	0	[]	0	[]	0	[]	0	[]	0	[]	0	[]	0	[]
11265	T4	gRNA1	69875	69875	TAAACTCAACAATTTTCTTCAGTGTGTTCAT	phage-gRNA-11266	1.0378973245307648	Not Fit	0	[]	0	[]	0	[]	0	[]	0	[]	0	[]	0	[]	0	[]	0	[]	0	[]	0	[]	0	[]	0	[]	0	[]	0	[]	0	[]
11281	T4	gRNA3	70603	70603	AAGTTCACCGTAATTATCCATTTTATTCTCC	phage-gRNA-11282	0.966754350979571	Not Fit	0	[]	0	[]	0	[]	0	[]	0	[]	0	[]	0	[]	0	[]	0	[]	0	[]	0	[]	0	[]	0	[]	0	[]	0	[]	0	[]
11292	T4	gRNA7	71918	71918	TAAATATCTCCTATTTCTAAGAGTATTTATG	phage-gRNA-11293	1.534377643074744	Not Fit	0	[]	0	[]	0	[]	0	[]	0	[]	0	[]	0	[]	0	[]	0	[]	0	[]	0	[]	0	[]	0	[]	0	[]	0	[]	0	[]
11294	T4	gRNA2	72890	72890	GATGATACTTTCGCATAAAGAATCATCATCA	phage-gRNA-11295	2.0046886767234455	Not Fit	0	[]	0	[]	0	[]	0	[]	0	[]	0	[]	0	[]	0	[]	0	[]	0	[]	0	[]	0	[]	0	[]	0	[]	0	[]	0	[]
11297	T4	gRNA5	72905	72905	TAAAGAATCATCATCAACCTCTATCAACAAT	phage-gRNA-11298	2.2404569929201825	Not Fit	0	[]	0	[]	0	[]	0	[]	0	[]	0	[]	0	[]	0	[]	0	[]	0	[]	0	[]	0	[]	0	[]	0	[]	0	[]	0	[]
11299	T4	gRNA7	72915	72915	TCATCAACCTCTATCAACAATAGCATGAGTA	phage-gRNA-11300	1.5095834596637996	Not Fit	0	[]	0	[]	0	[]	0	[]	0	[]	0	[]	0	[]	0	[]	0	[]	0	[]	0	[]	0	[]	0	[]	0	[]	0	[]	0	[]
11301	T4	gRNA2	73303	73303	TAAACATAATATTCGTTAATACTCATTTATT	phage-gRNA-11302	1.5373229212375816	Not Fit	0	[]	0	[]	0	[]	0	[]	0	[]	0	[]	0	[]	1	['nrdC']	0	[]	0	[]	0	[]	0	[]	0	[]	0	[]	0	[]	0	[]
11307	T4	gRNA1	73484	73484	CAACATTTCGAATTAATTCACAGCGTTTCAT	phage-gRNA-11308	1.0955840183639385	Not Fit	0	[]	0	[]	0	[]	0	[]	0	[]	0	[]	0	[]	0	[]	0	[]	0	[]	0	[]	0	[]	0	[]	0	[]	0	[]	0	[]
11364	T4	gRNA2	77380	77380	ATCGGATCAAAAAATGTAAAGAGCATGGGCC	phage-gRNA-11365	1.173785416176102	Not Fit	0	[]	0	[]	0	[]	0	[]	0	[]	0	[]	0	[]	0	[]	0	[]	0	[]	0	[]	0	[]	0	[]	0	[]	0	[]	0	[]
11365	T4	gRNA3	77375	77375	ATCAAAAAATGTAAAGAGCATGGGCCCTCCT	phage-gRNA-11366	2.3715510196699943	Not Fit	0	[]	0	[]	0	[]	0	[]	0	[]	0	[]	0	[]	0	[]	0	[]	0	[]	0	[]	0	[]	0	[]	0	[]	0	[]	0	[]
11366	T4	gRNA4	77370	77370	AAAATGTAAAGAGCATGGGCCCTCCTGTTTA	phage-gRNA-11367	2.1785195389799625	Not Fit	0	[]	0	[]	0	[]	0	[]	0	[]	0	[]	0	[]	0	[]	0	[]	0	[]	0	[]	0	[]	0	[]	0	[]	0	[]	0	[]
11367	T4	gRNA5	77365	77365	GTAAAGAGCATGGGCCCTCCTGTTTATAAAT	phage-gRNA-11368	1.7657053914483083	Not Fit	0	[]	0	[]	0	[]	0	[]	0	[]	0	[]	0	[]	0	[]	0	[]	0	[]	0	[]	0	[]	0	[]	0	[]	0	[]	0	[]
11368	T4	gRNA6	77360	77360	GAGCATGGGCCCTCCTGTTTATAAATATATT	phage-gRNA-11369	2.616624509239125	Not Fit	0	[]	0	[]	0	[]	0	[]	0	[]	0	[]	0	[]	0	[]	0	[]	0	[]	0	[]	0	[]	0	[]	0	[]	0	[]	0	[]
11371	T4	gRNA2	77954	77954	TTAAGGTTATTACTTATCATTTCCATAAGAT	phage-gRNA-11372	1.9637939564606064	Not Fit	0	[]	0	[]	0	[]	0	[]	0	[]	0	[]	0	[]	0	[]	0	[]	0	[]	0	[]	0	[]	0	[]	0	[]	0	[]	0	[]
11380	T4	gRNA4	78103	78103	ACTGAAAAATTACCATGGATGTCAGTTATTC	phage-gRNA-11381	1.5243444407861837	Not Fit	0	[]	0	[]	0	[]	0	[]	0	[]	0	[]	0	[]	0	[]	0	[]	0	[]	0	[]	0	[]	0	[]	0	[]	0	[]	0	[]
11381	T4	gRNA5	78108	78108	AAAATTACCATGGATGTCAGTTATTCAACCT	phage-gRNA-11382	1.4500227889352195	Not Fit	0	[]	0	[]	0	[]	0	[]	0	[]	0	[]	0	[]	0	[]	0	[]	0	[]	0	[]	0	[]	0	[]	0	[]	0	[]	0	[]
11387	T4	gRNA4	79222	79222	GAAGAAGTATCACCATCAGGAAGAAGAACAA	phage-gRNA-11388	1.8969094550094348	Not Fit	0	[]	0	[]	0	[]	0	[]	0	[]	0	[]	0	[]	0	[]	0	[]	0	[]	0	[]	0	[]	0	[]	0	[]	0	[]	0	[]
11398	T4	gRNA1	80196	80196	AATAAAAATATTTATGGTCTTGCATAGGCAT	phage-gRNA-11399	1.3210653843327882	Not Fit	0	[]	0	[]	0	[]	0	[]	0	[]	0	[]	0	[]	0	[]	0	[]	0	[]	0	[]	0	[]	0	[]	0	[]	0	[]	0	[]
11399	T4	gRNA2	80191	80191	AAATATTTATGGTCTTGCATAGGCATATTTT	phage-gRNA-11400	1.3613317472119764	Not Fit	0	[]	0	[]	0	[]	0	[]	0	[]	0	[]	0	[]	0	[]	0	[]	0	[]	0	[]	0	[]	0	[]	0	[]	0	[]	0	[]
11505	T4	gRNA3	96662	96662	TACATTAATCGGTTGTTCCATTTATCACCTT	phage-gRNA-11506	1.4330242495919714	Not Fit	0	[]	0	[]	0	[]	0	[]	0	[]	0	[]	0	[]	0	[]	0	[]	0	[]	0	[]	0	[]	0	[]	0	[]	0	[]	0	[]
11510	T4	gRNA1	96933	96933	TATTAGCTCGTTTCAAGTTAGGAAGACCCAT	phage-gRNA-11511	2.0461767373246023	Not Fit	0	[]	0	[]	0	[]	0	[]	0	[]	0	[]	0	[]	0	[]	0	[]	0	[]	0	[]	0	[]	0	[]	0	[]	0	[]	0	[]
11511	T4	gRNA2	96928	96928	GCTCGTTTCAAGTTAGGAAGACCCATATACC	phage-gRNA-11512	2.3188667877382314	Not Fit	0	[]	0	[]	0	[]	0	[]	0	[]	0	[]	0	[]	0	[]	0	[]	0	[]	0	[]	0	[]	0	[]	0	[]	0	[]	0	[]
11521	T4	gRNA5	96967	96967	TCCTCAACCATTTCACGAGTCCATTGTGTTT	phage-gRNA-11522	0.8919771268468587	Not Fit	0	[]	0	[]	0	[]	0	[]	0	[]	0	[]	0	[]	0	[]	0	[]	0	[]	0	[]	0	[]	0	[]	0	[]	0	[]	0	[]
11524	T4	gRNA1	97254	97254	GCTTAGTACGGTCTAAAACTTCCGCAGACAT	phage-gRNA-11525	0.9107611499934908	Not Fit	0	[]	0	[]	0	[]	0	[]	0	[]	0	[]	0	[]	0	[]	0	[]	0	[]	0	[]	0	[]	0	[]	0	[]	0	[]	0	[]
11526	T4	gRNA3	97244	97244	GTCTAAAACTTCCGCAGACATTGAGCCTTTG	phage-gRNA-11527	1.348287515376023	Not Fit	0	[]	0	[]	0	[]	0	[]	0	[]	0	[]	0	[]	0	[]	0	[]	0	[]	0	[]	0	[]	0	[]	0	[]	0	[]	0	[]
11527	T4	gRNA4	97239	97239	AAACTTCCGCAGACATTGAGCCTTTGTGTGC	phage-gRNA-11528	1.313802422805428	Not Fit	0	[]	0	[]	0	[]	0	[]	0	[]	0	[]	0	[]	0	[]	0	[]	0	[]	0	[]	0	[]	0	[]	0	[]	0	[]	0	[]
11528	T4	gRNA5	97234	97234	TCCGCAGACATTGAGCCTTTGTGTGCAAGAA	phage-gRNA-11529	1.3304744290555366	Not Fit	0	[]	0	[]	0	[]	0	[]	0	[]	0	[]	0	[]	0	[]	0	[]	0	[]	0	[]	0	[]	0	[]	0	[]	0	[]	0	[]
11597	T4	gRNA4	107217	107217	ATTTCATTTTAAACATCACTCCGTTTGTATA	phage-gRNA-11598	2.0388589311893024	Not Fit	0	[]	0	[]	0	[]	0	[]	0	[]	0	[]	0	[]	0	[]	0	[]	0	[]	0	[]	0	[]	0	[]	0	[]	0	[]	0	[]
11598	T4	gRNA5	107222	107222	ATTTTAAACATCACTCCGTTTGTATATGATT	phage-gRNA-11599	2.571531556360651	Not Fit	0	[]	0	[]	0	[]	0	[]	0	[]	0	[]	0	[]	0	[]	0	[]	0	[]	0	[]	0	[]	0	[]	0	[]	0	[]	0	[]
11599	T4	gRNA6	107227	107227	AAACATCACTCCGTTTGTATATGATTATAAT	phage-gRNA-11600	1.2095937527520888	Not Fit	0	[]	0	[]	0	[]	0	[]	0	[]	0	[]	0	[]	0	[]	0	[]	0	[]	0	[]	0	[]	0	[]	0	[]	0	[]	0	[]
11619	T4	gRNA5	109918	109918	TACTGTTCCATTTTTCACCTTTTTATTGATA	phage-gRNA-11620	1.1527773186715085	Not Fit	0	[]	0	[]	0	[]	0	[]	0	[]	0	[]	0	[]	0	[]	0	[]	0	[]	0	[]	0	[]	0	[]	0	[]	0	[]	0	[]
11622	T4	gRNA1	110055	110055	GAAGAGTAAACACCACAACCTCAGTTCTCAT	phage-gRNA-11623	1.3893498292478768	Not Fit	0	[]	0	[]	0	[]	0	[]	0	[]	0	[]	0	[]	0	[]	0	[]	0	[]	0	[]	0	[]	0	[]	0	[]	0	[]	0	[]
11637	T4	gRNA2	111982	111982	TCTGCAATATAATCTTTATCTATCATAATAT	phage-gRNA-11638	1.108176587590566	Not Fit	0	[]	0	[]	0	[]	0	[]	0	[]	0	[]	0	[]	0	[]	0	[]	0	[]	0	[]	0	[]	0	[]	0	[]	0	[]	0	[]
11640	T4	gRNA5	111997	111997	TTATCTATCATAATATTTCCTCAGTATAAAT	phage-gRNA-11641	2.0636368151841467	Not Fit	0	[]	0	[]	0	[]	0	[]	0	[]	0	[]	0	[]	0	[]	0	[]	0	[]	0	[]	0	[]	0	[]	0	[]	0	[]	0	[]
11642	T4	gRNA7	112007	112007	TAATATTTCCTCAGTATAAATATAGATATAT	phage-gRNA-11643	1.854212716998724	Not Fit	0	[]	0	[]	0	[]	0	[]	0	[]	0	[]	0	[]	0	[]	0	[]	0	[]	0	[]	0	[]	0	[]	0	[]	0	[]	0	[]
11647	T4	gRNA5	112037	112037	AAGTGGTACATACTATTTTCCGAGTAATAAA	phage-gRNA-11648	0.8101026808338375	Not Fit	0	[]	0	[]	0	[]	0	[]	0	[]	0	[]	0	[]	0	[]	0	[]	0	[]	0	[]	0	[]	0	[]	0	[]	0	[]	0	[]
11654	T4	gRNA5	112657	112657	TTAATATCCATAATTATGCCTTACTAAATTT	phage-gRNA-11655	1.9299213984981585	Not Fit	0	[]	0	[]	0	[]	0	[]	0	[]	0	[]	0	[]	0	[]	0	[]	0	[]	0	[]	0	[]	0	[]	0	[]	0	[]	0	[]
11656	T4	gRNA7	112647	112647	TAATTATGCCTTACTAAATTTGCCTTTAGAA	phage-gRNA-11657	1.9784431198551409	Not Fit	0	[]	0	[]	0	[]	0	[]	0	[]	0	[]	0	[]	1	['55.1']	0	[]	0	[]	0	[]	0	[]	0	[]	0	[]	0	[]	0	[]
11665	T4	gRNA2	114889	114889	AAAGCATCATCAATGCTATATCTCATTATTT	phage-gRNA-11666	1.0199810797936204	Not Fit	0	[]	0	[]	0	[]	0	[]	0	[]	0	[]	0	[]	0	[]	0	[]	0	[]	0	[]	0	[]	0	[]	0	[]	0	[]	0	[]
11698	T4	gRNA7	116089	116089	TTTTAATGTCACCTAGTGTATACCAGAGGTC	phage-gRNA-11699	0.9839166036117012	Not Fit	0	[]	0	[]	0	[]	0	[]	0	[]	0	[]	0	[]	0	[]	0	[]	0	[]	0	[]	0	[]	0	[]	0	[]	0	[]	0	[]
11713	T4	gRNA1	118348	118348	TCTTCAGTGGTAGTATCAGATTTAAATTCAT	phage-gRNA-11714	1.7190997362371985	Not Fit	0	[]	0	[]	0	[]	0	[]	0	[]	0	[]	0	[]	0	[]	0	[]	0	[]	0	[]	0	[]	0	[]	0	[]	0	[]	0	[]
11714	T4	gRNA2	118343	118343	AGTGGTAGTATCAGATTTAAATTCATTTTTA	phage-gRNA-11715	1.4340596987942318	Not Fit	0	[]	0	[]	0	[]	0	[]	0	[]	0	[]	0	[]	0	[]	0	[]	0	[]	0	[]	0	[]	0	[]	0	[]	0	[]	0	[]
11719	T4	gRNA7	118318	118318	TTTTTAACCTTAACTGGGTCTATTGTTTCCA	phage-gRNA-11720	1.7118760033504177	Not Fit	0	[]	0	[]	0	[]	0	[]	0	[]	0	[]	0	[]	0	[]	0	[]	0	[]	0	[]	0	[]	0	[]	0	[]	0	[]	0	[]
11745	T4	gRNA5	123022	123022	GAAGATTTCATTTTGTGTTCCTCATGTTATG	phage-gRNA-11746	2.378542670017084	Not Fit	0	[]	0	[]	0	[]	0	[]	0	[]	0	[]	0	[]	0	[]	0	[]	0	[]	0	[]	0	[]	0	[]	0	[]	0	[]	0	[]
11759	T4	gRNA5	123440	123440	ATAAGTTCCATGATTTATCCTTGAACGAACT	phage-gRNA-11760	1.0409123638377795	Not Fit	0	[]	0	[]	0	[]	0	[]	0	[]	0	[]	0	[]	0	[]	0	[]	0	[]	0	[]	0	[]	0	[]	0	[]	0	[]	0	[]
11761	T4	gRNA7	123450	123450	TGATTTATCCTTGAACGAACTTGTAAGGCAT	phage-gRNA-11762	1.700007205150402	Not Fit	0	[]	0	[]	0	[]	0	[]	0	[]	0	[]	0	[]	0	[]	0	[]	0	[]	0	[]	0	[]	0	[]	0	[]	0	[]	0	[]
11766	T4	gRNA5	125492	125492	ATAAGTTCCATCATATCCTCTCTAGTGTTTA	phage-gRNA-11767	0.7842499788021854	Not Fit	0	[]	0	[]	0	[]	0	[]	0	[]	0	[]	0	[]	0	[]	0	[]	0	[]	0	[]	0	[]	0	[]	0	[]	0	[]	0	[]
11776	T4	gRNA1	127178	127178	ATGCTATTTCGTTCAGAATTTTAAGAATCAT	phage-gRNA-11777	2.5658168470945384	Not Fit	0	[]	0	[]	0	[]	0	[]	0	[]	0	[]	0	[]	0	[]	0	[]	0	[]	0	[]	0	[]	0	[]	0	[]	0	[]	0	[]
11780	T4	gRNA5	127198	127198	TTAAGAATCATTGTTCATCCTTTAGAGTTTG	phage-gRNA-11781	1.2800060906254112	Not Fit	0	[]	0	[]	0	[]	0	[]	0	[]	0	[]	0	[]	0	[]	0	[]	0	[]	0	[]	0	[]	0	[]	0	[]	0	[]	0	[]
11792	T4	gRNA3	128290	128290	AGTTAAAATAGTAGGCTTCATAGAGAGTCTC	phage-gRNA-11793	2.8690174475910304	Not Fit	0	[]	0	[]	0	[]	0	[]	0	[]	0	[]	0	[]	0	[]	0	[]	0	[]	0	[]	0	[]	0	[]	0	[]	0	[]	0	[]
11793	T4	gRNA4	128295	128295	AAATAGTAGGCTTCATAGAGAGTCTCTTAAT	phage-gRNA-11794	1.1708658228321922	Not Fit	0	[]	0	[]	0	[]	0	[]	0	[]	0	[]	0	[]	0	[]	0	[]	0	[]	0	[]	0	[]	0	[]	0	[]	0	[]	0	[]
11809	T4	gRNA6	128624	128624	CAACATTTTTCACCTTACACCCTTGGAGGAA	phage-gRNA-11810	2.0075738245101435	Not Fit	0	[]	0	[]	0	[]	0	[]	0	[]	0	[]	0	[]	0	[]	0	[]	0	[]	0	[]	0	[]	0	[]	0	[]	0	[]	0	[]
11817	T4	gRNA7	128964	128964	TACTAATTCCTTTAATCCGTAGATAGGAGAT	phage-gRNA-11818	1.8426484776100045	Not Fit	0	[]	0	[]	0	[]	0	[]	0	[]	0	[]	0	[]	0	[]	0	[]	0	[]	0	[]	0	[]	0	[]	0	[]	0	[]	0	[]
11822	T4	gRNA5	129148	129148	AAGAATTTCATTAGAACCTCATCTGAAAACC	phage-gRNA-11823	2.001681300080369	Not Fit	0	[]	0	[]	0	[]	0	[]	0	[]	0	[]	0	[]	0	[]	0	[]	0	[]	0	[]	0	[]	0	[]	0	[]	0	[]	0	[]
11824	T4	gRNA7	129158	129158	TTAGAACCTCATCTGAAAACCGTGCGATTTA	phage-gRNA-11825	2.4536104629592956	Not Fit	0	[]	0	[]	0	[]	0	[]	0	[]	0	[]	0	[]	0	[]	0	[]	0	[]	0	[]	0	[]	0	[]	0	[]	0	[]	0	[]
11829	T4	gRNA5	129435	129435	GTCATAAACATAATATTTTCCTCAGTAAGGG	phage-gRNA-11830	1.5136059077912505	Not Fit	0	[]	0	[]	0	[]	0	[]	0	[]	0	[]	0	[]	0	[]	0	[]	0	[]	0	[]	0	[]	0	[]	0	[]	0	[]	0	[]
11830	T4	gRNA6	129440	129440	AAACATAATATTTTCCTCAGTAAGGGGCTGA	phage-gRNA-11831	1.6150786065065728	Not Fit	0	[]	0	[]	0	[]	0	[]	0	[]	0	[]	0	[]	0	[]	0	[]	0	[]	0	[]	0	[]	0	[]	0	[]	0	[]	0	[]
11838	T4	gRNA7	129852	129852	TTTTTATTCTCCGAGATGTTTAATTGCGGTA	phage-gRNA-11839	0.940197288603646	Not Fit	0	[]	0	[]	0	[]	0	[]	0	[]	0	[]	0	[]	0	[]	0	[]	0	[]	0	[]	0	[]	0	[]	0	[]	0	[]	0	[]
11852	T4	gRNA7	130540	130540	TTATAAATTCTCTTTTAAATGAAAATGCAGG	phage-gRNA-11853	0.971777002239	Not Fit	0	[]	0	[]	0	[]	0	[]	0	[]	0	[]	0	[]	0	[]	0	[]	0	[]	0	[]	0	[]	0	[]	0	[]	0	[]	0	[]
11867	T4	gRNA1	131851	131851	TTGCTACTTTCTGCTCAGTTGTCAGTTTCAT	phage-gRNA-11868	1.4262518844395995	Not Fit	0	[]	0	[]	0	[]	0	[]	0	[]	0	[]	0	[]	0	[]	0	[]	0	[]	0	[]	0	[]	0	[]	0	[]	0	[]	0	[]
11871	T4	gRNA5	131871	131871	GTCAGTTTCATTTATTTACCTATTACAGTTT	phage-gRNA-11872	1.2662601651093846	Not Fit	0	[]	0	[]	0	[]	0	[]	0	[]	0	[]	0	[]	0	[]	0	[]	0	[]	0	[]	0	[]	0	[]	0	[]	0	[]	1	['nlpA']
11878	T4	gRNA5	132108	132108	CGAAATTTCATTATTCACCACAGAATTCGTT	phage-gRNA-11879	1.3452347759287326	Not Fit	0	[]	0	[]	0	[]	0	[]	0	[]	0	[]	0	[]	0	[]	0	[]	0	[]	0	[]	0	[]	0	[]	0	[]	0	[]	0	[]
11892	T4	gRNA5	133024	133024	AAATTCATCATAGTACGCCATACACCCTTTG	phage-gRNA-11893	1.222639762909252	Not Fit	0	[]	0	[]	0	[]	0	[]	0	[]	0	[]	0	[]	1	['ndd.2']	0	[]	0	[]	0	[]	0	[]	0	[]	0	[]	0	[]	0	[]
11896	T4	gRNA2	133236	133236	TCCTTTAACAGTAATCGGTTTTTCACTTAGC	phage-gRNA-11897	2.4488415975166236	Not Fit	0	[]	0	[]	0	[]	0	[]	0	[]	0	[]	0	[]	0	[]	0	[]	0	[]	0	[]	0	[]	0	[]	0	[]	0	[]	0	[]
11897	T4	gRNA3	133241	133241	TAACAGTAATCGGTTTTTCACTTAGCAACAT	phage-gRNA-11898	1.3336989689459031	Not Fit	0	[]	0	[]	0	[]	0	[]	0	[]	0	[]	0	[]	0	[]	0	[]	0	[]	0	[]	0	[]	0	[]	0	[]	0	[]	0	[]
11913	T4	gRNA5	133802	133802	AGGTTATTCATAAGTTTTCCATGGTAAAGGC	phage-gRNA-11914	1.7540520846218748	Not Fit	0	[]	0	[]	0	[]	0	[]	0	[]	0	[]	0	[]	0	[]	0	[]	0	[]	0	[]	0	[]	0	[]	0	[]	0	[]	0	[]
11916	T4	gRNA1	134002	134002	TTAAAAATCTCCCGAAGCGACTTGCCAGCAT	phage-gRNA-11917	1.712752693293785	Not Fit	0	[]	0	[]	0	[]	0	[]	0	[]	0	[]	0	[]	0	[]	0	[]	0	[]	0	[]	0	[]	0	[]	0	[]	0	[]	0	[]
11918	T4	gRNA3	134012	134012	CCCGAAGCGACTTGCCAGCATTCAACACCGA	phage-gRNA-11919	1.660473350396316	Not Fit	0	[]	0	[]	0	[]	0	[]	0	[]	0	[]	0	[]	0	[]	0	[]	0	[]	0	[]	0	[]	0	[]	0	[]	0	[]	0	[]
11932	T4	gRNA3	135115	135115	AAATTGATGCCATGAAATCATTTACATTTAT	phage-gRNA-11933	0.8149486169842198	Not Fit	0	[]	0	[]	0	[]	0	[]	0	[]	0	[]	0	[]	0	[]	0	[]	0	[]	0	[]	0	[]	0	[]	0	[]	0	[]	0	[]
11943	T4	gRNA7	135431	135431	TTTAGAAAGGTCCTGGATGTCTTCTGCGAAC	phage-gRNA-11944	1.3952001930787732	Not Fit	0	[]	0	[]	0	[]	0	[]	0	[]	0	[]	0	[]	0	[]	0	[]	0	[]	0	[]	0	[]	0	[]	0	[]	0	[]	0	[]
11946	T4	gRNA3	135761	135761	TGTAAAATTACTTACATGCATAAAGTTTTAA	phage-gRNA-11947	1.3115833600933422	Not Fit	0	[]	0	[]	0	[]	0	[]	0	[]	0	[]	0	[]	0	[]	0	[]	0	[]	0	[]	0	[]	0	[]	0	[]	0	[]	0	[]
11968	T4	gRNA4	137936	137936	GGGCCTTGCGGCCCACTCCTTAAAAGTATTT	phage-gRNA-11969	2.6127926296265156	Not Fit	0	[]	0	[]	0	[]	0	[]	0	[]	0	[]	0	[]	0	[]	0	[]	0	[]	0	[]	0	[]	0	[]	0	[]	0	[]	0	[]
11975	T4	gRNA4	139704	139704	TAAAAACTGTACTCATTTAGAATCCTTAAAT	phage-gRNA-11976	1.4453096144207125	Not Fit	0	[]	0	[]	0	[]	0	[]	0	[]	0	[]	0	[]	0	[]	0	[]	0	[]	0	[]	0	[]	0	[]	0	[]	0	[]	0	[]
11981	T4	gRNA3	138866	138866	TAGGTATAGGTCCGTTAGCATCTATCCAAAT	phage-gRNA-11982	1.076418097768961	Not Fit	0	[]	0	[]	0	[]	0	[]	0	[]	0	[]	0	[]	0	[]	0	[]	0	[]	0	[]	0	[]	0	[]	0	[]	0	[]	0	[]
11987	T4	gRNA2	139942	139942	GCTTCTTCAGTTTTAGGCTTTCTCATCTTTT	phage-gRNA-11988	1.799931834376439	Not Fit	0	[]	0	[]	0	[]	0	[]	0	[]	0	[]	0	[]	0	[]	0	[]	0	[]	0	[]	0	[]	0	[]	0	[]	0	[]	0	[]
11997	T4	gRNA5	140406	140406	TGATAATTCATTACAATTTACACGCTGCACA	phage-gRNA-11998	1.4270282648408292	Not Fit	0	[]	0	[]	0	[]	0	[]	0	[]	0	[]	0	[]	0	[]	0	[]	0	[]	0	[]	0	[]	0	[]	0	[]	0	[]	0	[]
11999	T4	gRNA7	140416	140416	TTACAATTTACACGCTGCACAATCATCGGCT	phage-gRNA-12000	1.2193778892088387	Not Fit	0	[]	0	[]	0	[]	0	[]	0	[]	0	[]	0	[]	0	[]	0	[]	0	[]	0	[]	0	[]	0	[]	0	[]	0	[]	0	[]
12005	T4	gRNA6	142675	142675	TTGCATAAGTCCTCAACTTGAAAATCGTCTT	phage-gRNA-12006	1.4751913221282358	Not Fit	0	[]	0	[]	0	[]	0	[]	0	[]	0	[]	0	[]	0	[]	0	[]	0	[]	0	[]	0	[]	0	[]	0	[]	0	[]	0	[]
12006	T4	gRNA7	142680	142680	TAAGTCCTCAACTTGAAAATCGTCTTTAAAC	phage-gRNA-12007	1.2221245562697518	Not Fit	0	[]	0	[]	0	[]	0	[]	0	[]	0	[]	0	[]	0	[]	0	[]	0	[]	0	[]	0	[]	0	[]	0	[]	0	[]	0	[]
12011	T4	gRNA5	142987	142987	TAATTCGTCATATTGTTTTTCCGTTAAAACA	phage-gRNA-12012	1.2259074152149727	Not Fit	0	[]	0	[]	0	[]	0	[]	0	[]	0	[]	0	[]	0	[]	0	[]	0	[]	0	[]	0	[]	0	[]	0	[]	0	[]	0	[]
12039	T4	gRNA5	145680	145680	AATTTAATCATTACGTAAATCCTATTTTAAT	phage-gRNA-12040	1.9051908120019283	Not Fit	0	[]	0	[]	0	[]	0	[]	0	[]	0	[]	0	[]	0	[]	0	[]	0	[]	0	[]	0	[]	0	[]	0	[]	1	['yggW']	1	['yggW']
12055	T4	gRNA7	146529	146529	TTTTGATTTTCCTCATTTTAATAGGGGCTTG	phage-gRNA-12056	1.012969868773386	Not Fit	0	[]	0	[]	0	[]	0	[]	0	[]	0	[]	0	[]	0	[]	0	[]	0	[]	0	[]	0	[]	0	[]	0	[]	0	[]	1	['yhcN']
12079	T4	gRNA3	149176	149176	AGGCATGCGGAGTTTAATCATAGTAGAAAAT	phage-gRNA-12080	0.8502218364433651	Not Fit	0	[]	0	[]	0	[]	0	[]	0	[]	0	[]	0	[]	0	[]	0	[]	0	[]	0	[]	0	[]	0	[]	0	[]	0	[]	0	[]
12080	T4	gRNA4	149181	149181	TGCGGAGTTTAATCATAGTAGAAAATCTAAT	phage-gRNA-12081	1.6447026644767213	Not Fit	0	[]	0	[]	0	[]	0	[]	0	[]	0	[]	0	[]	0	[]	0	[]	0	[]	0	[]	0	[]	0	[]	0	[]	0	[]	0	[]
12084	T4	gRNA1	149501	149501	GACGAATATCATTTAGAGAAAACTGTGTCAT	phage-gRNA-12085	1.0911646299689008	Not Fit	0	[]	0	[]	0	[]	0	[]	0	[]	0	[]	0	[]	0	[]	0	[]	0	[]	0	[]	0	[]	0	[]	0	[]	0	[]	0	[]
12085	T4	gRNA2	149506	149506	ATATCATTTAGAGAAAACTGTGTCATAAAGT	phage-gRNA-12086	1.8433883524103525	Not Fit	0	[]	0	[]	0	[]	0	[]	0	[]	0	[]	0	[]	0	[]	0	[]	0	[]	0	[]	0	[]	0	[]	0	[]	0	[]	0	[]
12095	T4	gRNA5	149768	149768	TTTTTAGCCATTATTCACCTCAAAATTCATT	phage-gRNA-12096	1.5750121386012006	Not Fit	0	[]	0	[]	0	[]	0	[]	0	[]	0	[]	0	[]	0	[]	0	[]	0	[]	0	[]	0	[]	0	[]	0	[]	0	[]	0	[]
12150	T4	gRNA4	161135	161135	CAATGTTTTTATTCATTAACTATACCACTCA	phage-gRNA-12151	1.0152621064978933	Not Fit	0	[]	0	[]	0	[]	0	[]	0	[]	0	[]	0	[]	0	[]	0	[]	0	[]	0	[]	0	[]	0	[]	0	[]	0	[]	0	[]
12157	T4	gRNA4	161300	161300	CAAGATTATGACTCATTCGAAATAATCTTCA	phage-gRNA-12158	0.7783027334475205	Not Fit	0	[]	0	[]	0	[]	0	[]	0	[]	0	[]	0	[]	0	[]	0	[]	0	[]	0	[]	0	[]	0	[]	0	[]	0	[]	0	[]
12158	T4	gRNA5	161305	161305	TTATGACTCATTCGAAATAATCTTCAATTTC	phage-gRNA-12159	1.318215283211478	Not Fit	0	[]	0	[]	0	[]	0	[]	0	[]	0	[]	0	[]	0	[]	0	[]	0	[]	0	[]	0	[]	0	[]	0	[]	0	[]	0	[]
12165	T4	gRNA5	161580	161580	TCAATAATCATAGACCTTCCCCTTATGTTTC	phage-gRNA-12166	1.9219502845125953	Not Fit	0	[]	0	[]	0	[]	0	[]	0	[]	0	[]	0	[]	0	[]	0	[]	0	[]	0	[]	0	[]	0	[]	0	[]	0	[]	0	[]
12172	T4	gRNA5	161795	161795	GTATATCCCATCTCAACAATAAAATGCCGTA	phage-gRNA-12173	1.206480327973962	Not Fit	0	[]	0	[]	0	[]	0	[]	0	[]	0	[]	0	[]	0	[]	0	[]	0	[]	0	[]	0	[]	0	[]	0	[]	0	[]	0	[]
12181	T4	gRNA7	162172	162172	TTAGTAAAGGTCCTCAGAGTAAAGTTCTTTT	phage-gRNA-12182	0.7849431908722956	Not Fit	0	[]	0	[]	0	[]	0	[]	0	[]	0	[]	0	[]	0	[]	0	[]	0	[]	0	[]	0	[]	0	[]	0	[]	0	[]	0	[]
12186	T4	gRNA5	162620	162620	AATGGGTTCATTTAAACCATCCTTTAATACG	phage-gRNA-12187	2.010830381790725	Not Fit	0	[]	0	[]	0	[]	0	[]	0	[]	0	[]	0	[]	0	[]	0	[]	0	[]	0	[]	0	[]	0	[]	0	[]	0	[]	0	[]
12196	T4	gRNA1	163572	163572	AAGCTTTGATGATGTAAGTTACTTTAGACAT	phage-gRNA-12197	1.1657203245028267	Not Fit	0	[]	0	[]	0	[]	0	[]	0	[]	0	[]	0	[]	0	[]	0	[]	0	[]	0	[]	0	[]	0	[]	0	[]	0	[]	0	[]
12200	T4	gRNA5	163592	163592	ACTTTAGACATTTTCTAATCTCCGTAATTCT	phage-gRNA-12201	1.6006596125376875	Not Fit	0	[]	0	[]	0	[]	0	[]	0	[]	0	[]	0	[]	0	[]	0	[]	0	[]	0	[]	0	[]	0	[]	0	[]	0	[]	0	[]
12218	T4	gRNA2	165324	165324	GAATAGCCCAAGATTTTCTTAATCATTAGAT	phage-gRNA-12219	1.1109336913102228	Not Fit	0	[]	0	[]	0	[]	0	[]	0	[]	0	[]	0	[]	0	[]	0	[]	0	[]	0	[]	0	[]	0	[]	0	[]	0	[]	0	[]
12224	T4	gRNA1	165467	165467	AAATAACTCCTAATAATTTTGCAATATTCAT	phage-gRNA-12225	1.03451601301911	Not Fit	0	[]	0	[]	0	[]	0	[]	0	[]	0	[]	0	[]	0	[]	0	[]	0	[]	0	[]	0	[]	0	[]	0	[]	0	[]	0	[]
12228	T4	gRNA5	165487	165487	GCAATATTCATATTTTCCTCACTGGCGTCCG	phage-gRNA-12229	1.2880298766821452	Not Fit	0	[]	0	[]	0	[]	0	[]	0	[]	0	[]	0	[]	1	['55.4']	0	[]	0	[]	0	[]	0	[]	0	[]	0	[]	0	[]	1	['ade']
12231	T4	gRNA1	165555	165555	GCATCACGTGTTCGTTATGGAAATTACTCAT	phage-gRNA-12232	1.7148273241425709	Not Fit	0	[]	0	[]	0	[]	0	[]	0	[]	0	[]	0	[]	0	[]	0	[]	0	[]	0	[]	0	[]	0	[]	0	[]	0	[]	0	[]
12234	T4	gRNA4	165570	165570	TATGGAAATTACTCATTAATATGCCTGTAAA	phage-gRNA-12235	0.8722317932217644	Not Fit	0	[]	0	[]	0	[]	0	[]	0	[]	0	[]	0	[]	0	[]	0	[]	0	[]	0	[]	0	[]	0	[]	0	[]	0	[]	0	[]
12256	T4	gRNA5	166425	166425	AAATTCATCATTTTACACCATTCCAAATTGT	phage-gRNA-12257	1.5139450374706993	Not Fit	0	[]	0	[]	0	[]	0	[]	0	[]	0	[]	0	[]	1	['cd.1']	0	[]	0	[]	0	[]	0	[]	0	[]	0	[]	0	[]	0	[]
12259	T4	gRNA1	166524	166524	CTACAACTGAACCTAAGGCAAAAATCAGCAT	phage-gRNA-12260	3.1050766601039257	Not Fit	0	[]	0	[]	0	[]	0	[]	0	[]	0	[]	0	[]	0	[]	0	[]	0	[]	0	[]	0	[]	0	[]	0	[]	0	[]	0	[]
12260	T4	gRNA2	166529	166529	ACTGAACCTAAGGCAAAAATCAGCATGAAAA	phage-gRNA-12261	1.572043620860569	Not Fit	0	[]	0	[]	0	[]	0	[]	0	[]	0	[]	0	[]	0	[]	0	[]	0	[]	0	[]	0	[]	0	[]	0	[]	0	[]	0	[]
12261	T4	gRNA3	166534	166534	ACCTAAGGCAAAAATCAGCATGAAAATGAAT	phage-gRNA-12262	1.126993859943671	Not Fit	0	[]	0	[]	0	[]	0	[]	0	[]	0	[]	0	[]	0	[]	0	[]	0	[]	0	[]	0	[]	0	[]	0	[]	0	[]	0	[]
12281	T4	gRNA2	166888	166888	ATAAGTACAGAATTCAAAATTTTCATAATAA	phage-gRNA-12282	1.419889080324871	Not Fit	0	[]	0	[]	0	[]	0	[]	0	[]	0	[]	0	[]	0	[]	0	[]	0	[]	0	[]	0	[]	0	[]	0	[]	0	[]	0	[]
12284	T4	gRNA5	166903	166903	AAAATTTTCATAATAACCTCATTACAAAAGT	phage-gRNA-12285	1.6843886166197592	Not Fit	0	[]	0	[]	0	[]	0	[]	0	[]	0	[]	0	[]	0	[]	0	[]	0	[]	0	[]	0	[]	0	[]	0	[]	0	[]	1	['yqeB']
12287	T4	gRNA1	166966	166966	ACCAAACAAAACACCACCATAATGAACTCAT	phage-gRNA-12288	1.3758025010820945	Not Fit	0	[]	0	[]	0	[]	0	[]	0	[]	0	[]	0	[]	0	[]	0	[]	0	[]	0	[]	0	[]	0	[]	0	[]	0	[]	0	[]
12289	T4	gRNA3	166976	166976	ACACCACCATAATGAACTCATAGTTCAATCT	phage-gRNA-12290	1.847055540231116	Not Fit	0	[]	0	[]	0	[]	0	[]	0	[]	0	[]	0	[]	0	[]	0	[]	0	[]	0	[]	0	[]	0	[]	0	[]	0	[]	0	[]
12291	T4	gRNA5	166986	166986	AATGAACTCATAGTTCAATCTCAGCGATTTT	phage-gRNA-12292	2.3144866449790342	Not Fit	0	[]	0	[]	0	[]	0	[]	0	[]	0	[]	0	[]	0	[]	0	[]	0	[]	0	[]	0	[]	0	[]	0	[]	0	[]	0	[]
12294	T4	gRNA1	167630	167630	GTCTCTGTAACCCAGGATTCGTTTTCTGCAT	phage-gRNA-12295	0.9035133861698738	Not Fit	0	[]	0	[]	0	[]	0	[]	0	[]	0	[]	0	[]	0	[]	0	[]	0	[]	0	[]	0	[]	0	[]	0	[]	0	[]	0	[]
12296	T4	gRNA3	167640	167640	CCCAGGATTCGTTTTCTGCATTTAAACTTTC	phage-gRNA-12297	1.6456965986615326	Not Fit	0	[]	0	[]	0	[]	0	[]	0	[]	0	[]	0	[]	0	[]	0	[]	0	[]	0	[]	0	[]	0	[]	0	[]	0	[]	0	[]
12300	T4	gRNA7	167660	167660	TTTAAACTTTCCTTTATGTCGGAATCACCGA	phage-gRNA-12301	1.1291872248171189	Not Fit	0	[]	0	[]	0	[]	0	[]	0	[]	0	[]	0	[]	0	[]	0	[]	0	[]	0	[]	0	[]	0	[]	0	[]	0	[]	0	[]
12305	T4	gRNA5	167927	167927	TAAGCTAACATAATTTTCCTTAGTTAAGGGC	phage-gRNA-12306	1.4396251284971366	Not Fit	0	[]	0	[]	0	[]	0	[]	0	[]	0	[]	0	[]	0	[]	0	[]	0	[]	0	[]	0	[]	0	[]	0	[]	0	[]	0	[]
12306	T4	gRNA6	167932	167932	TAACATAATTTTCCTTAGTTAAGGGCCGAAG	phage-gRNA-12307	1.1782493752209513	Not Fit	0	[]	0	[]	0	[]	0	[]	0	[]	0	[]	0	[]	0	[]	0	[]	0	[]	0	[]	0	[]	0	[]	0	[]	0	[]	0	[]
