# Supplementary material for: CRISPRi-ART enables functional genomics of diverse bacteriophages using RNA-binding dCas13d
Source: Nat Microbiol. 2025 Feb 26;10(3):694–709. doi: 10.1038/s41564-025-01935-7 (PMC11879866; doi:10.1038/s41564-025-01935-7)
Supplement: Supplementary file 17 — Statistical data for supplementary figures where appropriate, compressed into a zip file and organized by supplementary figure number. [file 41564_2025_1935_MOESM17_ESM.zip › Source Data for Supplementary Figures/SuppFig27/T4_mismatch_analysis_nonfit_guides_of_nonfit_genes.csv]

	phage	gene	na_length	start	end	strand	gRNA strand	gRNA	gRNA_start	gRNA_end	gRNA_seq	oligo_name	FC	Fit genes	fit_phage_RBSs_0_mismatches	fit_phage_RBSs_0_mismatches_genes	fit_phage_RBSs_1_mismatches	fit_phage_RBSs_1_mismatches_genes	fit_phage_RBSs_2_mismatches	fit_phage_RBSs_2_mismatches_genes	fit_phage_RBSs_3_mismatches	fit_phage_RBSs_3_mismatches_genes	all_phage_RBSs_0_mismatches	all_phage_RBSs_0_mismatches_genes	all_phage_RBSs_1_mismatches	all_phage_RBSs_1_mismatches_genes	all_phage_RBSs_2_mismatches	all_phage_RBSs_2_mismatches_genes	all_phage_RBSs_3_mismatches	all_phage_RBSs_3_mismatches_genes	essential_ecoli_RBSs_0_mismatches	essential_ecoli_RBSs_0_mismatches_genes	essential_ecoli_RBSs_1_mismatches	essential_ecoli_RBSs_1_mismatches_genes	essential_ecoli_RBSs_2_mismatches	essential_ecoli_RBSs_2_mismatches_genes	essential_ecoli_RBSs_3_mismatches	essential_ecoli_RBSs_3_mismatches_genes	all_ecoli_RBSs_0_mismatches	all_ecoli_RBSs_0_mismatches_genes	all_ecoli_RBSs_1_mismatches	all_ecoli_RBSs_1_mismatches_genes	all_ecoli_RBSs_2_mismatches	all_ecoli_RBSs_2_mismatches_genes	all_ecoli_RBSs_3_mismatches	all_ecoli_RBSs_3_mismatches_genes
10370	T4	rIIA	2178.0	12.0	2189.0	-	+	gRNA2	2164	2194	GTTTCTTTTTCAGTGGTGATAATCATAATTT	phage-gRNA-10371	0.830466903003315	Not Fit	0	[]	0	[]	0	[]	0	[]	0	[]	0	[]	0	[]	0	[]	0	[]	0	[]	0	[]	0	[]	0	[]	0	[]	0	[]	0	[]
10371	T4	rIIA	2178.0	12.0	2189.0	-	+	gRNA3	2169	2199	TTTTTCAGTGGTGATAATCATAATTTCCTCA	phage-gRNA-10372	-1.7324702575851100	Not Fit	0	[]	0	[]	0	[]	0	[]	0	[]	0	[]	0	[]	0	[]	0	[]	0	[]	0	[]	0	[]	0	[]	0	[]	0	[]	0	[]
10372	T4	rIIA	2178.0	12.0	2189.0	-	+	gRNA4	2174	2204	CAGTGGTGATAATCATAATTTCCTCATTAAT	phage-gRNA-10373	-1.009175959081330	Not Fit	0	[]	0	[]	0	[]	0	[]	0	[]	0	[]	0	[]	0	[]	0	[]	0	[]	0	[]	0	[]	0	[]	0	[]	0	[]	0	[]
10373	T4	rIIA	2178.0	12.0	2189.0	-	+	gRNA5	2179	2209	GTGATAATCATAATTTCCTCATTAATTCATA	phage-gRNA-10374	0.1803128483776700	Not Fit	0	[]	0	[]	0	[]	0	[]	0	[]	0	[]	0	[]	1	['55.4']	0	[]	0	[]	0	[]	0	[]	0	[]	0	[]	0	[]	0	[]
10374	T4	rIIA	2178.0	12.0	2189.0	-	+	gRNA6	2184	2214	AATCATAATTTCCTCATTAATTCATATTACG	phage-gRNA-10375	-0.68008023959942	Not Fit	0	[]	0	[]	1	['44']	1	['44']	0	[]	0	[]	1	['44']	3	['cef', 'motB.1', '44']	0	[]	0	[]	0	[]	0	[]	0	[]	0	[]	0	[]	0	[]
10375	T4	rIIA	2178.0	12.0	2189.0	-	+	gRNA7	2189	2219	TAATTTCCTCATTAATTCATATTACGCTTAA	phage-gRNA-10376	0.3759914791692730	Not Fit	0	[]	0	[]	0	[]	0	[]	0	[]	0	[]	0	[]	0	[]	0	[]	0	[]	0	[]	0	[]	0	[]	0	[]	0	[]	0	[]
10376	T4	rIIA.1	204.0	2200.0	2403.0	-	+	gRNA1	2373	2403	AAAGTTCTAAATTTACTTTATATGATTTCAT	phage-gRNA-10377	0.543101986189887	Not Fit	0	[]	0	[]	0	[]	0	[]	0	[]	0	[]	0	[]	0	[]	0	[]	0	[]	0	[]	0	[]	0	[]	0	[]	0	[]	0	[]
10377	T4	rIIA.1	204.0	2200.0	2403.0	-	+	gRNA2	2378	2408	TCTAAATTTACTTTATATGATTTCATTTCAA	phage-gRNA-10378	-0.8282920401156560	Not Fit	0	[]	0	[]	0	[]	0	[]	0	[]	0	[]	0	[]	0	[]	0	[]	0	[]	0	[]	0	[]	0	[]	0	[]	0	[]	0	[]
10378	T4	rIIA.1	204.0	2200.0	2403.0	-	+	gRNA3	2383	2413	ATTTACTTTATATGATTTCATTTCAATATCC	phage-gRNA-10379	-1.528574991520690	Not Fit	0	[]	0	[]	0	[]	0	[]	0	[]	0	[]	0	[]	0	[]	0	[]	0	[]	0	[]	0	[]	0	[]	0	[]	0	[]	0	[]
10379	T4	rIIA.1	204.0	2200.0	2403.0	-	+	gRNA4	2388	2418	CTTTATATGATTTCATTTCAATATCCTCATT	phage-gRNA-10380	-1.0215180566147400	Not Fit	0	[]	0	[]	0	[]	0	[]	0	[]	0	[]	0	[]	0	[]	0	[]	0	[]	0	[]	0	[]	0	[]	0	[]	0	[]	0	[]
10380	T4	rIIA.1	204.0	2200.0	2403.0	-	+	gRNA5	2393	2423	TATGATTTCATTTCAATATCCTCATTTGCCC	phage-gRNA-10381	0.7081720183103430	Not Fit	0	[]	0	[]	0	[]	0	[]	0	[]	0	[]	0	[]	0	[]	0	[]	0	[]	0	[]	0	[]	0	[]	0	[]	0	[]	0	[]
10381	T4	rIIA.1	204.0	2200.0	2403.0	-	+	gRNA6	2398	2428	TTTCATTTCAATATCCTCATTTGCCCAATTA	phage-gRNA-10382	-1.009904197711460	Not Fit	0	[]	0	[]	0	[]	0	[]	0	[]	0	[]	1	['cef']	2	['cef', 'motB.2']	0	[]	0	[]	0	[]	0	[]	0	[]	0	[]	0	[]	0	[]
10382	T4	rIIA.1	204.0	2200.0	2403.0	-	+	gRNA7	2403	2433	TTTCAATATCCTCATTTGCCCAATTAATTAT	phage-gRNA-10383	-0.2335735833996440	Not Fit	0	[]	0	[]	0	[]	0	[]	0	[]	0	[]	0	[]	0	[]	0	[]	0	[]	0	[]	0	[]	0	[]	0	[]	0	[]	0	[]
10390	T4	60.1	381.0	2971.0	3351.0	-	+	gRNA1	3321	3351	CTTCGCCCTTTTCATTTTTAAAGCATGTCAT	phage-gRNA-10391	-1.5375483615366500	Not Fit	0	[]	0	[]	0	[]	0	[]	0	[]	0	[]	0	[]	0	[]	0	[]	0	[]	0	[]	0	[]	0	[]	0	[]	0	[]	0	[]
10391	T4	60.1	381.0	2971.0	3351.0	-	+	gRNA2	3326	3356	CCCTTTTCATTTTTAAAGCATGTCATGCCTT	phage-gRNA-10392	-0.8564438227098470	Not Fit	0	[]	0	[]	0	[]	0	[]	0	[]	0	[]	0	[]	0	[]	0	[]	0	[]	0	[]	0	[]	0	[]	0	[]	0	[]	0	[]
10392	T4	60.1	381.0	2971.0	3351.0	-	+	gRNA3	3331	3361	TTCATTTTTAAAGCATGTCATGCCTTTAATT	phage-gRNA-10393	-0.1710337937059780	Not Fit	0	[]	0	[]	0	[]	0	[]	0	[]	0	[]	0	[]	0	[]	0	[]	0	[]	0	[]	0	[]	0	[]	0	[]	0	[]	0	[]
10394	T4	60.1	381.0	2971.0	3351.0	-	+	gRNA5	3341	3371	AAGCATGTCATGCCTTTAATTCCAGGAAGCT	phage-gRNA-10395	0.1835551697766990	Not Fit	0	[]	0	[]	0	[]	0	[]	0	[]	0	[]	0	[]	0	[]	0	[]	0	[]	0	[]	0	[]	0	[]	0	[]	0	[]	0	[]
10395	T4	60.1	381.0	2971.0	3351.0	-	+	gRNA6	3346	3376	TGTCATGCCTTTAATTCCAGGAAGCTTAACA	phage-gRNA-10396	-2.599966908354	Not Fit	0	[]	0	[]	0	[]	0	[]	0	[]	0	[]	0	[]	0	[]	0	[]	0	[]	0	[]	0	[]	0	[]	0	[]	0	[]	0	[]
10396	T4	60.1	381.0	2971.0	3351.0	-	+	gRNA7	3351	3381	TGCCTTTAATTCCAGGAAGCTTAACACCTTT	phage-gRNA-10397	-1.2431113552726900	Not Fit	0	[]	0	[]	0	[]	0	[]	0	[]	0	[]	0	[]	0	[]	0	[]	0	[]	0	[]	0	[]	0	[]	0	[]	0	[]	0	[]
10397	T4	mobA	114.0	3654.0	3767.0	-	+	gRNA1	3737	3767	TAAATTTAGAAACGCGGGTTTTACCCCGCAC	phage-gRNA-10398	-1.4849571521372000	Not Fit	0	[]	0	[]	0	[]	0	[]	0	[]	0	[]	0	[]	0	[]	0	[]	0	[]	0	[]	0	[]	0	[]	0	[]	0	[]	0	[]
10398	T4	mobA	114.0	3654.0	3767.0	-	+	gRNA2	3742	3772	TTAGAAACGCGGGTTTTACCCCGCACTATTA	phage-gRNA-10399	-0.5180936801992240	Not Fit	0	[]	0	[]	0	[]	0	[]	0	[]	0	[]	0	[]	0	[]	0	[]	0	[]	0	[]	0	[]	0	[]	0	[]	0	[]	0	[]
10399	T4	mobA	114.0	3654.0	3767.0	-	+	gRNA3	3747	3777	AACGCGGGTTTTACCCCGCACTATTAAGTCA	phage-gRNA-10400	1.4034877476579500	Not Fit	0	[]	0	[]	0	[]	0	[]	0	[]	0	[]	0	[]	0	[]	0	[]	0	[]	0	[]	0	[]	0	[]	0	[]	0	[]	0	[]
10400	T4	mobA	114.0	3654.0	3767.0	-	+	gRNA4	3752	3782	GGGTTTTACCCCGCACTATTAAGTCATTATA	phage-gRNA-10401	1.008198899220840	Not Fit	0	[]	0	[]	0	[]	0	[]	0	[]	0	[]	0	[]	0	[]	0	[]	0	[]	0	[]	0	[]	0	[]	0	[]	0	[]	0	[]
10401	T4	mobA	114.0	3654.0	3767.0	-	+	gRNA5	3757	3787	TTACCCCGCACTATTAAGTCATTATAGATTT	phage-gRNA-10402	-0.2750146410128720	Not Fit	0	[]	0	[]	0	[]	0	[]	0	[]	0	[]	0	[]	0	[]	0	[]	0	[]	0	[]	0	[]	0	[]	0	[]	0	[]	1	['hyfJ']
10402	T4	mobA	114.0	3654.0	3767.0	-	+	gRNA6	3762	3792	CCGCACTATTAAGTCATTATAGATTTTTTCG	phage-gRNA-10403	-1.6590906338792300	Not Fit	0	[]	0	[]	0	[]	0	[]	0	[]	0	[]	0	[]	0	[]	0	[]	0	[]	0	[]	0	[]	0	[]	0	[]	0	[]	0	[]
10403	T4	mobA	114.0	3654.0	3767.0	-	+	gRNA7	3767	3797	CTATTAAGTCATTATAGATTTTTTCGTAATT	phage-gRNA-10404	0.8247980654011550	Not Fit	0	[]	0	[]	0	[]	0	[]	0	[]	0	[]	0	[]	0	[]	0	[]	0	[]	0	[]	0	[]	0	[]	0	[]	0	[]	0	[]
10411	T4	39.1	198.0	5398.0	5595.0	-	+	gRNA1	5565	5595	AAGACAAAACTTTGGTTGCATTAATCAGCAT	phage-gRNA-10412	0.8492513046367320	Not Fit	0	[]	0	[]	0	[]	0	[]	0	[]	0	[]	0	[]	0	[]	0	[]	0	[]	0	[]	0	[]	0	[]	0	[]	0	[]	0	[]
10412	T4	39.1	198.0	5398.0	5595.0	-	+	gRNA2	5570	5600	AAAACTTTGGTTGCATTAATCAGCATCAGTA	phage-gRNA-10413	0.1860753669769500	Not Fit	0	[]	0	[]	0	[]	0	[]	0	[]	0	[]	0	[]	0	[]	0	[]	0	[]	0	[]	0	[]	0	[]	0	[]	0	[]	0	[]
10413	T4	39.1	198.0	5398.0	5595.0	-	+	gRNA3	5575	5605	TTTGGTTGCATTAATCAGCATCAGTACTATT	phage-gRNA-10414	-0.5363731498551530	Not Fit	0	[]	0	[]	0	[]	0	[]	0	[]	0	[]	0	[]	0	[]	0	[]	0	[]	0	[]	0	[]	0	[]	0	[]	0	[]	0	[]
10414	T4	39.1	198.0	5398.0	5595.0	-	+	gRNA4	5580	5610	TTGCATTAATCAGCATCAGTACTATTAATTA	phage-gRNA-10415	-1.2010356824733200	Not Fit	0	[]	0	[]	0	[]	0	[]	0	[]	0	[]	0	[]	0	[]	0	[]	0	[]	0	[]	0	[]	0	[]	0	[]	0	[]	0	[]
10415	T4	39.1	198.0	5398.0	5595.0	-	+	gRNA5	5585	5615	TTAATCAGCATCAGTACTATTAATTAAAGAC	phage-gRNA-10416	-1.554292975191670	Not Fit	0	[]	0	[]	0	[]	0	[]	0	[]	0	[]	0	[]	0	[]	0	[]	0	[]	0	[]	0	[]	0	[]	0	[]	0	[]	0	[]
10418	T4	39.2	138.0	5702.0	5839.0	-	+	gRNA1	5809	5839	TGGATTGACATTTATAATCATAAAGCGGCAT	phage-gRNA-10419	0.7255604610663110	Not Fit	0	[]	0	[]	0	[]	0	[]	0	[]	0	[]	0	[]	0	[]	0	[]	0	[]	0	[]	0	[]	0	[]	0	[]	0	[]	0	[]
10419	T4	39.2	138.0	5702.0	5839.0	-	+	gRNA2	5814	5844	TGACATTTATAATCATAAAGCGGCATAATTA	phage-gRNA-10420	-0.1705341580019570	Not Fit	0	[]	0	[]	0	[]	0	[]	0	[]	0	[]	0	[]	0	[]	0	[]	0	[]	0	[]	0	[]	0	[]	0	[]	0	[]	0	[]
10421	T4	39.2	138.0	5702.0	5839.0	-	+	gRNA4	5824	5854	AATCATAAAGCGGCATAATTATTCCTTAAAG	phage-gRNA-10422	-0.4673295454161240	Not Fit	0	[]	0	[]	0	[]	0	[]	0	[]	0	[]	0	[]	0	[]	0	[]	0	[]	0	[]	0	[]	0	[]	0	[]	0	[]	0	[]
10423	T4	39.2	138.0	5702.0	5839.0	-	+	gRNA6	5834	5864	CGGCATAATTATTCCTTAAAGTAAGCTTTCA	phage-gRNA-10424	0.3114642111338300	Not Fit	0	[]	0	[]	0	[]	0	[]	0	[]	0	[]	0	[]	0	[]	0	[]	0	[]	0	[]	0	[]	0	[]	0	[]	0	[]	1	['yafO']
10424	T4	39.2	138.0	5702.0	5839.0	-	+	gRNA7	5839	5869	TAATTATTCCTTAAAGTAAGCTTTCAACATC	phage-gRNA-10425	-0.0129846257554137	Not Fit	0	[]	0	[]	0	[]	0	[]	0	[]	0	[]	0	[]	0	[]	0	[]	0	[]	0	[]	0	[]	0	[]	0	[]	0	[]	0	[]
10433	T4	cef	216.0	6267.0	6482.0	-	+	gRNA2	6457	6487	CAATTCTGAACAATTTTACGTTTCATTACAA	phage-gRNA-10434	-0.274625207170201	Not Fit	0	[]	0	[]	0	[]	0	[]	0	[]	0	[]	0	[]	0	[]	0	[]	0	[]	0	[]	0	[]	0	[]	0	[]	0	[]	0	[]
10434	T4	cef	216.0	6267.0	6482.0	-	+	gRNA3	6462	6492	CTGAACAATTTTACGTTTCATTACAATTTCC	phage-gRNA-10435	-0.7696703599095610	Not Fit	0	[]	0	[]	0	[]	0	[]	0	[]	0	[]	0	[]	0	[]	0	[]	0	[]	0	[]	0	[]	0	[]	0	[]	0	[]	0	[]
10435	T4	cef	216.0	6267.0	6482.0	-	+	gRNA4	6467	6497	CAATTTTACGTTTCATTACAATTTCCTCATT	phage-gRNA-10436	-0.3095739626985190	Not Fit	0	[]	0	[]	0	[]	0	[]	0	[]	0	[]	0	[]	0	[]	0	[]	0	[]	0	[]	0	[]	0	[]	0	[]	0	[]	0	[]
10436	T4	cef	216.0	6267.0	6482.0	-	+	gRNA5	6472	6502	TTACGTTTCATTACAATTTCCTCATTAATTG	phage-gRNA-10437	-0.7000028153763970	Not Fit	0	[]	0	[]	0	[]	0	[]	0	[]	0	[]	0	[]	0	[]	0	[]	0	[]	0	[]	0	[]	0	[]	0	[]	0	[]	1	['yfjS']
10437	T4	cef	216.0	6267.0	6482.0	-	+	gRNA6	6477	6507	TTTCATTACAATTTCCTCATTAATTGAACAG	phage-gRNA-10438	-0.7922646195532190	Not Fit	0	[]	0	[]	0	[]	1	['dmd']	0	[]	0	[]	1	['rIIA.1']	2	['rIIA.1', 'dmd']	0	[]	0	[]	0	[]	0	[]	0	[]	0	[]	0	[]	1	['fucI']
10438	T4	cef	216.0	6267.0	6482.0	-	+	gRNA7	6482	6512	TTACAATTTCCTCATTAATTGAACAGTGGAG	phage-gRNA-10439	0.3354710481663680	Not Fit	0	[]	0	[]	0	[]	0	[]	0	[]	0	[]	0	[]	0	[]	0	[]	0	[]	0	[]	0	[]	0	[]	0	[]	0	[]	0	[]
10439	T4	motB	489.0	6653.0	7141.0	-	+	gRNA1	7111	7141	CACGAGCTAATTCACCAATATTAATAATCAT	phage-gRNA-10440	-1.6531994998926800	Not Fit	0	[]	0	[]	0	[]	0	[]	0	[]	0	[]	0	[]	0	[]	0	[]	0	[]	0	[]	0	[]	0	[]	0	[]	0	[]	0	[]
10440	T4	motB	489.0	6653.0	7141.0	-	+	gRNA2	7116	7146	GCTAATTCACCAATATTAATAATCATAGTTA	phage-gRNA-10441	-1.1190687351418200	Not Fit	0	[]	0	[]	0	[]	0	[]	0	[]	0	[]	0	[]	0	[]	0	[]	0	[]	0	[]	0	[]	0	[]	0	[]	0	[]	0	[]
10441	T4	motB	489.0	6653.0	7141.0	-	+	gRNA3	7121	7151	TTCACCAATATTAATAATCATAGTTATCTCT	phage-gRNA-10442	-1.935157649069730	Not Fit	0	[]	0	[]	0	[]	0	[]	0	[]	0	[]	0	[]	0	[]	0	[]	0	[]	0	[]	0	[]	0	[]	0	[]	0	[]	0	[]
10442	T4	motB	489.0	6653.0	7141.0	-	+	gRNA4	7126	7156	CAATATTAATAATCATAGTTATCTCTCACTT	phage-gRNA-10443	-1.1116715826048200	Not Fit	0	[]	0	[]	0	[]	0	[]	0	[]	0	[]	0	[]	0	[]	0	[]	0	[]	0	[]	0	[]	0	[]	0	[]	0	[]	0	[]
10444	T4	motB	489.0	6653.0	7141.0	-	+	gRNA6	7136	7166	AATCATAGTTATCTCTCACTTGTTAAAAAGA	phage-gRNA-10445	-0.6571194084709770	Not Fit	0	[]	0	[]	0	[]	0	[]	0	[]	0	[]	0	[]	0	[]	0	[]	0	[]	0	[]	0	[]	0	[]	0	[]	0	[]	0	[]
10445	T4	motB	489.0	6653.0	7141.0	-	+	gRNA7	7141	7171	TAGTTATCTCTCACTTGTTAAAAAGATTTTA	phage-gRNA-10446	0.6937267420096260	Not Fit	0	[]	0	[]	0	[]	0	[]	0	[]	0	[]	0	[]	0	[]	0	[]	0	[]	0	[]	0	[]	0	[]	0	[]	0	[]	0	[]
10446	T4	motB.1	360.0	7291.0	7650.0	-	+	gRNA1	7620	7650	TCATTTGATACGCAGTATTAATTTTAATCAT	phage-gRNA-10447	-0.9565202276763960	Not Fit	0	[]	0	[]	0	[]	0	[]	0	[]	0	[]	0	[]	0	[]	0	[]	0	[]	0	[]	0	[]	0	[]	0	[]	0	[]	0	[]
10447	T4	motB.1	360.0	7291.0	7650.0	-	+	gRNA2	7625	7655	TGATACGCAGTATTAATTTTAATCATAATTT	phage-gRNA-10448	-0.2474331018670820	Not Fit	0	[]	0	[]	0	[]	0	[]	0	[]	0	[]	0	[]	0	[]	0	[]	0	[]	0	[]	0	[]	0	[]	0	[]	0	[]	0	[]
10448	T4	motB.1	360.0	7291.0	7650.0	-	+	gRNA3	7630	7660	CGCAGTATTAATTTTAATCATAATTTTCTCT	phage-gRNA-10449	-0.2150634176327100	Not Fit	0	[]	0	[]	0	[]	0	[]	0	[]	0	[]	0	[]	0	[]	0	[]	0	[]	0	[]	0	[]	0	[]	0	[]	0	[]	0	[]
10449	T4	motB.1	360.0	7291.0	7650.0	-	+	gRNA4	7635	7665	TATTAATTTTAATCATAATTTTCTCTTTAGT	phage-gRNA-10450	0.7812070174423610	Not Fit	0	[]	0	[]	0	[]	0	[]	0	[]	0	[]	0	[]	0	[]	0	[]	0	[]	0	[]	0	[]	0	[]	0	[]	0	[]	0	[]
10451	T4	motB.1	360.0	7291.0	7650.0	-	+	gRNA6	7645	7675	AATCATAATTTTCTCTTTAGTTTAAGGTAAT	phage-gRNA-10452	-0.7374397676504830	Not Fit	0	[]	0	[]	0	[]	0	[]	0	[]	0	[]	0	[]	0	[]	0	[]	0	[]	0	[]	0	[]	0	[]	0	[]	0	[]	0	[]
10452	T4	motB.1	360.0	7291.0	7650.0	-	+	gRNA7	7650	7680	TAATTTTCTCTTTAGTTTAAGGTAATAAAGC	phage-gRNA-10453	0.3981738997016070	Not Fit	0	[]	0	[]	0	[]	0	[]	0	[]	0	[]	0	[]	0	[]	0	[]	0	[]	0	[]	0	[]	0	[]	0	[]	0	[]	0	[]
10453	T4	motB.2	501.0	7661.0	8161.0	-	+	gRNA1	8131	8161	TAAACGATGATTCAACACGATAAATTTTCAT	phage-gRNA-10454	0.0982020895400346	Not Fit	0	[]	0	[]	0	[]	0	[]	0	[]	0	[]	0	[]	0	[]	0	[]	0	[]	0	[]	0	[]	0	[]	0	[]	0	[]	0	[]
10454	T4	motB.2	501.0	7661.0	8161.0	-	+	gRNA2	8136	8166	GATGATTCAACACGATAAATTTTCATTTTAT	phage-gRNA-10455	1.1917503825361200	Not Fit	0	[]	0	[]	0	[]	0	[]	0	[]	0	[]	0	[]	0	[]	0	[]	0	[]	0	[]	0	[]	0	[]	0	[]	0	[]	0	[]
10455	T4	motB.2	501.0	7661.0	8161.0	-	+	gRNA3	8141	8171	TTCAACACGATAAATTTTCATTTTATTATCC	phage-gRNA-10456	-0.7019625213939690	Not Fit	0	[]	0	[]	0	[]	0	[]	0	[]	0	[]	0	[]	0	[]	0	[]	0	[]	0	[]	0	[]	0	[]	0	[]	0	[]	0	[]
10456	T4	motB.2	501.0	7661.0	8161.0	-	+	gRNA4	8146	8176	CACGATAAATTTTCATTTTATTATCCTCAGT	phage-gRNA-10457	-0.8077521600290930	Not Fit	0	[]	0	[]	0	[]	0	[]	0	[]	0	[]	0	[]	0	[]	0	[]	0	[]	0	[]	0	[]	0	[]	0	[]	0	[]	0	[]
10457	T4	motB.2	501.0	7661.0	8161.0	-	+	gRNA5	8151	8181	TAAATTTTCATTTTATTATCCTCAGTAGCTA	phage-gRNA-10458	0.5390045573332100	Not Fit	0	[]	0	[]	0	[]	0	[]	0	[]	0	[]	0	[]	0	[]	0	[]	0	[]	0	[]	0	[]	0	[]	0	[]	0	[]	0	[]
10458	T4	motB.2	501.0	7661.0	8161.0	-	+	gRNA6	8156	8186	TTTCATTTTATTATCCTCAGTAGCTATGGTG	phage-gRNA-10459	-1.177559551743160	Not Fit	0	[]	0	[]	0	[]	0	[]	0	[]	1	['trna.4']	1	['trna.4']	3	['rIIA.1', 'trna.4', '30.8']	0	[]	0	[]	0	[]	0	[]	0	[]	0	[]	0	[]	1	['yraK']
10459	T4	motB.2	501.0	7661.0	8161.0	-	+	gRNA7	8161	8191	TTTTATTATCCTCAGTAGCTATGGTGTTATA	phage-gRNA-10460	-0.207202060540314	Not Fit	0	[]	0	[]	0	[]	0	[]	0	[]	0	[]	0	[]	1	['trna.4']	0	[]	0	[]	0	[]	0	[]	0	[]	0	[]	0	[]	0	[]
10460	T4	dexA	684.0	8225.0	8908.0	-	+	gRNA1	8878	8908	TTGTTTCAAAATCTATAATAAAATCAAACAT	phage-gRNA-10461	0.4616485123768460	Not Fit	0	[]	0	[]	0	[]	0	[]	0	[]	0	[]	0	[]	0	[]	0	[]	0	[]	0	[]	0	[]	0	[]	0	[]	0	[]	0	[]
10462	T4	dexA	684.0	8225.0	8908.0	-	+	gRNA3	8888	8918	ATCTATAATAAAATCAAACATTAAATTTTCC	phage-gRNA-10463	-0.3470705558701970	Not Fit	0	[]	0	[]	0	[]	0	[]	0	[]	0	[]	0	[]	0	[]	0	[]	0	[]	0	[]	0	[]	0	[]	0	[]	0	[]	0	[]
10463	T4	dexA	684.0	8225.0	8908.0	-	+	gRNA4	8893	8923	TAATAAAATCAAACATTAAATTTTCCTCGCT	phage-gRNA-10464	-0.6944798027849380	Not Fit	0	[]	0	[]	0	[]	0	[]	0	[]	0	[]	0	[]	0	[]	0	[]	0	[]	0	[]	0	[]	0	[]	0	[]	0	[]	0	[]
10464	T4	dexA	684.0	8225.0	8908.0	-	+	gRNA5	8898	8928	AAATCAAACATTAAATTTTCCTCGCTAAATC	phage-gRNA-10465	-0.0731516655555489	Not Fit	0	[]	0	[]	0	[]	0	[]	0	[]	0	[]	0	[]	0	[]	0	[]	0	[]	0	[]	0	[]	0	[]	0	[]	0	[]	0	[]
10465	T4	dexA	684.0	8225.0	8908.0	-	+	gRNA6	8903	8933	AAACATTAAATTTTCCTCGCTAAATCACGAA	phage-gRNA-10466	-2.1458029668772300	Not Fit	0	[]	0	[]	0	[]	0	[]	0	[]	0	[]	0	[]	0	[]	0	[]	0	[]	0	[]	0	[]	0	[]	0	[]	0	[]	0	[]
10466	T4	dexA	684.0	8225.0	8908.0	-	+	gRNA7	8908	8938	TTAAATTTTCCTCGCTAAATCACGAATTTGA	phage-gRNA-10467	0.0973655139315156	Not Fit	0	[]	0	[]	0	[]	0	[]	0	[]	0	[]	0	[]	0	[]	0	[]	0	[]	0	[]	0	[]	0	[]	0	[]	0	[]	0	[]
10468	T4	dexA.1	243.0	8908.0	9150.0	-	+	gRNA2	9125	9155	AACTGGTACCAACTTAATTCAATCATTAATA	phage-gRNA-10469	-1.802496680992120	Not Fit	0	[]	0	[]	0	[]	0	[]	0	[]	0	[]	0	[]	0	[]	0	[]	0	[]	0	[]	0	[]	0	[]	0	[]	0	[]	0	[]
10469	T4	dexA.1	243.0	8908.0	9150.0	-	+	gRNA3	9130	9160	GTACCAACTTAATTCAATCATTAATAATCGC	phage-gRNA-10470	0.5292266994409840	Not Fit	0	[]	0	[]	0	[]	0	[]	0	[]	0	[]	0	[]	0	[]	0	[]	0	[]	0	[]	0	[]	0	[]	0	[]	0	[]	0	[]
10470	T4	dexA.1	243.0	8908.0	9150.0	-	+	gRNA4	9135	9165	AACTTAATTCAATCATTAATAATCGCCTCAT	phage-gRNA-10471	-1.4898943786872400	Not Fit	0	[]	0	[]	0	[]	0	[]	0	[]	0	[]	0	[]	0	[]	0	[]	0	[]	0	[]	0	[]	0	[]	0	[]	0	[]	0	[]
10472	T4	dexA.1	243.0	8908.0	9150.0	-	+	gRNA6	9145	9175	AATCATTAATAATCGCCTCATAAAGATAGCT	phage-gRNA-10473	-1.6296711972110000	Not Fit	0	[]	0	[]	0	[]	0	[]	0	[]	0	[]	0	[]	0	[]	0	[]	0	[]	0	[]	0	[]	0	[]	0	[]	0	[]	0	[]
10473	T4	dexA.1	243.0	8908.0	9150.0	-	+	gRNA7	9150	9180	TTAATAATCGCCTCATAAAGATAGCTAATTT	phage-gRNA-10474	0.6854334287661970	Not Fit	0	[]	0	[]	0	[]	0	[]	0	[]	0	[]	0	[]	0	[]	0	[]	0	[]	0	[]	0	[]	0	[]	0	[]	0	[]	0	[]
10474	T4	dexA.2	246.0	9143.0	9388.0	-	+	gRNA1	9358	9388	GAAGATAAAACTGATCTTTAGTTATTTCCAC	phage-gRNA-10475	0.1138594427712230	Not Fit	0	[]	0	[]	0	[]	0	[]	0	[]	0	[]	0	[]	0	[]	0	[]	0	[]	0	[]	0	[]	0	[]	0	[]	0	[]	0	[]
10475	T4	dexA.2	246.0	9143.0	9388.0	-	+	gRNA2	9363	9393	TAAAACTGATCTTTAGTTATTTCCACGAATA	phage-gRNA-10476	-0.919265132065918	Not Fit	0	[]	0	[]	0	[]	0	[]	0	[]	0	[]	0	[]	0	[]	0	[]	0	[]	0	[]	0	[]	0	[]	0	[]	0	[]	0	[]
10476	T4	dexA.2	246.0	9143.0	9388.0	-	+	gRNA3	9368	9398	CTGATCTTTAGTTATTTCCACGAATAGCTTC	phage-gRNA-10477	-1.2139297997063600	Not Fit	0	[]	0	[]	0	[]	0	[]	0	[]	0	[]	0	[]	0	[]	0	[]	0	[]	0	[]	0	[]	0	[]	0	[]	0	[]	0	[]
10477	T4	dexA.2	246.0	9143.0	9388.0	-	+	gRNA4	9373	9403	CTTTAGTTATTTCCACGAATAGCTTCCTCAA	phage-gRNA-10478	-0.5247845306855610	Not Fit	0	[]	0	[]	0	[]	0	[]	0	[]	0	[]	0	[]	0	[]	0	[]	0	[]	0	[]	0	[]	0	[]	0	[]	0	[]	0	[]
10478	T4	dexA.2	246.0	9143.0	9388.0	-	+	gRNA5	9378	9408	GTTATTTCCACGAATAGCTTCCTCAAATTTA	phage-gRNA-10479	-0.865244644528793	Not Fit	0	[]	0	[]	0	[]	0	[]	0	[]	0	[]	0	[]	0	[]	0	[]	0	[]	0	[]	0	[]	0	[]	0	[]	0	[]	0	[]
10479	T4	dexA.2	246.0	9143.0	9388.0	-	+	gRNA6	9383	9413	TTCCACGAATAGCTTCCTCAAATTTAATCAT	phage-gRNA-10480	-2.1120223966586600	Not Fit	0	[]	0	[]	0	[]	0	[]	0	[]	0	[]	0	[]	0	[]	0	[]	0	[]	0	[]	0	[]	0	[]	0	[]	0	[]	0	[]
10480	T4	dexA.2	246.0	9143.0	9388.0	-	+	gRNA7	9388	9418	CGAATAGCTTCCTCAAATTTAATCATACATA	phage-gRNA-10481	0.8809332634347770	Not Fit	0	[]	0	[]	0	[]	0	[]	0	[]	0	[]	0	[]	0	[]	0	[]	0	[]	0	[]	0	[]	0	[]	0	[]	0	[]	0	[]
10481	T4	dda	1320.0	9410.0	10729.0	-	+	gRNA1	10699	10729	TCTGGCCTTCGGTCAAATCATCAAATGTCAT	phage-gRNA-10482	-0.9698079541528820	Not Fit	0	[]	0	[]	0	[]	0	[]	0	[]	0	[]	0	[]	0	[]	0	[]	0	[]	0	[]	0	[]	0	[]	0	[]	0	[]	0	[]
10482	T4	dda	1320.0	9410.0	10729.0	-	+	gRNA2	10704	10734	CCTTCGGTCAAATCATCAAATGTCATCGTAA	phage-gRNA-10483	-0.6675988271474680	Not Fit	0	[]	0	[]	0	[]	0	[]	0	[]	0	[]	0	[]	0	[]	0	[]	0	[]	0	[]	0	[]	0	[]	0	[]	0	[]	0	[]
10483	T4	dda	1320.0	9410.0	10729.0	-	+	gRNA3	10709	10739	GGTCAAATCATCAAATGTCATCGTAAATTCC	phage-gRNA-10484	-0.3797671528735070	Not Fit	0	[]	0	[]	0	[]	0	[]	0	[]	0	[]	0	[]	0	[]	0	[]	0	[]	0	[]	0	[]	0	[]	0	[]	0	[]	0	[]
10484	T4	dda	1320.0	9410.0	10729.0	-	+	gRNA4	10714	10744	AATCATCAAATGTCATCGTAAATTCCCTGCA	phage-gRNA-10485	-1.350130796613280	Not Fit	0	[]	0	[]	0	[]	0	[]	0	[]	0	[]	0	[]	0	[]	0	[]	0	[]	0	[]	0	[]	0	[]	0	[]	0	[]	0	[]
10485	T4	dda	1320.0	9410.0	10729.0	-	+	gRNA5	10719	10749	TCAAATGTCATCGTAAATTCCCTGCAATTGG	phage-gRNA-10486	0.1505867929873810	Not Fit	0	[]	0	[]	0	[]	0	[]	0	[]	0	[]	0	[]	0	[]	0	[]	0	[]	0	[]	0	[]	0	[]	0	[]	0	[]	0	[]
10486	T4	dda	1320.0	9410.0	10729.0	-	+	gRNA6	10724	10754	TGTCATCGTAAATTCCCTGCAATTGGTATAC	phage-gRNA-10487	-0.8476013878404880	Not Fit	0	[]	0	[]	0	[]	0	[]	0	[]	0	[]	0	[]	0	[]	0	[]	0	[]	0	[]	0	[]	0	[]	0	[]	0	[]	0	[]
10487	T4	dda	1320.0	9410.0	10729.0	-	+	gRNA7	10729	10759	TCGTAAATTCCCTGCAATTGGTATACTAACA	phage-gRNA-10488	0.9699001264822160	Not Fit	0	[]	0	[]	0	[]	0	[]	0	[]	0	[]	0	[]	0	[]	0	[]	0	[]	0	[]	0	[]	0	[]	0	[]	0	[]	0	[]
10488	T4	dda.1	312.0	10726.0	11037.0	-	+	gRNA1	11007	11037	CTCGGTAAACTATCGCATATACATAAACCAT	phage-gRNA-10489	0.1486329239973870	Not Fit	0	[]	0	[]	0	[]	0	[]	0	[]	0	[]	0	[]	0	[]	0	[]	0	[]	0	[]	0	[]	0	[]	0	[]	0	[]	0	[]
10490	T4	dda.1	312.0	10726.0	11037.0	-	+	gRNA3	11017	11047	TATCGCATATACATAAACCATATTATCCTCG	phage-gRNA-10491	-1.4389737334556500	Not Fit	0	[]	0	[]	0	[]	0	[]	0	[]	0	[]	0	[]	0	[]	0	[]	0	[]	0	[]	0	[]	0	[]	0	[]	0	[]	0	[]
10491	T4	dda.1	312.0	10726.0	11037.0	-	+	gRNA4	11022	11052	CATATACATAAACCATATTATCCTCGGATAA	phage-gRNA-10492	-0.2783685941771250	Not Fit	0	[]	0	[]	0	[]	0	[]	0	[]	0	[]	0	[]	1	['nrdC']	0	[]	0	[]	0	[]	0	[]	0	[]	0	[]	0	[]	0	[]
10493	T4	dda.1	312.0	10726.0	11037.0	-	+	gRNA6	11032	11062	AACCATATTATCCTCGGATAAGTTTAAAAAT	phage-gRNA-10494	-0.6856723559637140	Not Fit	0	[]	0	[]	0	[]	0	[]	0	[]	0	[]	0	[]	0	[]	0	[]	0	[]	0	[]	0	[]	0	[]	0	[]	0	[]	0	[]
10495	T4	srd	747.0	11039.0	11785.0	-	+	gRNA1	11755	11785	TTTTACGAATTTGGTTATTAGACAGCTTCAT	phage-gRNA-10496	-1.4951005619624500	Not Fit	0	[]	0	[]	0	[]	0	[]	0	[]	0	[]	0	[]	0	[]	0	[]	0	[]	0	[]	1	['eno']	0	[]	0	[]	0	[]	1	['eno']
10496	T4	srd	747.0	11039.0	11785.0	-	+	gRNA2	11760	11790	CGAATTTGGTTATTAGACAGCTTCATATTTT	phage-gRNA-10497	0.5914258422708750	Not Fit	0	[]	0	[]	0	[]	0	[]	0	[]	0	[]	0	[]	0	[]	0	[]	0	[]	0	[]	0	[]	0	[]	0	[]	0	[]	0	[]
10497	T4	srd	747.0	11039.0	11785.0	-	+	gRNA3	11765	11795	TTGGTTATTAGACAGCTTCATATTTTTCTCA	phage-gRNA-10498	-1.051799441760450	Not Fit	0	[]	0	[]	0	[]	0	[]	0	[]	0	[]	0	[]	0	[]	0	[]	0	[]	0	[]	0	[]	0	[]	0	[]	0	[]	0	[]
10498	T4	srd	747.0	11039.0	11785.0	-	+	gRNA4	11770	11800	TATTAGACAGCTTCATATTTTTCTCACATCT	phage-gRNA-10499	-1.0284139528025600	Not Fit	0	[]	0	[]	0	[]	0	[]	0	[]	0	[]	0	[]	0	[]	0	[]	0	[]	0	[]	0	[]	0	[]	0	[]	0	[]	0	[]
10500	T4	srd	747.0	11039.0	11785.0	-	+	gRNA6	11780	11810	CTTCATATTTTTCTCACATCTTACGGACGGT	phage-gRNA-10501	-0.2878667629729690	Not Fit	0	[]	0	[]	0	[]	0	[]	0	[]	0	[]	0	[]	0	[]	0	[]	0	[]	0	[]	0	[]	0	[]	0	[]	0	[]	0	[]
10501	T4	srd	747.0	11039.0	11785.0	-	+	gRNA7	11785	11815	TATTTTTCTCACATCTTACGGACGGTTAACT	phage-gRNA-10502	-0.1493926738791080	Not Fit	0	[]	0	[]	0	[]	0	[]	0	[]	0	[]	0	[]	0	[]	0	[]	0	[]	0	[]	0	[]	0	[]	0	[]	0	[]	0	[]
10502	T4	modA	603.0	11908.0	12510.0	-	+	gRNA1	12480	12510	AATCTTTTAGTTGCATTACTGAGTATTTCAT	phage-gRNA-10503	-0.5894114456437840	Not Fit	0	[]	0	[]	0	[]	0	[]	0	[]	0	[]	0	[]	0	[]	0	[]	0	[]	0	[]	0	[]	0	[]	0	[]	0	[]	0	[]
10503	T4	modA	603.0	11908.0	12510.0	-	+	gRNA2	12485	12515	TTTAGTTGCATTACTGAGTATTTCATTCAAC	phage-gRNA-10504	-1.4840899739895000	Not Fit	0	[]	0	[]	0	[]	0	[]	0	[]	0	[]	0	[]	0	[]	0	[]	0	[]	0	[]	0	[]	0	[]	0	[]	0	[]	0	[]
10504	T4	modA	603.0	11908.0	12510.0	-	+	gRNA3	12490	12520	TTGCATTACTGAGTATTTCATTCAACTACCT	phage-gRNA-10505	-1.245250773593910	Not Fit	0	[]	0	[]	0	[]	0	[]	0	[]	0	[]	0	[]	0	[]	0	[]	0	[]	0	[]	0	[]	0	[]	0	[]	0	[]	0	[]
10505	T4	modA	603.0	11908.0	12510.0	-	+	gRNA4	12495	12525	TTACTGAGTATTTCATTCAACTACCTCAATA	phage-gRNA-10506	-1.4747468390864100	Not Fit	0	[]	0	[]	0	[]	0	[]	0	[]	0	[]	0	[]	0	[]	0	[]	0	[]	0	[]	0	[]	0	[]	0	[]	0	[]	0	[]
10506	T4	modA	603.0	11908.0	12510.0	-	+	gRNA5	12500	12530	GAGTATTTCATTCAACTACCTCAATATCATA	phage-gRNA-10507	1.007253348497660	Not Fit	0	[]	0	[]	0	[]	0	[]	0	[]	0	[]	0	[]	0	[]	0	[]	0	[]	0	[]	0	[]	0	[]	0	[]	0	[]	0	[]
10507	T4	modA	603.0	11908.0	12510.0	-	+	gRNA6	12505	12535	TTTCATTCAACTACCTCAATATCATAAACTT	phage-gRNA-10508	-1.6366409078518000	Not Fit	0	[]	0	[]	0	[]	0	[]	0	[]	0	[]	0	[]	1	['nrdC.2']	0	[]	0	[]	0	[]	0	[]	0	[]	0	[]	0	[]	0	[]
10508	T4	modA	603.0	11908.0	12510.0	-	+	gRNA7	12510	12540	TTCAACTACCTCAATATCATAAACTTTAAAT	phage-gRNA-10509	-1.0816682271554000	Not Fit	0	[]	0	[]	0	[]	0	[]	0	[]	0	[]	0	[]	0	[]	0	[]	0	[]	0	[]	0	[]	0	[]	0	[]	0	[]	0	[]
10509	T4	modB	624.0	12507.0	13130.0	-	+	gRNA1	13100	13130	ACTGTTCAACATCTGCAAGATTAATAATCAT	phage-gRNA-10510	-1.0983643296502800	Not Fit	0	[]	0	[]	0	[]	0	[]	0	[]	0	[]	0	[]	0	[]	0	[]	0	[]	0	[]	0	[]	0	[]	0	[]	0	[]	0	[]
10510	T4	modB	624.0	12507.0	13130.0	-	+	gRNA2	13105	13135	TCAACATCTGCAAGATTAATAATCATGATAG	phage-gRNA-10511	0.0452742666158494	Not Fit	0	[]	0	[]	0	[]	0	[]	0	[]	0	[]	0	[]	0	[]	0	[]	0	[]	0	[]	0	[]	0	[]	0	[]	0	[]	0	[]
10511	T4	modB	624.0	12507.0	13130.0	-	+	gRNA3	13110	13140	ATCTGCAAGATTAATAATCATGATAGCCTCC	phage-gRNA-10512	-0.3749492046157710	Not Fit	0	[]	0	[]	0	[]	0	[]	0	[]	0	[]	0	[]	0	[]	0	[]	0	[]	0	[]	0	[]	0	[]	0	[]	0	[]	0	[]
10512	T4	modB	624.0	12507.0	13130.0	-	+	gRNA4	13115	13145	CAAGATTAATAATCATGATAGCCTCCGTATA	phage-gRNA-10513	0.1618051965342390	Not Fit	0	[]	0	[]	0	[]	0	[]	0	[]	0	[]	0	[]	0	[]	0	[]	0	[]	0	[]	0	[]	0	[]	0	[]	0	[]	0	[]
10514	T4	modB	624.0	12507.0	13130.0	-	+	gRNA6	13125	13155	AATCATGATAGCCTCCGTATACTTCAGAAGC	phage-gRNA-10515	-1.1044983697853000	Not Fit	0	[]	0	[]	0	[]	0	[]	0	[]	0	[]	0	[]	0	[]	0	[]	0	[]	0	[]	0	[]	0	[]	0	[]	0	[]	0	[]
10516	T4	modA.2	183.0	13198.0	13380.0	-	+	gRNA1	13350	13380	GATTATCTTCTAACATCTCAAATAAATCCAT	phage-gRNA-10517	0.1828410249438390	Not Fit	0	[]	0	[]	0	[]	0	[]	0	[]	0	[]	0	[]	0	[]	0	[]	0	[]	0	[]	0	[]	0	[]	0	[]	0	[]	0	[]
10517	T4	modA.2	183.0	13198.0	13380.0	-	+	gRNA2	13355	13385	TCTTCTAACATCTCAAATAAATCCATATTAA	phage-gRNA-10518	-0.8954343483399770	Not Fit	0	[]	0	[]	0	[]	0	[]	0	[]	0	[]	0	[]	0	[]	0	[]	0	[]	0	[]	0	[]	0	[]	0	[]	0	[]	0	[]
10519	T4	modA.2	183.0	13198.0	13380.0	-	+	gRNA4	13365	13395	TCTCAAATAAATCCATATTAATTCCTAGCGA	phage-gRNA-10520	-1.2899603433267700	Not Fit	0	[]	0	[]	0	[]	0	[]	0	[]	0	[]	0	[]	0	[]	0	[]	0	[]	0	[]	0	[]	0	[]	0	[]	0	[]	0	[]
10520	T4	modA.2	183.0	13198.0	13380.0	-	+	gRNA5	13370	13400	AATAAATCCATATTAATTCCTAGCGATAAAA	phage-gRNA-10521	0.7293651433151300	Not Fit	0	[]	0	[]	0	[]	0	[]	0	[]	0	[]	0	[]	0	[]	0	[]	0	[]	0	[]	0	[]	0	[]	0	[]	0	[]	0	[]
10521	T4	modA.2	183.0	13198.0	13380.0	-	+	gRNA6	13375	13405	ATCCATATTAATTCCTAGCGATAAAAACCAA	phage-gRNA-10522	-1.5943915448301900	Not Fit	0	[]	0	[]	0	[]	0	[]	0	[]	0	[]	0	[]	0	[]	0	[]	0	[]	0	[]	0	[]	0	[]	0	[]	0	[]	0	[]
10522	T4	modA.2	183.0	13198.0	13380.0	-	+	gRNA7	13380	13410	TATTAATTCCTAGCGATAAAAACCAAATTTA	phage-gRNA-10523	0.7449630617290170	Not Fit	0	[]	0	[]	0	[]	0	[]	0	[]	0	[]	0	[]	0	[]	0	[]	0	[]	0	[]	0	[]	0	[]	0	[]	0	[]	0	[]
10523	T4	modA.3	471.0	13389.0	13859.0	-	+	gRNA1	13829	13859	CTATTGAATATAATTTTGCTACTTCAATCAT	phage-gRNA-10524	-1.157008968786400	Not Fit	0	[]	0	[]	0	[]	0	[]	0	[]	0	[]	0	[]	0	[]	0	[]	0	[]	0	[]	0	[]	0	[]	0	[]	0	[]	0	[]
10524	T4	modA.3	471.0	13389.0	13859.0	-	+	gRNA2	13834	13864	GAATATAATTTTGCTACTTCAATCATGTGAT	phage-gRNA-10525	0.4649567755045860	Not Fit	0	[]	0	[]	0	[]	0	[]	0	[]	0	[]	0	[]	0	[]	0	[]	0	[]	0	[]	0	[]	0	[]	0	[]	0	[]	0	[]
10526	T4	modA.3	471.0	13389.0	13859.0	-	+	gRNA4	13844	13874	TTGCTACTTCAATCATGTGATTTCCTTTTGC	phage-gRNA-10527	0.6200163929782310	Not Fit	0	[]	0	[]	0	[]	0	[]	0	[]	0	[]	0	[]	0	[]	0	[]	0	[]	0	[]	0	[]	0	[]	0	[]	0	[]	0	[]
10528	T4	modA.3	471.0	13389.0	13859.0	-	+	gRNA6	13854	13884	AATCATGTGATTTCCTTTTGCCTACTAATGG	phage-gRNA-10529	-0.3363152655669510	Not Fit	0	[]	0	[]	0	[]	0	[]	0	[]	0	[]	0	[]	0	[]	0	[]	0	[]	0	[]	0	[]	0	[]	0	[]	0	[]	0	[]
10530	T4	modA.4	165.0	13852.0	14016.0	-	+	gRNA1	13986	14016	TAGCTTCTTCTAACGTCATATCTTTGTTCAT	phage-gRNA-10531	0.8528759181507830	Not Fit	0	[]	0	[]	0	[]	0	[]	0	[]	0	[]	0	[]	0	[]	0	[]	0	[]	0	[]	0	[]	0	[]	0	[]	0	[]	0	[]
10531	T4	modA.4	165.0	13852.0	14016.0	-	+	gRNA2	13991	14021	TCTTCTAACGTCATATCTTTGTTCATGATTT	phage-gRNA-10532	-1.206313078175130	Not Fit	0	[]	0	[]	0	[]	0	[]	0	[]	0	[]	0	[]	0	[]	0	[]	0	[]	0	[]	0	[]	0	[]	0	[]	0	[]	0	[]
10532	T4	modA.4	165.0	13852.0	14016.0	-	+	gRNA3	13996	14026	TAACGTCATATCTTTGTTCATGATTTATCAC	phage-gRNA-10533	-1.2868624266100200	Not Fit	0	[]	0	[]	0	[]	0	[]	0	[]	0	[]	0	[]	0	[]	0	[]	0	[]	0	[]	0	[]	0	[]	0	[]	0	[]	0	[]
10533	T4	modA.4	165.0	13852.0	14016.0	-	+	gRNA4	14001	14031	TCATATCTTTGTTCATGATTTATCACCATAG	phage-gRNA-10534	-0.5362934227957360	Not Fit	0	[]	0	[]	0	[]	0	[]	0	[]	0	[]	0	[]	0	[]	0	[]	0	[]	0	[]	0	[]	0	[]	0	[]	0	[]	0	[]
10534	T4	modA.4	165.0	13852.0	14016.0	-	+	gRNA5	14006	14036	TCTTTGTTCATGATTTATCACCATAGATGTC	phage-gRNA-10535	-1.148945093165880	Not Fit	0	[]	0	[]	0	[]	0	[]	0	[]	0	[]	0	[]	0	[]	0	[]	0	[]	0	[]	0	[]	0	[]	0	[]	0	[]	0	[]
10535	T4	modA.4	165.0	13852.0	14016.0	-	+	gRNA6	14011	14041	GTTCATGATTTATCACCATAGATGTCTCTCA	phage-gRNA-10536	-2.36652082977459	Not Fit	0	[]	0	[]	0	[]	0	[]	0	[]	0	[]	0	[]	0	[]	0	[]	0	[]	0	[]	0	[]	0	[]	0	[]	0	[]	0	[]
10536	T4	modA.4	165.0	13852.0	14016.0	-	+	gRNA7	14016	14046	TGATTTATCACCATAGATGTCTCTCATCAAT	phage-gRNA-10537	-0.1409540931029040	Not Fit	0	[]	0	[]	0	[]	0	[]	0	[]	0	[]	0	[]	0	[]	0	[]	0	[]	0	[]	0	[]	0	[]	0	[]	0	[]	0	[]
10537	T4	srh	204.0	14013.0	14216.0	-	+	gRNA1	14186	14216	ACCATTCAAGCATCTTCTTCAGAACTTTCAT	phage-gRNA-10538	-1.245396164508330	Not Fit	0	[]	0	[]	0	[]	0	[]	0	[]	0	[]	0	[]	0	[]	0	[]	0	[]	0	[]	0	[]	0	[]	0	[]	0	[]	0	[]
10538	T4	srh	204.0	14013.0	14216.0	-	+	gRNA2	14191	14221	TCAAGCATCTTCTTCAGAACTTTCATTCGTT	phage-gRNA-10539	-0.1497781635566350	Not Fit	0	[]	0	[]	0	[]	0	[]	0	[]	0	[]	0	[]	0	[]	0	[]	0	[]	0	[]	0	[]	0	[]	0	[]	0	[]	0	[]
10539	T4	srh	204.0	14013.0	14216.0	-	+	gRNA3	14196	14226	CATCTTCTTCAGAACTTTCATTCGTTTTACC	phage-gRNA-10540	-0.8180355783943420	Not Fit	0	[]	0	[]	0	[]	0	[]	0	[]	0	[]	0	[]	0	[]	0	[]	0	[]	0	[]	0	[]	0	[]	0	[]	0	[]	0	[]
10540	T4	srh	204.0	14013.0	14216.0	-	+	gRNA4	14201	14231	TCTTCAGAACTTTCATTCGTTTTACCTAAAA	phage-gRNA-10541	-0.4793512611660770	Not Fit	0	[]	0	[]	0	[]	0	[]	0	[]	0	[]	0	[]	0	[]	0	[]	0	[]	0	[]	0	[]	0	[]	0	[]	0	[]	0	[]
10541	T4	srh	204.0	14013.0	14216.0	-	+	gRNA5	14206	14236	AGAACTTTCATTCGTTTTACCTAAAACAATA	phage-gRNA-10542	-0.5826190149644870	Not Fit	0	[]	0	[]	0	[]	0	[]	0	[]	0	[]	0	[]	0	[]	0	[]	0	[]	0	[]	0	[]	0	[]	0	[]	0	[]	0	[]
10542	T4	srh	204.0	14013.0	14216.0	-	+	gRNA6	14211	14241	TTTCATTCGTTTTACCTAAAACAATAGTAGG	phage-gRNA-10543	-1.529389011091530	Not Fit	0	[]	0	[]	0	[]	0	[]	0	[]	0	[]	0	[]	0	[]	0	[]	0	[]	0	[]	0	[]	0	[]	0	[]	0	[]	0	[]
10545	T4	mrh	486.0	14191.0	14676.0	-	+	gRNA2	14651	14681	GACATTTCAAACAAAATTGCTTCCATAATTT	phage-gRNA-10546	-0.3039432717683660	Not Fit	0	[]	0	[]	0	[]	0	[]	0	[]	0	[]	0	[]	0	[]	0	[]	0	[]	0	[]	0	[]	0	[]	0	[]	0	[]	0	[]
10546	T4	mrh	486.0	14191.0	14676.0	-	+	gRNA3	14656	14686	TTCAAACAAAATTGCTTCCATAATTTTCCTC	phage-gRNA-10547	-0.1243729701578480	Not Fit	0	[]	0	[]	0	[]	0	[]	0	[]	0	[]	0	[]	0	[]	0	[]	0	[]	0	[]	0	[]	0	[]	0	[]	0	[]	0	[]
10547	T4	mrh	486.0	14191.0	14676.0	-	+	gRNA4	14661	14691	ACAAAATTGCTTCCATAATTTTCCTCAATCA	phage-gRNA-10548	0.7891311496422320	Not Fit	0	[]	0	[]	0	[]	0	[]	0	[]	0	[]	0	[]	0	[]	0	[]	0	[]	0	[]	0	[]	0	[]	0	[]	0	[]	0	[]
10548	T4	mrh	486.0	14191.0	14676.0	-	+	gRNA5	14666	14696	ATTGCTTCCATAATTTTCCTCAATCACAAGA	phage-gRNA-10549	-1.3097833496683000	Not Fit	0	[]	0	[]	0	[]	0	[]	0	[]	0	[]	0	[]	0	[]	0	[]	0	[]	0	[]	0	[]	0	[]	0	[]	0	[]	0	[]
10549	T4	mrh	486.0	14191.0	14676.0	-	+	gRNA6	14671	14701	TTCCATAATTTTCCTCAATCACAAGATGTAG	phage-gRNA-10550	-1.0054517011266300	Not Fit	0	[]	0	[]	0	[]	0	[]	0	[]	0	[]	0	[]	0	[]	0	[]	0	[]	0	[]	0	[]	0	[]	0	[]	0	[]	0	[]
10551	T4	mrh.1	342.0	14685.0	15026.0	-	+	gRNA1	14996	15026	AGAAACTTTTAAACCAATTAAAGATAAACAT	phage-gRNA-10552	0.6799392753624640	Not Fit	0	[]	0	[]	0	[]	0	[]	0	[]	0	[]	0	[]	0	[]	0	[]	0	[]	0	[]	0	[]	0	[]	0	[]	0	[]	0	[]
10552	T4	mrh.1	342.0	14685.0	15026.0	-	+	gRNA2	15001	15031	CTTTTAAACCAATTAAAGATAAACATTACAA	phage-gRNA-10553	1.0081681207417100	Not Fit	0	[]	0	[]	0	[]	0	[]	0	[]	0	[]	0	[]	0	[]	0	[]	0	[]	0	[]	0	[]	0	[]	0	[]	0	[]	0	[]
10553	T4	mrh.1	342.0	14685.0	15026.0	-	+	gRNA3	15006	15036	AAACCAATTAAAGATAAACATTACAAAAAGC	phage-gRNA-10554	1.1460635933572300	Not Fit	0	[]	0	[]	0	[]	0	[]	0	[]	0	[]	0	[]	0	[]	0	[]	0	[]	0	[]	0	[]	0	[]	0	[]	0	[]	0	[]
10554	T4	mrh.1	342.0	14685.0	15026.0	-	+	gRNA4	15011	15041	AATTAAAGATAAACATTACAAAAAGCCTCTT	phage-gRNA-10555	0.8371285072227630	Not Fit	0	[]	0	[]	0	[]	0	[]	0	[]	0	[]	0	[]	0	[]	0	[]	0	[]	0	[]	0	[]	0	[]	0	[]	0	[]	0	[]
10557	T4	mrh.1	342.0	14685.0	15026.0	-	+	gRNA7	15026	15056	TTACAAAAAGCCTCTTTTGAATTCGACTTGC	phage-gRNA-10558	0.0029730342133775	Not Fit	0	[]	0	[]	0	[]	0	[]	0	[]	0	[]	0	[]	0	[]	0	[]	0	[]	0	[]	0	[]	0	[]	0	[]	0	[]	0	[]
10558	T4	mrh.2	207.0	15026.0	15232.0	-	+	gRNA1	15202	15232	CTTCATTTGGTTTAATCCAACGATTTAACAT	phage-gRNA-10559	-1.552730717770890	Not Fit	0	[]	0	[]	0	[]	0	[]	0	[]	0	[]	0	[]	0	[]	0	[]	0	[]	0	[]	0	[]	0	[]	0	[]	0	[]	0	[]
10559	T4	mrh.2	207.0	15026.0	15232.0	-	+	gRNA2	15207	15237	TTTGGTTTAATCCAACGATTTAACATAGTAC	phage-gRNA-10560	-1.1773817266178800	Not Fit	0	[]	0	[]	0	[]	0	[]	0	[]	0	[]	0	[]	0	[]	0	[]	0	[]	0	[]	0	[]	0	[]	0	[]	0	[]	0	[]
10560	T4	mrh.2	207.0	15026.0	15232.0	-	+	gRNA3	15212	15242	TTTAATCCAACGATTTAACATAGTACTCTCC	phage-gRNA-10561	-1.7433054592698700	Not Fit	0	[]	0	[]	0	[]	0	[]	0	[]	0	[]	0	[]	0	[]	0	[]	0	[]	0	[]	0	[]	0	[]	0	[]	0	[]	0	[]
10561	T4	mrh.2	207.0	15026.0	15232.0	-	+	gRNA4	15217	15247	TCCAACGATTTAACATAGTACTCTCCTCTAT	phage-gRNA-10562	-3.191085201553730	Not Fit	0	[]	0	[]	0	[]	0	[]	0	[]	0	[]	0	[]	0	[]	0	[]	0	[]	0	[]	0	[]	0	[]	0	[]	0	[]	0	[]
10562	T4	mrh.2	207.0	15026.0	15232.0	-	+	gRNA5	15222	15252	CGATTTAACATAGTACTCTCCTCTATAAGAT	phage-gRNA-10563	0.5914359511978430	Not Fit	0	[]	0	[]	0	[]	0	[]	0	[]	0	[]	0	[]	0	[]	0	[]	0	[]	0	[]	0	[]	0	[]	0	[]	0	[]	0	[]
10563	T4	mrh.2	207.0	15026.0	15232.0	-	+	gRNA6	15227	15257	TAACATAGTACTCTCCTCTATAAGATAATTC	phage-gRNA-10564	0.9071758766754880	Not Fit	0	[]	0	[]	0	[]	0	[]	0	[]	0	[]	0	[]	0	[]	0	[]	0	[]	0	[]	0	[]	0	[]	0	[]	0	[]	0	[]
10564	T4	mrh.2	207.0	15026.0	15232.0	-	+	gRNA7	15232	15262	TAGTACTCTCCTCTATAAGATAATTCTATTA	phage-gRNA-10565	-0.3735955018183140	Not Fit	0	[]	0	[]	0	[]	0	[]	0	[]	0	[]	0	[]	0	[]	0	[]	0	[]	0	[]	0	[]	0	[]	0	[]	0	[]	0	[]
10565	T4	soc	243.0	15331.0	15573.0	-	+	gRNA1	15543	15573	TGATATTAACATAACCGCGAGTACTAGCCAT	phage-gRNA-10566	0.1503766119263940	Not Fit	0	[]	0	[]	0	[]	0	[]	0	[]	0	[]	0	[]	0	[]	0	[]	0	[]	0	[]	0	[]	0	[]	0	[]	0	[]	0	[]
10567	T4	soc	243.0	15331.0	15573.0	-	+	gRNA3	15553	15583	ATAACCGCGAGTACTAGCCATGTAATTCTCC	phage-gRNA-10568	-2.701316004190170	Not Fit	0	[]	0	[]	0	[]	0	[]	0	[]	0	[]	0	[]	0	[]	0	[]	0	[]	0	[]	0	[]	0	[]	0	[]	0	[]	0	[]
10568	T4	soc	243.0	15331.0	15573.0	-	+	gRNA4	15558	15588	CGCGAGTACTAGCCATGTAATTCTCCTTTAT	phage-gRNA-10569	-1.174724412208120	Not Fit	0	[]	0	[]	0	[]	0	[]	0	[]	0	[]	0	[]	0	[]	0	[]	0	[]	0	[]	0	[]	0	[]	0	[]	0	[]	0	[]
10569	T4	soc	243.0	15331.0	15573.0	-	+	gRNA5	15563	15593	GTACTAGCCATGTAATTCTCCTTTATTTAAA	phage-gRNA-10570	-0.1482396977914150	Not Fit	0	[]	0	[]	0	[]	0	[]	0	[]	0	[]	0	[]	0	[]	0	[]	0	[]	0	[]	0	[]	0	[]	0	[]	0	[]	0	[]
10570	T4	soc	243.0	15331.0	15573.0	-	+	gRNA6	15568	15598	AGCCATGTAATTCTCCTTTATTTAAATTACA	phage-gRNA-10571	-3.085042527274040	Not Fit	0	[]	0	[]	0	[]	0	[]	0	[]	0	[]	0	[]	0	[]	0	[]	0	[]	0	[]	0	[]	0	[]	0	[]	0	[]	0	[]
10571	T4	soc	243.0	15331.0	15573.0	-	+	gRNA7	15573	15603	TGTAATTCTCCTTTATTTAAATTACATGATT	phage-gRNA-10572	-1.3716047050745300	Not Fit	0	[]	0	[]	0	[]	0	[]	0	[]	0	[]	0	[]	0	[]	0	[]	0	[]	0	[]	0	[]	0	[]	0	[]	0	[]	0	[]
10572	T4	segF	675.0	15606.0	16280.0	-	+	gRNA1	16250	16280	ATGTTCTATAAAATTTTTGTTTAATATCCAT	phage-gRNA-10573	-1.373162843457320	Not Fit	0	[]	0	[]	0	[]	0	[]	0	[]	0	[]	0	[]	0	[]	0	[]	0	[]	0	[]	0	[]	0	[]	0	[]	0	[]	0	[]
10573	T4	segF	675.0	15606.0	16280.0	-	+	gRNA2	16255	16285	CTATAAAATTTTTGTTTAATATCCATTATCT	phage-gRNA-10574	-0.7449337911477270	Not Fit	0	[]	0	[]	0	[]	0	[]	0	[]	0	[]	0	[]	0	[]	0	[]	0	[]	0	[]	0	[]	0	[]	0	[]	0	[]	0	[]
10574	T4	segF	675.0	15606.0	16280.0	-	+	gRNA3	16260	16290	AAATTTTTGTTTAATATCCATTATCTTGACG	phage-gRNA-10575	0.551229587747979	Not Fit	0	[]	0	[]	0	[]	0	[]	0	[]	0	[]	0	[]	0	[]	0	[]	0	[]	0	[]	0	[]	0	[]	0	[]	0	[]	0	[]
10575	T4	segF	675.0	15606.0	16280.0	-	+	gRNA4	16265	16295	TTTGTTTAATATCCATTATCTTGACGTTCAA	phage-gRNA-10576	-1.836689290745780	Not Fit	0	[]	0	[]	0	[]	0	[]	0	[]	0	[]	0	[]	0	[]	0	[]	0	[]	0	[]	0	[]	0	[]	0	[]	0	[]	0	[]
10577	T4	segF	675.0	15606.0	16280.0	-	+	gRNA6	16275	16305	ATCCATTATCTTGACGTTCAAAATTATGTTT	phage-gRNA-10578	-1.06786234057839	Not Fit	0	[]	0	[]	0	[]	0	[]	0	[]	0	[]	0	[]	0	[]	0	[]	0	[]	0	[]	0	[]	0	[]	0	[]	0	[]	0	[]
10586	T4	dam	780.0	16846.0	17625.0	-	+	gRNA1	17595	17625	TATTACCTGTATACGCGATAGCTCCTAGCAT	phage-gRNA-10587	0.2935825786553000	Not Fit	0	[]	0	[]	0	[]	0	[]	0	[]	0	[]	0	[]	0	[]	0	[]	0	[]	0	[]	0	[]	0	[]	0	[]	0	[]	0	[]
10587	T4	dam	780.0	16846.0	17625.0	-	+	gRNA2	17600	17630	CCTGTATACGCGATAGCTCCTAGCATTATAT	phage-gRNA-10588	-0.0753481871893632	Not Fit	0	[]	0	[]	0	[]	0	[]	0	[]	0	[]	0	[]	0	[]	0	[]	0	[]	0	[]	0	[]	0	[]	0	[]	0	[]	0	[]
10588	T4	dam	780.0	16846.0	17625.0	-	+	gRNA3	17605	17635	ATACGCGATAGCTCCTAGCATTATATTCTCT	phage-gRNA-10589	-1.6000728924093900	Not Fit	0	[]	0	[]	0	[]	0	[]	0	[]	0	[]	0	[]	0	[]	0	[]	0	[]	0	[]	0	[]	0	[]	0	[]	0	[]	0	[]
10589	T4	dam	780.0	16846.0	17625.0	-	+	gRNA4	17610	17640	CGATAGCTCCTAGCATTATATTCTCTCATTT	phage-gRNA-10590	0.3377999168800790	Not Fit	0	[]	0	[]	0	[]	0	[]	0	[]	0	[]	0	[]	0	[]	0	[]	0	[]	0	[]	0	[]	0	[]	0	[]	0	[]	0	[]
10590	T4	dam	780.0	16846.0	17625.0	-	+	gRNA5	17615	17645	GCTCCTAGCATTATATTCTCTCATTTATTGC	phage-gRNA-10591	-0.1497781635566350	Not Fit	0	[]	0	[]	0	[]	0	[]	0	[]	0	[]	0	[]	0	[]	0	[]	0	[]	0	[]	0	[]	0	[]	0	[]	0	[]	0	[]
10591	T4	dam	780.0	16846.0	17625.0	-	+	gRNA6	17620	17650	TAGCATTATATTCTCTCATTTATTGCAGCAA	phage-gRNA-10592	0.2342228675917150	Not Fit	0	[]	0	[]	0	[]	0	[]	0	[]	0	[]	0	[]	0	[]	0	[]	0	[]	0	[]	0	[]	0	[]	0	[]	0	[]	0	[]
10592	T4	dam	780.0	16846.0	17625.0	-	+	gRNA7	17625	17655	TTATATTCTCTCATTTATTGCAGCAAAAATG	phage-gRNA-10593	1.2620858094738000	Not Fit	0	[]	0	[]	0	[]	0	[]	0	[]	0	[]	0	[]	0	[]	0	[]	0	[]	0	[]	0	[]	0	[]	0	[]	0	[]	0	[]
10593	T4	61	1029.0	17935.0	18963.0	-	+	gRNA1	18933	18963	ACTCATTATCAATCCAAGGTATTGATGACAT	phage-gRNA-10594	-0.0316397753437698	Not Fit	0	[]	0	[]	0	[]	0	[]	0	[]	0	[]	0	[]	0	[]	0	[]	0	[]	0	[]	0	[]	0	[]	0	[]	0	[]	0	[]
10595	T4	61	1029.0	17935.0	18963.0	-	+	gRNA3	18943	18973	AATCCAAGGTATTGATGACATTTTTACTCTT	phage-gRNA-10596	-0.7751072129954300	Not Fit	0	[]	0	[]	0	[]	0	[]	0	[]	0	[]	0	[]	0	[]	0	[]	0	[]	0	[]	0	[]	0	[]	0	[]	0	[]	0	[]
10596	T4	61	1029.0	17935.0	18963.0	-	+	gRNA4	18948	18978	AAGGTATTGATGACATTTTTACTCTTCTTTT	phage-gRNA-10597	-1.8889623645637300	Not Fit	0	[]	0	[]	0	[]	0	[]	0	[]	0	[]	0	[]	0	[]	0	[]	0	[]	0	[]	0	[]	0	[]	0	[]	0	[]	0	[]
10597	T4	61	1029.0	17935.0	18963.0	-	+	gRNA5	18953	18983	ATTGATGACATTTTTACTCTTCTTTTTCTTT	phage-gRNA-10598	-0.1484018735250630	Not Fit	0	[]	0	[]	0	[]	0	[]	0	[]	0	[]	0	[]	0	[]	0	[]	0	[]	0	[]	0	[]	0	[]	0	[]	0	[]	0	[]
10598	T4	61	1029.0	17935.0	18963.0	-	+	gRNA6	18958	18988	TGACATTTTTACTCTTCTTTTTCTTTAGATT	phage-gRNA-10599	-0.1909354862291130	Not Fit	0	[]	0	[]	0	[]	0	[]	0	[]	0	[]	0	[]	0	[]	0	[]	0	[]	0	[]	0	[]	0	[]	0	[]	0	[]	0	[]
10599	T4	61	1029.0	17935.0	18963.0	-	+	gRNA7	18963	18993	TTTTTACTCTTCTTTTTCTTTAGATTCCTCT	phage-gRNA-10600	0.7565734111359090	Not Fit	0	[]	0	[]	0	[]	0	[]	0	[]	0	[]	0	[]	0	[]	0	[]	0	[]	0	[]	0	[]	0	[]	0	[]	0	[]	1	['pepQ']
10600	T4	61.1	165.0	18966.0	19130.0	-	+	gRNA1	19100	19130	CTTCTTTGATAAATTCTTTAAATGTTTTCAT	phage-gRNA-10601	-1.6343276145550400	Not Fit	0	[]	0	[]	0	[]	0	[]	0	[]	0	[]	0	[]	0	[]	0	[]	0	[]	0	[]	0	[]	0	[]	0	[]	0	[]	0	[]
10601	T4	61.1	165.0	18966.0	19130.0	-	+	gRNA2	19105	19135	TTGATAAATTCTTTAAATGTTTTCATATTAA	phage-gRNA-10602	-0.7476330551029680	Not Fit	0	[]	0	[]	0	[]	0	[]	0	[]	0	[]	0	[]	0	[]	0	[]	0	[]	0	[]	0	[]	0	[]	0	[]	0	[]	0	[]
10602	T4	61.1	165.0	18966.0	19130.0	-	+	gRNA3	19110	19140	AAATTCTTTAAATGTTTTCATATTAACCTCT	phage-gRNA-10603	0.3088894825385660	Not Fit	0	[]	0	[]	0	[]	0	[]	1	['ipI']	1	['ipI']	3	['ipII', 'ipIII', 'ipI']	3	['ipII', 'ipIII', 'ipI']	0	[]	0	[]	0	[]	0	[]	0	[]	0	[]	0	[]	0	[]
10603	T4	61.1	165.0	18966.0	19130.0	-	+	gRNA4	19115	19145	CTTTAAATGTTTTCATATTAACCTCTATTCA	phage-gRNA-10604	0.1835551697766990	Not Fit	0	[]	0	[]	0	[]	0	[]	0	[]	0	[]	1	['ipI']	1	['ipI']	0	[]	0	[]	0	[]	0	[]	0	[]	0	[]	0	[]	0	[]
10604	T4	61.1	165.0	18966.0	19130.0	-	+	gRNA5	19120	19150	AATGTTTTCATATTAACCTCTATTCATAAAA	phage-gRNA-10605	0.1835551697766990	Not Fit	0	[]	0	[]	0	[]	0	[]	0	[]	0	[]	0	[]	0	[]	0	[]	0	[]	0	[]	0	[]	0	[]	0	[]	0	[]	2	['ybcL', 'pgaD']
10605	T4	61.1	165.0	18966.0	19130.0	-	+	gRNA6	19125	19155	TTTCATATTAACCTCTATTCATAAAAGCATT	phage-gRNA-10606	-1.290968788617980	Not Fit	0	[]	0	[]	0	[]	0	[]	0	[]	0	[]	0	[]	0	[]	0	[]	0	[]	0	[]	0	[]	0	[]	0	[]	0	[]	0	[]
10606	T4	61.1	165.0	18966.0	19130.0	-	+	gRNA7	19130	19160	TATTAACCTCTATTCATAAAAGCATTAAAAA	phage-gRNA-10607	-0.3447656637970200	Not Fit	0	[]	0	[]	0	[]	0	[]	0	[]	0	[]	0	[]	0	[]	0	[]	0	[]	0	[]	0	[]	0	[]	0	[]	0	[]	0	[]
10607	T4	61.2	627.0	19132.0	19758.0	-	+	gRNA1	19728	19758	TGTCTTTACACTTGTGCATTTGATAAAGCAT	phage-gRNA-10608	-1.0537605577680200	Not Fit	0	[]	0	[]	0	[]	0	[]	0	[]	0	[]	0	[]	0	[]	0	[]	0	[]	0	[]	0	[]	0	[]	0	[]	0	[]	0	[]
10608	T4	61.2	627.0	19132.0	19758.0	-	+	gRNA2	19733	19763	TTACACTTGTGCATTTGATAAAGCATTATTC	phage-gRNA-10609	-1.3424392724913200	Not Fit	0	[]	0	[]	0	[]	0	[]	0	[]	0	[]	0	[]	0	[]	0	[]	0	[]	0	[]	0	[]	0	[]	0	[]	0	[]	0	[]
10609	T4	61.2	627.0	19132.0	19758.0	-	+	gRNA3	19738	19768	CTTGTGCATTTGATAAAGCATTATTCACCTA	phage-gRNA-10610	-1.4327374632065900	Not Fit	0	[]	0	[]	0	[]	0	[]	0	[]	0	[]	0	[]	0	[]	0	[]	0	[]	0	[]	0	[]	0	[]	0	[]	0	[]	0	[]
10610	T4	61.2	627.0	19132.0	19758.0	-	+	gRNA4	19743	19773	GCATTTGATAAAGCATTATTCACCTACCACT	phage-gRNA-10611	-1.8666695684824100	Not Fit	0	[]	0	[]	0	[]	0	[]	0	[]	0	[]	0	[]	0	[]	0	[]	0	[]	0	[]	0	[]	0	[]	0	[]	0	[]	0	[]
10611	T4	61.2	627.0	19132.0	19758.0	-	+	gRNA5	19748	19778	TGATAAAGCATTATTCACCTACCACTTCAGC	phage-gRNA-10612	0.1442012475322560	Not Fit	0	[]	0	[]	0	[]	0	[]	0	[]	0	[]	0	[]	0	[]	0	[]	0	[]	0	[]	0	[]	0	[]	0	[]	0	[]	0	[]
10612	T4	61.2	627.0	19132.0	19758.0	-	+	gRNA6	19753	19783	AAGCATTATTCACCTACCACTTCAGCGATGA	phage-gRNA-10613	1.336699042655800	Not Fit	0	[]	0	[]	0	[]	0	[]	0	[]	0	[]	0	[]	0	[]	0	[]	0	[]	0	[]	0	[]	0	[]	0	[]	0	[]	0	[]
10613	T4	61.2	627.0	19132.0	19758.0	-	+	gRNA7	19758	19788	TTATTCACCTACCACTTCAGCGATGATATTT	phage-gRNA-10614	-0.3672289163566550	Not Fit	0	[]	0	[]	0	[]	0	[]	0	[]	0	[]	0	[]	0	[]	0	[]	0	[]	0	[]	0	[]	0	[]	0	[]	0	[]	0	[]
10614	T4	sp	294.0	19758.0	20051.0	-	+	gRNA1	20021	20051	CAAAAATTGTAGCAAAGATGAATTTTTTCAT	phage-gRNA-10615	0.9143194412669540	Not Fit	0	[]	0	[]	0	[]	0	[]	0	[]	0	[]	0	[]	0	[]	0	[]	0	[]	0	[]	0	[]	0	[]	0	[]	0	[]	0	[]
10615	T4	sp	294.0	19758.0	20051.0	-	+	gRNA2	20026	20056	ATTGTAGCAAAGATGAATTTTTTCATGATAA	phage-gRNA-10616	0.5661880681474700	Not Fit	0	[]	0	[]	0	[]	0	[]	0	[]	0	[]	0	[]	0	[]	0	[]	0	[]	0	[]	0	[]	0	[]	0	[]	0	[]	0	[]
10616	T4	sp	294.0	19758.0	20051.0	-	+	gRNA3	20031	20061	AGCAAAGATGAATTTTTTCATGATAATCTCC	phage-gRNA-10617	0.943463701910832	Not Fit	0	[]	0	[]	0	[]	0	[]	0	[]	0	[]	0	[]	0	[]	0	[]	0	[]	0	[]	0	[]	0	[]	0	[]	1	['yfbL']	1	['yfbL']
10617	T4	sp	294.0	19758.0	20051.0	-	+	gRNA4	20036	20066	AGATGAATTTTTTCATGATAATCTCCTCAGT	phage-gRNA-10618	-0.9390069021756640	Not Fit	0	[]	0	[]	0	[]	0	[]	0	[]	0	[]	0	[]	0	[]	0	[]	0	[]	0	[]	0	[]	0	[]	0	[]	0	[]	0	[]
10619	T4	sp	294.0	19758.0	20051.0	-	+	gRNA6	20046	20076	TTTCATGATAATCTCCTCAGTAGTTTATGTT	phage-gRNA-10620	-0.6338682111757540	Not Fit	0	[]	0	[]	0	[]	0	[]	0	[]	0	[]	0	[]	1	['trna.4']	0	[]	0	[]	0	[]	0	[]	0	[]	0	[]	0	[]	0	[]
10621	T4	61.4	258.0	20112.0	20369.0	-	+	gRNA1	20339	20369	ACGGAGTAGGTTTAAATAAAACAATATGCAT	phage-gRNA-10622	-2.1959888656328300	Not Fit	0	[]	0	[]	0	[]	0	[]	0	[]	0	[]	0	[]	0	[]	0	[]	0	[]	0	[]	0	[]	0	[]	0	[]	0	[]	0	[]
10622	T4	61.4	258.0	20112.0	20369.0	-	+	gRNA2	20344	20374	GTAGGTTTAAATAAAACAATATGCATATTAT	phage-gRNA-10623	-0.6659198017421500	Not Fit	0	[]	0	[]	0	[]	0	[]	0	[]	0	[]	0	[]	0	[]	0	[]	0	[]	0	[]	0	[]	0	[]	0	[]	0	[]	0	[]
10623	T4	61.4	258.0	20112.0	20369.0	-	+	gRNA3	20349	20379	TTTAAATAAAACAATATGCATATTATCCTCG	phage-gRNA-10624	-0.538906696581907	Not Fit	0	[]	0	[]	0	[]	0	[]	0	[]	0	[]	0	[]	0	[]	0	[]	0	[]	0	[]	0	[]	0	[]	0	[]	0	[]	0	[]
10624	T4	61.4	258.0	20112.0	20369.0	-	+	gRNA4	20354	20384	ATAAAACAATATGCATATTATCCTCGGCAAT	phage-gRNA-10625	0.3504776275449410	Not Fit	0	[]	0	[]	0	[]	0	[]	0	[]	0	[]	0	[]	0	[]	0	[]	0	[]	0	[]	0	[]	0	[]	0	[]	0	[]	0	[]
10642	T4	40	345.0	22049.0	22393.0	-	+	gRNA1	22363	22393	CTAGATCTAAATCTAAATCATCTTTATTCAT	phage-gRNA-10643	0.5531750287601250	Not Fit	0	[]	0	[]	0	[]	0	[]	0	[]	0	[]	0	[]	0	[]	0	[]	0	[]	0	[]	0	[]	0	[]	0	[]	0	[]	0	[]
10643	T4	40	345.0	22049.0	22393.0	-	+	gRNA2	22368	22398	TCTAAATCTAAATCATCTTTATTCATTAAAT	phage-gRNA-10644	-0.8657030390794700	Not Fit	0	[]	0	[]	0	[]	0	[]	0	[]	0	[]	0	[]	0	[]	0	[]	0	[]	0	[]	0	[]	0	[]	0	[]	0	[]	0	[]
10645	T4	40	345.0	22049.0	22393.0	-	+	gRNA4	22378	22408	AATCATCTTTATTCATTAAATTCTTCCATAT	phage-gRNA-10646	-0.8046161695974560	Not Fit	0	[]	0	[]	0	[]	0	[]	0	[]	0	[]	0	[]	0	[]	0	[]	0	[]	0	[]	1	['groL']	0	[]	0	[]	0	[]	1	['groL']
10646	T4	40	345.0	22049.0	22393.0	-	+	gRNA5	22383	22413	TCTTTATTCATTAAATTCTTCCATATCACTT	phage-gRNA-10647	0.4790926002006540	Not Fit	0	[]	0	[]	0	[]	0	[]	0	[]	0	[]	0	[]	0	[]	0	[]	0	[]	0	[]	1	['groL']	0	[]	0	[]	0	[]	1	['groL']
10647	T4	40	345.0	22049.0	22393.0	-	+	gRNA6	22388	22418	ATTCATTAAATTCTTCCATATCACTTAGCTG	phage-gRNA-10648	-1.769471444773690	Not Fit	0	[]	0	[]	0	[]	0	[]	0	[]	0	[]	0	[]	0	[]	0	[]	0	[]	0	[]	0	[]	0	[]	0	[]	0	[]	0	[]
10648	T4	40	345.0	22049.0	22393.0	-	+	gRNA7	22393	22423	TTAAATTCTTCCATATCACTTAGCTGTTCGA	phage-gRNA-10649	0.1931393455406060	Not Fit	0	[]	0	[]	0	[]	0	[]	0	[]	0	[]	0	[]	0	[]	0	[]	0	[]	0	[]	0	[]	0	[]	0	[]	0	[]	1	['rfbB']
10656	T4	segA	666.0	23570.0	24235.0	-	+	gRNA1	24205	24235	AATTATATTTCTTTTCTTTATGTCTTTTCAT	phage-gRNA-10657	-0.8939841986893460	Not Fit	0	[]	0	[]	0	[]	0	[]	0	[]	0	[]	0	[]	0	[]	0	[]	0	[]	0	[]	0	[]	0	[]	0	[]	0	[]	0	[]
10657	T4	segA	666.0	23570.0	24235.0	-	+	gRNA2	24210	24240	TATTTCTTTTCTTTATGTCTTTTCATGTCAT	phage-gRNA-10658	0.0394636126882265	Not Fit	0	[]	0	[]	0	[]	0	[]	0	[]	0	[]	0	[]	0	[]	0	[]	0	[]	0	[]	0	[]	0	[]	0	[]	0	[]	0	[]
10658	T4	segA	666.0	23570.0	24235.0	-	+	gRNA3	24215	24245	CTTTTCTTTATGTCTTTTCATGTCATTAATC	phage-gRNA-10659	-1.6041144639855400	Not Fit	0	[]	0	[]	0	[]	0	[]	0	[]	0	[]	0	[]	0	[]	0	[]	0	[]	0	[]	0	[]	0	[]	0	[]	0	[]	0	[]
10659	T4	segA	666.0	23570.0	24235.0	-	+	gRNA4	24220	24250	CTTTATGTCTTTTCATGTCATTAATCAACTG	phage-gRNA-10660	0.095584419496293	Not Fit	0	[]	0	[]	0	[]	0	[]	0	[]	0	[]	0	[]	0	[]	0	[]	0	[]	0	[]	0	[]	0	[]	0	[]	0	[]	0	[]
10660	T4	segA	666.0	23570.0	24235.0	-	+	gRNA5	24225	24255	TGTCTTTTCATGTCATTAATCAACTGCTATT	phage-gRNA-10661	-0.6978084130654570	Not Fit	0	[]	0	[]	0	[]	0	[]	0	[]	0	[]	0	[]	0	[]	0	[]	0	[]	0	[]	0	[]	0	[]	0	[]	0	[]	0	[]
10661	T4	segA	666.0	23570.0	24235.0	-	+	gRNA6	24230	24260	TTTCATGTCATTAATCAACTGCTATTCGATG	phage-gRNA-10662	-0.9625697472030880	Not Fit	0	[]	0	[]	0	[]	0	[]	0	[]	0	[]	0	[]	0	[]	0	[]	0	[]	0	[]	0	[]	0	[]	0	[]	0	[]	0	[]
10662	T4	segA	666.0	23570.0	24235.0	-	+	gRNA7	24235	24265	TGTCATTAATCAACTGCTATTCGATGAACTT	phage-gRNA-10663	-0.568509948566548	Not Fit	0	[]	0	[]	0	[]	0	[]	0	[]	0	[]	0	[]	0	[]	0	[]	0	[]	0	[]	0	[]	0	[]	0	[]	0	[]	0	[]
10663	T4	b-gt	1056.0	24400.0	25455.0	-	+	gRNA1	25425	25455	TATTACCCATATTAATTATAGCAATTTTCAT	phage-gRNA-10664	0.3733832045601860	Not Fit	0	[]	0	[]	0	[]	0	[]	0	[]	0	[]	0	[]	0	[]	0	[]	0	[]	0	[]	0	[]	0	[]	0	[]	0	[]	0	[]
10664	T4	b-gt	1056.0	24400.0	25455.0	-	+	gRNA2	25430	25460	CCCATATTAATTATAGCAATTTTCATATTAT	phage-gRNA-10665	0.6095500855432880	Not Fit	0	[]	0	[]	0	[]	0	[]	0	[]	0	[]	0	[]	0	[]	0	[]	0	[]	0	[]	0	[]	0	[]	0	[]	0	[]	0	[]
10665	T4	b-gt	1056.0	24400.0	25455.0	-	+	gRNA3	25435	25465	ATTAATTATAGCAATTTTCATATTATTCCTT	phage-gRNA-10666	-1.071832391683130	Not Fit	0	[]	0	[]	0	[]	0	[]	0	[]	0	[]	0	[]	0	[]	0	[]	0	[]	0	[]	0	[]	0	[]	0	[]	0	[]	0	[]
10666	T4	b-gt	1056.0	24400.0	25455.0	-	+	gRNA4	25440	25470	TTATAGCAATTTTCATATTATTCCTTTTATG	phage-gRNA-10667	-0.3865858136614120	Not Fit	0	[]	0	[]	0	[]	0	[]	0	[]	0	[]	0	[]	0	[]	0	[]	0	[]	0	[]	0	[]	0	[]	0	[]	0	[]	0	[]
10667	T4	b-gt	1056.0	24400.0	25455.0	-	+	gRNA5	25445	25475	GCAATTTTCATATTATTCCTTTTATGTTAAA	phage-gRNA-10668	0.1079567489758770	Not Fit	0	[]	0	[]	0	[]	1	['48']	0	[]	0	[]	0	[]	1	['48']	0	[]	0	[]	0	[]	0	[]	0	[]	0	[]	0	[]	0	[]
10668	T4	b-gt	1056.0	24400.0	25455.0	-	+	gRNA6	25450	25480	TTTCATATTATTCCTTTTATGTTAAACGATT	phage-gRNA-10669	-1.077857681891130	Not Fit	0	[]	0	[]	0	[]	0	[]	0	[]	0	[]	0	[]	0	[]	0	[]	0	[]	0	[]	0	[]	0	[]	0	[]	0	[]	0	[]
10669	T4	b-gt	1056.0	24400.0	25455.0	-	+	gRNA7	25455	25485	TATTATTCCTTTTATGTTAAACGATTAAGCG	phage-gRNA-10670	0.3552539448096410	Not Fit	0	[]	0	[]	0	[]	0	[]	0	[]	0	[]	0	[]	0	[]	0	[]	0	[]	0	[]	0	[]	0	[]	0	[]	0	[]	0	[]
10684	T4	imm.1	378.0	26636.0	27013.0	-	+	gRNA1	26983	27013	CTAATGCAATAACCAAAATAGCGATTTTCAT	phage-gRNA-10685	-1.0955142698782200	Not Fit	0	[]	0	[]	0	[]	0	[]	0	[]	0	[]	0	[]	0	[]	0	[]	0	[]	0	[]	0	[]	0	[]	0	[]	0	[]	0	[]
10686	T4	imm.1	378.0	26636.0	27013.0	-	+	gRNA3	26993	27023	AACCAAAATAGCGATTTTCATTTCATTCTCC	phage-gRNA-10687	-1.3673112134581100	Not Fit	0	[]	0	[]	0	[]	0	[]	0	[]	0	[]	0	[]	0	[]	0	[]	0	[]	0	[]	0	[]	0	[]	0	[]	0	[]	0	[]
10687	T4	imm.1	378.0	26636.0	27013.0	-	+	gRNA4	26998	27028	AAATAGCGATTTTCATTTCATTCTCCAAATC	phage-gRNA-10688	-0.8792710335812960	Not Fit	0	[]	0	[]	0	[]	0	[]	0	[]	0	[]	0	[]	0	[]	0	[]	0	[]	0	[]	0	[]	0	[]	0	[]	1	['ugd']	1	['ugd']
10688	T4	imm.1	378.0	26636.0	27013.0	-	+	gRNA5	27003	27033	GCGATTTTCATTTCATTCTCCAAATCCGTAT	phage-gRNA-10689	-2.1340425516021500	Not Fit	0	[]	0	[]	0	[]	0	[]	0	[]	1	['ndd.6']	1	['ndd.6']	1	['ndd.6']	0	[]	0	[]	0	[]	0	[]	0	[]	0	[]	0	[]	1	['ugd']
10689	T4	imm.1	378.0	26636.0	27013.0	-	+	gRNA6	27008	27038	TTTCATTTCATTCTCCAAATCCGTATCAGTA	phage-gRNA-10690	-0.8640086585472860	Not Fit	0	[]	0	[]	0	[]	1	['20']	0	[]	1	['nrdC.10']	1	['nrdC.10']	2	['nrdC.10', '20']	0	[]	0	[]	0	[]	0	[]	0	[]	0	[]	0	[]	0	[]
10690	T4	imm.1	378.0	26636.0	27013.0	-	+	gRNA7	27013	27043	TTTCATTCTCCAAATCCGTATCAGTAGTTGA	phage-gRNA-10691	-3.095960807983550	Not Fit	0	[]	0	[]	0	[]	0	[]	0	[]	1	['nrdC.10']	1	['nrdC.10']	1	['nrdC.10']	0	[]	0	[]	0	[]	0	[]	0	[]	0	[]	0	[]	0	[]
10698	T4	regA	369.0	29972.0	30340.0	-	+	gRNA1	30310	30340	CTTCAGGTTTTTTAAGAGTAATTTCAATCAT	phage-gRNA-10699	-1.8694437565222700	Not Fit	0	[]	0	[]	0	[]	0	[]	0	[]	0	[]	0	[]	0	[]	0	[]	0	[]	0	[]	0	[]	0	[]	0	[]	0	[]	0	[]
10699	T4	regA	369.0	29972.0	30340.0	-	+	gRNA2	30315	30345	GGTTTTTTAAGAGTAATTTCAATCATTTTAC	phage-gRNA-10700	-1.6858375748881600	Not Fit	0	[]	0	[]	0	[]	0	[]	0	[]	0	[]	0	[]	0	[]	0	[]	0	[]	0	[]	0	[]	0	[]	0	[]	0	[]	0	[]
10700	T4	regA	369.0	29972.0	30340.0	-	+	gRNA3	30320	30350	TTTAAGAGTAATTTCAATCATTTTACCATTC	phage-gRNA-10701	-1.3758771109922400	Not Fit	0	[]	0	[]	0	[]	0	[]	0	[]	0	[]	0	[]	0	[]	0	[]	0	[]	0	[]	0	[]	0	[]	0	[]	0	[]	0	[]
10701	T4	regA	369.0	29972.0	30340.0	-	+	gRNA4	30325	30355	GAGTAATTTCAATCATTTTACCATTCCAATG	phage-gRNA-10702	-1.1303756534763600	Not Fit	0	[]	0	[]	0	[]	0	[]	0	[]	0	[]	0	[]	0	[]	0	[]	0	[]	0	[]	0	[]	0	[]	0	[]	0	[]	0	[]
10703	T4	regA	369.0	29972.0	30340.0	-	+	gRNA6	30335	30365	AATCATTTTACCATTCCAATGCTAGTTTTTT	phage-gRNA-10704	-2.0710923837057200	Not Fit	0	[]	0	[]	0	[]	0	[]	0	[]	0	[]	0	[]	0	[]	0	[]	0	[]	0	[]	0	[]	0	[]	0	[]	0	[]	0	[]
10704	T4	regA	369.0	29972.0	30340.0	-	+	gRNA7	30340	30370	TTTTACCATTCCAATGCTAGTTTTTTGAGTT	phage-gRNA-10705	-1.612166626840470	Not Fit	0	[]	0	[]	0	[]	0	[]	0	[]	0	[]	0	[]	0	[]	0	[]	0	[]	0	[]	0	[]	0	[]	0	[]	0	[]	0	[]
10705	T4	62	564.0	30342.0	30905.0	-	+	gRNA1	30875	30905	TTAATTGAATATCATCTTTAAATAAGCTCAT	phage-gRNA-10706	-1.0218691084114800	Not Fit	0	[]	0	[]	0	[]	0	[]	0	[]	0	[]	0	[]	0	[]	0	[]	0	[]	0	[]	0	[]	0	[]	0	[]	0	[]	0	[]
10706	T4	62	564.0	30342.0	30905.0	-	+	gRNA2	30880	30910	TGAATATCATCTTTAAATAAGCTCATATCAC	phage-gRNA-10707	0.5529511655141980	Not Fit	0	[]	0	[]	0	[]	0	[]	0	[]	0	[]	0	[]	0	[]	0	[]	0	[]	0	[]	0	[]	0	[]	0	[]	0	[]	0	[]
10707	T4	62	564.0	30342.0	30905.0	-	+	gRNA3	30885	30915	ATCATCTTTAAATAAGCTCATATCACTTCCA	phage-gRNA-10708	-0.1029790742378810	Not Fit	0	[]	0	[]	0	[]	0	[]	0	[]	0	[]	0	[]	0	[]	0	[]	0	[]	0	[]	0	[]	0	[]	0	[]	0	[]	0	[]
10709	T4	62	564.0	30342.0	30905.0	-	+	gRNA5	30895	30925	AATAAGCTCATATCACTTCCACTGCATTTCG	phage-gRNA-10710	0.5697765165491300	Not Fit	0	[]	0	[]	0	[]	0	[]	0	[]	0	[]	0	[]	0	[]	0	[]	0	[]	0	[]	0	[]	0	[]	0	[]	0	[]	0	[]
10710	T4	62	564.0	30342.0	30905.0	-	+	gRNA6	30900	30930	GCTCATATCACTTCCACTGCATTTCGCATGC	phage-gRNA-10711	-1.1592215813179300	Not Fit	0	[]	0	[]	0	[]	0	[]	0	[]	0	[]	0	[]	0	[]	0	[]	0	[]	0	[]	0	[]	0	[]	0	[]	0	[]	0	[]
10711	T4	62	564.0	30342.0	30905.0	-	+	gRNA7	30905	30935	TATCACTTCCACTGCATTTCGCATGCTAATT	phage-gRNA-10712	-1.14652298324725	Not Fit	0	[]	0	[]	0	[]	0	[]	0	[]	0	[]	0	[]	0	[]	0	[]	0	[]	0	[]	0	[]	0	[]	0	[]	0	[]	0	[]
10734	T4	45.2	189.0	33058.0	33246.0	-	+	gRNA2	33221	33251	AGATGCTGTCCAGTTGAATATTCCATGTTTT	phage-gRNA-10735	1.0048235610219500	Not Fit	0	[]	0	[]	0	[]	0	[]	0	[]	0	[]	0	[]	0	[]	0	[]	0	[]	0	[]	0	[]	0	[]	0	[]	0	[]	0	[]
10735	T4	45.2	189.0	33058.0	33246.0	-	+	gRNA3	33226	33256	CTGTCCAGTTGAATATTCCATGTTTTTCCTC	phage-gRNA-10736	0.4980175741368780	Not Fit	0	[]	0	[]	0	[]	0	[]	0	[]	0	[]	0	[]	0	[]	0	[]	0	[]	0	[]	0	[]	0	[]	0	[]	0	[]	0	[]
10738	T4	45.2	189.0	33058.0	33246.0	-	+	gRNA6	33241	33271	TTCCATGTTTTTCCTCCATAGAGATTATACT	phage-gRNA-10739	-0.9634890398969120	Not Fit	0	[]	0	[]	0	[]	0	[]	0	[]	0	[]	0	[]	0	[]	0	[]	0	[]	0	[]	0	[]	0	[]	0	[]	0	[]	0	[]
10739	T4	45.2	189.0	33058.0	33246.0	-	+	gRNA7	33246	33276	TGTTTTTCCTCCATAGAGATTATACTCTAAT	phage-gRNA-10740	-1.2673197942600600	Not Fit	0	[]	0	[]	0	[]	0	[]	0	[]	0	[]	0	[]	0	[]	0	[]	0	[]	0	[]	0	[]	0	[]	0	[]	0	[]	0	[]
10741	T4	46	1683.0	33302.0	34984.0	-	+	gRNA2	34959	34989	ACTCTATTAAGTTTAAAATTCTTCACAAAAG	phage-gRNA-10742	0.3553809699099890	Not Fit	0	[]	0	[]	0	[]	0	[]	0	[]	0	[]	0	[]	0	[]	0	[]	0	[]	0	[]	0	[]	0	[]	0	[]	0	[]	0	[]
10742	T4	46	1683.0	33302.0	34984.0	-	+	gRNA3	34964	34994	ATTAAGTTTAAAATTCTTCACAAAAGATTCC	phage-gRNA-10743	-0.2915003396308140	Not Fit	0	[]	0	[]	0	[]	0	[]	0	[]	0	[]	0	[]	0	[]	0	[]	0	[]	0	[]	0	[]	0	[]	0	[]	0	[]	0	[]
10743	T4	46	1683.0	33302.0	34984.0	-	+	gRNA4	34969	34999	GTTTAAAATTCTTCACAAAAGATTCCTTTTA	phage-gRNA-10744	1.476953746091070	Not Fit	0	[]	0	[]	0	[]	0	[]	0	[]	0	[]	0	[]	0	[]	0	[]	0	[]	0	[]	0	[]	0	[]	0	[]	0	[]	0	[]
10745	T4	46	1683.0	33302.0	34984.0	-	+	gRNA6	34979	35009	CTTCACAAAAGATTCCTTTTAATGTATCTTT	phage-gRNA-10746	-0.471366655986289	Not Fit	0	[]	0	[]	0	[]	0	[]	0	[]	0	[]	0	[]	0	[]	0	[]	0	[]	0	[]	0	[]	0	[]	0	[]	0	[]	0	[]
10746	T4	46	1683.0	33302.0	34984.0	-	+	gRNA7	34984	35014	CAAAAGATTCCTTTTAATGTATCTTTTAGAC	phage-gRNA-10747	-0.3703287039080770	Not Fit	0	[]	0	[]	0	[]	0	[]	0	[]	0	[]	0	[]	0	[]	0	[]	0	[]	0	[]	0	[]	0	[]	0	[]	0	[]	0	[]
10747	T4	46.1	207.0	34981.0	35187.0	-	+	gRNA1	35157	35187	CATCATTAATGTCAAATGTCGAAAACTTCAC	phage-gRNA-10748	-0.5746846999263270	Not Fit	0	[]	0	[]	0	[]	0	[]	0	[]	0	[]	0	[]	0	[]	0	[]	0	[]	0	[]	0	[]	0	[]	0	[]	0	[]	0	[]
10748	T4	46.1	207.0	34981.0	35187.0	-	+	gRNA2	35162	35192	TTAATGTCAAATGTCGAAAACTTCACAGTAT	phage-gRNA-10749	-0.0545461657194712	Not Fit	0	[]	0	[]	0	[]	0	[]	0	[]	0	[]	0	[]	0	[]	0	[]	0	[]	0	[]	0	[]	0	[]	0	[]	0	[]	0	[]
10749	T4	46.1	207.0	34981.0	35187.0	-	+	gRNA3	35167	35197	GTCAAATGTCGAAAACTTCACAGTATGCATC	phage-gRNA-10750	0.8198659384591140	Not Fit	0	[]	0	[]	0	[]	0	[]	0	[]	0	[]	0	[]	0	[]	0	[]	0	[]	0	[]	0	[]	0	[]	0	[]	0	[]	0	[]
10750	T4	46.1	207.0	34981.0	35187.0	-	+	gRNA4	35172	35202	ATGTCGAAAACTTCACAGTATGCATCCTTAA	phage-gRNA-10751	0.3905424988971850	Not Fit	0	[]	0	[]	0	[]	0	[]	0	[]	0	[]	0	[]	0	[]	0	[]	0	[]	0	[]	0	[]	0	[]	0	[]	0	[]	0	[]
10751	T4	46.1	207.0	34981.0	35187.0	-	+	gRNA5	35177	35207	GAAAACTTCACAGTATGCATCCTTAATACAA	phage-gRNA-10752	0.8284165282882300	Not Fit	0	[]	0	[]	0	[]	0	[]	0	[]	0	[]	0	[]	0	[]	0	[]	0	[]	0	[]	0	[]	0	[]	0	[]	0	[]	0	[]
10752	T4	46.1	207.0	34981.0	35187.0	-	+	gRNA6	35182	35212	CTTCACAGTATGCATCCTTAATACAAGATAC	phage-gRNA-10753	-1.4900098267090300	Not Fit	0	[]	0	[]	0	[]	0	[]	0	[]	0	[]	0	[]	0	[]	0	[]	0	[]	0	[]	0	[]	0	[]	0	[]	0	[]	0	[]
10753	T4	46.1	207.0	34981.0	35187.0	-	+	gRNA7	35187	35217	CAGTATGCATCCTTAATACAAGATACAGCCA	phage-gRNA-10754	1.0836192694585300	Not Fit	0	[]	0	[]	0	[]	0	[]	0	[]	0	[]	0	[]	0	[]	0	[]	0	[]	0	[]	0	[]	0	[]	0	[]	0	[]	0	[]
10755	T4	46.2	264.0	35168.0	35431.0	-	+	gRNA2	35406	35436	ACATTTTTAAATTCATCAAAAGTCATTGTGT	phage-gRNA-10756	-0.0271182542019886	Not Fit	0	[]	0	[]	0	[]	0	[]	0	[]	0	[]	0	[]	0	[]	0	[]	0	[]	0	[]	0	[]	0	[]	0	[]	0	[]	0	[]
10756	T4	46.2	264.0	35168.0	35431.0	-	+	gRNA3	35411	35441	TTTAAATTCATCAAAAGTCATTGTGTTGCCT	phage-gRNA-10757	-0.0561260589462821	Not Fit	0	[]	0	[]	0	[]	0	[]	0	[]	0	[]	0	[]	0	[]	0	[]	0	[]	0	[]	0	[]	0	[]	0	[]	0	[]	0	[]
10757	T4	46.2	264.0	35168.0	35431.0	-	+	gRNA4	35416	35446	ATTCATCAAAAGTCATTGTGTTGCCTCTACA	phage-gRNA-10758	1.4592672813117400	Not Fit	0	[]	0	[]	0	[]	0	[]	0	[]	0	[]	0	[]	0	[]	0	[]	0	[]	0	[]	0	[]	0	[]	0	[]	0	[]	0	[]
10758	T4	46.2	264.0	35168.0	35431.0	-	+	gRNA5	35421	35451	TCAAAAGTCATTGTGTTGCCTCTACATATAG	phage-gRNA-10759	0.1835551697766990	Not Fit	0	[]	0	[]	0	[]	0	[]	0	[]	0	[]	0	[]	0	[]	0	[]	0	[]	0	[]	0	[]	0	[]	0	[]	0	[]	0	[]
10759	T4	46.2	264.0	35168.0	35431.0	-	+	gRNA6	35426	35456	AGTCATTGTGTTGCCTCTACATATAGCTGAT	phage-gRNA-10760	-1.252979598764130	Not Fit	0	[]	0	[]	0	[]	0	[]	0	[]	0	[]	0	[]	0	[]	0	[]	0	[]	0	[]	0	[]	0	[]	0	[]	0	[]	0	[]
10760	T4	46.2	264.0	35168.0	35431.0	-	+	gRNA7	35431	35461	TTGTGTTGCCTCTACATATAGCTGATTTGCA	phage-gRNA-10761	-0.2298165769381710	Not Fit	0	[]	0	[]	0	[]	0	[]	0	[]	0	[]	0	[]	0	[]	0	[]	0	[]	0	[]	0	[]	0	[]	0	[]	0	[]	0	[]
10768	T4	47.1	141.0	36444.0	36584.0	-	+	gRNA1	36554	36584	GAAAAAGTATCACATATCCAAGAAATATCAT	phage-gRNA-10769	0.780010094477967	Not Fit	0	[]	0	[]	0	[]	0	[]	0	[]	0	[]	0	[]	0	[]	0	[]	0	[]	0	[]	0	[]	0	[]	0	[]	0	[]	0	[]
10769	T4	47.1	141.0	36444.0	36584.0	-	+	gRNA2	36559	36589	AGTATCACATATCCAAGAAATATCATTATAT	phage-gRNA-10770	-1.5470553864023700	Not Fit	0	[]	0	[]	0	[]	0	[]	0	[]	0	[]	0	[]	0	[]	0	[]	0	[]	0	[]	0	[]	0	[]	0	[]	0	[]	0	[]
10770	T4	47.1	141.0	36444.0	36584.0	-	+	gRNA3	36564	36594	CACATATCCAAGAAATATCATTATATCAAAC	phage-gRNA-10771	0.2085942100959310	Not Fit	0	[]	0	[]	0	[]	0	[]	0	[]	0	[]	0	[]	0	[]	0	[]	0	[]	0	[]	0	[]	0	[]	0	[]	0	[]	0	[]
10771	T4	47.1	141.0	36444.0	36584.0	-	+	gRNA4	36569	36599	ATCCAAGAAATATCATTATATCAAACTCCGT	phage-gRNA-10772	-0.8255799032443470	Not Fit	0	[]	0	[]	0	[]	0	[]	0	[]	0	[]	0	[]	0	[]	0	[]	0	[]	0	[]	0	[]	0	[]	0	[]	0	[]	0	[]
10773	T4	47.1	141.0	36444.0	36584.0	-	+	gRNA6	36579	36609	TATCATTATATCAAACTCCGTATAAAGCTAA	phage-gRNA-10774	-2.043407137129870	Not Fit	0	[]	0	[]	0	[]	0	[]	0	[]	0	[]	0	[]	0	[]	0	[]	0	[]	0	[]	0	[]	0	[]	0	[]	0	[]	0	[]
10774	T4	47.1	141.0	36444.0	36584.0	-	+	gRNA7	36584	36614	TTATATCAAACTCCGTATAAAGCTAAAGGGC	phage-gRNA-10775	0.1901429213838420	Not Fit	0	[]	0	[]	0	[]	0	[]	0	[]	0	[]	0	[]	0	[]	0	[]	0	[]	0	[]	0	[]	0	[]	0	[]	0	[]	0	[]
10775	T4	a-gt	1203.0	36624.0	37826.0	-	+	gRNA1	37796	37826	GACCTCGAGCCATAAAAATGCAAATACGCAT	phage-gRNA-10776	-0.2012703643411850	Not Fit	0	[]	0	[]	0	[]	0	[]	0	[]	0	[]	0	[]	0	[]	0	[]	0	[]	0	[]	0	[]	0	[]	0	[]	0	[]	0	[]
10777	T4	a-gt	1203.0	36624.0	37826.0	-	+	gRNA3	37806	37836	CATAAAAATGCAAATACGCATAGTTTTCCTC	phage-gRNA-10778	0.4678132779529460	Not Fit	0	[]	0	[]	0	[]	0	[]	0	[]	0	[]	0	[]	0	[]	0	[]	0	[]	0	[]	0	[]	0	[]	0	[]	0	[]	0	[]
10778	T4	a-gt	1203.0	36624.0	37826.0	-	+	gRNA4	37811	37841	AAATGCAAATACGCATAGTTTTCCTCTTTTC	phage-gRNA-10779	0.107493176625443	Not Fit	0	[]	0	[]	0	[]	0	[]	0	[]	0	[]	0	[]	0	[]	0	[]	0	[]	0	[]	0	[]	0	[]	0	[]	0	[]	0	[]
10780	T4	a-gt	1203.0	36624.0	37826.0	-	+	gRNA6	37821	37851	ACGCATAGTTTTCCTCTTTTCATTTAATAAA	phage-gRNA-10781	-0.7410434452057070	Not Fit	0	[]	0	[]	0	[]	0	[]	0	[]	0	[]	0	[]	0	[]	0	[]	0	[]	0	[]	0	[]	0	[]	0	[]	0	[]	0	[]
10781	T4	a-gt	1203.0	36624.0	37826.0	-	+	gRNA7	37826	37856	TAGTTTTCCTCTTTTCATTTAATAAATCATG	phage-gRNA-10782	0.0255204314958055	Not Fit	0	[]	0	[]	0	[]	0	[]	0	[]	0	[]	0	[]	0	[]	0	[]	0	[]	0	[]	0	[]	0	[]	0	[]	0	[]	0	[]
10789	T4	a-gt.2	192.0	38731.0	38922.0	-	+	gRNA1	38892	38922	TCGGATGTTCATCTTTCACAGTTGCCACCAT	phage-gRNA-10790	-1.1370211921782300	Not Fit	0	[]	0	[]	0	[]	0	[]	0	[]	0	[]	0	[]	0	[]	0	[]	0	[]	0	[]	0	[]	0	[]	0	[]	0	[]	0	[]
10790	T4	a-gt.2	192.0	38731.0	38922.0	-	+	gRNA2	38897	38927	TGTTCATCTTTCACAGTTGCCACCATTTTTT	phage-gRNA-10791	0.1835551697766990	Not Fit	0	[]	0	[]	0	[]	0	[]	0	[]	0	[]	0	[]	0	[]	0	[]	0	[]	0	[]	0	[]	0	[]	0	[]	0	[]	0	[]
10791	T4	a-gt.2	192.0	38731.0	38922.0	-	+	gRNA3	38902	38932	ATCTTTCACAGTTGCCACCATTTTTTGACTT	phage-gRNA-10792	-0.6468811011389300	Not Fit	0	[]	0	[]	0	[]	0	[]	0	[]	0	[]	0	[]	0	[]	0	[]	0	[]	0	[]	0	[]	0	[]	0	[]	0	[]	0	[]
10792	T4	a-gt.2	192.0	38731.0	38922.0	-	+	gRNA4	38907	38937	TCACAGTTGCCACCATTTTTTGACTTGATAA	phage-gRNA-10793	-0.85420959810161	Not Fit	0	[]	0	[]	0	[]	0	[]	0	[]	0	[]	0	[]	0	[]	0	[]	0	[]	0	[]	0	[]	0	[]	0	[]	0	[]	0	[]
10793	T4	a-gt.2	192.0	38731.0	38922.0	-	+	gRNA5	38912	38942	GTTGCCACCATTTTTTGACTTGATAAGAATC	phage-gRNA-10794	-1.0270131004858900	Not Fit	0	[]	0	[]	0	[]	0	[]	0	[]	0	[]	0	[]	0	[]	0	[]	0	[]	0	[]	0	[]	0	[]	0	[]	0	[]	0	[]
10794	T4	a-gt.2	192.0	38731.0	38922.0	-	+	gRNA6	38917	38947	CACCATTTTTTGACTTGATAAGAATCAACCC	phage-gRNA-10795	-1.6054038822805500	Not Fit	0	[]	0	[]	0	[]	0	[]	0	[]	0	[]	0	[]	0	[]	0	[]	0	[]	0	[]	0	[]	0	[]	0	[]	0	[]	0	[]
10795	T4	a-gt.2	192.0	38731.0	38922.0	-	+	gRNA7	38922	38952	TTTTTTGACTTGATAAGAATCAACCCACACT	phage-gRNA-10796	-1.141958164546440	Not Fit	0	[]	0	[]	0	[]	0	[]	0	[]	0	[]	0	[]	0	[]	0	[]	0	[]	0	[]	0	[]	0	[]	0	[]	0	[]	0	[]
10796	T4	a-gt.3	204.0	38907.0	39110.0	-	+	gRNA1	39080	39110	TAAGACGCTTGAATTTTACGTGTGTAAGCAT	phage-gRNA-10797	-1.7547844225491100	Not Fit	0	[]	0	[]	0	[]	0	[]	0	[]	0	[]	0	[]	0	[]	0	[]	0	[]	0	[]	0	[]	0	[]	0	[]	0	[]	0	[]
10797	T4	a-gt.3	204.0	38907.0	39110.0	-	+	gRNA2	39085	39115	CGCTTGAATTTTACGTGTGTAAGCATCAATC	phage-gRNA-10798	0.1835551697766990	Not Fit	0	[]	0	[]	0	[]	0	[]	0	[]	0	[]	0	[]	0	[]	0	[]	0	[]	0	[]	0	[]	0	[]	0	[]	0	[]	0	[]
10799	T4	a-gt.3	204.0	38907.0	39110.0	-	+	gRNA4	39095	39125	TTACGTGTGTAAGCATCAATCATATCCTCAA	phage-gRNA-10800	-0.9488700826844460	Not Fit	0	[]	0	[]	0	[]	0	[]	0	[]	0	[]	0	[]	0	[]	0	[]	0	[]	0	[]	0	[]	0	[]	0	[]	0	[]	0	[]
10800	T4	a-gt.3	204.0	38907.0	39110.0	-	+	gRNA5	39100	39130	TGTGTAAGCATCAATCATATCCTCAATCTGC	phage-gRNA-10801	0.5504705185032950	Not Fit	0	[]	0	[]	0	[]	0	[]	0	[]	0	[]	0	[]	0	[]	0	[]	0	[]	0	[]	0	[]	0	[]	0	[]	0	[]	0	[]
10801	T4	a-gt.3	204.0	38907.0	39110.0	-	+	gRNA6	39105	39135	AAGCATCAATCATATCCTCAATCTGCGATCT	phage-gRNA-10802	-0.1497781635566340	Not Fit	0	[]	0	[]	0	[]	0	[]	0	[]	0	[]	0	[]	0	[]	0	[]	0	[]	0	[]	0	[]	0	[]	0	[]	0	[]	0	[]
10802	T4	a-gt.3	204.0	38907.0	39110.0	-	+	gRNA7	39110	39140	TCAATCATATCCTCAATCTGCGATCTAGTAG	phage-gRNA-10803	-1.0891842313011800	Not Fit	0	[]	0	[]	0	[]	0	[]	0	[]	0	[]	0	[]	0	[]	0	[]	0	[]	0	[]	0	[]	0	[]	0	[]	0	[]	0	[]
10810	T4	a-gt.5	219.0	39398.0	39616.0	-	+	gRNA1	39586	39616	AGAATCCGGAGAGGTTAATCGTTAGCCTCAT	phage-gRNA-10811	-1.01207346729396	Not Fit	0	[]	0	[]	0	[]	0	[]	0	[]	0	[]	0	[]	0	[]	0	[]	0	[]	0	[]	0	[]	0	[]	0	[]	0	[]	0	[]
10811	T4	a-gt.5	219.0	39398.0	39616.0	-	+	gRNA2	39591	39621	CCGGAGAGGTTAATCGTTAGCCTCATATAAA	phage-gRNA-10812	0.7302565214145720	Not Fit	0	[]	0	[]	0	[]	0	[]	0	[]	0	[]	0	[]	0	[]	0	[]	0	[]	0	[]	0	[]	0	[]	0	[]	0	[]	0	[]
10812	T4	a-gt.5	219.0	39398.0	39616.0	-	+	gRNA3	39596	39626	GAGGTTAATCGTTAGCCTCATATAAAAAATC	phage-gRNA-10813	0.6786974455001130	Not Fit	0	[]	0	[]	0	[]	0	[]	0	[]	0	[]	0	[]	0	[]	0	[]	0	[]	0	[]	0	[]	0	[]	0	[]	0	[]	0	[]
10813	T4	a-gt.5	219.0	39398.0	39616.0	-	+	gRNA4	39601	39631	TAATCGTTAGCCTCATATAAAAAATCCAAAC	phage-gRNA-10814	0.0002785497780624	Not Fit	0	[]	0	[]	0	[]	0	[]	0	[]	0	[]	0	[]	0	[]	0	[]	0	[]	0	[]	0	[]	0	[]	0	[]	0	[]	0	[]
10814	T4	a-gt.5	219.0	39398.0	39616.0	-	+	gRNA5	39606	39636	GTTAGCCTCATATAAAAAATCCAAACTAGGA	phage-gRNA-10815	-0.2336244192219560	Not Fit	0	[]	0	[]	0	[]	0	[]	0	[]	0	[]	0	[]	0	[]	0	[]	0	[]	0	[]	0	[]	0	[]	0	[]	0	[]	0	[]
10815	T4	a-gt.5	219.0	39398.0	39616.0	-	+	gRNA6	39611	39641	CCTCATATAAAAAATCCAAACTAGGAGAATC	phage-gRNA-10816	-0.981676551097991	Not Fit	0	[]	0	[]	0	[]	0	[]	0	[]	0	[]	0	[]	0	[]	0	[]	0	[]	0	[]	0	[]	0	[]	0	[]	0	[]	0	[]
10816	T4	a-gt.5	219.0	39398.0	39616.0	-	+	gRNA7	39616	39646	TATAAAAAATCCAAACTAGGAGAATCATCTA	phage-gRNA-10817	1.028970908339410	Not Fit	0	[]	0	[]	0	[]	0	[]	0	[]	0	[]	0	[]	0	[]	0	[]	0	[]	0	[]	0	[]	0	[]	0	[]	0	[]	0	[]
10824	T4	55.1	264.0	40193.0	40456.0	-	+	gRNA1	40426	40456	GACGTAAATCGTTAATAAGAGCTTCGTTCAT	phage-gRNA-10825	0.5466975941932000	Not Fit	0	[]	0	[]	0	[]	0	[]	0	[]	0	[]	0	[]	0	[]	0	[]	0	[]	0	[]	0	[]	0	[]	0	[]	0	[]	0	[]
10825	T4	55.1	264.0	40193.0	40456.0	-	+	gRNA2	40431	40461	AAATCGTTAATAAGAGCTTCGTTCATAATTA	phage-gRNA-10826	0.6552343362029800	Not Fit	0	[]	0	[]	0	[]	0	[]	0	[]	0	[]	0	[]	0	[]	0	[]	0	[]	0	[]	0	[]	0	[]	0	[]	0	[]	0	[]
10826	T4	55.1	264.0	40193.0	40456.0	-	+	gRNA3	40436	40466	GTTAATAAGAGCTTCGTTCATAATTATACCT	phage-gRNA-10827	-0.4487034417185440	Not Fit	0	[]	0	[]	0	[]	0	[]	0	[]	0	[]	0	[]	0	[]	0	[]	0	[]	0	[]	0	[]	0	[]	0	[]	0	[]	0	[]
10827	T4	55.1	264.0	40193.0	40456.0	-	+	gRNA4	40441	40471	TAAGAGCTTCGTTCATAATTATACCTTAGTA	phage-gRNA-10828	0.2855506867828130	Not Fit	0	[]	0	[]	0	[]	0	[]	0	[]	0	[]	0	[]	0	[]	0	[]	0	[]	0	[]	0	[]	0	[]	0	[]	0	[]	0	[]
10828	T4	55.1	264.0	40193.0	40456.0	-	+	gRNA5	40446	40476	GCTTCGTTCATAATTATACCTTAGTAATTTT	phage-gRNA-10829	-1.0512341046625500	Not Fit	0	[]	0	[]	0	[]	0	[]	0	[]	0	[]	0	[]	0	[]	0	[]	0	[]	0	[]	0	[]	0	[]	0	[]	0	[]	0	[]
10829	T4	55.1	264.0	40193.0	40456.0	-	+	gRNA6	40451	40481	GTTCATAATTATACCTTAGTAATTTTCAGGT	phage-gRNA-10830	-1.643195871644680	Not Fit	0	[]	0	[]	0	[]	0	[]	0	[]	0	[]	0	[]	0	[]	0	[]	0	[]	0	[]	0	[]	0	[]	0	[]	0	[]	0	[]
10832	T4	55.2	327.0	40459.0	40785.0	-	+	gRNA2	40760	40790	ATGGCGTTTTTAATTTGAATAGTCATACATT	phage-gRNA-10833	-1.5094017639755000	Not Fit	0	[]	0	[]	0	[]	0	[]	0	[]	0	[]	0	[]	0	[]	0	[]	0	[]	0	[]	0	[]	0	[]	0	[]	0	[]	0	[]
10833	T4	55.2	327.0	40459.0	40785.0	-	+	gRNA3	40765	40795	GTTTTTAATTTGAATAGTCATACATTATCCT	phage-gRNA-10834	-1.157142667776990	Not Fit	0	[]	0	[]	0	[]	0	[]	0	[]	0	[]	0	[]	0	[]	0	[]	0	[]	0	[]	0	[]	0	[]	0	[]	0	[]	0	[]
10836	T4	55.2	327.0	40459.0	40785.0	-	+	gRNA6	40780	40810	AGTCATACATTATCCTCAATTACGTTAAAAT	phage-gRNA-10837	-0.238446047742323	Not Fit	0	[]	0	[]	0	[]	0	[]	0	[]	0	[]	0	[]	0	[]	0	[]	0	[]	0	[]	0	[]	0	[]	0	[]	0	[]	0	[]
10837	T4	55.2	327.0	40459.0	40785.0	-	+	gRNA7	40785	40815	TACATTATCCTCAATTACGTTAAAATTTTAT	phage-gRNA-10838	0.5651574976831380	Not Fit	0	[]	0	[]	0	[]	0	[]	0	[]	0	[]	0	[]	0	[]	0	[]	0	[]	0	[]	0	[]	0	[]	0	[]	0	[]	0	[]
10838	T4	55.3	240.0	40799.0	41038.0	-	+	gRNA1	41008	41038	TTCGCTGCGATAATTTAGATTCAGGATTCAT	phage-gRNA-10839	0.0010998241870362	Not Fit	0	[]	0	[]	0	[]	0	[]	0	[]	0	[]	0	[]	0	[]	0	[]	0	[]	0	[]	0	[]	0	[]	0	[]	0	[]	0	[]
10839	T4	55.3	240.0	40799.0	41038.0	-	+	gRNA2	41013	41043	TGCGATAATTTAGATTCAGGATTCATTTAAA	phage-gRNA-10840	0.1835551697766990	Not Fit	0	[]	0	[]	0	[]	0	[]	0	[]	0	[]	0	[]	0	[]	0	[]	0	[]	0	[]	0	[]	0	[]	0	[]	0	[]	0	[]
10841	T4	55.3	240.0	40799.0	41038.0	-	+	gRNA4	41023	41053	TAGATTCAGGATTCATTTAAATTTCCCAATT	phage-gRNA-10842	-1.2982365763967200	Not Fit	0	[]	0	[]	0	[]	0	[]	0	[]	0	[]	0	[]	0	[]	0	[]	0	[]	0	[]	0	[]	0	[]	0	[]	0	[]	0	[]
10842	T4	55.3	240.0	40799.0	41038.0	-	+	gRNA5	41028	41058	TCAGGATTCATTTAAATTTCCCAATTGCCAT	phage-gRNA-10843	0.3780735682533380	Not Fit	0	[]	0	[]	0	[]	0	[]	0	[]	0	[]	0	[]	0	[]	0	[]	0	[]	0	[]	0	[]	0	[]	0	[]	0	[]	0	[]
10843	T4	55.3	240.0	40799.0	41038.0	-	+	gRNA6	41033	41063	ATTCATTTAAATTTCCCAATTGCCATTTTCA	phage-gRNA-10844	-0.4258601972751330	Not Fit	0	[]	0	[]	0	[]	0	[]	0	[]	0	[]	0	[]	0	[]	0	[]	0	[]	0	[]	0	[]	0	[]	0	[]	0	[]	0	[]
10844	T4	55.3	240.0	40799.0	41038.0	-	+	gRNA7	41038	41068	TTTAAATTTCCCAATTGCCATTTTCATCAAT	phage-gRNA-10845	-1.0266515562464300	Not Fit	0	[]	0	[]	0	[]	0	[]	0	[]	0	[]	0	[]	0	[]	0	[]	0	[]	0	[]	0	[]	0	[]	0	[]	0	[]	0	[]
10845	T4	55.4	132.0	41039.0	41170.0	-	+	gRNA1	41140	41170	CTTGCTTAAAAAGCATGCGTTTGATATTCAT	phage-gRNA-10846	-1.118135475034590	Not Fit	0	[]	0	[]	0	[]	0	[]	0	[]	0	[]	0	[]	0	[]	0	[]	0	[]	0	[]	0	[]	0	[]	0	[]	0	[]	0	[]
10846	T4	55.4	132.0	41039.0	41170.0	-	+	gRNA2	41145	41175	TTAAAAAGCATGCGTTTGATATTCATATTTT	phage-gRNA-10847	-0.3646080536063540	Not Fit	0	[]	0	[]	0	[]	0	[]	0	[]	0	[]	0	[]	0	[]	0	[]	0	[]	0	[]	0	[]	0	[]	0	[]	0	[]	0	[]
10847	T4	55.4	132.0	41039.0	41170.0	-	+	gRNA3	41150	41180	AAGCATGCGTTTGATATTCATATTTTCCTCA	phage-gRNA-10848	-0.1497781635566350	Not Fit	0	[]	0	[]	0	[]	0	[]	0	[]	0	[]	0	[]	0	[]	0	[]	0	[]	0	[]	0	[]	0	[]	0	[]	0	[]	0	[]
10848	T4	55.4	132.0	41039.0	41170.0	-	+	gRNA4	41155	41185	TGCGTTTGATATTCATATTTTCCTCAGCTGT	phage-gRNA-10849	-1.0192733123252600	Not Fit	0	[]	0	[]	0	[]	0	[]	0	[]	0	[]	0	[]	0	[]	0	[]	0	[]	0	[]	0	[]	0	[]	0	[]	0	[]	0	[]
10849	T4	55.4	132.0	41039.0	41170.0	-	+	gRNA5	41160	41190	TTGATATTCATATTTTCCTCAGCTGTAACGA	phage-gRNA-10850	-0.5272489401783420	Not Fit	0	[]	0	[]	0	[]	0	[]	0	[]	0	[]	0	[]	2	['ac', 'ndd.3']	0	[]	0	[]	0	[]	0	[]	0	[]	0	[]	0	[]	1	['yciF']
10850	T4	55.4	132.0	41039.0	41170.0	-	+	gRNA6	41165	41195	ATTCATATTTTCCTCAGCTGTAACGATAACA	phage-gRNA-10851	-0.151245003475671	Not Fit	0	[]	0	[]	0	[]	0	[]	0	[]	0	[]	0	[]	0	[]	0	[]	0	[]	0	[]	0	[]	0	[]	0	[]	0	[]	0	[]
10852	T4	55.5	294.0	41178.0	41471.0	-	+	gRNA1	41441	41471	TTAAGTCTTTACGACGATACGTTTTACCCAT	phage-gRNA-10853	-1.0524882909275500	Not Fit	0	[]	0	[]	0	[]	0	[]	0	[]	0	[]	0	[]	0	[]	0	[]	0	[]	0	[]	0	[]	0	[]	0	[]	0	[]	0	[]
10853	T4	55.5	294.0	41178.0	41471.0	-	+	gRNA2	41446	41476	TCTTTACGACGATACGTTTTACCCATGGAGT	phage-gRNA-10854	-1.5984027887917500	Not Fit	0	[]	0	[]	0	[]	0	[]	0	[]	0	[]	0	[]	0	[]	0	[]	0	[]	0	[]	0	[]	0	[]	0	[]	0	[]	0	[]
10854	T4	55.5	294.0	41178.0	41471.0	-	+	gRNA3	41451	41481	ACGACGATACGTTTTACCCATGGAGTTTAAT	phage-gRNA-10855	-1.5800820784040500	Not Fit	0	[]	0	[]	0	[]	0	[]	0	[]	0	[]	0	[]	0	[]	0	[]	0	[]	0	[]	0	[]	0	[]	0	[]	0	[]	0	[]
10855	T4	55.5	294.0	41178.0	41471.0	-	+	gRNA4	41456	41486	GATACGTTTTACCCATGGAGTTTAATTTCCT	phage-gRNA-10856	-2.675646152949840	Not Fit	0	[]	0	[]	0	[]	0	[]	0	[]	0	[]	0	[]	0	[]	0	[]	0	[]	0	[]	0	[]	0	[]	0	[]	0	[]	0	[]
10856	T4	55.5	294.0	41178.0	41471.0	-	+	gRNA5	41461	41491	GTTTTACCCATGGAGTTTAATTTCCTTAGCA	phage-gRNA-10857	0.0448681141817071	Not Fit	0	[]	0	[]	0	[]	0	[]	0	[]	0	[]	0	[]	0	[]	0	[]	0	[]	0	[]	0	[]	0	[]	0	[]	0	[]	0	[]
10857	T4	55.5	294.0	41178.0	41471.0	-	+	gRNA6	41466	41496	ACCCATGGAGTTTAATTTCCTTAGCAACTGA	phage-gRNA-10858	-1.0433870865245600	Not Fit	0	[]	0	[]	0	[]	0	[]	0	[]	0	[]	0	[]	0	[]	0	[]	0	[]	0	[]	0	[]	0	[]	0	[]	0	[]	0	[]
10858	T4	55.5	294.0	41178.0	41471.0	-	+	gRNA7	41471	41501	TGGAGTTTAATTTCCTTAGCAACTGAACTAA	phage-gRNA-10859	-0.2155612015662080	Not Fit	0	[]	0	[]	0	[]	0	[]	0	[]	0	[]	0	[]	0	[]	0	[]	0	[]	0	[]	0	[]	0	[]	0	[]	0	[]	0	[]
10859	T4	55.6	183.0	41464.0	41646.0	-	+	gRNA1	41616	41646	CCTTTTTAATCTCTTTATCAACCACAACCAT	phage-gRNA-10860	-1.3422524112050000	Not Fit	0	[]	0	[]	0	[]	0	[]	0	[]	0	[]	0	[]	0	[]	0	[]	0	[]	0	[]	0	[]	0	[]	0	[]	0	[]	0	[]
10860	T4	55.6	183.0	41464.0	41646.0	-	+	gRNA2	41621	41651	TTAATCTCTTTATCAACCACAACCATATCAA	phage-gRNA-10861	-1.6562678816275500	Not Fit	0	[]	0	[]	0	[]	0	[]	0	[]	0	[]	0	[]	0	[]	0	[]	0	[]	0	[]	0	[]	0	[]	0	[]	0	[]	0	[]
10861	T4	55.6	183.0	41464.0	41646.0	-	+	gRNA3	41626	41656	CTCTTTATCAACCACAACCATATCAATTCCT	phage-gRNA-10862	-1.3482212595026500	Not Fit	0	[]	0	[]	0	[]	0	[]	0	[]	0	[]	0	[]	0	[]	0	[]	0	[]	0	[]	0	[]	0	[]	0	[]	0	[]	0	[]
10862	T4	55.6	183.0	41464.0	41646.0	-	+	gRNA4	41631	41661	TATCAACCACAACCATATCAATTCCTCAAAG	phage-gRNA-10863	-0.666721463587218	Not Fit	0	[]	0	[]	0	[]	0	[]	0	[]	0	[]	0	[]	0	[]	0	[]	0	[]	0	[]	0	[]	0	[]	0	[]	0	[]	0	[]
10865	T4	55.6	183.0	41464.0	41646.0	-	+	gRNA7	41646	41676	TATCAATTCCTCAAAGGTAATTCATATGTTA	phage-gRNA-10866	0.0308335193305839	Not Fit	0	[]	0	[]	0	[]	0	[]	0	[]	0	[]	0	[]	0	[]	0	[]	0	[]	0	[]	0	[]	0	[]	0	[]	0	[]	0	[]
10866	T4	nrdH	309.0	41805.0	42113.0	-	+	gRNA1	42083	42113	TTCCATAGACTTCAATCTTATTTTGTTTCAC	phage-gRNA-10867	-2.0185732984486100	Not Fit	0	[]	0	[]	0	[]	0	[]	0	[]	0	[]	0	[]	0	[]	0	[]	0	[]	0	[]	0	[]	0	[]	0	[]	0	[]	0	[]
10867	T4	nrdH	309.0	41805.0	42113.0	-	+	gRNA2	42088	42118	TAGACTTCAATCTTATTTTGTTTCACAACTA	phage-gRNA-10868	-0.7708603153988650	Not Fit	0	[]	0	[]	0	[]	0	[]	0	[]	0	[]	0	[]	0	[]	0	[]	0	[]	0	[]	0	[]	0	[]	0	[]	0	[]	0	[]
10868	T4	nrdH	309.0	41805.0	42113.0	-	+	gRNA3	42093	42123	TTCAATCTTATTTTGTTTCACAACTATTCCT	phage-gRNA-10869	-0.8323062331658390	Not Fit	0	[]	0	[]	0	[]	0	[]	0	[]	0	[]	0	[]	0	[]	0	[]	0	[]	0	[]	0	[]	0	[]	0	[]	0	[]	0	[]
10869	T4	nrdH	309.0	41805.0	42113.0	-	+	gRNA4	42098	42128	TCTTATTTTGTTTCACAACTATTCCTTACTA	phage-gRNA-10870	-0.067338298354841	Not Fit	0	[]	0	[]	0	[]	0	[]	0	[]	0	[]	0	[]	0	[]	0	[]	0	[]	0	[]	0	[]	0	[]	0	[]	0	[]	0	[]
10870	T4	nrdH	309.0	41805.0	42113.0	-	+	gRNA5	42103	42133	TTTTGTTTCACAACTATTCCTTACTAAGAGC	phage-gRNA-10871	-0.1075266044965910	Not Fit	0	[]	0	[]	0	[]	0	[]	0	[]	0	[]	0	[]	0	[]	0	[]	0	[]	0	[]	0	[]	0	[]	0	[]	0	[]	1	['gfcA']
10871	T4	nrdH	309.0	41805.0	42113.0	-	+	gRNA6	42108	42138	TTTCACAACTATTCCTTACTAAGAGCAGCAT	phage-gRNA-10872	-1.1222193351899500	Not Fit	0	[]	0	[]	0	[]	0	[]	0	[]	0	[]	0	[]	0	[]	0	[]	0	[]	0	[]	0	[]	0	[]	0	[]	0	[]	0	[]
10872	T4	nrdH	309.0	41805.0	42113.0	-	+	gRNA7	42113	42143	CAACTATTCCTTACTAAGAGCAGCATTCAGC	phage-gRNA-10873	0.4984259703093750	Not Fit	0	[]	0	[]	0	[]	0	[]	0	[]	0	[]	0	[]	0	[]	0	[]	0	[]	0	[]	0	[]	0	[]	0	[]	0	[]	0	[]
10873	T4	55.8	213.0	42116.0	42328.0	-	+	gRNA1	42298	42328	AATCAGCTAAACCTTTACGAAATTTATACAT	phage-gRNA-10874	-1.0254035873254100	Not Fit	0	[]	0	[]	0	[]	0	[]	0	[]	0	[]	0	[]	0	[]	0	[]	0	[]	0	[]	0	[]	0	[]	0	[]	0	[]	0	[]
10874	T4	55.8	213.0	42116.0	42328.0	-	+	gRNA2	42303	42333	GCTAAACCTTTACGAAATTTATACATTTACA	phage-gRNA-10875	-0.4100272589546740	Not Fit	0	[]	0	[]	0	[]	0	[]	0	[]	0	[]	0	[]	0	[]	0	[]	0	[]	0	[]	0	[]	0	[]	0	[]	0	[]	0	[]
10875	T4	55.8	213.0	42116.0	42328.0	-	+	gRNA3	42308	42338	ACCTTTACGAAATTTATACATTTACATTTAC	phage-gRNA-10876	-1.1531835954865100	Not Fit	0	[]	0	[]	0	[]	0	[]	0	[]	0	[]	0	[]	0	[]	0	[]	0	[]	0	[]	0	[]	0	[]	0	[]	0	[]	0	[]
10876	T4	55.8	213.0	42116.0	42328.0	-	+	gRNA4	42313	42343	TACGAAATTTATACATTTACATTTACCTTTA	phage-gRNA-10877	-0.7988742426806410	Not Fit	0	[]	0	[]	0	[]	0	[]	0	[]	0	[]	0	[]	0	[]	0	[]	0	[]	0	[]	0	[]	0	[]	0	[]	0	[]	0	[]
10877	T4	55.8	213.0	42116.0	42328.0	-	+	gRNA5	42318	42348	AATTTATACATTTACATTTACCTTTAATTGA	phage-gRNA-10878	0.7593294378036580	Not Fit	0	[]	0	[]	0	[]	0	[]	0	[]	0	[]	0	[]	0	[]	0	[]	0	[]	0	[]	0	[]	0	[]	0	[]	0	[]	0	[]
10878	T4	55.8	213.0	42116.0	42328.0	-	+	gRNA6	42323	42353	ATACATTTACATTTACCTTTAATTGATTAAC	phage-gRNA-10879	-0.3194080134302100	Not Fit	0	[]	0	[]	0	[]	0	[]	0	[]	0	[]	0	[]	0	[]	0	[]	0	[]	0	[]	0	[]	0	[]	0	[]	0	[]	0	[]
10879	T4	55.8	213.0	42116.0	42328.0	-	+	gRNA7	42328	42358	TTTACATTTACCTTTAATTGATTAACCAAGC	phage-gRNA-10880	-0.885325110955152	Not Fit	0	[]	0	[]	0	[]	0	[]	0	[]	0	[]	0	[]	0	[]	0	[]	0	[]	0	[]	0	[]	0	[]	0	[]	0	[]	0	[]
10880	T4	nrdG	471.0	42446.0	42916.0	-	+	gRNA1	42886	42916	AATCGCATGGATAAATTCTATCATAATTCAT	phage-gRNA-10881	-0.4487602341230220	Not Fit	0	[]	0	[]	0	[]	0	[]	0	[]	0	[]	0	[]	0	[]	0	[]	0	[]	0	[]	0	[]	0	[]	0	[]	0	[]	0	[]
10881	T4	nrdG	471.0	42446.0	42916.0	-	+	gRNA2	42891	42921	CATGGATAAATTCTATCATAATTCATCTTTA	phage-gRNA-10882	-0.7169089298266420	Not Fit	0	[]	0	[]	0	[]	0	[]	0	[]	0	[]	0	[]	0	[]	0	[]	0	[]	0	[]	0	[]	0	[]	0	[]	0	[]	1	['yehX']
10882	T4	nrdG	471.0	42446.0	42916.0	-	+	gRNA3	42896	42926	ATAAATTCTATCATAATTCATCTTTATATTT	phage-gRNA-10883	0.2858283639860750	Not Fit	0	[]	0	[]	0	[]	0	[]	0	[]	0	[]	1	['mobC']	1	['mobC']	0	[]	0	[]	0	[]	0	[]	0	[]	0	[]	0	[]	0	[]
10883	T4	nrdG	471.0	42446.0	42916.0	-	+	gRNA4	42901	42931	TTCTATCATAATTCATCTTTATATTTCCAAG	phage-gRNA-10884	-0.84678520863605	Not Fit	0	[]	0	[]	0	[]	0	[]	0	[]	0	[]	0	[]	0	[]	0	[]	0	[]	0	[]	0	[]	0	[]	0	[]	0	[]	0	[]
10884	T4	nrdG	471.0	42446.0	42916.0	-	+	gRNA5	42906	42936	TCATAATTCATCTTTATATTTCCAAGTATAT	phage-gRNA-10885	1.1117024048390900	Not Fit	0	[]	0	[]	0	[]	0	[]	0	[]	0	[]	0	[]	0	[]	0	[]	0	[]	0	[]	0	[]	0	[]	0	[]	0	[]	0	[]
10885	T4	nrdG	471.0	42446.0	42916.0	-	+	gRNA6	42911	42941	ATTCATCTTTATATTTCCAAGTATATCCCTT	phage-gRNA-10886	-1.1752864936631700	Not Fit	0	[]	0	[]	0	[]	0	[]	0	[]	0	[]	0	[]	0	[]	0	[]	0	[]	0	[]	0	[]	0	[]	0	[]	0	[]	0	[]
10886	T4	nrdG	471.0	42446.0	42916.0	-	+	gRNA7	42916	42946	TCTTTATATTTCCAAGTATATCCCTTATGAA	phage-gRNA-10887	-1.261967803519690	Not Fit	0	[]	0	[]	0	[]	0	[]	0	[]	0	[]	0	[]	0	[]	0	[]	0	[]	0	[]	0	[]	0	[]	0	[]	0	[]	0	[]
10887	T4	mobC	633.0	42906.0	43538.0	-	+	gRNA1	43508	43538	CTAGATTTGAATAGATTCTGTCATAATTCAT	phage-gRNA-10888	-0.0418588643614397	Not Fit	0	[]	0	[]	0	[]	0	[]	0	[]	0	[]	0	[]	0	[]	0	[]	0	[]	0	[]	0	[]	0	[]	0	[]	0	[]	0	[]
10888	T4	mobC	633.0	42906.0	43538.0	-	+	gRNA2	43513	43543	TTTGAATAGATTCTGTCATAATTCATTGGTG	phage-gRNA-10889	0.110158058332126	Not Fit	0	[]	0	[]	0	[]	0	[]	0	[]	0	[]	0	[]	0	[]	0	[]	0	[]	0	[]	0	[]	0	[]	0	[]	0	[]	0	[]
10889	T4	mobC	633.0	42906.0	43538.0	-	+	gRNA3	43518	43548	ATAGATTCTGTCATAATTCATTGGTGCTTAA	phage-gRNA-10890	0.8977094857162640	Not Fit	0	[]	0	[]	0	[]	0	[]	0	[]	0	[]	1	['nrdG']	2	['nrdG', 'mobE']	0	[]	0	[]	0	[]	0	[]	0	[]	0	[]	0	[]	0	[]
10890	T4	mobC	633.0	42906.0	43538.0	-	+	gRNA4	43523	43553	TTCTGTCATAATTCATTGGTGCTTAACCCTA	phage-gRNA-10891	-1.2935394961792300	Not Fit	0	[]	0	[]	0	[]	0	[]	0	[]	0	[]	0	[]	0	[]	0	[]	0	[]	0	[]	0	[]	0	[]	0	[]	0	[]	0	[]
10891	T4	mobC	633.0	42906.0	43538.0	-	+	gRNA5	43528	43558	TCATAATTCATTGGTGCTTAACCCTATGCAT	phage-gRNA-10892	0.4402037463307570	Not Fit	0	[]	0	[]	0	[]	0	[]	0	[]	0	[]	0	[]	0	[]	0	[]	0	[]	0	[]	0	[]	0	[]	0	[]	0	[]	0	[]
10892	T4	mobC	633.0	42906.0	43538.0	-	+	gRNA6	43533	43563	ATTCATTGGTGCTTAACCCTATGCATGATTT	phage-gRNA-10893	-0.7417669402926260	Not Fit	0	[]	0	[]	0	[]	0	[]	0	[]	0	[]	0	[]	0	[]	0	[]	0	[]	0	[]	0	[]	0	[]	0	[]	0	[]	0	[]
10893	T4	mobC	633.0	42906.0	43538.0	-	+	gRNA7	43538	43568	TTGGTGCTTAACCCTATGCATGATTTCTTTA	phage-gRNA-10894	-0.8082841262418030	Not Fit	0	[]	0	[]	0	[]	0	[]	0	[]	0	[]	0	[]	0	[]	0	[]	0	[]	0	[]	0	[]	0	[]	0	[]	0	[]	0	[]
10894	T4	nrdD	2851.0	43535.0	46385.0	-	+	gRNA1	46355	46385	TTAATCCTTCAATTTCTTTTTCAATTGTCAT	phage-gRNA-10895	0.2059829754512240	Not Fit	0	[]	0	[]	0	[]	0	[]	0	[]	0	[]	0	[]	0	[]	0	[]	0	[]	0	[]	0	[]	0	[]	0	[]	0	[]	0	[]
10895	T4	nrdD	2851.0	43535.0	46385.0	-	+	gRNA2	46360	46390	CCTTCAATTTCTTTTTCAATTGTCATTTTAA	phage-gRNA-10896	0.719449362183779	Not Fit	0	[]	0	[]	0	[]	0	[]	0	[]	0	[]	0	[]	0	[]	0	[]	0	[]	0	[]	0	[]	0	[]	0	[]	0	[]	0	[]
10896	T4	nrdD	2851.0	43535.0	46385.0	-	+	gRNA3	46365	46395	AATTTCTTTTTCAATTGTCATTTTAAACTCT	phage-gRNA-10897	-0.950105511586583	Not Fit	0	[]	0	[]	0	[]	0	[]	0	[]	0	[]	0	[]	0	[]	0	[]	0	[]	0	[]	0	[]	0	[]	0	[]	0	[]	0	[]
10897	T4	nrdD	2851.0	43535.0	46385.0	-	+	gRNA4	46370	46400	CTTTTTCAATTGTCATTTTAAACTCTTTCTA	phage-gRNA-10898	-1.5093433182304100	Not Fit	0	[]	0	[]	0	[]	0	[]	0	[]	0	[]	0	[]	0	[]	0	[]	0	[]	0	[]	0	[]	0	[]	0	[]	0	[]	0	[]
10898	T4	nrdD	2851.0	43535.0	46385.0	-	+	gRNA5	46375	46405	TCAATTGTCATTTTAAACTCTTTCTAAGCTG	phage-gRNA-10899	-0.2223772698122070	Not Fit	0	[]	0	[]	0	[]	0	[]	0	[]	0	[]	0	[]	0	[]	0	[]	0	[]	0	[]	0	[]	0	[]	0	[]	0	[]	0	[]
10899	T4	nrdD	2851.0	43535.0	46385.0	-	+	gRNA6	46380	46410	TGTCATTTTAAACTCTTTCTAAGCTGCTTCT	phage-gRNA-10900	-1.3984177485050300	Not Fit	0	[]	0	[]	0	[]	0	[]	0	[]	0	[]	0	[]	0	[]	0	[]	0	[]	0	[]	0	[]	0	[]	0	[]	0	[]	0	[]
10901	T4	I-TevII	777.0	44836.0	45612.0	-	+	gRNA1	45582	45612	TTTTTAAGCTTTTTCTTAATTTCCATTTCAT	phage-gRNA-10902	0.095425539714317	Not Fit	0	[]	0	[]	0	[]	0	[]	0	[]	0	[]	0	[]	0	[]	0	[]	0	[]	0	[]	0	[]	0	[]	0	[]	0	[]	0	[]
10902	T4	I-TevII	777.0	44836.0	45612.0	-	+	gRNA2	45587	45617	AAGCTTTTTCTTAATTTCCATTTCATCGTTT	phage-gRNA-10903	-1.03425748662779	Not Fit	0	[]	0	[]	0	[]	0	[]	0	[]	0	[]	0	[]	0	[]	0	[]	0	[]	0	[]	0	[]	0	[]	0	[]	0	[]	1	['proY']
10903	T4	I-TevII	777.0	44836.0	45612.0	-	+	gRNA3	45592	45622	TTTTCTTAATTTCCATTTCATCGTTTCACCT	phage-gRNA-10904	-0.6762500222099500	Not Fit	0	[]	0	[]	0	[]	0	[]	0	[]	0	[]	0	[]	0	[]	0	[]	0	[]	0	[]	0	[]	0	[]	0	[]	0	[]	0	[]
10904	T4	I-TevII	777.0	44836.0	45612.0	-	+	gRNA4	45597	45627	TTAATTTCCATTTCATCGTTTCACCTCGTAT	phage-gRNA-10905	-0.9640960306747100	Not Fit	0	[]	0	[]	0	[]	0	[]	0	[]	0	[]	0	[]	0	[]	0	[]	0	[]	0	[]	0	[]	0	[]	0	[]	0	[]	0	[]
10905	T4	I-TevII	777.0	44836.0	45612.0	-	+	gRNA5	45602	45632	TTCCATTTCATCGTTTCACCTCGTATTCATA	phage-gRNA-10906	-1.3534952964210700	Not Fit	0	[]	0	[]	0	[]	0	[]	0	[]	0	[]	0	[]	0	[]	0	[]	0	[]	0	[]	0	[]	0	[]	0	[]	0	[]	0	[]
10906	T4	I-TevII	777.0	44836.0	45612.0	-	+	gRNA6	45607	45637	TTTCATCGTTTCACCTCGTATTCATATTTAT	phage-gRNA-10907	-1.3534824207497800	Not Fit	0	[]	0	[]	0	[]	0	[]	0	[]	0	[]	0	[]	0	[]	0	[]	0	[]	0	[]	0	[]	0	[]	0	[]	0	[]	0	[]
10907	T4	I-TevII	777.0	44836.0	45612.0	-	+	gRNA7	45612	45642	TCGTTTCACCTCGTATTCATATTTATACGAG	phage-gRNA-10908	-0.4812215742050130	Not Fit	0	[]	0	[]	0	[]	0	[]	0	[]	0	[]	0	[]	0	[]	0	[]	0	[]	0	[]	0	[]	0	[]	0	[]	0	[]	0	[]
10908	T4	49	474.0	46382.0	46855.0	-	+	gRNA1	46825	46855	CTTCTTTGTATAATTTGCCAGTCAATAACAT	phage-gRNA-10909	-0.0292493132504511	Not Fit	0	[]	0	[]	0	[]	0	[]	0	[]	0	[]	0	[]	0	[]	0	[]	0	[]	0	[]	0	[]	0	[]	0	[]	0	[]	0	[]
10909	T4	49	318.0	46382.0	46699.0	-	+	gRNA1	46669	46699	CATTGCATAGATTACAAAGCAATCCACGCAC	phage-gRNA-10910	-0.6397197077858610	Not Fit	0	[]	0	[]	0	[]	0	[]	0	[]	0	[]	0	[]	0	[]	0	[]	0	[]	0	[]	0	[]	0	[]	0	[]	0	[]	0	[]
10910	T4	49	474.0	46382.0	46855.0	-	+	gRNA2	46830	46860	TTGTATAATTTGCCAGTCAATAACATAATAA	phage-gRNA-10911	0.696746195115811	Not Fit	0	[]	0	[]	0	[]	0	[]	0	[]	0	[]	0	[]	0	[]	0	[]	0	[]	0	[]	0	[]	0	[]	0	[]	0	[]	0	[]
10911	T4	49	318.0	46382.0	46699.0	-	+	gRNA2	46674	46704	CATAGATTACAAAGCAATCCACGCACCTTTC	phage-gRNA-10912	0.711421563467518	Not Fit	0	[]	0	[]	0	[]	0	[]	0	[]	0	[]	0	[]	0	[]	0	[]	0	[]	0	[]	0	[]	0	[]	0	[]	0	[]	0	[]
10913	T4	49	318.0	46382.0	46699.0	-	+	gRNA3	46679	46709	ATTACAAAGCAATCCACGCACCTTTCCTGCT	phage-gRNA-10914	-2.6679001521598600	Not Fit	0	[]	0	[]	0	[]	0	[]	0	[]	0	[]	0	[]	0	[]	0	[]	0	[]	0	[]	0	[]	0	[]	0	[]	0	[]	0	[]
10914	T4	49	474.0	46382.0	46855.0	-	+	gRNA4	46840	46870	TGCCAGTCAATAACATAATAAACCCTTACCT	phage-gRNA-10915	-2.549768045192610	Not Fit	0	[]	0	[]	0	[]	0	[]	0	[]	0	[]	0	[]	0	[]	0	[]	0	[]	0	[]	0	[]	0	[]	0	[]	0	[]	0	[]
10916	T4	49	474.0	46382.0	46855.0	-	+	gRNA5	46845	46875	GTCAATAACATAATAAACCCTTACCTTAAAT	phage-gRNA-10917	1.0276746420041900	Not Fit	0	[]	0	[]	0	[]	0	[]	0	[]	0	[]	0	[]	0	[]	0	[]	0	[]	0	[]	0	[]	0	[]	0	[]	0	[]	0	[]
10918	T4	49	474.0	46382.0	46855.0	-	+	gRNA6	46850	46880	TAACATAATAAACCCTTACCTTAAATAGATA	phage-gRNA-10919	0.8130523980377020	Not Fit	0	[]	0	[]	0	[]	0	[]	0	[]	0	[]	0	[]	0	[]	0	[]	0	[]	0	[]	0	[]	0	[]	0	[]	0	[]	0	[]
10919	T4	49	318.0	46382.0	46699.0	-	+	gRNA6	46694	46724	ACGCACCTTTCCTGCTTTTGGTCCATTTAAT	phage-gRNA-10920	-0.8517194466709500	Not Fit	0	[]	0	[]	0	[]	0	[]	0	[]	0	[]	0	[]	0	[]	0	[]	0	[]	0	[]	0	[]	0	[]	0	[]	0	[]	0	[]
10921	T4	49	318.0	46382.0	46699.0	-	+	gRNA7	46699	46729	CCTTTCCTGCTTTTGGTCCATTTAATTCATG	phage-gRNA-10922	-2.5037408131312100	Not Fit	0	[]	0	[]	0	[]	0	[]	0	[]	0	[]	0	[]	0	[]	0	[]	0	[]	0	[]	0	[]	0	[]	0	[]	0	[]	0	[]
10922	T4	pin	486.0	46897.0	47382.0	-	+	gRNA1	47352	47382	TAATTCTAAACCATTTATCTACTGTAATCAT	phage-gRNA-10923	1.0185321936225900	Not Fit	0	[]	0	[]	0	[]	0	[]	0	[]	0	[]	0	[]	0	[]	0	[]	0	[]	0	[]	0	[]	0	[]	0	[]	0	[]	0	[]
10923	T4	pin	486.0	46897.0	47382.0	-	+	gRNA2	47357	47387	CTAAACCATTTATCTACTGTAATCATGTCCC	phage-gRNA-10924	-1.063499832976930	Not Fit	0	[]	0	[]	0	[]	0	[]	0	[]	0	[]	0	[]	0	[]	0	[]	0	[]	0	[]	0	[]	0	[]	0	[]	0	[]	0	[]
10924	T4	pin	486.0	46897.0	47382.0	-	+	gRNA3	47362	47392	CCATTTATCTACTGTAATCATGTCCCATCTC	phage-gRNA-10925	-0.7954484858199000	Not Fit	0	[]	0	[]	0	[]	0	[]	0	[]	0	[]	0	[]	0	[]	0	[]	0	[]	0	[]	0	[]	0	[]	0	[]	0	[]	0	[]
10925	T4	pin	486.0	46897.0	47382.0	-	+	gRNA4	47367	47397	TATCTACTGTAATCATGTCCCATCTCCATAT	phage-gRNA-10926	-0.8461887171811300	Not Fit	0	[]	0	[]	0	[]	0	[]	0	[]	0	[]	0	[]	0	[]	0	[]	0	[]	0	[]	0	[]	0	[]	0	[]	0	[]	0	[]
10927	T4	pin	486.0	46897.0	47382.0	-	+	gRNA6	47377	47407	AATCATGTCCCATCTCCATATCAATTAAGTC	phage-gRNA-10928	-1.2577788955571200	Not Fit	0	[]	0	[]	0	[]	0	[]	0	[]	0	[]	0	[]	0	[]	0	[]	0	[]	0	[]	0	[]	0	[]	0	[]	0	[]	0	[]
10928	T4	pin	486.0	46897.0	47382.0	-	+	gRNA7	47382	47412	TGTCCCATCTCCATATCAATTAAGTCATTTA	phage-gRNA-10929	-0.1154910590435250	Not Fit	0	[]	0	[]	0	[]	0	[]	0	[]	0	[]	0	[]	0	[]	0	[]	0	[]	0	[]	0	[]	0	[]	0	[]	0	[]	0	[]
10936	T4	49.2	321.0	47506.0	47826.0	-	+	gRNA1	47796	47826	CATCAACATCTAATTTATTTTCAATATTCAT	phage-gRNA-10937	-0.4870132556981850	Not Fit	0	[]	0	[]	0	[]	0	[]	0	[]	0	[]	0	[]	0	[]	0	[]	0	[]	0	[]	0	[]	0	[]	0	[]	0	[]	0	[]
10937	T4	49.2	321.0	47506.0	47826.0	-	+	gRNA2	47801	47831	ACATCTAATTTATTTTCAATATTCATTTTTC	phage-gRNA-10938	-0.2609037878073610	Not Fit	0	[]	0	[]	0	[]	0	[]	0	[]	0	[]	0	[]	0	[]	0	[]	0	[]	0	[]	0	[]	0	[]	0	[]	0	[]	0	[]
10938	T4	49.2	321.0	47506.0	47826.0	-	+	gRNA3	47806	47836	TAATTTATTTTCAATATTCATTTTTCACACC	phage-gRNA-10939	-0.5319368776577600	Not Fit	0	[]	0	[]	0	[]	0	[]	0	[]	0	[]	0	[]	0	[]	0	[]	0	[]	0	[]	0	[]	0	[]	0	[]	0	[]	0	[]
10939	T4	49.2	321.0	47506.0	47826.0	-	+	gRNA4	47811	47841	TATTTTCAATATTCATTTTTCACACCACCAA	phage-gRNA-10940	-1.4244051992671000	Not Fit	0	[]	0	[]	0	[]	0	[]	0	[]	0	[]	0	[]	0	[]	0	[]	0	[]	0	[]	0	[]	0	[]	0	[]	0	[]	1	['yicO']
10940	T4	49.2	321.0	47506.0	47826.0	-	+	gRNA5	47816	47846	TCAATATTCATTTTTCACACCACCAACTGCT	phage-gRNA-10941	0.2135471219067250	Not Fit	0	[]	0	[]	0	[]	0	[]	0	[]	0	[]	0	[]	0	[]	0	[]	0	[]	0	[]	0	[]	0	[]	0	[]	0	[]	0	[]
10941	T4	49.2	321.0	47506.0	47826.0	-	+	gRNA6	47821	47851	ATTCATTTTTCACACCACCAACTGCTTACTT	phage-gRNA-10942	-2.004406870239990	Not Fit	0	[]	0	[]	0	[]	0	[]	0	[]	0	[]	0	[]	0	[]	0	[]	0	[]	0	[]	0	[]	0	[]	0	[]	0	[]	1	['yfdK']
10942	T4	49.2	321.0	47506.0	47826.0	-	+	gRNA7	47826	47856	TTTTTCACACCACCAACTGCTTACTTCAAAA	phage-gRNA-10943	-0.1320802037603630	Not Fit	0	[]	0	[]	0	[]	0	[]	0	[]	0	[]	0	[]	0	[]	0	[]	0	[]	0	[]	0	[]	0	[]	0	[]	0	[]	0	[]
10943	T4	49.3	309.0	47823.0	48131.0	-	+	gRNA1	48101	48131	GAAAAATAATTTGTTCATTTAATTCTATCAT	phage-gRNA-10944	0.4897118746111660	Not Fit	0	[]	0	[]	0	[]	0	[]	0	[]	0	[]	0	[]	0	[]	0	[]	0	[]	0	[]	0	[]	0	[]	0	[]	0	[]	0	[]
10944	T4	49.3	309.0	47823.0	48131.0	-	+	gRNA2	48106	48136	ATAATTTGTTCATTTAATTCTATCATTTAAA	phage-gRNA-10945	0.052484437916993	Not Fit	0	[]	0	[]	0	[]	0	[]	0	[]	0	[]	0	[]	0	[]	0	[]	0	[]	0	[]	0	[]	0	[]	0	[]	0	[]	0	[]
10945	T4	49.3	309.0	47823.0	48131.0	-	+	gRNA3	48111	48141	TTGTTCATTTAATTCTATCATTTAAAGTATT	phage-gRNA-10946	-0.9285960023484380	Not Fit	0	[]	0	[]	0	[]	0	[]	0	[]	0	[]	0	[]	0	[]	0	[]	0	[]	0	[]	0	[]	0	[]	0	[]	0	[]	0	[]
10946	T4	49.3	309.0	47823.0	48131.0	-	+	gRNA4	48116	48146	CATTTAATTCTATCATTTAAAGTATTCCCGC	phage-gRNA-10947	0.3580758217957040	Not Fit	0	[]	0	[]	0	[]	0	[]	0	[]	0	[]	0	[]	0	[]	0	[]	0	[]	0	[]	0	[]	0	[]	0	[]	0	[]	0	[]
10947	T4	49.3	309.0	47823.0	48131.0	-	+	gRNA5	48121	48151	AATTCTATCATTTAAAGTATTCCCGCAATTG	phage-gRNA-10948	0.5037458599662290	Not Fit	0	[]	0	[]	0	[]	0	[]	0	[]	0	[]	0	[]	0	[]	0	[]	0	[]	0	[]	0	[]	0	[]	0	[]	0	[]	0	[]
10948	T4	49.3	309.0	47823.0	48131.0	-	+	gRNA6	48126	48156	TATCATTTAAAGTATTCCCGCAATTGGTCAA	phage-gRNA-10949	-1.1754643660685800	Not Fit	0	[]	0	[]	0	[]	0	[]	0	[]	0	[]	0	[]	0	[]	0	[]	0	[]	0	[]	0	[]	0	[]	0	[]	0	[]	0	[]
10949	T4	49.3	309.0	47823.0	48131.0	-	+	gRNA7	48131	48161	TTTAAAGTATTCCCGCAATTGGTCAAATCCA	phage-gRNA-10950	-0.3245889926581450	Not Fit	0	[]	0	[]	0	[]	0	[]	0	[]	0	[]	0	[]	0	[]	0	[]	0	[]	0	[]	0	[]	0	[]	0	[]	0	[]	0	[]
10950	T4	nrdC	264.0	48128.0	48391.0	-	+	gRNA1	48361	48391	TGTTGCTATCATAACCATATACTTTAAACAT	phage-gRNA-10951	-1.326483289531730	Not Fit	0	[]	0	[]	0	[]	0	[]	0	[]	0	[]	0	[]	0	[]	0	[]	0	[]	0	[]	0	[]	0	[]	0	[]	0	[]	0	[]
10951	T4	nrdC	264.0	48128.0	48391.0	-	+	gRNA2	48366	48396	CTATCATAACCATATACTTTAAACATATTAT	phage-gRNA-10952	-0.4776812884829330	Not Fit	0	[]	0	[]	0	[]	0	[]	0	[]	0	[]	0	[]	0	[]	0	[]	0	[]	0	[]	0	[]	0	[]	0	[]	0	[]	0	[]
10952	T4	nrdC	264.0	48128.0	48391.0	-	+	gRNA3	48371	48401	ATAACCATATACTTTAAACATATTATTCCTT	phage-gRNA-10953	-1.812114429126850	Not Fit	0	[]	0	[]	0	[]	0	[]	0	[]	0	[]	0	[]	0	[]	0	[]	0	[]	0	[]	0	[]	0	[]	0	[]	0	[]	0	[]
10953	T4	nrdC	264.0	48128.0	48391.0	-	+	gRNA4	48376	48406	CATATACTTTAAACATATTATTCCTTAATTC	phage-gRNA-10954	-0.6954261631975890	Not Fit	0	[]	0	[]	0	[]	0	[]	0	[]	0	[]	0	[]	1	['dda.1']	0	[]	0	[]	0	[]	0	[]	0	[]	0	[]	0	[]	0	[]
10954	T4	nrdC	264.0	48128.0	48391.0	-	+	gRNA5	48381	48411	ACTTTAAACATATTATTCCTTAATTCCTAGT	phage-gRNA-10955	-2.4321546386678300	Not Fit	0	[]	0	[]	0	[]	0	[]	0	[]	0	[]	0	[]	0	[]	0	[]	0	[]	0	[]	0	[]	0	[]	0	[]	0	[]	0	[]
10955	T4	nrdC	264.0	48128.0	48391.0	-	+	gRNA6	48386	48416	AAACATATTATTCCTTAATTCCTAGTACTTG	phage-gRNA-10956	-0.9839043564563910	Not Fit	0	[]	0	[]	0	[]	0	[]	0	[]	0	[]	0	[]	1	['trna.3']	0	[]	0	[]	0	[]	0	[]	0	[]	0	[]	0	[]	0	[]
10956	T4	nrdC	264.0	48128.0	48391.0	-	+	gRNA7	48391	48421	TATTATTCCTTAATTCCTAGTACTTGTTTAA	phage-gRNA-10957	0.2316156303572510	Not Fit	0	[]	0	[]	0	[]	0	[]	0	[]	0	[]	0	[]	0	[]	0	[]	0	[]	0	[]	0	[]	0	[]	0	[]	0	[]	0	[]
10957	T4	nrdC.1	243.0	48393.0	48635.0	-	+	gRNA1	48605	48635	CAGTCTCCATATATTCTTTACGCTTTGTCAT	phage-gRNA-10958	1.166984663313240	Not Fit	0	[]	0	[]	0	[]	0	[]	0	[]	0	[]	0	[]	0	[]	0	[]	0	[]	0	[]	0	[]	0	[]	0	[]	0	[]	0	[]
10958	T4	nrdC.1	243.0	48393.0	48635.0	-	+	gRNA2	48610	48640	TCCATATATTCTTTACGCTTTGTCATTTTCT	phage-gRNA-10959	0.9137606410674440	Not Fit	0	[]	0	[]	0	[]	0	[]	0	[]	0	[]	0	[]	0	[]	0	[]	0	[]	0	[]	0	[]	0	[]	0	[]	0	[]	0	[]
10959	T4	nrdC.1	243.0	48393.0	48635.0	-	+	gRNA3	48615	48645	ATATTCTTTACGCTTTGTCATTTTCTTCTCG	phage-gRNA-10960	-1.207919799032410	Not Fit	0	[]	0	[]	0	[]	0	[]	0	[]	0	[]	0	[]	0	[]	0	[]	0	[]	0	[]	0	[]	0	[]	0	[]	0	[]	0	[]
10960	T4	nrdC.1	243.0	48393.0	48635.0	-	+	gRNA4	48620	48650	CTTTACGCTTTGTCATTTTCTTCTCGGTCAA	phage-gRNA-10961	-1.2903654052235700	Not Fit	0	[]	0	[]	0	[]	0	[]	0	[]	0	[]	0	[]	0	[]	0	[]	0	[]	0	[]	0	[]	0	[]	0	[]	0	[]	0	[]
10961	T4	nrdC.1	243.0	48393.0	48635.0	-	+	gRNA5	48625	48655	CGCTTTGTCATTTTCTTCTCGGTCAAATCGG	phage-gRNA-10962	-0.4187737614553370	Not Fit	0	[]	0	[]	0	[]	0	[]	0	[]	0	[]	0	[]	0	[]	0	[]	0	[]	0	[]	0	[]	0	[]	0	[]	0	[]	0	[]
10962	T4	nrdC.1	243.0	48393.0	48635.0	-	+	gRNA6	48630	48660	TGTCATTTTCTTCTCGGTCAAATCGGTGTTT	phage-gRNA-10963	-1.7441740381267900	Not Fit	0	[]	0	[]	0	[]	0	[]	0	[]	0	[]	0	[]	0	[]	0	[]	0	[]	0	[]	0	[]	0	[]	0	[]	0	[]	0	[]
10963	T4	nrdC.1	243.0	48393.0	48635.0	-	+	gRNA7	48635	48665	TTTTCTTCTCGGTCAAATCGGTGTTTACAAT	phage-gRNA-10964	-0.9410836065530870	Not Fit	0	[]	0	[]	0	[]	0	[]	0	[]	0	[]	0	[]	0	[]	0	[]	0	[]	0	[]	0	[]	0	[]	0	[]	0	[]	0	[]
10964	T4	nrdC.2	315.0	48622.0	48936.0	-	+	gRNA1	48906	48936	CTGCAATGTCTTCTAATAGACGCTTTTTCAT	phage-gRNA-10965	-0.1398244790475860	Not Fit	0	[]	0	[]	0	[]	0	[]	0	[]	0	[]	0	[]	0	[]	0	[]	0	[]	0	[]	0	[]	0	[]	0	[]	0	[]	0	[]
10965	T4	nrdC.2	315.0	48622.0	48936.0	-	+	gRNA2	48911	48941	ATGTCTTCTAATAGACGCTTTTTCATTTCAA	phage-gRNA-10966	0.7330750770558130	Not Fit	0	[]	0	[]	0	[]	0	[]	0	[]	0	[]	0	[]	0	[]	0	[]	0	[]	0	[]	0	[]	0	[]	0	[]	0	[]	0	[]
10966	T4	nrdC.2	315.0	48622.0	48936.0	-	+	gRNA3	48916	48946	TTCTAATAGACGCTTTTTCATTTCAATACCT	phage-gRNA-10967	-0.2284603792459790	Not Fit	0	[]	0	[]	0	[]	0	[]	0	[]	0	[]	0	[]	0	[]	0	[]	0	[]	0	[]	0	[]	0	[]	0	[]	0	[]	0	[]
10967	T4	nrdC.2	315.0	48622.0	48936.0	-	+	gRNA4	48921	48951	ATAGACGCTTTTTCATTTCAATACCTCAATA	phage-gRNA-10968	-1.855588901077180	Not Fit	0	[]	0	[]	0	[]	0	[]	0	[]	0	[]	0	[]	0	[]	0	[]	0	[]	0	[]	0	[]	0	[]	0	[]	0	[]	0	[]
10968	T4	nrdC.2	315.0	48622.0	48936.0	-	+	gRNA5	48926	48956	CGCTTTTTCATTTCAATACCTCAATAGCATT	phage-gRNA-10969	-0.2091332935670500	Not Fit	0	[]	0	[]	0	[]	0	[]	0	[]	0	[]	0	[]	0	[]	0	[]	0	[]	0	[]	0	[]	0	[]	0	[]	0	[]	0	[]
10969	T4	nrdC.2	315.0	48622.0	48936.0	-	+	gRNA6	48931	48961	TTTCATTTCAATACCTCAATAGCATTACGTA	phage-gRNA-10970	-1.6733633950575000	Not Fit	0	[]	0	[]	0	[]	0	[]	0	[]	0	[]	0	[]	1	['modA']	0	[]	0	[]	0	[]	0	[]	0	[]	0	[]	0	[]	0	[]
10970	T4	nrdC.2	315.0	48622.0	48936.0	-	+	gRNA7	48936	48966	TTTCAATACCTCAATAGCATTACGTAAACCA	phage-gRNA-10971	-1.063890539619710	Not Fit	0	[]	0	[]	0	[]	0	[]	0	[]	0	[]	0	[]	0	[]	0	[]	0	[]	0	[]	0	[]	0	[]	0	[]	0	[]	0	[]
10971	T4	nrdC.3	927.0	48933.0	49859.0	-	+	gRNA1	49829	49859	AATAATCAATATAATGTTTACGAGTTTTCAT	phage-gRNA-10972	-0.4503125850852320	Not Fit	0	[]	0	[]	0	[]	0	[]	0	[]	0	[]	0	[]	0	[]	0	[]	0	[]	0	[]	0	[]	0	[]	0	[]	0	[]	0	[]
10972	T4	nrdC.3	927.0	48933.0	49859.0	-	+	gRNA2	49834	49864	TCAATATAATGTTTACGAGTTTTCATGTTCT	phage-gRNA-10973	0.9061420392275910	Not Fit	0	[]	0	[]	0	[]	0	[]	0	[]	0	[]	0	[]	0	[]	0	[]	0	[]	0	[]	0	[]	0	[]	0	[]	0	[]	0	[]
10973	T4	nrdC.3	927.0	48933.0	49859.0	-	+	gRNA3	49839	49869	ATAATGTTTACGAGTTTTCATGTTCTTCTCA	phage-gRNA-10974	-1.3927930913564100	Not Fit	0	[]	0	[]	0	[]	0	[]	0	[]	0	[]	0	[]	0	[]	0	[]	0	[]	0	[]	0	[]	0	[]	0	[]	0	[]	0	[]
10974	T4	nrdC.3	927.0	48933.0	49859.0	-	+	gRNA4	49844	49874	GTTTACGAGTTTTCATGTTCTTCTCACTTGG	phage-gRNA-10975	-0.5563578154651020	Not Fit	0	[]	0	[]	0	[]	0	[]	0	[]	0	[]	0	[]	0	[]	0	[]	0	[]	0	[]	0	[]	0	[]	0	[]	0	[]	0	[]
10976	T4	nrdC.3	927.0	48933.0	49859.0	-	+	gRNA6	49854	49884	TTTCATGTTCTTCTCACTTGGTTAATGATTT	phage-gRNA-10977	-0.8114958539703450	Not Fit	0	[]	0	[]	0	[]	0	[]	0	[]	0	[]	0	[]	0	[]	0	[]	0	[]	0	[]	0	[]	0	[]	0	[]	0	[]	0	[]
10977	T4	nrdC.3	927.0	48933.0	49859.0	-	+	gRNA7	49859	49889	TGTTCTTCTCACTTGGTTAATGATTTATACT	phage-gRNA-10978	-1.789015827152960	Not Fit	0	[]	0	[]	0	[]	0	[]	0	[]	0	[]	0	[]	0	[]	0	[]	0	[]	0	[]	0	[]	0	[]	0	[]	0	[]	0	[]
10978	T4	nrdC.4	1002.0	49914.0	50915.0	-	+	gRNA1	50885	50915	TGAATGATTTGATATATTCGTTACGAGTCAT	phage-gRNA-10979	0.3147760455322450	Not Fit	0	[]	0	[]	0	[]	0	[]	0	[]	0	[]	0	[]	0	[]	0	[]	0	[]	0	[]	0	[]	0	[]	0	[]	0	[]	0	[]
10979	T4	nrdC.4	1002.0	49914.0	50915.0	-	+	gRNA2	50890	50920	GATTTGATATATTCGTTACGAGTCATATTAA	phage-gRNA-10980	-2.7295407794039600	Not Fit	0	[]	0	[]	0	[]	0	[]	0	[]	0	[]	0	[]	0	[]	0	[]	0	[]	0	[]	0	[]	0	[]	0	[]	0	[]	0	[]
10980	T4	nrdC.4	1002.0	49914.0	50915.0	-	+	gRNA3	50895	50925	GATATATTCGTTACGAGTCATATTAATCTCC	phage-gRNA-10981	0.719985779804332	Not Fit	0	[]	0	[]	0	[]	0	[]	0	[]	0	[]	0	[]	0	[]	0	[]	0	[]	0	[]	0	[]	0	[]	0	[]	0	[]	0	[]
10981	T4	nrdC.4	1002.0	49914.0	50915.0	-	+	gRNA4	50900	50930	ATTCGTTACGAGTCATATTAATCTCCTCAGT	phage-gRNA-10982	-1.954393704021280	Not Fit	0	[]	0	[]	0	[]	0	[]	0	[]	0	[]	0	[]	0	[]	0	[]	0	[]	0	[]	0	[]	0	[]	0	[]	0	[]	0	[]
10982	T4	nrdC.4	1002.0	49914.0	50915.0	-	+	gRNA5	50905	50935	TTACGAGTCATATTAATCTCCTCAGTAGAAA	phage-gRNA-10983	0.3741041977421370	Not Fit	0	[]	0	[]	0	[]	0	[]	0	[]	0	[]	0	[]	0	[]	0	[]	0	[]	0	[]	0	[]	0	[]	0	[]	0	[]	0	[]
10983	T4	nrdC.4	1002.0	49914.0	50915.0	-	+	gRNA6	50910	50940	AGTCATATTAATCTCCTCAGTAGAAAGTAAG	phage-gRNA-10984	-0.9461452764017090	Not Fit	0	[]	0	[]	0	[]	0	[]	0	[]	0	[]	0	[]	0	[]	0	[]	0	[]	0	[]	0	[]	0	[]	0	[]	0	[]	0	[]
10985	T4	nrdC.5	1023.0	50973.0	51995.0	-	+	gRNA1	51965	51995	CCATATCTTCAATTTGAGAACGAGTTTTCAT	phage-gRNA-10986	-0.2781643686433600	Not Fit	0	[]	0	[]	0	[]	0	[]	0	[]	0	[]	0	[]	0	[]	0	[]	0	[]	0	[]	0	[]	0	[]	0	[]	0	[]	0	[]
10988	T4	nrdC.5	1023.0	50973.0	51995.0	-	+	gRNA4	51980	52010	GAGAACGAGTTTTCATGGTGTTCCTTAAGAT	phage-gRNA-10989	-3.21311019008416	Not Fit	0	[]	0	[]	0	[]	0	[]	0	[]	0	[]	0	[]	0	[]	0	[]	0	[]	0	[]	0	[]	0	[]	0	[]	0	[]	0	[]
10990	T4	nrdC.5	1023.0	50973.0	51995.0	-	+	gRNA6	51990	52020	TTTCATGGTGTTCCTTAAGATTTAAGTAAAT	phage-gRNA-10991	-1.1947783029293600	Not Fit	0	[]	0	[]	0	[]	0	[]	0	[]	0	[]	0	[]	0	[]	0	[]	0	[]	0	[]	0	[]	0	[]	0	[]	0	[]	0	[]
10991	T4	nrdC.5	1023.0	50973.0	51995.0	-	+	gRNA7	51995	52025	TGGTGTTCCTTAAGATTTAAGTAAATCAACA	phage-gRNA-10992	0.7847560988421980	Not Fit	0	[]	0	[]	0	[]	0	[]	0	[]	0	[]	0	[]	0	[]	0	[]	0	[]	0	[]	0	[]	0	[]	0	[]	0	[]	0	[]
10992	T4	nrdC.6	828.0	52066.0	52893.0	-	+	gRNA1	52863	52893	CTGCGTTGACATTATTAATTACTACTGACAT	phage-gRNA-10993	-1.627940305119970	Not Fit	0	[]	0	[]	0	[]	0	[]	0	[]	0	[]	0	[]	0	[]	0	[]	0	[]	0	[]	0	[]	0	[]	0	[]	0	[]	0	[]
10993	T4	nrdC.6	828.0	52066.0	52893.0	-	+	gRNA2	52868	52898	TTGACATTATTAATTACTACTGACATATTTT	phage-gRNA-10994	0.2266037534260400	Not Fit	0	[]	0	[]	0	[]	0	[]	0	[]	0	[]	0	[]	0	[]	0	[]	0	[]	0	[]	0	[]	0	[]	0	[]	0	[]	0	[]
10994	T4	nrdC.6	828.0	52066.0	52893.0	-	+	gRNA3	52873	52903	ATTATTAATTACTACTGACATATTTTCCTCA	phage-gRNA-10995	-1.9624999695114200	Not Fit	0	[]	0	[]	0	[]	0	[]	0	[]	0	[]	0	[]	0	[]	0	[]	0	[]	0	[]	0	[]	0	[]	0	[]	0	[]	0	[]
10995	T4	nrdC.6	828.0	52066.0	52893.0	-	+	gRNA4	52878	52908	TAATTACTACTGACATATTTTCCTCACTCAA	phage-gRNA-10996	0.1597639245854300	Not Fit	0	[]	0	[]	0	[]	0	[]	0	[]	0	[]	0	[]	0	[]	0	[]	0	[]	0	[]	0	[]	0	[]	0	[]	0	[]	0	[]
10996	T4	nrdC.6	828.0	52066.0	52893.0	-	+	gRNA5	52883	52913	ACTACTGACATATTTTCCTCACTCAATTTTA	phage-gRNA-10997	-1.4674654179854300	Not Fit	0	[]	0	[]	0	[]	0	[]	0	[]	0	[]	0	[]	0	[]	0	[]	0	[]	0	[]	0	[]	0	[]	0	[]	0	[]	0	[]
10997	T4	nrdC.6	828.0	52066.0	52893.0	-	+	gRNA6	52888	52918	TGACATATTTTCCTCACTCAATTTTACCAAT	phage-gRNA-10998	0.0856702824009862	Not Fit	0	[]	0	[]	0	[]	0	[]	0	[]	0	[]	0	[]	0	[]	0	[]	0	[]	0	[]	0	[]	0	[]	0	[]	0	[]	0	[]
10998	T4	nrdC.6	828.0	52066.0	52893.0	-	+	gRNA7	52893	52923	TATTTTCCTCACTCAATTTTACCAATTACGC	phage-gRNA-10999	-0.8569744161567960	Not Fit	0	[]	0	[]	0	[]	0	[]	0	[]	0	[]	0	[]	0	[]	0	[]	0	[]	0	[]	0	[]	0	[]	0	[]	0	[]	0	[]
10999	T4	nrdC.7	402.0	52901.0	53302.0	-	+	gRNA1	53272	53302	AATTCAATCTTTTAATTATCAACTGTTTCAT	phage-gRNA-11000	0.9031210851163850	Not Fit	0	[]	0	[]	0	[]	0	[]	0	[]	0	[]	0	[]	0	[]	0	[]	0	[]	0	[]	0	[]	0	[]	0	[]	0	[]	0	[]
11000	T4	nrdC.7	402.0	52901.0	53302.0	-	+	gRNA2	53277	53307	AATCTTTTAATTATCAACTGTTTCATAATAA	phage-gRNA-11001	-0.3631536030746980	Not Fit	0	[]	0	[]	0	[]	0	[]	0	[]	0	[]	0	[]	0	[]	0	[]	0	[]	0	[]	0	[]	0	[]	0	[]	0	[]	0	[]
11001	T4	nrdC.7	402.0	52901.0	53302.0	-	+	gRNA3	53282	53312	TTTAATTATCAACTGTTTCATAATAATCTCA	phage-gRNA-11002	-1.1022886907477700	Not Fit	0	[]	0	[]	0	[]	0	[]	0	[]	0	[]	0	[]	0	[]	0	[]	0	[]	0	[]	0	[]	0	[]	0	[]	0	[]	0	[]
11002	T4	nrdC.7	402.0	52901.0	53302.0	-	+	gRNA4	53287	53317	TTATCAACTGTTTCATAATAATCTCAATTAA	phage-gRNA-11003	0.24553795433509	Not Fit	0	[]	0	[]	0	[]	0	[]	0	[]	0	[]	0	[]	0	[]	0	[]	0	[]	0	[]	0	[]	0	[]	0	[]	0	[]	0	[]
11003	T4	nrdC.7	402.0	52901.0	53302.0	-	+	gRNA5	53292	53322	AACTGTTTCATAATAATCTCAATTAAAAGGG	phage-gRNA-11004	1.1013871274474100	Not Fit	0	[]	0	[]	0	[]	0	[]	0	[]	0	[]	0	[]	0	[]	0	[]	0	[]	0	[]	0	[]	0	[]	0	[]	0	[]	0	[]
11004	T4	nrdC.7	402.0	52901.0	53302.0	-	+	gRNA6	53297	53327	TTTCATAATAATCTCAATTAAAAGGGCTTAG	phage-gRNA-11005	-1.117808646250950	Not Fit	0	[]	0	[]	0	[]	0	[]	0	[]	0	[]	0	[]	0	[]	0	[]	0	[]	0	[]	0	[]	0	[]	0	[]	0	[]	0	[]
11007	T4	nrdC.8	528.0	53358.0	53885.0	-	+	gRNA2	53860	53890	AGGTTGAAAATATCTTTAGCGTTCATTTTGT	phage-gRNA-11008	0.050954355468827	Not Fit	0	[]	0	[]	0	[]	0	[]	0	[]	0	[]	0	[]	0	[]	0	[]	0	[]	0	[]	0	[]	0	[]	0	[]	0	[]	0	[]
11009	T4	nrdC.8	528.0	53358.0	53885.0	-	+	gRNA4	53870	53900	TATCTTTAGCGTTCATTTTGTGTTCCTCCGT	phage-gRNA-11010	-0.5090096290789370	Not Fit	0	[]	0	[]	0	[]	0	[]	0	[]	0	[]	0	[]	0	[]	0	[]	0	[]	0	[]	0	[]	0	[]	0	[]	0	[]	0	[]
11010	T4	nrdC.8	528.0	53358.0	53885.0	-	+	gRNA5	53875	53905	TTAGCGTTCATTTTGTGTTCCTCCGTAGTTG	phage-gRNA-11011	0.5168885031100320	Not Fit	0	[]	0	[]	0	[]	0	[]	0	[]	0	[]	0	[]	0	[]	0	[]	0	[]	0	[]	0	[]	0	[]	0	[]	0	[]	0	[]
11011	T4	nrdC.8	528.0	53358.0	53885.0	-	+	gRNA6	53880	53910	GTTCATTTTGTGTTCCTCCGTAGTTGATAGT	phage-gRNA-11012	0.1835551697766990	Not Fit	0	[]	0	[]	0	[]	0	[]	0	[]	0	[]	0	[]	1	['ndd.4']	0	[]	0	[]	0	[]	0	[]	0	[]	0	[]	0	[]	0	[]
11012	T4	nrdC.8	528.0	53358.0	53885.0	-	+	gRNA7	53885	53915	TTTTGTGTTCCTCCGTAGTTGATAGTTGTAT	phage-gRNA-11013	0.1069395440300620	Not Fit	0	[]	0	[]	0	[]	0	[]	0	[]	0	[]	1	['ndd.4']	1	['ndd.4']	0	[]	0	[]	0	[]	0	[]	0	[]	0	[]	0	[]	0	[]
11013	T4	nrdC.9	303.0	53946.0	54248.0	-	+	gRNA1	54218	54248	CGTAAATTTCACGAGCCTTTGAGTATAACAT	phage-gRNA-11014	-0.2059106741218740	Not Fit	0	[]	0	[]	0	[]	0	[]	0	[]	0	[]	0	[]	0	[]	0	[]	0	[]	0	[]	0	[]	0	[]	0	[]	0	[]	0	[]
11014	T4	nrdC.9	303.0	53946.0	54248.0	-	+	gRNA2	54223	54253	ATTTCACGAGCCTTTGAGTATAACATCATTA	phage-gRNA-11015	-0.0660002153325847	Not Fit	0	[]	0	[]	0	[]	0	[]	0	[]	0	[]	0	[]	0	[]	0	[]	0	[]	0	[]	0	[]	0	[]	0	[]	0	[]	0	[]
11015	T4	nrdC.9	303.0	53946.0	54248.0	-	+	gRNA3	54228	54258	ACGAGCCTTTGAGTATAACATCATTACCTCC	phage-gRNA-11016	-1.3823604215564700	Not Fit	0	[]	0	[]	0	[]	0	[]	0	[]	0	[]	0	[]	0	[]	0	[]	0	[]	0	[]	0	[]	0	[]	0	[]	0	[]	0	[]
11016	T4	nrdC.9	303.0	53946.0	54248.0	-	+	gRNA4	54233	54263	CCTTTGAGTATAACATCATTACCTCCATTTA	phage-gRNA-11017	-2.017299231259180	Not Fit	0	[]	0	[]	0	[]	0	[]	0	[]	0	[]	0	[]	0	[]	0	[]	0	[]	0	[]	0	[]	0	[]	0	[]	0	[]	0	[]
11019	T4	nrdC.9	303.0	53946.0	54248.0	-	+	gRNA7	54248	54278	TCATTACCTCCATTTACCAGTTTAATTCTAG	phage-gRNA-11020	0.6620843768199400	Not Fit	0	[]	0	[]	0	[]	0	[]	0	[]	0	[]	0	[]	0	[]	0	[]	0	[]	0	[]	0	[]	0	[]	0	[]	0	[]	0	[]
11020	T4	nrdC.10	978.0	54343.0	55320.0	-	+	gRNA1	55290	55320	ACATACCCTTATTGATAGTTACAGTTTTCAT	phage-gRNA-11021	-0.5069977473575640	Not Fit	0	[]	0	[]	0	[]	0	[]	0	[]	0	[]	0	[]	0	[]	0	[]	0	[]	0	[]	0	[]	0	[]	0	[]	0	[]	0	[]
11021	T4	nrdC.10	978.0	54343.0	55320.0	-	+	gRNA2	55295	55325	CCCTTATTGATAGTTACAGTTTTCATTTTAT	phage-gRNA-11022	-0.4522589456437030	Not Fit	0	[]	0	[]	0	[]	0	[]	0	[]	0	[]	0	[]	0	[]	0	[]	0	[]	0	[]	0	[]	0	[]	0	[]	0	[]	0	[]
11022	T4	nrdC.10	978.0	54343.0	55320.0	-	+	gRNA3	55300	55330	ATTGATAGTTACAGTTTTCATTTTATTCTCC	phage-gRNA-11023	-0.5064314684921490	Not Fit	0	[]	0	[]	0	[]	0	[]	0	[]	0	[]	0	[]	0	[]	0	[]	0	[]	0	[]	0	[]	0	[]	0	[]	0	[]	0	[]
11023	T4	nrdC.10	978.0	54343.0	55320.0	-	+	gRNA4	55305	55335	TAGTTACAGTTTTCATTTTATTCTCCAAATC	phage-gRNA-11024	-0.9627269865435630	Not Fit	0	[]	0	[]	0	[]	0	[]	0	[]	0	[]	0	[]	0	[]	0	[]	0	[]	0	[]	0	[]	0	[]	0	[]	0	[]	1	['aroD']
11024	T4	nrdC.10	978.0	54343.0	55320.0	-	+	gRNA5	55310	55340	ACAGTTTTCATTTTATTCTCCAAATCCGTAT	phage-gRNA-11025	-1.0242174978546300	Not Fit	0	[]	0	[]	0	[]	0	[]	0	[]	0	[]	1	['30.8']	2	['30.8', 'ndd.6']	0	[]	0	[]	0	[]	1	['obgE']	0	[]	0	[]	0	[]	1	['obgE']
11025	T4	nrdC.10	978.0	54343.0	55320.0	-	+	gRNA6	55315	55345	TTTCATTTTATTCTCCAAATCCGTATCAGTT	phage-gRNA-11026	-1.522748903212850	Not Fit	0	[]	0	[]	1	['20']	1	['20']	0	[]	1	['imm.1']	2	['imm.1', '20']	2	['imm.1', '20']	0	[]	0	[]	0	[]	0	[]	0	[]	0	[]	0	[]	0	[]
11026	T4	nrdC.10	978.0	54343.0	55320.0	-	+	gRNA7	55320	55350	TTTTATTCTCCAAATCCGTATCAGTTGATAG	phage-gRNA-11027	-1.7653100467273200	Not Fit	0	[]	0	[]	0	[]	0	[]	0	[]	1	['imm.1']	1	['imm.1']	1	['imm.1']	0	[]	0	[]	0	[]	0	[]	0	[]	0	[]	0	[]	0	[]
11027	T4	nrdC.11	1011.0	55435.0	56445.0	-	+	gRNA1	56415	56445	TACCAAAATAAGACTTAACTACAGTTTTCAT	phage-gRNA-11028	0.4895901518885970	Not Fit	0	[]	0	[]	0	[]	0	[]	0	[]	0	[]	0	[]	0	[]	0	[]	0	[]	0	[]	0	[]	0	[]	0	[]	0	[]	0	[]
11029	T4	nrdC.11	1011.0	55435.0	56445.0	-	+	gRNA3	56425	56455	AGACTTAACTACAGTTTTCATTATTAGACCT	phage-gRNA-11030	0.5648928791695170	Not Fit	0	[]	0	[]	0	[]	0	[]	0	[]	0	[]	0	[]	0	[]	0	[]	0	[]	0	[]	0	[]	0	[]	0	[]	0	[]	0	[]
11030	T4	nrdC.11	1011.0	55435.0	56445.0	-	+	gRNA4	56430	56460	TAACTACAGTTTTCATTATTAGACCTTTCAT	phage-gRNA-11031	-1.3525142643366800	Not Fit	0	[]	0	[]	0	[]	0	[]	0	[]	0	[]	0	[]	0	[]	0	[]	0	[]	0	[]	0	[]	0	[]	0	[]	0	[]	0	[]
11031	T4	nrdC.11	1011.0	55435.0	56445.0	-	+	gRNA5	56435	56465	ACAGTTTTCATTATTAGACCTTTCATAATCT	phage-gRNA-11032	-0.2047620197755680	Not Fit	0	[]	0	[]	0	[]	0	[]	0	[]	0	[]	0	[]	1	['mobD.2a']	0	[]	0	[]	0	[]	0	[]	0	[]	0	[]	0	[]	0	[]
11032	T4	nrdC.11	1011.0	55435.0	56445.0	-	+	gRNA6	56440	56470	TTTCATTATTAGACCTTTCATAATCTTCATT	phage-gRNA-11033	-0.2192870259298620	Not Fit	0	[]	0	[]	0	[]	0	[]	0	[]	0	[]	0	[]	0	[]	0	[]	0	[]	0	[]	0	[]	0	[]	0	[]	0	[]	0	[]
11034	T4	mobD	780.0	56429.0	57208.0	-	+	gRNA1	57178	57208	TTAAATTATTATATACTTTAGTATAATTCAT	phage-gRNA-11035	0.030609156742795	Not Fit	0	[]	0	[]	0	[]	0	[]	0	[]	0	[]	0	[]	0	[]	0	[]	0	[]	0	[]	0	[]	0	[]	0	[]	0	[]	0	[]
11035	T4	mobD	780.0	56429.0	57208.0	-	+	gRNA2	57183	57213	TTATTATATACTTTAGTATAATTCATTGGTT	phage-gRNA-11036	-0.1542089792757870	Not Fit	0	[]	0	[]	0	[]	0	[]	0	[]	0	[]	0	[]	0	[]	0	[]	0	[]	0	[]	0	[]	0	[]	0	[]	0	[]	0	[]
11036	T4	mobD	780.0	56429.0	57208.0	-	+	gRNA3	57188	57218	ATATACTTTAGTATAATTCATTGGTTCTTCG	phage-gRNA-11037	0.2305933906730930	Not Fit	0	[]	0	[]	0	[]	0	[]	0	[]	0	[]	0	[]	0	[]	0	[]	0	[]	0	[]	0	[]	0	[]	0	[]	0	[]	0	[]
11037	T4	mobD	780.0	56429.0	57208.0	-	+	gRNA4	57193	57223	CTTTAGTATAATTCATTGGTTCTTCGTCTCA	phage-gRNA-11038	-0.8047019635840250	Not Fit	0	[]	0	[]	0	[]	0	[]	0	[]	0	[]	0	[]	0	[]	0	[]	0	[]	0	[]	0	[]	0	[]	0	[]	0	[]	0	[]
11038	T4	mobD	780.0	56429.0	57208.0	-	+	gRNA5	57198	57228	GTATAATTCATTGGTTCTTCGTCTCATTTAA	phage-gRNA-11039	-1.9745928113368100	Not Fit	0	[]	0	[]	0	[]	0	[]	0	[]	0	[]	0	[]	0	[]	0	[]	0	[]	0	[]	0	[]	0	[]	0	[]	0	[]	0	[]
11039	T4	mobD	780.0	56429.0	57208.0	-	+	gRNA6	57203	57233	ATTCATTGGTTCTTCGTCTCATTTAATTTTG	phage-gRNA-11040	-1.8963744545234200	Not Fit	0	[]	0	[]	0	[]	0	[]	0	[]	0	[]	0	[]	0	[]	0	[]	0	[]	0	[]	0	[]	0	[]	0	[]	0	[]	0	[]
11040	T4	mobD	780.0	56429.0	57208.0	-	+	gRNA7	57208	57238	TTGGTTCTTCGTCTCATTTAATTTTGCTTTG	phage-gRNA-11041	-1.5156032204653600	Not Fit	0	[]	0	[]	0	[]	0	[]	0	[]	0	[]	0	[]	0	[]	0	[]	0	[]	0	[]	0	[]	0	[]	0	[]	0	[]	0	[]
11041	T4	mobD.1	546.0	57283.0	57828.0	-	+	gRNA1	57798	57828	CTAATACTAGTCGTTTCGCCTCGCTCATCAT	phage-gRNA-11042	0.4813178873484510	Not Fit	0	[]	0	[]	0	[]	0	[]	0	[]	0	[]	0	[]	0	[]	0	[]	0	[]	0	[]	0	[]	0	[]	0	[]	0	[]	0	[]
11042	T4	mobD.1	546.0	57283.0	57828.0	-	+	gRNA2	57803	57833	ACTAGTCGTTTCGCCTCGCTCATCATTACAT	phage-gRNA-11043	-0.3025201155206020	Not Fit	0	[]	0	[]	0	[]	0	[]	0	[]	0	[]	0	[]	0	[]	0	[]	0	[]	0	[]	0	[]	0	[]	0	[]	0	[]	0	[]
11043	T4	mobD.1	546.0	57283.0	57828.0	-	+	gRNA3	57808	57838	TCGTTTCGCCTCGCTCATCATTACATACTCC	phage-gRNA-11044	-0.6451488680921560	Not Fit	0	[]	0	[]	0	[]	0	[]	0	[]	0	[]	0	[]	0	[]	0	[]	0	[]	0	[]	0	[]	0	[]	0	[]	0	[]	0	[]
11044	T4	mobD.1	546.0	57283.0	57828.0	-	+	gRNA4	57813	57843	TCGCCTCGCTCATCATTACATACTCCTCTGA	phage-gRNA-11045	-0.6714061265338930	Not Fit	0	[]	0	[]	0	[]	0	[]	0	[]	0	[]	0	[]	0	[]	0	[]	0	[]	0	[]	0	[]	0	[]	0	[]	0	[]	0	[]
11045	T4	mobD.1	546.0	57283.0	57828.0	-	+	gRNA5	57818	57848	TCGCTCATCATTACATACTCCTCTGAATCAT	phage-gRNA-11046	-0.3008044904677480	Not Fit	0	[]	0	[]	0	[]	0	[]	0	[]	0	[]	0	[]	0	[]	0	[]	0	[]	0	[]	0	[]	0	[]	0	[]	0	[]	0	[]
11046	T4	mobD.1	546.0	57283.0	57828.0	-	+	gRNA6	57823	57853	CATCATTACATACTCCTCTGAATCATATTAA	phage-gRNA-11047	0.7562981803049060	Not Fit	0	[]	0	[]	0	[]	0	[]	0	[]	0	[]	0	[]	0	[]	0	[]	0	[]	0	[]	0	[]	0	[]	0	[]	0	[]	0	[]
11047	T4	mobD.1	546.0	57283.0	57828.0	-	+	gRNA7	57828	57858	TTACATACTCCTCTGAATCATATTAATAATG	phage-gRNA-11048	-0.0424711845648178	Not Fit	0	[]	0	[]	0	[]	0	[]	0	[]	0	[]	0	[]	0	[]	0	[]	0	[]	0	[]	0	[]	0	[]	0	[]	0	[]	0	[]
11048	T4	mobD.2	105.0	57828.0	57932.0	-	+	gRNA1	57902	57932	TCATCACATATATAACAAACAAAACTTTCAT	phage-gRNA-11049	1.3538758095358300	Not Fit	0	[]	0	[]	0	[]	0	[]	0	[]	0	[]	0	[]	0	[]	0	[]	0	[]	0	[]	0	[]	0	[]	0	[]	0	[]	0	[]
11049	T4	mobD.2	105.0	57828.0	57932.0	-	+	gRNA2	57907	57937	ACATATATAACAAACAAAACTTTCATTCTCT	phage-gRNA-11050	0.3646026114522090	Not Fit	0	[]	0	[]	0	[]	0	[]	0	[]	0	[]	0	[]	0	[]	0	[]	0	[]	0	[]	0	[]	0	[]	0	[]	0	[]	0	[]
11050	T4	mobD.2	105.0	57828.0	57932.0	-	+	gRNA3	57912	57942	TATAACAAACAAAACTTTCATTCTCTTCTCC	phage-gRNA-11051	-0.8906072567670290	Not Fit	0	[]	0	[]	0	[]	0	[]	0	[]	0	[]	0	[]	0	[]	0	[]	0	[]	0	[]	0	[]	0	[]	0	[]	0	[]	0	[]
11051	T4	mobD.2	105.0	57828.0	57932.0	-	+	gRNA4	57917	57947	CAAACAAAACTTTCATTCTCTTCTCCTTGGC	phage-gRNA-11052	0.0269433080721765	Not Fit	0	[]	0	[]	0	[]	0	[]	0	[]	0	[]	0	[]	0	[]	0	[]	0	[]	0	[]	0	[]	0	[]	0	[]	0	[]	0	[]
11053	T4	mobD.2	105.0	57828.0	57932.0	-	+	gRNA6	57927	57957	TTTCATTCTCTTCTCCTTGGCAGTTGACAAG	phage-gRNA-11054	-0.5853250679037250	Not Fit	0	[]	0	[]	0	[]	0	[]	0	[]	0	[]	0	[]	0	[]	0	[]	0	[]	0	[]	0	[]	0	[]	0	[]	0	[]	0	[]
11054	T4	mobD.2	105.0	57828.0	57932.0	-	+	gRNA7	57932	57962	TTCTCTTCTCCTTGGCAGTTGACAAGATTAC	phage-gRNA-11055	-0.5015716406590690	Not Fit	0	[]	0	[]	0	[]	0	[]	0	[]	0	[]	0	[]	0	[]	0	[]	0	[]	0	[]	0	[]	0	[]	0	[]	0	[]	0	[]
11055	T4	mobD.2a	117.0	58049.0	58165.0	-	+	gRNA1	58135	58165	TCATTAAAAACATCTGTTTTTCAGTTTTCAT	phage-gRNA-11056	0.2337144656500910	Not Fit	0	[]	0	[]	0	[]	0	[]	0	[]	0	[]	0	[]	0	[]	0	[]	0	[]	0	[]	0	[]	0	[]	0	[]	0	[]	0	[]
11056	T4	mobD.2a	117.0	58049.0	58165.0	-	+	gRNA2	58140	58170	AAAAACATCTGTTTTTCAGTTTTCATTATTC	phage-gRNA-11057	0.8685767582932630	Not Fit	0	[]	0	[]	0	[]	0	[]	0	[]	0	[]	0	[]	0	[]	0	[]	0	[]	0	[]	0	[]	0	[]	0	[]	0	[]	0	[]
11057	T4	mobD.2a	117.0	58049.0	58165.0	-	+	gRNA3	58145	58175	CATCTGTTTTTCAGTTTTCATTATTCCACCT	phage-gRNA-11058	-1.2796296143370500	Not Fit	0	[]	0	[]	0	[]	0	[]	0	[]	0	[]	0	[]	0	[]	0	[]	0	[]	0	[]	0	[]	0	[]	0	[]	0	[]	0	[]
11058	T4	mobD.2a	117.0	58049.0	58165.0	-	+	gRNA4	58150	58180	GTTTTTCAGTTTTCATTATTCCACCTAATCA	phage-gRNA-11059	-1.3304630051167300	Not Fit	0	[]	0	[]	0	[]	0	[]	0	[]	0	[]	0	[]	0	[]	0	[]	0	[]	0	[]	0	[]	0	[]	0	[]	1	['gnsB']	2	['caiT', 'gnsB']
11059	T4	mobD.2a	117.0	58049.0	58165.0	-	+	gRNA5	58155	58185	TCAGTTTTCATTATTCCACCTAATCATTTCA	phage-gRNA-11060	-1.7702563216727400	Not Fit	0	[]	0	[]	0	[]	0	[]	0	[]	0	[]	0	[]	1	['nrdC.11']	0	[]	0	[]	0	[]	0	[]	0	[]	0	[]	0	[]	0	[]
11060	T4	mobD.2a	117.0	58049.0	58165.0	-	+	gRNA6	58160	58190	TTTCATTATTCCACCTAATCATTTCAAGATA	phage-gRNA-11061	-1.240110250768160	Not Fit	0	[]	0	[]	0	[]	0	[]	0	[]	0	[]	0	[]	0	[]	0	[]	0	[]	0	[]	0	[]	0	[]	0	[]	0	[]	0	[]
11061	T4	mobD.2a	117.0	58049.0	58165.0	-	+	gRNA7	58165	58195	TTATTCCACCTAATCATTTCAAGATATTGAA	phage-gRNA-11062	-0.8083245998785930	Not Fit	0	[]	0	[]	0	[]	0	[]	0	[]	0	[]	0	[]	0	[]	0	[]	0	[]	0	[]	0	[]	0	[]	0	[]	0	[]	0	[]
11062	T4	mobD.3	195.0	58155.0	58349.0	-	+	gRNA1	58319	58349	TGATTTTTTCAAACTGTTCGCGTGTTAGCAT	phage-gRNA-11063	0.1884134555361640	Not Fit	0	[]	0	[]	0	[]	0	[]	0	[]	0	[]	0	[]	0	[]	0	[]	0	[]	0	[]	0	[]	0	[]	0	[]	0	[]	0	[]
11064	T4	mobD.3	195.0	58155.0	58349.0	-	+	gRNA3	58329	58359	AAACTGTTCGCGTGTTAGCATACTTAAACTC	phage-gRNA-11065	0.5365197327945550	Not Fit	0	[]	0	[]	0	[]	0	[]	0	[]	0	[]	0	[]	0	[]	0	[]	0	[]	0	[]	0	[]	0	[]	0	[]	0	[]	0	[]
11065	T4	mobD.3	195.0	58155.0	58349.0	-	+	gRNA4	58334	58364	GTTCGCGTGTTAGCATACTTAAACTCTCGTA	phage-gRNA-11066	-1.264975990240940	Not Fit	0	[]	0	[]	0	[]	0	[]	0	[]	0	[]	0	[]	0	[]	0	[]	0	[]	0	[]	0	[]	0	[]	0	[]	0	[]	0	[]
11066	T4	mobD.3	195.0	58155.0	58349.0	-	+	gRNA5	58339	58369	CGTGTTAGCATACTTAAACTCTCGTATTATG	phage-gRNA-11067	-0.8603162246608290	Not Fit	0	[]	0	[]	0	[]	0	[]	0	[]	0	[]	0	[]	0	[]	0	[]	0	[]	0	[]	0	[]	0	[]	0	[]	0	[]	0	[]
11067	T4	mobD.3	195.0	58155.0	58349.0	-	+	gRNA6	58344	58374	TAGCATACTTAAACTCTCGTATTATGATCGA	phage-gRNA-11068	-0.5147332706474850	Not Fit	0	[]	0	[]	0	[]	0	[]	0	[]	0	[]	0	[]	0	[]	0	[]	0	[]	0	[]	0	[]	0	[]	0	[]	0	[]	0	[]
11068	T4	mobD.3	195.0	58155.0	58349.0	-	+	gRNA7	58349	58379	TACTTAAACTCTCGTATTATGATCGATAATT	phage-gRNA-11069	-0.1439851451534220	Not Fit	0	[]	0	[]	0	[]	0	[]	0	[]	0	[]	0	[]	0	[]	0	[]	0	[]	0	[]	0	[]	0	[]	0	[]	0	[]	0	[]
11069	T4	mobD.4	183.0	58352.0	58534.0	-	+	gRNA1	58504	58534	TAATTTTATCCGCTTGTTCGATACTAATCAT	phage-gRNA-11070	-0.3899609710197350	Not Fit	0	[]	0	[]	0	[]	0	[]	0	[]	0	[]	0	[]	0	[]	0	[]	0	[]	0	[]	0	[]	0	[]	0	[]	0	[]	0	[]
11070	T4	mobD.4	183.0	58352.0	58534.0	-	+	gRNA2	58509	58539	TTATCCGCTTGTTCGATACTAATCATTATTC	phage-gRNA-11071	-0.250033259095533	Not Fit	0	[]	0	[]	0	[]	0	[]	0	[]	0	[]	0	[]	0	[]	0	[]	0	[]	0	[]	0	[]	0	[]	0	[]	0	[]	0	[]
11071	T4	mobD.4	183.0	58352.0	58534.0	-	+	gRNA3	58514	58544	CGCTTGTTCGATACTAATCATTATTCCACCA	phage-gRNA-11072	0.0700120142164474	Not Fit	0	[]	0	[]	0	[]	0	[]	0	[]	0	[]	0	[]	0	[]	0	[]	0	[]	0	[]	0	[]	0	[]	0	[]	0	[]	0	[]
11072	T4	mobD.4	183.0	58352.0	58534.0	-	+	gRNA4	58519	58549	GTTCGATACTAATCATTATTCCACCACATAT	phage-gRNA-11073	-1.0089025939191600	Not Fit	0	[]	0	[]	0	[]	0	[]	0	[]	0	[]	0	[]	0	[]	0	[]	0	[]	0	[]	0	[]	0	[]	0	[]	0	[]	0	[]
11074	T4	mobD.4	183.0	58352.0	58534.0	-	+	gRNA6	58529	58559	AATCATTATTCCACCACATATGAAAGAGAGA	phage-gRNA-11075	-0.9640696810259250	Not Fit	0	[]	0	[]	0	[]	0	[]	0	[]	0	[]	0	[]	0	[]	0	[]	0	[]	0	[]	0	[]	0	[]	0	[]	0	[]	0	[]
11075	T4	mobD.4	183.0	58352.0	58534.0	-	+	gRNA7	58534	58564	TTATTCCACCACATATGAAAGAGAGAATATT	phage-gRNA-11076	-0.3688179576170500	Not Fit	0	[]	0	[]	0	[]	0	[]	0	[]	0	[]	0	[]	0	[]	0	[]	0	[]	0	[]	0	[]	0	[]	0	[]	0	[]	0	[]
11076	T4	mobD.5	189.0	58534.0	58722.0	-	+	gRNA1	58692	58722	TTCCTTCTTGATTGAGTGCTTCAATTTTCAT	phage-gRNA-11077	0.3870543673861300	Not Fit	0	[]	0	[]	0	[]	0	[]	0	[]	0	[]	0	[]	0	[]	0	[]	0	[]	0	[]	0	[]	0	[]	0	[]	0	[]	0	[]
11078	T4	mobD.5	189.0	58534.0	58722.0	-	+	gRNA3	58702	58732	ATTGAGTGCTTCAATTTTCATGATGTTCTCC	phage-gRNA-11079	-1.406005709421460	Not Fit	0	[]	0	[]	0	[]	0	[]	0	[]	0	[]	0	[]	0	[]	0	[]	0	[]	0	[]	0	[]	0	[]	0	[]	0	[]	0	[]
11079	T4	mobD.5	189.0	58534.0	58722.0	-	+	gRNA4	58707	58737	GTGCTTCAATTTTCATGATGTTCTCCTCTTT	phage-gRNA-11080	-4.3503825301293300	Not Fit	0	[]	0	[]	0	[]	0	[]	0	[]	0	[]	0	[]	0	[]	0	[]	0	[]	0	[]	0	[]	0	[]	0	[]	0	[]	0	[]
11080	T4	mobD.5	189.0	58534.0	58722.0	-	+	gRNA5	58712	58742	TCAATTTTCATGATGTTCTCCTCTTTATCCG	phage-gRNA-11081	-2.8257216481976400	Not Fit	0	[]	0	[]	0	[]	0	[]	0	[]	0	[]	0	[]	0	[]	0	[]	0	[]	0	[]	0	[]	0	[]	0	[]	0	[]	0	[]
11081	T4	mobD.5	189.0	58534.0	58722.0	-	+	gRNA6	58717	58747	TTTCATGATGTTCTCCTCTTTATCCGATGGT	phage-gRNA-11082	-3.687366055939180	Not Fit	0	[]	0	[]	0	[]	0	[]	0	[]	0	[]	0	[]	1	['e.7']	0	[]	0	[]	0	[]	0	[]	0	[]	0	[]	0	[]	0	[]
11083	T4	rI.-1	387.0	58819.0	59205.0	-	+	gRNA1	59175	59205	TTCCACTTTGTGAAAAGTCGCTGAATTTCAT	phage-gRNA-11084	-1.4234829084696500	Not Fit	0	[]	0	[]	0	[]	0	[]	0	[]	0	[]	0	[]	0	[]	0	[]	0	[]	0	[]	0	[]	0	[]	0	[]	0	[]	0	[]
11084	T4	rI.-1	387.0	58819.0	59205.0	-	+	gRNA2	59180	59210	CTTTGTGAAAAGTCGCTGAATTTCATTCAGT	phage-gRNA-11085	-1.27603383065573	Not Fit	0	[]	0	[]	0	[]	0	[]	0	[]	0	[]	0	[]	0	[]	0	[]	0	[]	0	[]	0	[]	0	[]	0	[]	0	[]	0	[]
11085	T4	rI.-1	387.0	58819.0	59205.0	-	+	gRNA3	59185	59215	TGAAAAGTCGCTGAATTTCATTCAGTCTCCA	phage-gRNA-11086	-0.4584455521410830	Not Fit	0	[]	0	[]	0	[]	0	[]	0	[]	0	[]	0	[]	0	[]	0	[]	0	[]	0	[]	0	[]	0	[]	0	[]	0	[]	0	[]
11086	T4	rI.-1	387.0	58819.0	59205.0	-	+	gRNA4	59190	59220	AGTCGCTGAATTTCATTCAGTCTCCAATTTA	phage-gRNA-11087	-3.9354971617206200	Not Fit	0	[]	0	[]	0	[]	0	[]	0	[]	0	[]	0	[]	0	[]	0	[]	0	[]	0	[]	0	[]	0	[]	0	[]	0	[]	0	[]
11087	T4	rI.-1	387.0	58819.0	59205.0	-	+	gRNA5	59195	59225	CTGAATTTCATTCAGTCTCCAATTTAATGTT	phage-gRNA-11088	-4.080437103856200	Not Fit	0	[]	0	[]	0	[]	0	[]	0	[]	0	[]	0	[]	0	[]	0	[]	0	[]	0	[]	0	[]	0	[]	0	[]	0	[]	0	[]
11088	T4	rI.-1	387.0	58819.0	59205.0	-	+	gRNA6	59200	59230	TTTCATTCAGTCTCCAATTTAATGTTCATAA	phage-gRNA-11089	-1.3377972063918700	Not Fit	0	[]	0	[]	0	[]	0	[]	0	[]	0	[]	0	[]	0	[]	0	[]	0	[]	0	[]	0	[]	0	[]	0	[]	0	[]	0	[]
11089	T4	rI.-1	387.0	58819.0	59205.0	-	+	gRNA7	59205	59235	TTCAGTCTCCAATTTAATGTTCATAATTCTA	phage-gRNA-11090	-0.0279338796225895	Not Fit	0	[]	0	[]	0	[]	0	[]	0	[]	0	[]	0	[]	0	[]	0	[]	0	[]	0	[]	0	[]	0	[]	0	[]	0	[]	0	[]
11098	T4	rI.1	213.0	59508.0	59720.0	-	+	gRNA2	59695	59725	AGTTGCTTTTCAGTTAATTGTAGCATATATA	phage-gRNA-11099	0.4216770116766900	Not Fit	0	[]	0	[]	0	[]	0	[]	0	[]	0	[]	0	[]	0	[]	0	[]	0	[]	0	[]	0	[]	0	[]	0	[]	0	[]	0	[]
11099	T4	rI.1	213.0	59508.0	59720.0	-	+	gRNA3	59700	59730	CTTTTCAGTTAATTGTAGCATATATACCCCT	phage-gRNA-11100	-1.2463101849581800	Not Fit	0	[]	0	[]	0	[]	0	[]	0	[]	0	[]	0	[]	0	[]	0	[]	0	[]	0	[]	0	[]	0	[]	0	[]	0	[]	0	[]
11100	T4	rI.1	213.0	59508.0	59720.0	-	+	gRNA4	59705	59735	CAGTTAATTGTAGCATATATACCCCTTTAGT	phage-gRNA-11101	0.0842628457772587	Not Fit	0	[]	0	[]	0	[]	0	[]	0	[]	0	[]	0	[]	0	[]	0	[]	0	[]	0	[]	0	[]	0	[]	0	[]	0	[]	0	[]
11102	T4	rI.1	213.0	59508.0	59720.0	-	+	gRNA6	59715	59745	TAGCATATATACCCCTTTAGTTAGATAAACC	phage-gRNA-11103	0.4650407485602430	Not Fit	0	[]	0	[]	0	[]	0	[]	0	[]	0	[]	0	[]	0	[]	0	[]	0	[]	0	[]	0	[]	0	[]	0	[]	0	[]	0	[]
11103	T4	rI.1	213.0	59508.0	59720.0	-	+	gRNA7	59720	59750	TATATACCCCTTTAGTTAGATAAACCTATTT	phage-gRNA-11104	0.8610390781921630	Not Fit	0	[]	0	[]	0	[]	0	[]	0	[]	0	[]	0	[]	0	[]	0	[]	0	[]	0	[]	0	[]	0	[]	0	[]	0	[]	0	[]
11104	T4	tk	582.0	59763.0	60344.0	-	+	gRNA1	60314	60344	TTGCTGCATAAGTAAAAATTAAACTCGCCAT	phage-gRNA-11105	0.6955728031901010	Not Fit	0	[]	0	[]	0	[]	0	[]	0	[]	0	[]	0	[]	0	[]	0	[]	0	[]	0	[]	0	[]	0	[]	0	[]	0	[]	0	[]
11106	T4	tk	582.0	59763.0	60344.0	-	+	gRNA3	60324	60354	AGTAAAAATTAAACTCGCCATCTTAGTCCTT	phage-gRNA-11107	0.2080708765325260	Not Fit	0	[]	0	[]	0	[]	0	[]	0	[]	0	[]	0	[]	0	[]	0	[]	0	[]	0	[]	0	[]	0	[]	0	[]	0	[]	0	[]
11107	T4	tk	582.0	59763.0	60344.0	-	+	gRNA4	60329	60359	AAATTAAACTCGCCATCTTAGTCCTTAGTTA	phage-gRNA-11108	0.7333781551944060	Not Fit	0	[]	0	[]	0	[]	0	[]	0	[]	0	[]	0	[]	0	[]	0	[]	0	[]	0	[]	0	[]	0	[]	0	[]	0	[]	0	[]
11109	T4	tk	582.0	59763.0	60344.0	-	+	gRNA6	60339	60369	CGCCATCTTAGTCCTTAGTTAAATTTTCTAA	phage-gRNA-11110	-1.0061411938884700	Not Fit	0	[]	0	[]	0	[]	0	[]	0	[]	0	[]	0	[]	0	[]	0	[]	0	[]	0	[]	0	[]	0	[]	0	[]	0	[]	0	[]
11110	T4	tk	582.0	59763.0	60344.0	-	+	gRNA7	60344	60374	TCTTAGTCCTTAGTTAAATTTTCTAAATATG	phage-gRNA-11111	-0.0999590984943452	Not Fit	0	[]	0	[]	0	[]	0	[]	0	[]	0	[]	0	[]	0	[]	0	[]	0	[]	0	[]	0	[]	0	[]	0	[]	0	[]	0	[]
11111	T4	tk.1	189.0	60346.0	60534.0	-	+	gRNA1	60504	60534	ATATTTCGTTCTTTTGTTCGCGAGTAATCAT	phage-gRNA-11112	0.5632941492731010	Not Fit	0	[]	0	[]	0	[]	0	[]	0	[]	0	[]	0	[]	0	[]	0	[]	0	[]	0	[]	0	[]	0	[]	0	[]	0	[]	0	[]
11112	T4	tk.1	189.0	60346.0	60534.0	-	+	gRNA2	60509	60539	TCGTTCTTTTGTTCGCGAGTAATCATAAGGA	phage-gRNA-11113	-0.3884772143361540	Not Fit	0	[]	0	[]	0	[]	0	[]	0	[]	0	[]	0	[]	0	[]	0	[]	0	[]	0	[]	0	[]	0	[]	0	[]	0	[]	0	[]
11113	T4	tk.1	189.0	60346.0	60534.0	-	+	gRNA3	60514	60544	CTTTTGTTCGCGAGTAATCATAAGGAATTTA	phage-gRNA-11114	0.2661374491638150	Not Fit	0	[]	0	[]	0	[]	0	[]	0	[]	0	[]	0	[]	0	[]	0	[]	0	[]	0	[]	0	[]	0	[]	0	[]	0	[]	0	[]
11114	T4	tk.1	189.0	60346.0	60534.0	-	+	gRNA4	60519	60549	GTTCGCGAGTAATCATAAGGAATTTATATAA	phage-gRNA-11115	-1.8062402920502900	Not Fit	0	[]	0	[]	0	[]	0	[]	0	[]	0	[]	0	[]	0	[]	0	[]	0	[]	0	[]	0	[]	0	[]	0	[]	0	[]	0	[]
11116	T4	tk.1	189.0	60346.0	60534.0	-	+	gRNA6	60529	60559	AATCATAAGGAATTTATATAATCAATGAGTT	phage-gRNA-11117	-1.0773217706627200	Not Fit	0	[]	0	[]	0	[]	0	[]	0	[]	0	[]	0	[]	0	[]	0	[]	0	[]	0	[]	0	[]	0	[]	0	[]	0	[]	0	[]
11117	T4	tk.1	189.0	60346.0	60534.0	-	+	gRNA7	60534	60564	TAAGGAATTTATATAATCAATGAGTTCTTGT	phage-gRNA-11118	0.9679368041417990	Not Fit	0	[]	0	[]	0	[]	0	[]	0	[]	0	[]	0	[]	0	[]	0	[]	0	[]	0	[]	0	[]	0	[]	0	[]	0	[]	0	[]
11119	T4	tk.2	186.0	60531.0	60716.0	-	+	gRNA2	60691	60721	TCTTTTTGTTCTTTGCTTAAACTCATAACCA	phage-gRNA-11120	-1.3149198829011100	Not Fit	0	[]	0	[]	0	[]	0	[]	0	[]	0	[]	0	[]	0	[]	0	[]	0	[]	0	[]	0	[]	0	[]	0	[]	0	[]	0	[]
11120	T4	tk.2	186.0	60531.0	60716.0	-	+	gRNA3	60696	60726	TTGTTCTTTGCTTAAACTCATAACCATGTCA	phage-gRNA-11121	-1.4158319104610700	Not Fit	0	[]	0	[]	0	[]	0	[]	0	[]	0	[]	0	[]	0	[]	0	[]	0	[]	0	[]	0	[]	0	[]	0	[]	0	[]	0	[]
11121	T4	tk.2	186.0	60531.0	60716.0	-	+	gRNA4	60701	60731	CTTTGCTTAAACTCATAACCATGTCACCTTT	phage-gRNA-11122	-1.4484137683984700	Not Fit	0	[]	0	[]	0	[]	0	[]	0	[]	0	[]	0	[]	0	[]	0	[]	0	[]	0	[]	0	[]	0	[]	0	[]	0	[]	0	[]
11122	T4	tk.2	186.0	60531.0	60716.0	-	+	gRNA5	60706	60736	CTTAAACTCATAACCATGTCACCTTTAAGCA	phage-gRNA-11123	-0.4860280121477750	Not Fit	0	[]	0	[]	0	[]	0	[]	0	[]	0	[]	0	[]	0	[]	0	[]	0	[]	0	[]	0	[]	0	[]	0	[]	0	[]	0	[]
11123	T4	tk.2	186.0	60531.0	60716.0	-	+	gRNA6	60711	60741	ACTCATAACCATGTCACCTTTAAGCAGTATT	phage-gRNA-11124	-0.6274312993153370	Not Fit	0	[]	0	[]	0	[]	0	[]	0	[]	0	[]	0	[]	0	[]	0	[]	0	[]	0	[]	0	[]	0	[]	0	[]	0	[]	0	[]
11124	T4	tk.2	186.0	60531.0	60716.0	-	+	gRNA7	60716	60746	TAACCATGTCACCTTTAAGCAGTATTCTTCT	phage-gRNA-11125	0.2461228968845970	Not Fit	0	[]	0	[]	0	[]	0	[]	0	[]	0	[]	0	[]	0	[]	0	[]	0	[]	0	[]	0	[]	0	[]	0	[]	0	[]	0	[]
11125	T4	tk.3	213.0	60713.0	60925.0	-	+	gRNA1	60895	60925	GGTCATATGGATGTGGATAATGTATATTCAT	phage-gRNA-11126	-0.9125509957200930	Not Fit	0	[]	0	[]	0	[]	0	[]	0	[]	0	[]	0	[]	0	[]	0	[]	0	[]	0	[]	0	[]	0	[]	0	[]	0	[]	0	[]
11126	T4	tk.3	213.0	60713.0	60925.0	-	+	gRNA2	60900	60930	TATGGATGTGGATAATGTATATTCATAATAA	phage-gRNA-11127	-0.1122352118530000	Not Fit	0	[]	0	[]	0	[]	0	[]	0	[]	0	[]	0	[]	0	[]	0	[]	0	[]	0	[]	0	[]	0	[]	0	[]	0	[]	0	[]
11127	T4	tk.3	213.0	60713.0	60925.0	-	+	gRNA3	60905	60935	ATGTGGATAATGTATATTCATAATAATGGTT	phage-gRNA-11128	-0.2077589508819040	Not Fit	0	[]	0	[]	0	[]	0	[]	0	[]	0	[]	0	[]	0	[]	0	[]	0	[]	0	[]	0	[]	0	[]	0	[]	0	[]	0	[]
11128	T4	tk.3	213.0	60713.0	60925.0	-	+	gRNA4	60910	60940	GATAATGTATATTCATAATAATGGTTCCCAA	phage-gRNA-11129	0.9937666212199870	Not Fit	0	[]	0	[]	0	[]	0	[]	0	[]	0	[]	0	[]	0	[]	0	[]	0	[]	0	[]	0	[]	0	[]	0	[]	0	[]	0	[]
11129	T4	tk.3	213.0	60713.0	60925.0	-	+	gRNA5	60915	60945	TGTATATTCATAATAATGGTTCCCAATCAAC	phage-gRNA-11130	-0.462834732065519	Not Fit	0	[]	0	[]	0	[]	0	[]	0	[]	0	[]	0	[]	0	[]	0	[]	0	[]	0	[]	0	[]	0	[]	0	[]	0	[]	0	[]
11130	T4	tk.3	213.0	60713.0	60925.0	-	+	gRNA6	60920	60950	ATTCATAATAATGGTTCCCAATCAACAATCA	phage-gRNA-11131	-1.05973111433533	Not Fit	0	[]	0	[]	0	[]	0	[]	0	[]	0	[]	0	[]	0	[]	0	[]	0	[]	0	[]	0	[]	0	[]	0	[]	0	[]	0	[]
11133	T4	tk.4	468.0	60922.0	61389.0	-	+	gRNA2	61364	61394	TCGCCCTTGATATATTTTACAATCATCTAGT	phage-gRNA-11134	-0.5997040545188770	Not Fit	0	[]	0	[]	0	[]	0	[]	0	[]	0	[]	0	[]	0	[]	0	[]	0	[]	0	[]	0	[]	0	[]	0	[]	0	[]	0	[]
11134	T4	tk.4	468.0	60922.0	61389.0	-	+	gRNA3	61369	61399	CTTGATATATTTTACAATCATCTAGTACTCA	phage-gRNA-11135	-0.3865225223002250	Not Fit	0	[]	0	[]	0	[]	0	[]	0	[]	0	[]	0	[]	0	[]	0	[]	0	[]	0	[]	0	[]	0	[]	0	[]	0	[]	0	[]
11135	T4	tk.4	468.0	60922.0	61389.0	-	+	gRNA4	61374	61404	TATATTTTACAATCATCTAGTACTCAATCCT	phage-gRNA-11136	-0.9594137019678940	Not Fit	0	[]	0	[]	0	[]	0	[]	0	[]	0	[]	0	[]	0	[]	0	[]	0	[]	0	[]	0	[]	0	[]	0	[]	0	[]	0	[]
11136	T4	tk.4	468.0	60922.0	61389.0	-	+	gRNA5	61379	61409	TTTACAATCATCTAGTACTCAATCCTCGATT	phage-gRNA-11137	-0.7746484785111780	Not Fit	0	[]	0	[]	0	[]	0	[]	0	[]	0	[]	0	[]	0	[]	0	[]	0	[]	0	[]	0	[]	0	[]	0	[]	0	[]	0	[]
11137	T4	tk.4	468.0	60922.0	61389.0	-	+	gRNA6	61384	61414	AATCATCTAGTACTCAATCCTCGATTATAAG	phage-gRNA-11138	-0.8254209466949540	Not Fit	0	[]	0	[]	0	[]	0	[]	0	[]	0	[]	0	[]	0	[]	0	[]	0	[]	0	[]	0	[]	0	[]	0	[]	0	[]	0	[]
11138	T4	tk.4	468.0	60922.0	61389.0	-	+	gRNA7	61389	61419	TCTAGTACTCAATCCTCGATTATAAGAATCT	phage-gRNA-11139	0.3801376945320560	Not Fit	0	[]	0	[]	0	[]	0	[]	0	[]	0	[]	0	[]	0	[]	0	[]	0	[]	0	[]	0	[]	0	[]	0	[]	0	[]	0	[]
11153	T4	regB	462.0	62279.0	62740.0	-	+	gRNA1	62710	62740	GACGGATAAAAACTTCTGTATTGATAGTCAT	phage-gRNA-11154	0.8776668140424670	Not Fit	0	[]	0	[]	0	[]	0	[]	0	[]	0	[]	0	[]	0	[]	0	[]	0	[]	0	[]	0	[]	0	[]	0	[]	0	[]	0	[]
11154	T4	regB	462.0	62279.0	62740.0	-	+	gRNA2	62715	62745	ATAAAAACTTCTGTATTGATAGTCATGTTAT	phage-gRNA-11155	0.6617070682649890	Not Fit	0	[]	0	[]	0	[]	0	[]	0	[]	0	[]	0	[]	0	[]	0	[]	0	[]	0	[]	0	[]	0	[]	0	[]	0	[]	0	[]
11155	T4	regB	462.0	62279.0	62740.0	-	+	gRNA3	62720	62750	AACTTCTGTATTGATAGTCATGTTATTCTCC	phage-gRNA-11156	-1.6265859655765200	Not Fit	0	[]	0	[]	0	[]	0	[]	0	[]	0	[]	0	[]	0	[]	0	[]	0	[]	0	[]	0	[]	0	[]	0	[]	0	[]	0	[]
11156	T4	regB	462.0	62279.0	62740.0	-	+	gRNA4	62725	62755	CTGTATTGATAGTCATGTTATTCTCCTCTTA	phage-gRNA-11157	-0.6394863603345080	Not Fit	0	[]	0	[]	0	[]	0	[]	0	[]	0	[]	0	[]	0	[]	0	[]	0	[]	0	[]	0	[]	0	[]	0	[]	0	[]	0	[]
11157	T4	regB	462.0	62279.0	62740.0	-	+	gRNA5	62730	62760	TTGATAGTCATGTTATTCTCCTCTTAACTGA	phage-gRNA-11158	-3.980920506062520	Not Fit	0	[]	0	[]	0	[]	0	[]	0	[]	0	[]	0	[]	0	[]	0	[]	0	[]	0	[]	0	[]	0	[]	0	[]	0	[]	1	['racC']
11158	T4	regB	462.0	62279.0	62740.0	-	+	gRNA6	62735	62765	AGTCATGTTATTCTCCTCTTAACTGATAGAA	phage-gRNA-11159	-2.1400709287612800	Not Fit	0	[]	0	[]	0	[]	0	[]	0	[]	0	[]	0	[]	0	[]	0	[]	0	[]	0	[]	0	[]	0	[]	0	[]	0	[]	0	[]
11159	T4	regB	462.0	62279.0	62740.0	-	+	gRNA7	62740	62770	TGTTATTCTCCTCTTAACTGATAGAAAAATT	phage-gRNA-11160	0.6540745884057230	Not Fit	0	[]	0	[]	0	[]	0	[]	0	[]	0	[]	0	[]	0	[]	0	[]	0	[]	0	[]	0	[]	0	[]	0	[]	0	[]	0	[]
11160	T4	vs.3	279.0	62800.0	63078.0	-	+	gRNA1	63048	63078	CATAACCAAACCCTGCGCTTAATTGAGCCAT	phage-gRNA-11161	-0.3285217138246970	Not Fit	0	[]	0	[]	0	[]	0	[]	0	[]	0	[]	0	[]	0	[]	0	[]	0	[]	0	[]	0	[]	0	[]	0	[]	0	[]	0	[]
11161	T4	vs.3	279.0	62800.0	63078.0	-	+	gRNA2	63053	63083	CCAAACCCTGCGCTTAATTGAGCCATTAGTA	phage-gRNA-11162	-1.460396668292670	Not Fit	0	[]	0	[]	0	[]	0	[]	0	[]	0	[]	0	[]	0	[]	0	[]	0	[]	0	[]	0	[]	0	[]	0	[]	0	[]	0	[]
11162	T4	vs.3	279.0	62800.0	63078.0	-	+	gRNA3	63058	63088	CCCTGCGCTTAATTGAGCCATTAGTATTTTT	phage-gRNA-11163	-0.8840591860593420	Not Fit	0	[]	0	[]	0	[]	0	[]	0	[]	0	[]	0	[]	0	[]	0	[]	0	[]	0	[]	0	[]	0	[]	0	[]	0	[]	0	[]
11163	T4	vs.3	279.0	62800.0	63078.0	-	+	gRNA4	63063	63093	CGCTTAATTGAGCCATTAGTATTTTTCCTCT	phage-gRNA-11164	0.3319178606128570	Not Fit	0	[]	0	[]	0	[]	0	[]	0	[]	0	[]	0	[]	0	[]	0	[]	0	[]	0	[]	0	[]	0	[]	0	[]	0	[]	0	[]
11164	T4	vs.3	279.0	62800.0	63078.0	-	+	gRNA5	63068	63098	AATTGAGCCATTAGTATTTTTCCTCTGGTTG	phage-gRNA-11165	-1.8239830924907700	Not Fit	0	[]	0	[]	0	[]	0	[]	0	[]	0	[]	0	[]	0	[]	0	[]	0	[]	0	[]	0	[]	0	[]	0	[]	0	[]	0	[]
11165	T4	vs.3	279.0	62800.0	63078.0	-	+	gRNA6	63073	63103	AGCCATTAGTATTTTTCCTCTGGTTGGAACA	phage-gRNA-11166	-0.8312428700094530	Not Fit	0	[]	0	[]	0	[]	0	[]	0	[]	0	[]	0	[]	0	[]	0	[]	0	[]	0	[]	1	['aceF']	0	[]	0	[]	0	[]	1	['aceF']
11166	T4	vs.3	279.0	62800.0	63078.0	-	+	gRNA7	63078	63108	TTAGTATTTTTCCTCTGGTTGGAACACTGCA	phage-gRNA-11167	0.9845267292470850	Not Fit	0	[]	0	[]	0	[]	0	[]	0	[]	0	[]	0	[]	0	[]	0	[]	0	[]	0	[]	0	[]	0	[]	0	[]	0	[]	0	[]
11167	T4	vs.4	267.0	63078.0	63344.0	-	+	gRNA1	63314	63344	GTGGTTTATAACCCTTAATATCTTCAATCAT	phage-gRNA-11168	-1.7577358472459100	Not Fit	0	[]	0	[]	0	[]	0	[]	0	[]	0	[]	0	[]	0	[]	0	[]	0	[]	0	[]	0	[]	0	[]	0	[]	0	[]	0	[]
11168	T4	vs.4	267.0	63078.0	63344.0	-	+	gRNA2	63319	63349	TTATAACCCTTAATATCTTCAATCATATTTG	phage-gRNA-11169	0.8658060094455910	Not Fit	0	[]	0	[]	0	[]	0	[]	0	[]	0	[]	0	[]	0	[]	0	[]	0	[]	0	[]	0	[]	0	[]	0	[]	0	[]	0	[]
11169	T4	vs.4	267.0	63078.0	63344.0	-	+	gRNA3	63324	63354	ACCCTTAATATCTTCAATCATATTTGACTTC	phage-gRNA-11170	-1.054837699984880	Not Fit	0	[]	0	[]	0	[]	0	[]	0	[]	0	[]	0	[]	0	[]	0	[]	0	[]	0	[]	0	[]	0	[]	0	[]	0	[]	0	[]
11170	T4	vs.4	267.0	63078.0	63344.0	-	+	gRNA4	63329	63359	TAATATCTTCAATCATATTTGACTTCCTCAC	phage-gRNA-11171	-0.6199779134616430	Not Fit	0	[]	0	[]	0	[]	0	[]	0	[]	0	[]	0	[]	0	[]	0	[]	0	[]	0	[]	0	[]	0	[]	0	[]	0	[]	0	[]
11171	T4	vs.4	267.0	63078.0	63344.0	-	+	gRNA5	63334	63364	TCTTCAATCATATTTGACTTCCTCACCAGTA	phage-gRNA-11172	0.7578743295996250	Not Fit	0	[]	0	[]	0	[]	0	[]	0	[]	0	[]	0	[]	0	[]	0	[]	0	[]	0	[]	0	[]	0	[]	0	[]	0	[]	0	[]
11172	T4	vs.4	267.0	63078.0	63344.0	-	+	gRNA6	63339	63369	AATCATATTTGACTTCCTCACCAGTACATAA	phage-gRNA-11173	-0.3057754329050440	Not Fit	0	[]	0	[]	0	[]	0	[]	0	[]	0	[]	0	[]	0	[]	0	[]	0	[]	0	[]	0	[]	0	[]	0	[]	0	[]	0	[]
11173	T4	vs.4	267.0	63078.0	63344.0	-	+	gRNA7	63344	63374	TATTTGACTTCCTCACCAGTACATAATACGT	phage-gRNA-11174	0.6083686242319650	Not Fit	0	[]	0	[]	0	[]	0	[]	0	[]	0	[]	0	[]	0	[]	0	[]	0	[]	0	[]	0	[]	0	[]	0	[]	0	[]	0	[]
11174	T4	vs.5	177.0	63381.0	63557.0	-	+	gRNA1	63527	63557	CTTCAGAACCTTCAATAATTATCTTTGCCAT	phage-gRNA-11175	-0.9086092127148200	Not Fit	0	[]	0	[]	0	[]	0	[]	0	[]	0	[]	0	[]	0	[]	0	[]	0	[]	0	[]	0	[]	0	[]	0	[]	0	[]	0	[]
11175	T4	vs.5	177.0	63381.0	63557.0	-	+	gRNA2	63532	63562	GAACCTTCAATAATTATCTTTGCCATTACAA	phage-gRNA-11176	0.3205336112437170	Not Fit	0	[]	0	[]	0	[]	0	[]	0	[]	0	[]	0	[]	0	[]	0	[]	0	[]	0	[]	0	[]	0	[]	0	[]	0	[]	1	['murQ']
11176	T4	vs.5	177.0	63381.0	63557.0	-	+	gRNA3	63537	63567	TTCAATAATTATCTTTGCCATTACAAACTTT	phage-gRNA-11177	-0.2641797483958930	Not Fit	0	[]	0	[]	0	[]	0	[]	0	[]	0	[]	0	[]	0	[]	0	[]	0	[]	0	[]	0	[]	0	[]	0	[]	0	[]	0	[]
11178	T4	vs.5	177.0	63381.0	63557.0	-	+	gRNA5	63547	63577	ATCTTTGCCATTACAAACTTTCAGTAAAGGT	phage-gRNA-11179	-0.4252357197725630	Not Fit	0	[]	0	[]	0	[]	0	[]	0	[]	0	[]	0	[]	0	[]	0	[]	0	[]	0	[]	0	[]	0	[]	0	[]	0	[]	0	[]
11179	T4	vs.5	177.0	63381.0	63557.0	-	+	gRNA6	63552	63582	TGCCATTACAAACTTTCAGTAAAGGTACGAG	phage-gRNA-11180	-1.138319242168270	Not Fit	0	[]	0	[]	0	[]	0	[]	0	[]	0	[]	0	[]	0	[]	0	[]	0	[]	0	[]	0	[]	0	[]	0	[]	0	[]	0	[]
11182	T4	vs.6	363.0	63557.0	63919.0	-	+	gRNA2	63894	63924	CCTTCAAGAATTTGATATGCTTTCATATAAA	phage-gRNA-11183	0.1199385702947570	Not Fit	0	[]	0	[]	0	[]	0	[]	0	[]	0	[]	0	[]	0	[]	0	[]	0	[]	0	[]	0	[]	0	[]	0	[]	0	[]	0	[]
11183	T4	vs.6	363.0	63557.0	63919.0	-	+	gRNA3	63899	63929	AAGAATTTGATATGCTTTCATATAAACCTCA	phage-gRNA-11184	0.2281232131175410	Not Fit	0	[]	0	[]	0	[]	0	[]	0	[]	0	[]	0	[]	0	[]	0	[]	0	[]	0	[]	0	[]	0	[]	0	[]	0	[]	0	[]
11184	T4	vs.6	363.0	63557.0	63919.0	-	+	gRNA4	63904	63934	TTTGATATGCTTTCATATAAACCTCAATTAG	phage-gRNA-11185	-0.5635580299782170	Not Fit	0	[]	0	[]	0	[]	0	[]	0	[]	0	[]	0	[]	0	[]	0	[]	0	[]	0	[]	0	[]	0	[]	0	[]	0	[]	0	[]
11186	T4	vs.6	363.0	63557.0	63919.0	-	+	gRNA6	63914	63944	TTTCATATAAACCTCAATTAGAAAATAAATT	phage-gRNA-11187	-1.0282834147908800	Not Fit	0	[]	0	[]	0	[]	0	[]	0	[]	0	[]	0	[]	0	[]	0	[]	0	[]	0	[]	0	[]	0	[]	0	[]	0	[]	0	[]
11187	T4	vs.6	363.0	63557.0	63919.0	-	+	gRNA7	63919	63949	TATAAACCTCAATTAGAAAATAAATTTATCC	phage-gRNA-11188	0.5214904362850420	Not Fit	0	[]	0	[]	0	[]	0	[]	0	[]	0	[]	0	[]	0	[]	0	[]	0	[]	0	[]	0	[]	0	[]	0	[]	0	[]	0	[]
11196	T4	vs.8	660.0	64253.0	64912.0	-	+	gRNA2	64887	64917	ATTACAGGTTGGCGGGAATCCCTCATATAAT	phage-gRNA-11197	-0.4530455605661080	Not Fit	0	[]	0	[]	0	[]	0	[]	0	[]	0	[]	0	[]	0	[]	0	[]	0	[]	0	[]	0	[]	0	[]	0	[]	0	[]	0	[]
11199	T4	vs.8	660.0	64253.0	64912.0	-	+	gRNA5	64902	64932	GAATCCCTCATATAATCATGAGGTCCAGGTT	phage-gRNA-11200	0.802260283568551	Not Fit	0	[]	0	[]	0	[]	0	[]	0	[]	0	[]	0	[]	0	[]	0	[]	0	[]	0	[]	0	[]	0	[]	0	[]	0	[]	0	[]
11200	T4	vs.8	660.0	64253.0	64912.0	-	+	gRNA6	64907	64937	CCTCATATAATCATGAGGTCCAGGTTGTTCC	phage-gRNA-11201	-1.8437557195009500	Not Fit	0	[]	0	[]	0	[]	0	[]	0	[]	0	[]	0	[]	0	[]	0	[]	0	[]	0	[]	0	[]	0	[]	0	[]	0	[]	0	[]
11201	T4	vs.8	660.0	64253.0	64912.0	-	+	gRNA7	64912	64942	TATAATCATGAGGTCCAGGTTGTTCCCTTAT	phage-gRNA-11202	-0.2225182940156170	Not Fit	0	[]	0	[]	0	[]	0	[]	0	[]	0	[]	0	[]	0	[]	0	[]	0	[]	0	[]	0	[]	0	[]	0	[]	0	[]	0	[]
11202	T4	denV	417.0	64939.0	65355.0	-	+	gRNA1	65325	65355	CAGATACTAAAGTAAGGTTGATACGAGTCAT	phage-gRNA-11203	0.3479493599283470	Not Fit	0	[]	0	[]	0	[]	0	[]	0	[]	0	[]	0	[]	0	[]	0	[]	0	[]	0	[]	0	[]	0	[]	0	[]	0	[]	0	[]
11203	T4	denV	417.0	64939.0	65355.0	-	+	gRNA2	65330	65360	ACTAAAGTAAGGTTGATACGAGTCATTTTAG	phage-gRNA-11204	-0.9384625776986290	Not Fit	0	[]	0	[]	0	[]	0	[]	0	[]	0	[]	0	[]	0	[]	0	[]	0	[]	0	[]	0	[]	0	[]	0	[]	0	[]	0	[]
11204	T4	denV	417.0	64939.0	65355.0	-	+	gRNA3	65335	65365	AGTAAGGTTGATACGAGTCATTTTAGTGTTC	phage-gRNA-11205	-0.4151920023630780	Not Fit	0	[]	0	[]	0	[]	0	[]	0	[]	0	[]	0	[]	0	[]	0	[]	0	[]	0	[]	0	[]	0	[]	0	[]	0	[]	0	[]
11205	T4	denV	417.0	64939.0	65355.0	-	+	gRNA4	65340	65370	GGTTGATACGAGTCATTTTAGTGTTCTCCTG	phage-gRNA-11206	0.6255094556914520	Not Fit	0	[]	0	[]	0	[]	0	[]	0	[]	0	[]	0	[]	0	[]	0	[]	0	[]	0	[]	0	[]	0	[]	0	[]	0	[]	0	[]
11206	T4	denV	417.0	64939.0	65355.0	-	+	gRNA5	65345	65375	ATACGAGTCATTTTAGTGTTCTCCTGTAGTT	phage-gRNA-11207	1.1835551697767000	Not Fit	0	[]	0	[]	0	[]	0	[]	0	[]	0	[]	0	[]	0	[]	0	[]	0	[]	0	[]	0	[]	0	[]	0	[]	0	[]	0	[]
11207	T4	denV	417.0	64939.0	65355.0	-	+	gRNA6	65350	65380	AGTCATTTTAGTGTTCTCCTGTAGTTGATAG	phage-gRNA-11208	-0.52094745165411	Not Fit	0	[]	0	[]	0	[]	0	[]	0	[]	0	[]	0	[]	0	[]	0	[]	0	[]	0	[]	0	[]	0	[]	0	[]	0	[]	0	[]
11208	T4	denV	417.0	64939.0	65355.0	-	+	gRNA7	65355	65385	TTTTAGTGTTCTCCTGTAGTTGATAGGTCTA	phage-gRNA-11209	-0.5456849217401920	Not Fit	0	[]	0	[]	0	[]	0	[]	0	[]	0	[]	0	[]	0	[]	0	[]	0	[]	0	[]	0	[]	0	[]	0	[]	0	[]	0	[]
11209	T4	ipII	303.0	65416.0	65718.0	-	+	gRNA1	65688	65718	CTTCGGCAATAAATTCTTGATATGTTTTCAT	phage-gRNA-11210	-1.4264943095182500	Not Fit	0	[]	0	[]	0	[]	0	[]	1	['ipIII']	1	['ipIII']	1	['ipIII']	1	['ipIII']	0	[]	0	[]	0	[]	0	[]	0	[]	0	[]	0	[]	0	[]
11210	T4	ipII	303.0	65416.0	65718.0	-	+	gRNA2	65693	65723	GCAATAAATTCTTGATATGTTTTCATATGTT	phage-gRNA-11211	-0.8937612990461980	Not Fit	0	[]	0	[]	0	[]	0	[]	1	['ipIII']	1	['ipIII']	1	['ipIII']	1	['ipIII']	0	[]	0	[]	0	[]	0	[]	0	[]	0	[]	0	[]	0	[]
11211	T4	ipII	303.0	65416.0	65718.0	-	+	gRNA3	65698	65728	AAATTCTTGATATGTTTTCATATGTTTCCTT	phage-gRNA-11212	0.2937400367148880	Not Fit	0	[]	0	[]	0	[]	0	[]	1	['ipIII']	1	['ipIII']	3	['61.1', 'ipIII', 'ipI']	3	['61.1', 'ipIII', 'ipI']	0	[]	0	[]	0	[]	0	[]	0	[]	0	[]	0	[]	0	[]
11212	T4	ipII	303.0	65416.0	65718.0	-	+	gRNA4	65703	65733	CTTGATATGTTTTCATATGTTTCCTTTAAAT	phage-gRNA-11213	-1.2222418290264900	Not Fit	0	[]	0	[]	0	[]	0	[]	1	['ipIII']	1	['ipIII']	1	['ipIII']	1	['ipIII']	0	[]	0	[]	0	[]	0	[]	0	[]	0	[]	0	[]	1	['yagK']
11213	T4	ipII	303.0	65416.0	65718.0	-	+	gRNA5	65708	65738	TATGTTTTCATATGTTTCCTTTAAATGTAAA	phage-gRNA-11214	0.875446728325452	Not Fit	0	[]	0	[]	0	[]	0	[]	1	['ipIII']	1	['ipIII']	1	['ipIII']	1	['ipIII']	0	[]	0	[]	0	[]	0	[]	0	[]	0	[]	0	[]	0	[]
11214	T4	ipII	303.0	65416.0	65718.0	-	+	gRNA6	65713	65743	TTTCATATGTTTCCTTTAAATGTAAATATTT	phage-gRNA-11215	-0.7264583654563200	Not Fit	0	[]	0	[]	0	[]	0	[]	1	['ipIII']	1	['ipIII']	1	['ipIII']	1	['ipIII']	0	[]	0	[]	0	[]	0	[]	0	[]	0	[]	0	[]	0	[]
11215	T4	ipII	303.0	65416.0	65718.0	-	+	gRNA7	65718	65748	TATGTTTCCTTTAAATGTAAATATTTTTATT	phage-gRNA-11216	-0.4599241402437580	Not Fit	0	[]	0	[]	0	[]	0	[]	0	[]	0	[]	0	[]	0	[]	0	[]	0	[]	0	[]	0	[]	0	[]	0	[]	0	[]	0	[]
11216	T4	ipIII	582.0	65834.0	66415.0	-	+	gRNA1	66385	66415	CTTCGGCAATAAATTCTTGATATGTTTTCAT	phage-gRNA-11217		Not Fit	0	[]	0	[]	0	[]	0	[]	1	['ipII']	1	['ipII']	1	['ipII']	1	['ipII']	0	[]	0	[]	0	[]	0	[]	0	[]	0	[]	0	[]	0	[]
11217	T4	ipIII	582.0	65834.0	66415.0	-	+	gRNA2	66390	66420	GCAATAAATTCTTGATATGTTTTCATATGTT	phage-gRNA-11218		Not Fit	0	[]	0	[]	0	[]	0	[]	1	['ipII']	1	['ipII']	1	['ipII']	1	['ipII']	0	[]	0	[]	0	[]	0	[]	0	[]	0	[]	0	[]	0	[]
11218	T4	ipIII	582.0	65834.0	66415.0	-	+	gRNA3	66395	66425	AAATTCTTGATATGTTTTCATATGTTTCCTT	phage-gRNA-11219		Not Fit	0	[]	0	[]	0	[]	0	[]	1	['ipII']	1	['ipII']	3	['61.1', 'ipII', 'ipI']	3	['61.1', 'ipII', 'ipI']	0	[]	0	[]	0	[]	0	[]	0	[]	0	[]	0	[]	0	[]
11219	T4	ipIII	582.0	65834.0	66415.0	-	+	gRNA4	66400	66430	CTTGATATGTTTTCATATGTTTCCTTTAAAT	phage-gRNA-11220		Not Fit	0	[]	0	[]	0	[]	0	[]	1	['ipII']	1	['ipII']	1	['ipII']	1	['ipII']	0	[]	0	[]	0	[]	0	[]	0	[]	0	[]	0	[]	1	['yagK']
11220	T4	ipIII	582.0	65834.0	66415.0	-	+	gRNA5	66405	66435	TATGTTTTCATATGTTTCCTTTAAATATTTT	phage-gRNA-11221	-0.3344207157239220	Not Fit	0	[]	0	[]	0	[]	0	[]	1	['ipII']	1	['ipII']	1	['ipII']	1	['ipII']	0	[]	0	[]	0	[]	0	[]	0	[]	0	[]	0	[]	0	[]
11221	T4	ipIII	582.0	65834.0	66415.0	-	+	gRNA6	66410	66440	TTTCATATGTTTCCTTTAAATATTTTAATTA	phage-gRNA-11222	-1.3679141215908900	Not Fit	0	[]	0	[]	0	[]	0	[]	1	['ipII']	1	['ipII']	1	['ipII']	1	['ipII']	0	[]	0	[]	0	[]	0	[]	0	[]	0	[]	0	[]	0	[]
11222	T4	ipIII	582.0	65834.0	66415.0	-	+	gRNA7	66415	66445	TATGTTTCCTTTAAATATTTTAATTAGTAAT	phage-gRNA-11223	-0.7617553975055060	Not Fit	0	[]	0	[]	0	[]	0	[]	0	[]	0	[]	0	[]	0	[]	0	[]	0	[]	0	[]	0	[]	0	[]	0	[]	0	[]	0	[]
11223	T4	e	495.0	66503.0	66997.0	-	+	gRNA1	66967	66997	CATCTATACGTAACATTTCAAATATATTCAT	phage-gRNA-11224	-0.3744992366657330	Not Fit	0	[]	0	[]	0	[]	0	[]	0	[]	0	[]	0	[]	0	[]	0	[]	0	[]	0	[]	0	[]	0	[]	0	[]	0	[]	1	['thiG']
11224	T4	e	495.0	66503.0	66997.0	-	+	gRNA2	66972	67002	ATACGTAACATTTCAAATATATTCATAATAC	phage-gRNA-11225	-0.4628510035429950	Not Fit	0	[]	0	[]	0	[]	0	[]	0	[]	0	[]	0	[]	0	[]	0	[]	0	[]	0	[]	0	[]	0	[]	0	[]	0	[]	0	[]
11225	T4	e	495.0	66503.0	66997.0	-	+	gRNA3	66977	67007	TAACATTTCAAATATATTCATAATACCTCCT	phage-gRNA-11226	-0.1258721972920570	Not Fit	0	[]	0	[]	0	[]	0	[]	0	[]	0	[]	0	[]	1	['modA.2']	0	[]	0	[]	0	[]	0	[]	0	[]	0	[]	0	[]	0	[]
11226	T4	e	495.0	66503.0	66997.0	-	+	gRNA4	66982	67012	TTTCAAATATATTCATAATACCTCCTAAGTA	phage-gRNA-11227	-0.8997270914226210	Not Fit	0	[]	0	[]	0	[]	0	[]	0	[]	0	[]	0	[]	0	[]	0	[]	0	[]	0	[]	0	[]	0	[]	0	[]	0	[]	0	[]
11227	T4	e	495.0	66503.0	66997.0	-	+	gRNA5	66987	67017	AATATATTCATAATACCTCCTAAGTATTTAT	phage-gRNA-11228	0.5630754466210250	Not Fit	0	[]	0	[]	0	[]	0	[]	0	[]	0	[]	0	[]	0	[]	0	[]	0	[]	0	[]	0	[]	0	[]	0	[]	0	[]	0	[]
11228	T4	e	495.0	66503.0	66997.0	-	+	gRNA6	66992	67022	ATTCATAATACCTCCTAAGTATTTATAGAAG	phage-gRNA-11229	-2.273479477358460	Not Fit	0	[]	0	[]	0	[]	0	[]	0	[]	0	[]	0	[]	0	[]	0	[]	0	[]	0	[]	0	[]	0	[]	0	[]	0	[]	0	[]
11230	T4	nudE	456.0	67035.0	67490.0	-	+	gRNA1	67460	67490	CTGATAATGTTTTCATTTTAATTTCCTGCAT	phage-gRNA-11231	-1.2187860475508600	Not Fit	0	[]	0	[]	0	[]	0	[]	0	[]	0	[]	0	[]	0	[]	0	[]	0	[]	0	[]	0	[]	0	[]	0	[]	0	[]	0	[]
11231	T4	nudE	456.0	67035.0	67490.0	-	+	gRNA2	67465	67495	AATGTTTTCATTTTAATTTCCTGCATTCAGT	phage-gRNA-11232	-0.5547834974146250	Not Fit	0	[]	0	[]	0	[]	0	[]	0	[]	0	[]	1	['ipI']	1	['ipI']	0	[]	0	[]	0	[]	0	[]	0	[]	0	[]	0	[]	1	['yceM']
11232	T4	nudE	456.0	67035.0	67490.0	-	+	gRNA3	67470	67500	TTTCATTTTAATTTCCTGCATTCAGTGATAA	phage-gRNA-11233	-1.9216436627478400	Not Fit	0	[]	0	[]	0	[]	0	[]	0	[]	0	[]	0	[]	0	[]	0	[]	0	[]	0	[]	0	[]	0	[]	0	[]	0	[]	0	[]
11234	T4	nudE	456.0	67035.0	67490.0	-	+	gRNA5	67480	67510	ATTTCCTGCATTCAGTGATAAAGTTATTTAA	phage-gRNA-11235	-0.956305542079494	Not Fit	0	[]	0	[]	0	[]	0	[]	0	[]	0	[]	0	[]	0	[]	0	[]	0	[]	0	[]	0	[]	0	[]	0	[]	0	[]	0	[]
11235	T4	nudE	456.0	67035.0	67490.0	-	+	gRNA6	67485	67515	CTGCATTCAGTGATAAAGTTATTTAAATTTT	phage-gRNA-11236	-1.4859148909113100	Not Fit	0	[]	0	[]	0	[]	0	[]	0	[]	0	[]	0	[]	0	[]	0	[]	0	[]	0	[]	0	[]	0	[]	0	[]	0	[]	0	[]
11236	T4	nudE	456.0	67035.0	67490.0	-	+	gRNA7	67490	67520	TTCAGTGATAAAGTTATTTAAATTTTGAGCA	phage-gRNA-11237	-1.3125052668340000	Not Fit	0	[]	0	[]	0	[]	0	[]	0	[]	0	[]	0	[]	0	[]	0	[]	0	[]	0	[]	0	[]	0	[]	0	[]	0	[]	0	[]
11237	T4	e.2	309.0	67652.0	67960.0	-	+	gRNA1	67930	67960	CTAAATCATACCAGCGAGTTTTTAAAATCAT	phage-gRNA-11238	-0.1381968471150570	Not Fit	0	[]	0	[]	0	[]	0	[]	0	[]	0	[]	0	[]	0	[]	0	[]	0	[]	0	[]	0	[]	0	[]	0	[]	0	[]	0	[]
11238	T4	e.2	309.0	67652.0	67960.0	-	+	gRNA2	67935	67965	TCATACCAGCGAGTTTTTAAAATCATTTAAT	phage-gRNA-11239	-1.5057335862704400	Not Fit	0	[]	0	[]	0	[]	0	[]	0	[]	0	[]	0	[]	0	[]	0	[]	0	[]	0	[]	0	[]	0	[]	0	[]	0	[]	0	[]
11239	T4	e.2	309.0	67652.0	67960.0	-	+	gRNA3	67940	67970	CCAGCGAGTTTTTAAAATCATTTAATTTTCC	phage-gRNA-11240	-1.935124319377430	Not Fit	0	[]	0	[]	0	[]	0	[]	0	[]	0	[]	0	[]	0	[]	0	[]	0	[]	0	[]	0	[]	0	[]	0	[]	0	[]	0	[]
11240	T4	e.2	309.0	67652.0	67960.0	-	+	gRNA4	67945	67975	GAGTTTTTAAAATCATTTAATTTTCCTGCAA	phage-gRNA-11241	-1.8420982916703900	Not Fit	0	[]	0	[]	0	[]	0	[]	0	[]	0	[]	0	[]	0	[]	0	[]	0	[]	0	[]	0	[]	0	[]	0	[]	0	[]	0	[]
11241	T4	e.2	309.0	67652.0	67960.0	-	+	gRNA5	67950	67980	TTTAAAATCATTTAATTTTCCTGCAATCAAT	phage-gRNA-11242	0.0774667393065486	Not Fit	0	[]	0	[]	0	[]	0	[]	0	[]	0	[]	0	[]	0	[]	0	[]	0	[]	0	[]	0	[]	0	[]	0	[]	0	[]	0	[]
11242	T4	e.2	309.0	67652.0	67960.0	-	+	gRNA6	67955	67985	AATCATTTAATTTTCCTGCAATCAATCACAA	phage-gRNA-11243	-1.422794915453290	Not Fit	0	[]	0	[]	0	[]	0	[]	0	[]	0	[]	0	[]	0	[]	0	[]	0	[]	0	[]	0	[]	0	[]	0	[]	0	[]	0	[]
11243	T4	e.2	309.0	67652.0	67960.0	-	+	gRNA7	67960	67990	TTTAATTTTCCTGCAATCAATCACAAACTCT	phage-gRNA-11244	-0.8962411927190710	Not Fit	0	[]	0	[]	0	[]	0	[]	0	[]	0	[]	0	[]	0	[]	0	[]	0	[]	0	[]	0	[]	0	[]	0	[]	0	[]	0	[]
11244	T4	e.3	363.0	67957.0	68319.0	-	+	gRNA1	68289	68319	ATTTGACTTTATTTAGCTTTGGCTTTTGCAT	phage-gRNA-11245	-1.7471791353994400	Not Fit	0	[]	0	[]	0	[]	0	[]	0	[]	0	[]	0	[]	0	[]	0	[]	0	[]	0	[]	0	[]	0	[]	0	[]	0	[]	0	[]
11245	T4	e.3	363.0	67957.0	68319.0	-	+	gRNA2	68294	68324	ACTTTATTTAGCTTTGGCTTTTGCATCGTGA	phage-gRNA-11246	0.1468275305265580	Not Fit	0	[]	0	[]	0	[]	0	[]	0	[]	0	[]	0	[]	0	[]	0	[]	0	[]	0	[]	0	[]	0	[]	0	[]	0	[]	0	[]
11246	T4	e.3	363.0	67957.0	68319.0	-	+	gRNA3	68299	68329	ATTTAGCTTTGGCTTTTGCATCGTGATTCCT	phage-gRNA-11247	-0.2336244192219570	Not Fit	0	[]	0	[]	0	[]	0	[]	0	[]	0	[]	0	[]	0	[]	0	[]	0	[]	0	[]	0	[]	0	[]	0	[]	0	[]	0	[]
11249	T4	e.3	363.0	67957.0	68319.0	-	+	gRNA6	68314	68344	TTGCATCGTGATTCCTTAACAAATTTCATAA	phage-gRNA-11250	-1.333456618506640	Not Fit	0	[]	0	[]	0	[]	0	[]	0	[]	0	[]	0	[]	0	[]	0	[]	0	[]	0	[]	0	[]	0	[]	0	[]	0	[]	0	[]
11251	T4	e.4	393.0	68301.0	68693.0	-	+	gRNA1	68663	68693	TACTTGGAAGGTATAGTGATGGCTTTGACAT	phage-gRNA-11252	0.3785426700170840	Not Fit	0	[]	0	[]	0	[]	0	[]	0	[]	0	[]	0	[]	0	[]	0	[]	0	[]	0	[]	0	[]	0	[]	0	[]	0	[]	0	[]
11253	T4	e.4	393.0	68301.0	68693.0	-	+	gRNA3	68673	68703	GTATAGTGATGGCTTTGACATATTCTCTACA	phage-gRNA-11254	-0.2417722824950990	Not Fit	0	[]	0	[]	0	[]	0	[]	0	[]	0	[]	0	[]	0	[]	0	[]	0	[]	0	[]	0	[]	0	[]	0	[]	0	[]	0	[]
11254	T4	e.4	393.0	68301.0	68693.0	-	+	gRNA4	68678	68708	GTGATGGCTTTGACATATTCTCTACATTCCT	phage-gRNA-11255	-0.127566109823593	Not Fit	0	[]	0	[]	0	[]	0	[]	0	[]	0	[]	0	[]	0	[]	0	[]	0	[]	0	[]	0	[]	0	[]	0	[]	0	[]	0	[]
11255	T4	e.4	393.0	68301.0	68693.0	-	+	gRNA5	68683	68713	GGCTTTGACATATTCTCTACATTCCTTAACA	phage-gRNA-11256	0.2390781307810230	Not Fit	0	[]	0	[]	0	[]	0	[]	0	[]	0	[]	0	[]	0	[]	0	[]	0	[]	0	[]	0	[]	0	[]	0	[]	0	[]	0	[]
11256	T4	e.4	393.0	68301.0	68693.0	-	+	gRNA6	68688	68718	TGACATATTCTCTACATTCCTTAACAAATTT	phage-gRNA-11257	0.7535262895746030	Not Fit	0	[]	0	[]	0	[]	0	[]	0	[]	0	[]	0	[]	0	[]	0	[]	0	[]	0	[]	0	[]	0	[]	0	[]	1	['ybaM']	1	['ybaM']
11257	T4	e.4	393.0	68301.0	68693.0	-	+	gRNA7	68693	68723	TATTCTCTACATTCCTTAACAAATTTTTCTA	phage-gRNA-11258	-0.6148566259021610	Not Fit	0	[]	0	[]	0	[]	0	[]	0	[]	0	[]	0	[]	0	[]	0	[]	0	[]	0	[]	0	[]	0	[]	0	[]	0	[]	0	[]
11258	T4	e.5	609.0	68662.0	69270.0	-	+	gRNA1	69240	69270	ACATTGAATTGAAATCACTTTGCATTTTCAT	phage-gRNA-11259	-0.7964904623363100	Not Fit	0	[]	0	[]	0	[]	0	[]	0	[]	0	[]	0	[]	0	[]	0	[]	0	[]	0	[]	0	[]	0	[]	0	[]	0	[]	0	[]
11259	T4	e.5	609.0	68662.0	69270.0	-	+	gRNA2	69245	69275	GAATTGAAATCACTTTGCATTTTCATTCCTA	phage-gRNA-11260	-1.490488223169370	Not Fit	0	[]	0	[]	0	[]	0	[]	0	[]	0	[]	0	[]	0	[]	0	[]	0	[]	0	[]	0	[]	0	[]	0	[]	0	[]	0	[]
11260	T4	e.5	609.0	68662.0	69270.0	-	+	gRNA3	69250	69280	GAAATCACTTTGCATTTTCATTCCTATTTAC	phage-gRNA-11261	-0.7716449824547830	Not Fit	0	[]	0	[]	0	[]	0	[]	0	[]	0	[]	0	[]	0	[]	0	[]	0	[]	0	[]	0	[]	0	[]	0	[]	0	[]	0	[]
11261	T4	e.5	609.0	68662.0	69270.0	-	+	gRNA4	69255	69285	CACTTTGCATTTTCATTCCTATTTACTCCAA	phage-gRNA-11262	0.4721738260080590	Not Fit	0	[]	0	[]	0	[]	0	[]	0	[]	0	[]	0	[]	0	[]	0	[]	0	[]	0	[]	0	[]	0	[]	0	[]	0	[]	0	[]
11263	T4	e.5	609.0	68662.0	69270.0	-	+	gRNA6	69265	69295	TTTCATTCCTATTTACTCCAAGTAATAGGGG	phage-gRNA-11264	-1.6370732137429300	Not Fit	0	[]	0	[]	0	[]	0	[]	0	[]	0	[]	0	[]	0	[]	0	[]	0	[]	0	[]	0	[]	0	[]	0	[]	0	[]	0	[]
11264	T4	e.5	609.0	68662.0	69270.0	-	+	gRNA7	69270	69300	TTCCTATTTACTCCAAGTAATAGGGGCCGAA	phage-gRNA-11265	0.1411692033721070	Not Fit	0	[]	0	[]	0	[]	0	[]	0	[]	0	[]	0	[]	0	[]	0	[]	0	[]	0	[]	0	[]	0	[]	0	[]	0	[]	0	[]
11266	T4	e.6	594.0	69312.0	69905.0	-	+	gRNA2	69880	69910	TCAACAATTTTCTTCAGTGTGTTCATAGTAT	phage-gRNA-11267	0.2716902911439350	Not Fit	0	[]	0	[]	0	[]	0	[]	0	[]	0	[]	0	[]	0	[]	0	[]	0	[]	0	[]	0	[]	0	[]	0	[]	0	[]	0	[]
11267	T4	e.6	594.0	69312.0	69905.0	-	+	gRNA3	69885	69915	AATTTTCTTCAGTGTGTTCATAGTATTTCCT	phage-gRNA-11268	-0.0551019474522004	Not Fit	0	[]	0	[]	0	[]	0	[]	0	[]	0	[]	0	[]	0	[]	0	[]	0	[]	0	[]	0	[]	0	[]	0	[]	1	['elbB']	1	['elbB']
11268	T4	e.6	594.0	69312.0	69905.0	-	+	gRNA4	69890	69920	TCTTCAGTGTGTTCATAGTATTTCCTTAGGT	phage-gRNA-11269	0.3903644466013720	Not Fit	0	[]	0	[]	0	[]	0	[]	0	[]	0	[]	0	[]	0	[]	0	[]	0	[]	0	[]	0	[]	0	[]	0	[]	0	[]	0	[]
11269	T4	e.6	594.0	69312.0	69905.0	-	+	gRNA5	69895	69925	AGTGTGTTCATAGTATTTCCTTAGGTTGGTA	phage-gRNA-11270	0.3551979255176490	Not Fit	0	[]	0	[]	0	[]	0	[]	0	[]	0	[]	0	[]	0	[]	0	[]	0	[]	0	[]	0	[]	0	[]	0	[]	0	[]	0	[]
11270	T4	e.6	594.0	69312.0	69905.0	-	+	gRNA6	69900	69930	GTTCATAGTATTTCCTTAGGTTGGTATAATT	phage-gRNA-11271	-1.0851168976764800	Not Fit	0	[]	0	[]	0	[]	0	[]	0	[]	0	[]	0	[]	0	[]	0	[]	0	[]	0	[]	0	[]	0	[]	0	[]	0	[]	0	[]
11271	T4	e.6	594.0	69312.0	69905.0	-	+	gRNA7	69905	69935	TAGTATTTCCTTAGGTTGGTATAATTAGATA	phage-gRNA-11272	1.168680003638080	Not Fit	0	[]	0	[]	0	[]	0	[]	0	[]	0	[]	0	[]	0	[]	0	[]	0	[]	0	[]	0	[]	0	[]	0	[]	0	[]	0	[]
11272	T4	e.7	336.0	69968.0	70303.0	-	+	gRNA1	70273	70303	TACAAAAAGCTTTACTAAAGTTACGTTTCAT	phage-gRNA-11273	0.5571825848874970	Not Fit	0	[]	0	[]	0	[]	0	[]	0	[]	0	[]	0	[]	0	[]	0	[]	0	[]	0	[]	0	[]	0	[]	0	[]	0	[]	0	[]
11273	T4	e.7	336.0	69968.0	70303.0	-	+	gRNA2	70278	70308	AAAGCTTTACTAAAGTTACGTTTCATAATGT	phage-gRNA-11274	-1.4543558326345000	Not Fit	0	[]	0	[]	0	[]	0	[]	0	[]	0	[]	0	[]	0	[]	0	[]	0	[]	0	[]	0	[]	0	[]	0	[]	0	[]	0	[]
11274	T4	e.7	336.0	69968.0	70303.0	-	+	gRNA3	70283	70313	TTTACTAAAGTTACGTTTCATAATGTTTTCC	phage-gRNA-11275	-1.160294428909420	Not Fit	0	[]	0	[]	0	[]	0	[]	0	[]	0	[]	0	[]	0	[]	0	[]	0	[]	0	[]	0	[]	0	[]	0	[]	0	[]	0	[]
11275	T4	e.7	336.0	69968.0	70303.0	-	+	gRNA4	70288	70318	TAAAGTTACGTTTCATAATGTTTTCCTCATT	phage-gRNA-11276	-0.595688068645658	Not Fit	0	[]	0	[]	0	[]	0	[]	0	[]	0	[]	0	[]	0	[]	0	[]	0	[]	0	[]	0	[]	0	[]	0	[]	0	[]	0	[]
11276	T4	e.7	336.0	69968.0	70303.0	-	+	gRNA5	70293	70323	TTACGTTTCATAATGTTTTCCTCATTTGTAT	phage-gRNA-11277	1.4858520349795400	Not Fit	0	[]	0	[]	0	[]	0	[]	0	[]	0	[]	0	[]	0	[]	0	[]	0	[]	0	[]	0	[]	0	[]	0	[]	1	['yfjS']	2	['yafY', 'yfjS']
11277	T4	e.7	336.0	69968.0	70303.0	-	+	gRNA6	70298	70328	TTTCATAATGTTTTCCTCATTTGTATAGGCT	phage-gRNA-11278	-1.5807399248125100	Not Fit	0	[]	0	[]	0	[]	0	[]	0	[]	0	[]	0	[]	1	['mobD.5']	0	[]	0	[]	0	[]	0	[]	0	[]	0	[]	0	[]	0	[]
11278	T4	e.7	336.0	69968.0	70303.0	-	+	gRNA7	70303	70333	TAATGTTTTCCTCATTTGTATAGGCTCATAA	phage-gRNA-11279	0.3483098999198380	Not Fit	0	[]	0	[]	0	[]	0	[]	0	[]	0	[]	0	[]	1	['cd.2']	0	[]	0	[]	0	[]	0	[]	0	[]	0	[]	0	[]	1	['tsx']
11279	T4	e.8	264.0	70360.0	70623.0	-	+	gRNA1	70593	70623	AGAAGTTGAAAAGTTCACCGTAATTATCCAT	phage-gRNA-11280	-1.1220515156886800	Not Fit	0	[]	0	[]	0	[]	0	[]	0	[]	0	[]	0	[]	0	[]	0	[]	0	[]	0	[]	0	[]	0	[]	0	[]	0	[]	0	[]
11280	T4	e.8	264.0	70360.0	70623.0	-	+	gRNA2	70598	70628	TTGAAAAGTTCACCGTAATTATCCATTTTAT	phage-gRNA-11281	-0.900780503559103	Not Fit	0	[]	0	[]	0	[]	0	[]	0	[]	0	[]	0	[]	0	[]	0	[]	0	[]	0	[]	0	[]	0	[]	0	[]	0	[]	0	[]
11282	T4	e.8	264.0	70360.0	70623.0	-	+	gRNA4	70608	70638	CACCGTAATTATCCATTTTATTCTCCAAGTT	phage-gRNA-11283	-1.846803682333940	Not Fit	0	[]	0	[]	0	[]	0	[]	0	[]	0	[]	0	[]	0	[]	0	[]	0	[]	0	[]	0	[]	0	[]	0	[]	0	[]	0	[]
11283	T4	e.8	264.0	70360.0	70623.0	-	+	gRNA5	70613	70643	TAATTATCCATTTTATTCTCCAAGTTATTTT	phage-gRNA-11284	0.942465184133698	Not Fit	0	[]	0	[]	0	[]	0	[]	0	[]	0	[]	0	[]	0	[]	0	[]	0	[]	0	[]	0	[]	0	[]	0	[]	0	[]	0	[]
11284	T4	e.8	264.0	70360.0	70623.0	-	+	gRNA6	70618	70648	ATCCATTTTATTCTCCAAGTTATTTTCTGTA	phage-gRNA-11285	-1.788009589161500	Not Fit	0	[]	0	[]	0	[]	0	[]	0	[]	0	[]	0	[]	0	[]	0	[]	0	[]	0	[]	0	[]	0	[]	0	[]	0	[]	0	[]
11285	T4	e.8	264.0	70360.0	70623.0	-	+	gRNA7	70623	70653	TTTTATTCTCCAAGTTATTTTCTGTATCAGT	phage-gRNA-11286	-0.4990087003110980	Not Fit	0	[]	0	[]	0	[]	0	[]	0	[]	0	[]	0	[]	0	[]	0	[]	0	[]	0	[]	0	[]	0	[]	0	[]	0	[]	0	[]
11286	T4	segB	666.0	71253.0	71918.0	-	+	gRNA1	71888	71918	TATTTGTTATTTTATAAGTGTAATAGAACAT	phage-gRNA-11287	-0.2140987307091420	Not Fit	0	[]	0	[]	0	[]	0	[]	0	[]	0	[]	0	[]	0	[]	0	[]	0	[]	0	[]	0	[]	0	[]	0	[]	0	[]	0	[]
11287	T4	segB	666.0	71253.0	71918.0	-	+	gRNA2	71893	71923	GTTATTTTATAAGTGTAATAGAACATAAATA	phage-gRNA-11288	-1.1383988467961700	Not Fit	0	[]	0	[]	0	[]	0	[]	0	[]	0	[]	0	[]	0	[]	0	[]	0	[]	0	[]	0	[]	0	[]	0	[]	0	[]	0	[]
11288	T4	segB	666.0	71253.0	71918.0	-	+	gRNA3	71898	71928	TTTATAAGTGTAATAGAACATAAATATCTCC	phage-gRNA-11289	-1.61623246144487	Not Fit	0	[]	0	[]	0	[]	0	[]	0	[]	0	[]	0	[]	0	[]	0	[]	0	[]	0	[]	0	[]	0	[]	0	[]	0	[]	0	[]
11289	T4	segB	666.0	71253.0	71918.0	-	+	gRNA4	71903	71933	AAGTGTAATAGAACATAAATATCTCCTATTT	phage-gRNA-11290	-0.913905427618122	Not Fit	0	[]	0	[]	0	[]	0	[]	0	[]	0	[]	0	[]	0	[]	0	[]	0	[]	0	[]	0	[]	0	[]	0	[]	0	[]	0	[]
11290	T4	segB	666.0	71253.0	71918.0	-	+	gRNA5	71908	71938	TAATAGAACATAAATATCTCCTATTTCTAAG	phage-gRNA-11291	0.3691765985182540	Not Fit	0	[]	0	[]	0	[]	0	[]	0	[]	0	[]	0	[]	0	[]	0	[]	0	[]	0	[]	0	[]	0	[]	0	[]	0	[]	0	[]
11291	T4	segB	666.0	71253.0	71918.0	-	+	gRNA6	71913	71943	GAACATAAATATCTCCTATTTCTAAGAGTAT	phage-gRNA-11292	0.5219241339067680	Not Fit	0	[]	0	[]	0	[]	0	[]	0	[]	0	[]	0	[]	0	[]	0	[]	0	[]	0	[]	0	[]	0	[]	0	[]	0	[]	0	[]
11293	T4	trna.2	288.0	72628.0	72915.0	-	+	gRNA1	72885	72915	CAACGGATGATACTTTCGCATAAAGAATCAT	phage-gRNA-11294	-0.1272161229788480	Not Fit	0	[]	0	[]	0	[]	0	[]	0	[]	0	[]	0	[]	0	[]	0	[]	0	[]	0	[]	0	[]	0	[]	0	[]	0	[]	0	[]
11295	T4	trna.2	288.0	72628.0	72915.0	-	+	gRNA3	72895	72925	TACTTTCGCATAAAGAATCATCATCAACCTC	phage-gRNA-11296	1.398173899701610	Not Fit	0	[]	0	[]	0	[]	0	[]	0	[]	0	[]	0	[]	0	[]	0	[]	0	[]	0	[]	0	[]	0	[]	0	[]	0	[]	0	[]
11296	T4	trna.2	288.0	72628.0	72915.0	-	+	gRNA4	72900	72930	TCGCATAAAGAATCATCATCAACCTCTATCA	phage-gRNA-11297	-1.724208546572490	Not Fit	0	[]	0	[]	0	[]	0	[]	0	[]	0	[]	0	[]	0	[]	0	[]	0	[]	0	[]	0	[]	0	[]	0	[]	0	[]	0	[]
11298	T4	trna.2	288.0	72628.0	72915.0	-	+	gRNA6	72910	72940	AATCATCATCAACCTCTATCAACAATAGCAT	phage-gRNA-11299	-2.1589495542752400	Not Fit	0	[]	0	[]	0	[]	0	[]	0	[]	0	[]	0	[]	0	[]	0	[]	0	[]	0	[]	0	[]	0	[]	0	[]	0	[]	0	[]
11300	T4	trna.3	411.0	72918.0	73328.0	-	+	gRNA1	73298	73328	CGGCATAAACATAATATTCGTTAATACTCAT	phage-gRNA-11301	0.4417019363049890	Not Fit	0	[]	0	[]	0	[]	0	[]	0	[]	0	[]	0	[]	0	[]	0	[]	0	[]	0	[]	0	[]	0	[]	0	[]	0	[]	0	[]
11302	T4	trna.3	411.0	72918.0	73328.0	-	+	gRNA3	73308	73338	ATAATATTCGTTAATACTCATTTATTCACCT	phage-gRNA-11303	-1.607551784629310	Not Fit	0	[]	0	[]	0	[]	0	[]	0	[]	0	[]	0	[]	0	[]	0	[]	0	[]	0	[]	0	[]	0	[]	0	[]	0	[]	0	[]
11303	T4	trna.3	411.0	72918.0	73328.0	-	+	gRNA4	73313	73343	ATTCGTTAATACTCATTTATTCACCTTTAGA	phage-gRNA-11304	-3.489657041257580	Not Fit	0	[]	0	[]	0	[]	0	[]	0	[]	0	[]	0	[]	0	[]	0	[]	0	[]	0	[]	0	[]	0	[]	0	[]	0	[]	0	[]
11304	T4	trna.3	411.0	72918.0	73328.0	-	+	gRNA5	73318	73348	TTAATACTCATTTATTCACCTTTAGAAATTT	phage-gRNA-11305	1.686153383176260	Not Fit	0	[]	0	[]	0	[]	0	[]	0	[]	0	[]	0	[]	0	[]	0	[]	0	[]	0	[]	0	[]	0	[]	0	[]	0	[]	0	[]
11305	T4	trna.3	411.0	72918.0	73328.0	-	+	gRNA6	73323	73353	ACTCATTTATTCACCTTTAGAAATTTTATCC	phage-gRNA-11306	-1.1327483544021800	Not Fit	0	[]	0	[]	0	[]	0	[]	0	[]	0	[]	0	[]	0	[]	0	[]	0	[]	0	[]	0	[]	0	[]	0	[]	0	[]	0	[]
11306	T4	trna.3	411.0	72918.0	73328.0	-	+	gRNA7	73328	73358	TTTATTCACCTTTAGAAATTTTATCCATAAC	phage-gRNA-11307	-0.9222385869914300	Not Fit	0	[]	0	[]	0	[]	0	[]	0	[]	0	[]	0	[]	0	[]	0	[]	0	[]	0	[]	0	[]	0	[]	0	[]	0	[]	0	[]
11308	T4	trna.4	186.0	73329.0	73514.0	-	+	gRNA2	73489	73519	TTTCGAATTAATTCACAGCGTTTCATTTTAT	phage-gRNA-11309	-2.0159151266211700	Not Fit	0	[]	0	[]	0	[]	0	[]	0	[]	0	[]	0	[]	0	[]	0	[]	0	[]	0	[]	0	[]	0	[]	0	[]	0	[]	0	[]
11309	T4	trna.4	186.0	73329.0	73514.0	-	+	gRNA3	73494	73524	AATTAATTCACAGCGTTTCATTTTATTCTCC	phage-gRNA-11310	0.2939956151377580	Not Fit	0	[]	0	[]	0	[]	0	[]	0	[]	0	[]	0	[]	0	[]	0	[]	0	[]	0	[]	0	[]	0	[]	0	[]	0	[]	0	[]
11310	T4	trna.4	186.0	73329.0	73514.0	-	+	gRNA4	73499	73529	ATTCACAGCGTTTCATTTTATTCTCCTCAGT	phage-gRNA-11311	-2.2610223340067300	Not Fit	0	[]	0	[]	0	[]	0	[]	0	[]	0	[]	0	[]	0	[]	0	[]	0	[]	0	[]	0	[]	0	[]	0	[]	0	[]	0	[]
11311	T4	trna.4	186.0	73329.0	73514.0	-	+	gRNA5	73504	73534	CAGCGTTTCATTTTATTCTCCTCAGTAGTTG	phage-gRNA-11312	-0.8085801685143370	Not Fit	0	[]	0	[]	0	[]	0	[]	0	[]	0	[]	0	[]	0	[]	0	[]	0	[]	0	[]	0	[]	0	[]	0	[]	0	[]	0	[]
11312	T4	trna.4	186.0	73329.0	73514.0	-	+	gRNA6	73509	73539	TTTCATTTTATTCTCCTCAGTAGTTGATAGG	phage-gRNA-11313	-0.8147133076612200	Not Fit	0	[]	0	[]	0	[]	0	[]	0	[]	1	['motB.2']	2	['motB.2', '30.8']	4	['motB.2', 'sp', '30.8', 'frd.1']	0	[]	0	[]	0	[]	0	[]	0	[]	0	[]	0	[]	0	[]
11313	T4	trna.4	186.0	73329.0	73514.0	-	+	gRNA7	73514	73544	TTTTATTCTCCTCAGTAGTTGATAGGGTAAT	phage-gRNA-11314	0.3257670384073370	Not Fit	0	[]	0	[]	0	[]	0	[]	0	[]	0	[]	0	[]	1	['motB.2']	0	[]	0	[]	0	[]	0	[]	0	[]	0	[]	0	[]	0	[]
11314	T4	ipI	288.0	73591.0	73878.0	-	+	gRNA1	73848	73878	TTGTAGAAGTAAATTCTTTAAATGTTTTCAT	phage-gRNA-11315	-0.7053493007881270	Not Fit	0	[]	0	[]	0	[]	0	[]	0	[]	0	[]	0	[]	0	[]	0	[]	0	[]	0	[]	0	[]	0	[]	0	[]	0	[]	0	[]
11315	T4	ipI	288.0	73591.0	73878.0	-	+	gRNA2	73853	73883	GAAGTAAATTCTTTAAATGTTTTCATTTTTA	phage-gRNA-11316	-1.1658193893886200	Not Fit	0	[]	0	[]	0	[]	0	[]	0	[]	0	[]	0	[]	0	[]	0	[]	0	[]	0	[]	0	[]	0	[]	0	[]	0	[]	0	[]
11316	T4	ipI	288.0	73591.0	73878.0	-	+	gRNA3	73858	73888	AAATTCTTTAAATGTTTTCATTTTTATTTTC	phage-gRNA-11317	0.1902874539242090	Not Fit	0	[]	0	[]	0	[]	0	[]	1	['61.1']	1	['61.1']	3	['61.1', 'ipII', 'ipIII']	3	['61.1', 'ipII', 'ipIII']	0	[]	0	[]	0	[]	0	[]	0	[]	0	[]	0	[]	0	[]
11317	T4	ipI	288.0	73591.0	73878.0	-	+	gRNA4	73863	73893	CTTTAAATGTTTTCATTTTTATTTTCCTAAT	phage-gRNA-11318	-1.6195816360644000	Not Fit	0	[]	0	[]	0	[]	0	[]	0	[]	0	[]	1	['61.1']	1	['61.1']	0	[]	0	[]	0	[]	0	[]	0	[]	0	[]	0	[]	0	[]
11318	T4	ipI	288.0	73591.0	73878.0	-	+	gRNA5	73868	73898	AATGTTTTCATTTTTATTTTCCTAATTAATT	phage-gRNA-11319	-1.1849106374592600	Not Fit	0	[]	0	[]	0	[]	0	[]	0	[]	0	[]	1	['nudE']	1	['nudE']	0	[]	0	[]	0	[]	0	[]	0	[]	0	[]	0	[]	1	['ldtB']
11319	T4	ipI	288.0	73591.0	73878.0	-	+	gRNA6	73873	73903	TTTCATTTTTATTTTCCTAATTAATTTTGAT	phage-gRNA-11320	-1.946319436401490	Not Fit	0	[]	0	[]	0	[]	0	[]	0	[]	0	[]	0	[]	1	['frd.2']	0	[]	0	[]	0	[]	0	[]	0	[]	0	[]	0	[]	0	[]
11320	T4	ipI	288.0	73591.0	73878.0	-	+	gRNA7	73878	73908	TTTTTATTTTCCTAATTAATTTTGATGAGGT	phage-gRNA-11321	1.5287088346395100	Not Fit	0	[]	0	[]	0	[]	0	[]	0	[]	0	[]	0	[]	0	[]	0	[]	0	[]	0	[]	0	[]	0	[]	0	[]	0	[]	0	[]
11321	T4	57B	459.0	73952.0	74410.0	-	+	gRNA1	74380	74410	GACCCGTTGAAAAGTCTTTAAATTCCATCAT	phage-gRNA-11322	0.5759964282136660	Not Fit	0	[]	0	[]	0	[]	0	[]	0	[]	0	[]	0	[]	0	[]	0	[]	0	[]	0	[]	0	[]	0	[]	0	[]	0	[]	0	[]
11322	T4	57B	459.0	73952.0	74410.0	-	+	gRNA2	74385	74415	GTTGAAAAGTCTTTAAATTCCATCATTCTTC	phage-gRNA-11323	-0.0212129695601316	Not Fit	0	[]	0	[]	0	[]	0	[]	0	[]	0	[]	0	[]	0	[]	0	[]	0	[]	0	[]	0	[]	0	[]	0	[]	0	[]	0	[]
11323	T4	57B	459.0	73952.0	74410.0	-	+	gRNA3	74390	74420	AAAGTCTTTAAATTCCATCATTCTTCATCTT	phage-gRNA-11324	-0.2112660883147570	Not Fit	0	[]	0	[]	0	[]	0	[]	0	[]	0	[]	0	[]	0	[]	0	[]	0	[]	0	[]	0	[]	0	[]	0	[]	0	[]	0	[]
11324	T4	57B	459.0	73952.0	74410.0	-	+	gRNA4	74395	74425	CTTTAAATTCCATCATTCTTCATCTTTTGCT	phage-gRNA-11325	-0.1137195221363060	Not Fit	0	[]	0	[]	0	[]	0	[]	0	[]	0	[]	0	[]	0	[]	0	[]	0	[]	0	[]	0	[]	0	[]	0	[]	0	[]	0	[]
11325	T4	57B	459.0	73952.0	74410.0	-	+	gRNA5	74400	74430	AATTCCATCATTCTTCATCTTTTGCTTCATC	phage-gRNA-11326	0.8478663862064650	Not Fit	0	[]	0	[]	0	[]	0	[]	0	[]	0	[]	0	[]	1	['nrdG']	0	[]	0	[]	0	[]	0	[]	0	[]	0	[]	0	[]	0	[]
11326	T4	57B	459.0	73952.0	74410.0	-	+	gRNA6	74405	74435	CATCATTCTTCATCTTTTGCTTCATCTGCAG	phage-gRNA-11327	-0.6051084529380240	Not Fit	0	[]	0	[]	0	[]	0	[]	0	[]	0	[]	0	[]	0	[]	0	[]	0	[]	0	[]	0	[]	0	[]	0	[]	0	[]	0	[]
11327	T4	57B	459.0	73952.0	74410.0	-	+	gRNA7	74410	74440	TTCTTCATCTTTTGCTTCATCTGCAGATTCA	phage-gRNA-11328	-1.098823390622400	Not Fit	0	[]	0	[]	0	[]	0	[]	0	[]	0	[]	0	[]	0	[]	0	[]	0	[]	0	[]	0	[]	0	[]	0	[]	0	[]	0	[]
11363	T4	53	591.0	77385.0	77975.0	+	-	gRNA1	77385	77415	ATTCAATCGGATCAAAAAATGTAAAGAGCAT	phage-gRNA-11364	-0.1765516832254530	Not Fit	0	[]	0	[]	0	[]	0	[]	0	[]	0	[]	0	[]	0	[]	0	[]	0	[]	0	[]	0	[]	0	[]	0	[]	0	[]	0	[]
11369	T4	53	591.0	77385.0	77975.0	+	-	gRNA7	77355	77385	TGGGCCCTCCTGTTTATAAATATATTATCTA	phage-gRNA-11370	1.7483825907249300	Not Fit	0	[]	0	[]	0	[]	0	[]	0	[]	0	[]	0	[]	0	[]	0	[]	0	[]	0	[]	0	[]	0	[]	0	[]	0	[]	0	[]
11370	T4	5	1728.0	77959.0	79686.0	+	-	gRNA1	77959	77989	ACCAATTAAGGTTATTACTTATCATTTCCAT	phage-gRNA-11371	0.4097766794954880	Not Fit	0	[]	0	[]	0	[]	0	[]	0	[]	0	[]	0	[]	0	[]	0	[]	0	[]	0	[]	0	[]	0	[]	0	[]	0	[]	0	[]
11372	T4	5	1728.0	77959.0	79686.0	+	-	gRNA3	77949	77979	GTTATTACTTATCATTTCCATAAGATTTCTC	phage-gRNA-11373	-0.0019543847003446	Not Fit	0	[]	0	[]	0	[]	0	[]	0	[]	0	[]	0	[]	0	[]	0	[]	0	[]	0	[]	0	[]	0	[]	0	[]	0	[]	0	[]
11373	T4	5	1728.0	77959.0	79686.0	+	-	gRNA4	77944	77974	TACTTATCATTTCCATAAGATTTCTCCATTA	phage-gRNA-11374	-0.0842447853217927	Not Fit	0	[]	0	[]	0	[]	0	[]	0	[]	0	[]	0	[]	0	[]	0	[]	0	[]	0	[]	0	[]	0	[]	0	[]	0	[]	0	[]
11374	T4	5	1728.0	77959.0	79686.0	+	-	gRNA5	77939	77969	ATCATTTCCATAAGATTTCTCCATTATACGT	phage-gRNA-11375	0.6534617995511500	Not Fit	0	[]	0	[]	0	[]	0	[]	0	[]	0	[]	0	[]	0	[]	0	[]	0	[]	0	[]	0	[]	0	[]	0	[]	0	[]	0	[]
11375	T4	5	1728.0	77959.0	79686.0	+	-	gRNA6	77934	77964	TTCCATAAGATTTCTCCATTATACGTATAAG	phage-gRNA-11376	-1.4274721406944200	Not Fit	0	[]	0	[]	0	[]	0	[]	0	[]	0	[]	0	[]	0	[]	0	[]	0	[]	0	[]	0	[]	0	[]	0	[]	0	[]	0	[]
11376	T4	5	1728.0	77959.0	79686.0	+	-	gRNA7	77929	77959	TAAGATTTCTCCATTATACGTATAAGGTCGT	phage-gRNA-11377	-0.1824321364432220	Not Fit	0	[]	0	[]	0	[]	0	[]	0	[]	0	[]	0	[]	0	[]	0	[]	0	[]	0	[]	0	[]	0	[]	0	[]	0	[]	0	[]
11377	T4	repEB	138.0	77981.0	78118.0	-	+	gRNA1	78088	78118	GTAATGGGTATTCCAACTGAAAAATTACCAT	phage-gRNA-11378	0.1473630095334070	Not Fit	0	[]	0	[]	0	[]	0	[]	0	[]	0	[]	0	[]	0	[]	0	[]	0	[]	0	[]	0	[]	0	[]	0	[]	0	[]	0	[]
11378	T4	repEB	138.0	77981.0	78118.0	-	+	gRNA2	78093	78123	GGGTATTCCAACTGAAAAATTACCATGGATG	phage-gRNA-11379	1.2908645347391500	Not Fit	0	[]	0	[]	0	[]	0	[]	0	[]	0	[]	0	[]	0	[]	0	[]	0	[]	0	[]	0	[]	0	[]	0	[]	0	[]	0	[]
11379	T4	repEB	138.0	77981.0	78118.0	-	+	gRNA3	78098	78128	TTCCAACTGAAAAATTACCATGGATGTCAGT	phage-gRNA-11380	-1.0959393933247200	Not Fit	0	[]	0	[]	0	[]	0	[]	0	[]	0	[]	0	[]	0	[]	0	[]	0	[]	0	[]	0	[]	0	[]	0	[]	0	[]	0	[]
11382	T4	repEB	138.0	77981.0	78118.0	-	+	gRNA6	78113	78143	TACCATGGATGTCAGTTATTCAACCTATAAC	phage-gRNA-11383	-1.0180089412003400	Not Fit	0	[]	0	[]	0	[]	0	[]	0	[]	0	[]	0	[]	0	[]	0	[]	0	[]	0	[]	0	[]	0	[]	0	[]	0	[]	0	[]
11383	T4	repEB	138.0	77981.0	78118.0	-	+	gRNA7	78118	78148	TGGATGTCAGTTATTCAACCTATAACTTCTG	phage-gRNA-11384	0.8371604437126240	Not Fit	0	[]	0	[]	0	[]	0	[]	0	[]	0	[]	0	[]	0	[]	0	[]	0	[]	0	[]	0	[]	0	[]	0	[]	0	[]	0	[]
11384	T4	repEA	153.0	79085.0	79237.0	-	+	gRNA1	79207	79237	CCAACTGGAACTTATGAAGAAGTATCACCAT	phage-gRNA-11385	-1.2454620289237100	Not Fit	0	[]	0	[]	0	[]	0	[]	0	[]	0	[]	0	[]	0	[]	0	[]	0	[]	0	[]	0	[]	0	[]	0	[]	0	[]	0	[]
11385	T4	repEA	153.0	79085.0	79237.0	-	+	gRNA2	79212	79242	TGGAACTTATGAAGAAGTATCACCATCAGGA	phage-gRNA-11386	-1.4731249578187100	Not Fit	0	[]	0	[]	0	[]	0	[]	0	[]	0	[]	0	[]	0	[]	0	[]	0	[]	0	[]	0	[]	0	[]	0	[]	0	[]	0	[]
11386	T4	repEA	153.0	79085.0	79237.0	-	+	gRNA3	79217	79247	CTTATGAAGAAGTATCACCATCAGGAAGAAG	phage-gRNA-11387	-1.3313487852490200	Not Fit	0	[]	0	[]	0	[]	0	[]	0	[]	0	[]	0	[]	0	[]	0	[]	0	[]	0	[]	0	[]	0	[]	0	[]	0	[]	0	[]
11388	T4	repEA	153.0	79085.0	79237.0	-	+	gRNA5	79227	79257	AGTATCACCATCAGGAAGAAGAACAAGAAAA	phage-gRNA-11389	-1.1523745308305200	Not Fit	0	[]	0	[]	0	[]	0	[]	0	[]	0	[]	0	[]	0	[]	0	[]	0	[]	0	[]	0	[]	0	[]	0	[]	0	[]	0	[]
11389	T4	repEA	153.0	79085.0	79237.0	-	+	gRNA6	79232	79262	CACCATCAGGAAGAAGAACAAGAAAAACTGT	phage-gRNA-11390	-0.4496027172691970	Not Fit	0	[]	0	[]	0	[]	0	[]	0	[]	0	[]	0	[]	0	[]	0	[]	0	[]	0	[]	0	[]	0	[]	0	[]	0	[]	0	[]
11390	T4	repEA	153.0	79085.0	79237.0	-	+	gRNA7	79237	79267	TCAGGAAGAAGAACAAGAAAAACTGTTGATA	phage-gRNA-11391	0.2533399072325590	Not Fit	0	[]	0	[]	0	[]	0	[]	0	[]	0	[]	0	[]	0	[]	0	[]	0	[]	0	[]	0	[]	0	[]	0	[]	0	[]	0	[]
11391	T4	5.1	495.0	79721.0	80215.0	+	-	gRNA1	79721	79751	TAAAGGTGACGTCGATAGAAGAACCTTCCAT	phage-gRNA-11392	0.2886658334441820	Not Fit	0	[]	0	[]	0	[]	0	[]	0	[]	0	[]	0	[]	0	[]	0	[]	0	[]	0	[]	0	[]	0	[]	0	[]	0	[]	0	[]
11392	T4	5.1	495.0	79721.0	80215.0	+	-	gRNA2	79716	79746	GTGACGTCGATAGAAGAACCTTCCATGGATT	phage-gRNA-11393	-0.4600091874658490	Not Fit	0	[]	0	[]	0	[]	0	[]	0	[]	0	[]	0	[]	0	[]	0	[]	0	[]	0	[]	0	[]	0	[]	0	[]	0	[]	0	[]
11393	T4	5.1	495.0	79721.0	80215.0	+	-	gRNA3	79711	79741	GTCGATAGAAGAACCTTCCATGGATTCTCCT	phage-gRNA-11394	0.3934704886170760	Not Fit	0	[]	0	[]	0	[]	0	[]	0	[]	0	[]	0	[]	0	[]	0	[]	0	[]	0	[]	0	[]	0	[]	0	[]	0	[]	0	[]
11394	T4	5.1	495.0	79721.0	80215.0	+	-	gRNA4	79706	79736	TAGAAGAACCTTCCATGGATTCTCCTAAATC	phage-gRNA-11395	-1.066482205187160	Not Fit	0	[]	0	[]	0	[]	0	[]	0	[]	0	[]	0	[]	0	[]	0	[]	0	[]	0	[]	0	[]	0	[]	0	[]	0	[]	0	[]
11395	T4	5.1	495.0	79721.0	80215.0	+	-	gRNA5	79701	79731	GAACCTTCCATGGATTCTCCTAAATCAGCGC	phage-gRNA-11396	-0.2056186100667250	Not Fit	0	[]	0	[]	0	[]	0	[]	0	[]	0	[]	0	[]	0	[]	0	[]	0	[]	0	[]	0	[]	0	[]	0	[]	0	[]	0	[]
11396	T4	5.1	495.0	79721.0	80215.0	+	-	gRNA6	79696	79726	TTCCATGGATTCTCCTAAATCAGCGCTCATT	phage-gRNA-11397	-1.0472168904084600	Not Fit	0	[]	0	[]	0	[]	0	[]	0	[]	0	[]	0	[]	0	[]	0	[]	0	[]	0	[]	0	[]	0	[]	0	[]	0	[]	0	[]
11397	T4	5.1	495.0	79721.0	80215.0	+	-	gRNA7	79691	79721	TGGATTCTCCTAAATCAGCGCTCATTGGAAG	phage-gRNA-11398	0.498011556234494	Not Fit	0	[]	0	[]	0	[]	0	[]	0	[]	0	[]	0	[]	0	[]	0	[]	0	[]	0	[]	0	[]	0	[]	0	[]	0	[]	0	[]
11400	T4	segC	423.0	80196.0	80618.0	+	-	gRNA3	80186	80216	TTTATGGTCTTGCATAGGCATATTTTCTCAG	phage-gRNA-11401	0.2501827630155370	Not Fit	0	[]	0	[]	0	[]	0	[]	0	[]	0	[]	0	[]	0	[]	0	[]	0	[]	0	[]	0	[]	0	[]	0	[]	0	[]	0	[]
11401	T4	segC	423.0	80196.0	80618.0	+	-	gRNA4	80181	80211	GGTCTTGCATAGGCATATTTTCTCAGTTTAT	phage-gRNA-11402	-1.8416583173709700	Not Fit	0	[]	0	[]	0	[]	0	[]	0	[]	0	[]	0	[]	0	[]	0	[]	0	[]	0	[]	0	[]	0	[]	0	[]	0	[]	0	[]
11402	T4	segC	423.0	80196.0	80618.0	+	-	gRNA5	80176	80206	TGCATAGGCATATTTTCTCAGTTTATTAGCC	phage-gRNA-11403	0.3566654378630870	Not Fit	0	[]	0	[]	0	[]	0	[]	0	[]	0	[]	0	[]	0	[]	0	[]	0	[]	0	[]	0	[]	0	[]	0	[]	0	[]	0	[]
11403	T4	segC	423.0	80196.0	80618.0	+	-	gRNA6	80171	80201	AGGCATATTTTCTCAGTTTATTAGCCCAACG	phage-gRNA-11404	0.3245693155922500	Not Fit	0	[]	0	[]	0	[]	0	[]	0	[]	0	[]	0	[]	0	[]	0	[]	0	[]	0	[]	0	[]	0	[]	0	[]	0	[]	0	[]
11404	T4	segC	423.0	80196.0	80618.0	+	-	gRNA7	80166	80196	TATTTTCTCAGTTTATTAGCCCAACGACTCC	phage-gRNA-11405	-0.0062313301156686	Not Fit	0	[]	0	[]	0	[]	0	[]	0	[]	0	[]	0	[]	0	[]	0	[]	0	[]	0	[]	0	[]	0	[]	0	[]	0	[]	0	[]
11468	T4	wac	1464.0	92129.0	93592.0	+	-	gRNA1	92129	92159	ATGGTAAGTCATTCAGTACAATATCTGTCAT	phage-gRNA-11469	-1.456093580051290	Not Fit	0	[]	0	[]	0	[]	0	[]	0	[]	0	[]	0	[]	0	[]	0	[]	0	[]	0	[]	0	[]	0	[]	0	[]	0	[]	0	[]
11469	T4	wac	1464.0	92129.0	93592.0	+	-	gRNA2	92124	92154	AAGTCATTCAGTACAATATCTGTCATTCTTT	phage-gRNA-11470	0.1769480228057840	Not Fit	0	[]	0	[]	0	[]	0	[]	0	[]	0	[]	0	[]	0	[]	0	[]	0	[]	0	[]	0	[]	0	[]	0	[]	0	[]	0	[]
11470	T4	wac	1464.0	92129.0	93592.0	+	-	gRNA3	92119	92149	ATTCAGTACAATATCTGTCATTCTTTTACCT	phage-gRNA-11471	-1.093338587293450	Not Fit	0	[]	0	[]	0	[]	0	[]	0	[]	0	[]	0	[]	0	[]	0	[]	0	[]	0	[]	0	[]	0	[]	0	[]	0	[]	0	[]
11471	T4	wac	1464.0	92129.0	93592.0	+	-	gRNA4	92114	92144	GTACAATATCTGTCATTCTTTTACCTTAATT	phage-gRNA-11472	-1.475200982510820	Not Fit	0	[]	0	[]	0	[]	0	[]	0	[]	0	[]	0	[]	0	[]	0	[]	0	[]	0	[]	0	[]	0	[]	0	[]	0	[]	0	[]
11472	T4	wac	1464.0	92129.0	93592.0	+	-	gRNA5	92109	92139	ATATCTGTCATTCTTTTACCTTAATTATGTA	phage-gRNA-11473	-0.8035576234336000	Not Fit	0	[]	0	[]	0	[]	0	[]	0	[]	0	[]	0	[]	0	[]	0	[]	0	[]	0	[]	0	[]	0	[]	0	[]	0	[]	1	['wzc']
11473	T4	wac	1464.0	92129.0	93592.0	+	-	gRNA6	92104	92134	TGTCATTCTTTTACCTTAATTATGTAGTTTA	phage-gRNA-11474	-2.0248786028192900	Not Fit	0	[]	0	[]	0	[]	0	[]	0	[]	0	[]	0	[]	0	[]	0	[]	0	[]	0	[]	0	[]	0	[]	0	[]	0	[]	0	[]
11474	T4	wac	1464.0	92129.0	93592.0	+	-	gRNA7	92099	92129	TTCTTTTACCTTAATTATGTAGTTTAAAGAA	phage-gRNA-11475	-2.92165138659561	Not Fit	0	[]	0	[]	0	[]	0	[]	0	[]	0	[]	0	[]	0	[]	0	[]	0	[]	0	[]	0	[]	0	[]	0	[]	0	[]	0	[]
11503	T4	17	1833.0	96672.0	98504.0	+	-	gRNA1	96672	96702	AATCATTTAATACATTAATCGGTTGTTCCAT	phage-gRNA-11504	-0.7855109743550030	Not Fit	0	[]	0	[]	0	[]	0	[]	0	[]	0	[]	0	[]	0	[]	0	[]	0	[]	0	[]	0	[]	0	[]	0	[]	0	[]	0	[]
11504	T4	17	1833.0	96672.0	98504.0	+	-	gRNA2	96667	96697	TTTAATACATTAATCGGTTGTTCCATTTATC	phage-gRNA-11505	-0.1147174179926160	Not Fit	0	[]	0	[]	0	[]	0	[]	0	[]	0	[]	0	[]	0	[]	0	[]	0	[]	0	[]	0	[]	0	[]	0	[]	0	[]	0	[]
11506	T4	17	1833.0	96672.0	98504.0	+	-	gRNA4	96657	96687	TAATCGGTTGTTCCATTTATCACCTTCTCAC	phage-gRNA-11507	-0.1743682875882920	Not Fit	0	[]	0	[]	0	[]	0	[]	0	[]	0	[]	0	[]	0	[]	0	[]	0	[]	0	[]	0	[]	0	[]	0	[]	0	[]	0	[]
11507	T4	17	1833.0	96672.0	98504.0	+	-	gRNA5	96652	96682	GGTTGTTCCATTTATCACCTTCTCACGAGCT	phage-gRNA-11508	-2.149047044567270	Not Fit	0	[]	0	[]	0	[]	0	[]	0	[]	0	[]	0	[]	0	[]	0	[]	0	[]	0	[]	0	[]	0	[]	0	[]	0	[]	0	[]
11508	T4	17	1833.0	96672.0	98504.0	+	-	gRNA6	96647	96677	TTCCATTTATCACCTTCTCACGAGCTTCTTG	phage-gRNA-11509	-0.9440162361143790	Not Fit	0	[]	0	[]	0	[]	0	[]	0	[]	0	[]	0	[]	0	[]	0	[]	0	[]	0	[]	0	[]	0	[]	0	[]	0	[]	0	[]
11509	T4	17	1833.0	96672.0	98504.0	+	-	gRNA7	96642	96672	TTTATCACCTTCTCACGAGCTTCTTGAGCCT	phage-gRNA-11510	-0.2943070959466890	Not Fit	0	[]	0	[]	0	[]	0	[]	0	[]	0	[]	0	[]	0	[]	0	[]	0	[]	0	[]	0	[]	0	[]	0	[]	0	[]	0	[]
11512	T4	17	1572.0	96933.0	98504.0	+	-	gRNA3	96923	96953	TTTCAAGTTAGGAAGACCCATATACCGAGAT	phage-gRNA-11513	-1.919271622378680	Not Fit	0	[]	0	[]	0	[]	0	[]	0	[]	0	[]	0	[]	0	[]	0	[]	0	[]	0	[]	0	[]	0	[]	0	[]	0	[]	0	[]
11513	T4	17	1572.0	96933.0	98504.0	+	-	gRNA4	96918	96948	AGTTAGGAAGACCCATATACCGAGATCTTTT	phage-gRNA-11514	-0.1226299918926420	Not Fit	0	[]	0	[]	0	[]	0	[]	0	[]	0	[]	0	[]	0	[]	0	[]	0	[]	0	[]	0	[]	0	[]	0	[]	0	[]	0	[]
11514	T4	17	1572.0	96933.0	98504.0	+	-	gRNA5	96913	96943	GGAAGACCCATATACCGAGATCTTTTATTAT	phage-gRNA-11515	-0.0495775369669813	Not Fit	0	[]	0	[]	0	[]	0	[]	0	[]	0	[]	0	[]	0	[]	0	[]	0	[]	0	[]	0	[]	0	[]	0	[]	0	[]	0	[]
11515	T4	17	1572.0	96933.0	98504.0	+	-	gRNA6	96908	96938	ACCCATATACCGAGATCTTTTATTATTCTTA	phage-gRNA-11516	-1.1174655487730400	Not Fit	0	[]	0	[]	0	[]	0	[]	0	[]	0	[]	0	[]	0	[]	0	[]	0	[]	0	[]	0	[]	0	[]	0	[]	0	[]	0	[]
11516	T4	17	1572.0	96933.0	98504.0	+	-	gRNA7	96903	96933	TATACCGAGATCTTTTATTATTCTTATCTTT	phage-gRNA-11517	-2.100274754799630	Not Fit	0	[]	0	[]	0	[]	0	[]	0	[]	0	[]	0	[]	0	[]	0	[]	0	[]	0	[]	0	[]	0	[]	0	[]	0	[]	0	[]
11517	T4	17	1518.0	96987.0	98504.0	+	-	gRNA1	96987	97017	CATCTCGGCATTTTTTCCATTCCTCAACCAT	phage-gRNA-11518	-0.718215921559807	Not Fit	0	[]	0	[]	0	[]	0	[]	0	[]	0	[]	0	[]	0	[]	0	[]	0	[]	0	[]	0	[]	0	[]	0	[]	0	[]	0	[]
11518	T4	17	1518.0	96987.0	98504.0	+	-	gRNA2	96982	97012	CGGCATTTTTTCCATTCCTCAACCATTTCAC	phage-gRNA-11519	-0.2298139023367070	Not Fit	0	[]	0	[]	0	[]	0	[]	0	[]	0	[]	0	[]	0	[]	0	[]	0	[]	0	[]	0	[]	0	[]	0	[]	0	[]	0	[]
11519	T4	17	1518.0	96987.0	98504.0	+	-	gRNA3	96977	97007	TTTTTTCCATTCCTCAACCATTTCACGAGTC	phage-gRNA-11520	-0.4111105343783020	Not Fit	0	[]	0	[]	0	[]	0	[]	0	[]	0	[]	0	[]	0	[]	0	[]	0	[]	0	[]	0	[]	0	[]	0	[]	0	[]	0	[]
11520	T4	17	1518.0	96987.0	98504.0	+	-	gRNA4	96972	97002	TCCATTCCTCAACCATTTCACGAGTCCATTG	phage-gRNA-11521	-0.6344683276008160	Not Fit	0	[]	0	[]	0	[]	0	[]	0	[]	0	[]	0	[]	0	[]	0	[]	0	[]	0	[]	0	[]	0	[]	0	[]	0	[]	0	[]
11522	T4	17	1518.0	96987.0	98504.0	+	-	gRNA6	96962	96992	AACCATTTCACGAGTCCATTGTGTTTTAATA	phage-gRNA-11523	-0.9848565996401080	Not Fit	0	[]	0	[]	0	[]	0	[]	0	[]	0	[]	0	[]	0	[]	0	[]	0	[]	0	[]	0	[]	0	[]	0	[]	0	[]	0	[]
11523	T4	17	1518.0	96987.0	98504.0	+	-	gRNA7	96957	96987	TTTCACGAGTCCATTGTGTTTTAATATTAGC	phage-gRNA-11524	-0.1497781635566350	Not Fit	0	[]	0	[]	0	[]	0	[]	0	[]	0	[]	0	[]	0	[]	0	[]	0	[]	0	[]	0	[]	0	[]	0	[]	0	[]	0	[]
11525	T4	17	1251.0	97254.0	98504.0	+	-	gRNA2	97249	97279	GTACGGTCTAAAACTTCCGCAGACATTGAGC	phage-gRNA-11526	-0.7491178951321940	Not Fit	0	[]	0	[]	0	[]	0	[]	0	[]	0	[]	0	[]	0	[]	0	[]	0	[]	0	[]	0	[]	0	[]	0	[]	0	[]	0	[]
11529	T4	17	1251.0	97254.0	98504.0	+	-	gRNA6	97229	97259	AGACATTGAGCCTTTGTGTGCAAGAATACCT	phage-gRNA-11530	-0.4831114968899680	Not Fit	0	[]	0	[]	0	[]	0	[]	0	[]	0	[]	0	[]	0	[]	0	[]	0	[]	0	[]	0	[]	0	[]	0	[]	0	[]	0	[]
11530	T4	17	1251.0	97254.0	98504.0	+	-	gRNA7	97224	97254	TTGAGCCTTTGTGTGCAAGAATACCTACAGC	phage-gRNA-11531	0.2103115226493840	Not Fit	0	[]	0	[]	0	[]	0	[]	0	[]	0	[]	0	[]	0	[]	0	[]	0	[]	0	[]	0	[]	0	[]	0	[]	0	[]	0	[]
11559	T4	68	426.0	103023.0	103448.0	+	-	gRNA1	103023	103053	CTAATTCATGAGTTTCAGGGATCAGAAGCAT	phage-gRNA-11560	-0.0885088332666983	Not Fit	0	[]	0	[]	0	[]	0	[]	0	[]	0	[]	0	[]	0	[]	0	[]	0	[]	0	[]	0	[]	0	[]	0	[]	0	[]	0	[]
11560	T4	68	426.0	103023.0	103448.0	+	-	gRNA2	103018	103048	TCATGAGTTTCAGGGATCAGAAGCATTATTC	phage-gRNA-11561	0.7811803113703490	Not Fit	0	[]	0	[]	0	[]	0	[]	0	[]	0	[]	0	[]	0	[]	0	[]	0	[]	0	[]	0	[]	0	[]	0	[]	0	[]	0	[]
11561	T4	68	426.0	103023.0	103448.0	+	-	gRNA3	103013	103043	AGTTTCAGGGATCAGAAGCATTATTCATCAT	phage-gRNA-11562	-0.9436353760185910	Not Fit	0	[]	0	[]	0	[]	0	[]	0	[]	0	[]	0	[]	0	[]	0	[]	0	[]	0	[]	0	[]	0	[]	0	[]	0	[]	0	[]
11562	T4	68	426.0	103023.0	103448.0	+	-	gRNA4	103008	103038	CAGGGATCAGAAGCATTATTCATCATCCTCG	phage-gRNA-11563	-0.3670992549690160	Not Fit	0	[]	0	[]	0	[]	0	[]	0	[]	0	[]	0	[]	0	[]	0	[]	0	[]	0	[]	0	[]	0	[]	0	[]	0	[]	0	[]
11563	T4	68	426.0	103023.0	103448.0	+	-	gRNA5	103003	103033	ATCAGAAGCATTATTCATCATCCTCGTCTTC	phage-gRNA-11564	-3.386954223815420	Not Fit	0	[]	0	[]	0	[]	0	[]	0	[]	0	[]	0	[]	0	[]	0	[]	0	[]	0	[]	0	[]	0	[]	0	[]	0	[]	0	[]
11564	T4	68	426.0	103023.0	103448.0	+	-	gRNA6	102998	103028	AAGCATTATTCATCATCCTCGTCTTCGTCAG	phage-gRNA-11565	0.6552343362029800	Not Fit	0	[]	0	[]	0	[]	0	[]	0	[]	0	[]	0	[]	0	[]	0	[]	0	[]	0	[]	0	[]	0	[]	0	[]	0	[]	0	[]
11565	T4	68	426.0	103023.0	103448.0	+	-	gRNA7	102993	103023	TTATTCATCATCCTCGTCTTCGTCAGAGTCT	phage-gRNA-11566	-0.8557373432555460	Not Fit	0	[]	0	[]	0	[]	0	[]	0	[]	0	[]	0	[]	0	[]	0	[]	0	[]	0	[]	0	[]	0	[]	0	[]	0	[]	0	[]
11594	T4	segD	672.0	106561.0	107232.0	-	+	gRNA1	107202	107232	TTTGATATATTAAATATTTCATTTTAAACAT	phage-gRNA-11595	-1.124269042366910	Not Fit	0	[]	0	[]	0	[]	0	[]	0	[]	0	[]	0	[]	0	[]	0	[]	0	[]	0	[]	0	[]	0	[]	0	[]	0	[]	0	[]
11595	T4	segD	672.0	106561.0	107232.0	-	+	gRNA2	107207	107237	TATATTAAATATTTCATTTTAAACATCACTC	phage-gRNA-11596	-1.0329444785973000	Not Fit	0	[]	0	[]	0	[]	0	[]	0	[]	0	[]	0	[]	0	[]	0	[]	0	[]	0	[]	0	[]	0	[]	0	[]	0	[]	0	[]
11596	T4	segD	672.0	106561.0	107232.0	-	+	gRNA3	107212	107242	TAAATATTTCATTTTAAACATCACTCCGTTT	phage-gRNA-11597	0.8283456137869080	Not Fit	0	[]	0	[]	0	[]	0	[]	0	[]	0	[]	0	[]	0	[]	0	[]	0	[]	0	[]	0	[]	0	[]	0	[]	0	[]	0	[]
11600	T4	segD	672.0	106561.0	107232.0	-	+	gRNA7	107232	107262	TCACTCCGTTTGTATATGATTATAATATCAT	phage-gRNA-11601	-1.137291072805370	Not Fit	0	[]	0	[]	0	[]	0	[]	0	[]	0	[]	0	[]	0	[]	0	[]	0	[]	0	[]	0	[]	0	[]	0	[]	0	[]	0	[]
11608	T4	rnlB	1005.0	108636.0	109640.0	-	+	gRNA1	109610	109640	GATTTTCAAGACTGCTATACTTTTTAAACAT	phage-gRNA-11609	0.2000737779347760	Not Fit	0	[]	0	[]	0	[]	0	[]	0	[]	0	[]	0	[]	0	[]	0	[]	0	[]	0	[]	0	[]	0	[]	0	[]	0	[]	0	[]
11609	T4	rnlB	1005.0	108636.0	109640.0	-	+	gRNA2	109615	109645	TCAAGACTGCTATACTTTTTAAACATAATTA	phage-gRNA-11610	0.1908908151853210	Not Fit	0	[]	0	[]	0	[]	0	[]	0	[]	0	[]	0	[]	0	[]	0	[]	0	[]	0	[]	0	[]	0	[]	0	[]	0	[]	0	[]
11610	T4	rnlB	1005.0	108636.0	109640.0	-	+	gRNA3	109620	109650	ACTGCTATACTTTTTAAACATAATTAATCCT	phage-gRNA-11611	-1.643527093411910	Not Fit	0	[]	0	[]	0	[]	0	[]	0	[]	0	[]	0	[]	0	[]	0	[]	0	[]	0	[]	0	[]	0	[]	0	[]	0	[]	0	[]
11611	T4	rnlB	1005.0	108636.0	109640.0	-	+	gRNA4	109625	109655	TATACTTTTTAAACATAATTAATCCTCAAAA	phage-gRNA-11612	-0.6896949718137790	Not Fit	0	[]	0	[]	0	[]	0	[]	0	[]	0	[]	0	[]	0	[]	0	[]	0	[]	0	[]	0	[]	0	[]	0	[]	0	[]	0	[]
11612	T4	rnlB	1005.0	108636.0	109640.0	-	+	gRNA5	109630	109660	TTTTTAAACATAATTAATCCTCAAAATGTAA	phage-gRNA-11613	1.6430590441946100	Not Fit	0	[]	0	[]	0	[]	0	[]	0	[]	0	[]	0	[]	0	[]	0	[]	0	[]	0	[]	0	[]	0	[]	0	[]	0	[]	0	[]
11613	T4	rnlB	1005.0	108636.0	109640.0	-	+	gRNA6	109635	109665	AAACATAATTAATCCTCAAAATGTAATTTCT	phage-gRNA-11614	0.4758264932965800	Not Fit	0	[]	0	[]	0	[]	0	[]	0	[]	0	[]	0	[]	0	[]	0	[]	0	[]	0	[]	0	[]	0	[]	0	[]	0	[]	0	[]
11614	T4	rnlB	1005.0	108636.0	109640.0	-	+	gRNA7	109640	109670	TAATTAATCCTCAAAATGTAATTTCTAACCA	phage-gRNA-11615	-0.33745395817307	Not Fit	0	[]	0	[]	0	[]	0	[]	0	[]	0	[]	0	[]	0	[]	0	[]	0	[]	0	[]	0	[]	0	[]	0	[]	0	[]	0	[]
11615	T4	24.2	279.0	109650.0	109928.0	-	+	gRNA1	109898	109928	ATTCATTTTCATAAAGATCATACTGTTCCAT	phage-gRNA-11616	-1.0632871412693700	Not Fit	0	[]	0	[]	0	[]	0	[]	0	[]	0	[]	0	[]	0	[]	0	[]	0	[]	0	[]	0	[]	0	[]	0	[]	0	[]	0	[]
11616	T4	24.2	279.0	109650.0	109928.0	-	+	gRNA2	109903	109933	TTTTCATAAAGATCATACTGTTCCATTTTTC	phage-gRNA-11617	-0.0028112327177289	Not Fit	0	[]	0	[]	0	[]	0	[]	0	[]	0	[]	0	[]	0	[]	0	[]	0	[]	0	[]	0	[]	0	[]	0	[]	0	[]	0	[]
11617	T4	24.2	279.0	109650.0	109928.0	-	+	gRNA3	109908	109938	ATAAAGATCATACTGTTCCATTTTTCACCTT	phage-gRNA-11618	-0.274190667633734	Not Fit	0	[]	0	[]	0	[]	0	[]	0	[]	0	[]	0	[]	0	[]	0	[]	0	[]	0	[]	0	[]	0	[]	0	[]	0	[]	0	[]
11618	T4	24.2	279.0	109650.0	109928.0	-	+	gRNA4	109913	109943	GATCATACTGTTCCATTTTTCACCTTTTTAT	phage-gRNA-11619	-3.025394751712980	Not Fit	0	[]	0	[]	0	[]	0	[]	0	[]	0	[]	0	[]	0	[]	0	[]	0	[]	0	[]	0	[]	0	[]	0	[]	0	[]	0	[]
11620	T4	24.2	279.0	109650.0	109928.0	-	+	gRNA6	109923	109953	TTCCATTTTTCACCTTTTTATTGATATGTCT	phage-gRNA-11621	-1.500763784948790	Not Fit	0	[]	0	[]	0	[]	0	[]	0	[]	0	[]	0	[]	0	[]	0	[]	0	[]	0	[]	0	[]	0	[]	0	[]	0	[]	1	['citD']
11621	T4	24.2	279.0	109650.0	109928.0	-	+	gRNA7	109928	109958	TTTTTCACCTTTTTATTGATATGTCTTTTTC	phage-gRNA-11622	-1.8993600486282500	Not Fit	0	[]	0	[]	0	[]	0	[]	0	[]	0	[]	0	[]	0	[]	0	[]	0	[]	0	[]	0	[]	0	[]	0	[]	0	[]	0	[]
11623	T4	24.3	171.0	109915.0	110085.0	-	+	gRNA2	110060	110090	GTAAACACCACAACCTCAGTTCTCATAATCA	phage-gRNA-11624	-1.3014435570617400	Not Fit	0	[]	0	[]	0	[]	0	[]	0	[]	0	[]	0	[]	0	[]	0	[]	0	[]	0	[]	0	[]	0	[]	0	[]	0	[]	0	[]
11624	T4	24.3	171.0	109915.0	110085.0	-	+	gRNA3	110065	110095	CACCACAACCTCAGTTCTCATAATCAATCTC	phage-gRNA-11625	-1.879258326548350	Not Fit	0	[]	0	[]	0	[]	0	[]	0	[]	0	[]	0	[]	0	[]	0	[]	0	[]	0	[]	0	[]	0	[]	0	[]	0	[]	0	[]
11625	T4	24.3	171.0	109915.0	110085.0	-	+	gRNA4	110070	110100	CAACCTCAGTTCTCATAATCAATCTCATGTT	phage-gRNA-11626	-0.7291251062509210	Not Fit	0	[]	0	[]	0	[]	0	[]	0	[]	0	[]	0	[]	0	[]	0	[]	0	[]	0	[]	0	[]	0	[]	0	[]	0	[]	0	[]
11626	T4	24.3	171.0	109915.0	110085.0	-	+	gRNA5	110075	110105	TCAGTTCTCATAATCAATCTCATGTTATCGA	phage-gRNA-11627	-0.4547056402976850	Not Fit	0	[]	0	[]	0	[]	0	[]	0	[]	0	[]	0	[]	0	[]	0	[]	0	[]	0	[]	0	[]	0	[]	0	[]	0	[]	0	[]
11627	T4	24.3	171.0	109915.0	110085.0	-	+	gRNA6	110080	110110	TCTCATAATCAATCTCATGTTATCGAGTTGG	phage-gRNA-11628	-1.3381988632096000	Not Fit	0	[]	0	[]	0	[]	0	[]	0	[]	0	[]	0	[]	0	[]	0	[]	0	[]	0	[]	0	[]	0	[]	0	[]	0	[]	0	[]
11628	T4	24.3	171.0	109915.0	110085.0	-	+	gRNA7	110085	110115	TAATCAATCTCATGTTATCGAGTTGGTGCCA	phage-gRNA-11629	0.421761717420783	Not Fit	0	[]	0	[]	0	[]	0	[]	0	[]	0	[]	0	[]	0	[]	0	[]	0	[]	0	[]	0	[]	0	[]	0	[]	0	[]	0	[]
11629	T4	hoc	1131.0	110187.0	111317.0	-	+	gRNA1	111287	111317	TTTTAGGAGTTATATCAACTGTAAAAGTCAT	phage-gRNA-11630	0.4326980752954080	Not Fit	0	[]	0	[]	0	[]	0	[]	0	[]	0	[]	0	[]	0	[]	0	[]	0	[]	0	[]	0	[]	0	[]	0	[]	0	[]	0	[]
11630	T4	hoc	1131.0	110187.0	111317.0	-	+	gRNA2	111292	111322	GGAGTTATATCAACTGTAAAAGTCATAAGTT	phage-gRNA-11631	-0.1226514596201760	Not Fit	0	[]	0	[]	0	[]	0	[]	0	[]	0	[]	0	[]	0	[]	0	[]	0	[]	0	[]	0	[]	0	[]	0	[]	0	[]	0	[]
11631	T4	hoc	1131.0	110187.0	111317.0	-	+	gRNA3	111297	111327	TATATCAACTGTAAAAGTCATAAGTTATCCT	phage-gRNA-11632	-0.98401310309066	Not Fit	0	[]	0	[]	0	[]	0	[]	0	[]	0	[]	0	[]	0	[]	0	[]	0	[]	0	[]	0	[]	0	[]	0	[]	0	[]	0	[]
11632	T4	hoc	1131.0	110187.0	111317.0	-	+	gRNA4	111302	111332	CAACTGTAAAAGTCATAAGTTATCCTTATTT	phage-gRNA-11633	-2.5968327766440200	Not Fit	0	[]	0	[]	0	[]	0	[]	0	[]	0	[]	0	[]	0	[]	0	[]	0	[]	0	[]	0	[]	0	[]	0	[]	0	[]	0	[]
11633	T4	hoc	1131.0	110187.0	111317.0	-	+	gRNA5	111307	111337	GTAAAAGTCATAAGTTATCCTTATTTTAATG	phage-gRNA-11634	0.1793305597649950	Not Fit	0	[]	0	[]	0	[]	0	[]	0	[]	0	[]	0	[]	0	[]	0	[]	0	[]	0	[]	0	[]	0	[]	0	[]	0	[]	0	[]
11634	T4	hoc	1131.0	110187.0	111317.0	-	+	gRNA6	111312	111342	AGTCATAAGTTATCCTTATTTTAATGTTACG	phage-gRNA-11635	-1.6617202034483000	Not Fit	0	[]	0	[]	0	[]	0	[]	0	[]	0	[]	0	[]	0	[]	0	[]	0	[]	0	[]	0	[]	0	[]	0	[]	0	[]	0	[]
11635	T4	hoc	1131.0	110187.0	111317.0	-	+	gRNA7	111317	111347	TAAGTTATCCTTATTTTAATGTTACGAAAGA	phage-gRNA-11636	-0.766892870711037	Not Fit	0	[]	0	[]	0	[]	0	[]	0	[]	0	[]	0	[]	0	[]	0	[]	0	[]	0	[]	0	[]	0	[]	0	[]	0	[]	1	['cmtB']
11636	T4	inh	681.0	111327.0	112007.0	-	+	gRNA1	111977	112007	TCAGCTCTGCAATATAATCTTTATCTATCAT	phage-gRNA-11637	0.1926292106520550	Not Fit	0	[]	0	[]	0	[]	0	[]	0	[]	0	[]	0	[]	0	[]	0	[]	0	[]	0	[]	0	[]	0	[]	0	[]	0	[]	0	[]
11638	T4	inh	681.0	111327.0	112007.0	-	+	gRNA3	111987	112017	AATATAATCTTTATCTATCATAATATTTCCT	phage-gRNA-11639	1.3420686501747200	Not Fit	0	[]	0	[]	0	[]	0	[]	0	[]	0	[]	0	[]	0	[]	0	[]	0	[]	0	[]	0	[]	0	[]	0	[]	0	[]	0	[]
11639	T4	inh	681.0	111327.0	112007.0	-	+	gRNA4	111992	112022	AATCTTTATCTATCATAATATTTCCTCAGTA	phage-gRNA-11640	-0.1021478284693830	Not Fit	0	[]	0	[]	0	[]	0	[]	0	[]	0	[]	0	[]	0	[]	0	[]	0	[]	0	[]	0	[]	0	[]	0	[]	0	[]	0	[]
11641	T4	inh	681.0	111327.0	112007.0	-	+	gRNA6	112002	112032	TATCATAATATTTCCTCAGTATAAATATAGA	phage-gRNA-11642	0.639534170381579	Not Fit	0	[]	0	[]	0	[]	0	[]	0	[]	0	[]	0	[]	0	[]	0	[]	0	[]	0	[]	0	[]	0	[]	0	[]	0	[]	0	[]
11643	T4	segE	618.0	112057.0	112674.0	+	-	gRNA1	112057	112087	GATTTGTTGTTTCATATACAAAGTGGTACAT	phage-gRNA-11644	-0.0747343016240996	Not Fit	0	[]	0	[]	0	[]	0	[]	0	[]	0	[]	0	[]	0	[]	0	[]	0	[]	0	[]	0	[]	0	[]	0	[]	0	[]	0	[]
11644	T4	segE	618.0	112057.0	112674.0	+	-	gRNA2	112052	112082	GTTGTTTCATATACAAAGTGGTACATACTAT	phage-gRNA-11645	-0.2937075421106450	Not Fit	0	[]	0	[]	0	[]	0	[]	0	[]	0	[]	0	[]	0	[]	0	[]	0	[]	0	[]	0	[]	0	[]	0	[]	0	[]	0	[]
11645	T4	segE	618.0	112057.0	112674.0	+	-	gRNA3	112047	112077	TTCATATACAAAGTGGTACATACTATTTTCC	phage-gRNA-11646	0.5127524018538980	Not Fit	0	[]	0	[]	0	[]	0	[]	0	[]	0	[]	0	[]	0	[]	0	[]	0	[]	0	[]	0	[]	0	[]	0	[]	0	[]	0	[]
11646	T4	segE	618.0	112057.0	112674.0	+	-	gRNA4	112042	112072	ATACAAAGTGGTACATACTATTTTCCGAGTA	phage-gRNA-11647	0.6053180314349080	Not Fit	0	[]	0	[]	0	[]	0	[]	0	[]	0	[]	0	[]	0	[]	0	[]	0	[]	0	[]	0	[]	0	[]	0	[]	0	[]	0	[]
11648	T4	segE	618.0	112057.0	112674.0	+	-	gRNA6	112032	112062	GTACATACTATTTTCCGAGTAATAAATATAT	phage-gRNA-11649	-1.2065584095671300	Not Fit	0	[]	0	[]	0	[]	0	[]	0	[]	0	[]	0	[]	0	[]	0	[]	0	[]	0	[]	0	[]	0	[]	0	[]	0	[]	0	[]
11649	T4	segE	618.0	112057.0	112674.0	+	-	gRNA7	112027	112057	TACTATTTTCCGAGTAATAAATATATCTATA	phage-gRNA-11650	-1.6204380986809400	Not Fit	0	[]	0	[]	0	[]	0	[]	0	[]	0	[]	0	[]	0	[]	0	[]	0	[]	0	[]	0	[]	0	[]	0	[]	0	[]	0	[]
11650	T4	uvsW	1764.0	112677.0	114440.0	+	-	gRNA1	112677	112707	TGAAGTCGTGAAAATGTACTTTAATATCCAT	phage-gRNA-11651	0.7789343348293880	Not Fit	0	[]	0	[]	0	[]	0	[]	0	[]	0	[]	0	[]	0	[]	0	[]	0	[]	0	[]	0	[]	0	[]	0	[]	0	[]	0	[]
11651	T4	uvsW	1764.0	112677.0	114440.0	+	-	gRNA2	112672	112702	TCGTGAAAATGTACTTTAATATCCATAATTA	phage-gRNA-11652	-0.5683644786089450	Not Fit	0	[]	0	[]	0	[]	0	[]	0	[]	0	[]	0	[]	0	[]	0	[]	0	[]	0	[]	0	[]	0	[]	0	[]	0	[]	0	[]
11652	T4	uvsW	1764.0	112677.0	114440.0	+	-	gRNA3	112667	112697	AAAATGTACTTTAATATCCATAATTATGCCT	phage-gRNA-11653	0.4986807525515850	Not Fit	0	[]	0	[]	0	[]	0	[]	0	[]	0	[]	0	[]	0	[]	0	[]	0	[]	0	[]	0	[]	0	[]	0	[]	0	[]	0	[]
11653	T4	uvsW	1764.0	112677.0	114440.0	+	-	gRNA4	112662	112692	GTACTTTAATATCCATAATTATGCCTTACTA	phage-gRNA-11654	0.0181756076763977	Not Fit	0	[]	0	[]	0	[]	0	[]	0	[]	0	[]	0	[]	0	[]	0	[]	0	[]	0	[]	0	[]	0	[]	0	[]	0	[]	0	[]
11655	T4	uvsW	1764.0	112677.0	114440.0	+	-	gRNA6	112652	112682	ATCCATAATTATGCCTTACTAAATTTGCCTT	phage-gRNA-11656	-1.2127412236398300	Not Fit	0	[]	0	[]	0	[]	0	[]	0	[]	0	[]	0	[]	0	[]	0	[]	0	[]	0	[]	0	[]	0	[]	0	[]	0	[]	0	[]
11664	T4	uvsY.-1	225.0	114690.0	114914.0	-	+	gRNA1	114884	114914	AATTAAAAGCATCATCAATGCTATATCTCAT	phage-gRNA-11665	0.9068635035908030	Not Fit	0	[]	0	[]	0	[]	0	[]	0	[]	0	[]	0	[]	0	[]	0	[]	0	[]	0	[]	0	[]	0	[]	0	[]	0	[]	0	[]
11666	T4	uvsY.-1	225.0	114690.0	114914.0	-	+	gRNA3	114894	114924	ATCATCAATGCTATATCTCATTATTTTCCAG	phage-gRNA-11667	-0.9079882451940760	Not Fit	0	[]	0	[]	0	[]	0	[]	0	[]	0	[]	0	[]	0	[]	0	[]	0	[]	0	[]	0	[]	0	[]	0	[]	0	[]	0	[]
11667	T4	uvsY.-1	225.0	114690.0	114914.0	-	+	gRNA4	114899	114929	CAATGCTATATCTCATTATTTTCCAGCCTCA	phage-gRNA-11668	-0.4053254278827300	Not Fit	0	[]	0	[]	0	[]	0	[]	0	[]	0	[]	0	[]	0	[]	0	[]	0	[]	0	[]	0	[]	0	[]	0	[]	0	[]	0	[]
11668	T4	uvsY.-1	225.0	114690.0	114914.0	-	+	gRNA5	114904	114934	CTATATCTCATTATTTTCCAGCCTCAAATGC	phage-gRNA-11669	0.2199161908398020	Not Fit	0	[]	0	[]	0	[]	0	[]	0	[]	0	[]	0	[]	0	[]	0	[]	0	[]	0	[]	0	[]	0	[]	0	[]	0	[]	0	[]
11669	T4	uvsY.-1	225.0	114690.0	114914.0	-	+	gRNA6	114909	114939	TCTCATTATTTTCCAGCCTCAAATGCTCGCA	phage-gRNA-11670	-1.3931388247061200	Not Fit	0	[]	0	[]	0	[]	0	[]	0	[]	0	[]	0	[]	0	[]	0	[]	0	[]	0	[]	0	[]	0	[]	0	[]	0	[]	0	[]
11670	T4	uvsY.-1	225.0	114690.0	114914.0	-	+	gRNA7	114914	114944	TTATTTTCCAGCCTCAAATGCTCGCATGTCT	phage-gRNA-11671	0.3318259401137060	Not Fit	0	[]	0	[]	0	[]	0	[]	0	[]	0	[]	0	[]	0	[]	0	[]	0	[]	0	[]	0	[]	0	[]	0	[]	0	[]	0	[]
11671	T4	uvsY	414.0	114914.0	115327.0	-	+	gRNA1	115297	115327	TCAATTCTTCTTGAAGATCTTCTAATCTCAT	phage-gRNA-11672	-1.537112017252150	Not Fit	0	[]	0	[]	0	[]	0	[]	0	[]	0	[]	0	[]	0	[]	0	[]	0	[]	0	[]	0	[]	0	[]	0	[]	0	[]	0	[]
11672	T4	uvsY	414.0	114914.0	115327.0	-	+	gRNA2	115302	115332	TCTTCTTGAAGATCTTCTAATCTCATATTGT	phage-gRNA-11673	-0.2756518991755750	Not Fit	0	[]	0	[]	0	[]	0	[]	0	[]	0	[]	0	[]	0	[]	0	[]	0	[]	0	[]	0	[]	0	[]	0	[]	0	[]	0	[]
11673	T4	uvsY	414.0	114914.0	115327.0	-	+	gRNA3	115307	115337	TTGAAGATCTTCTAATCTCATATTGTTCTCT	phage-gRNA-11674	0.0576643321805855	Not Fit	0	[]	0	[]	0	[]	0	[]	0	[]	0	[]	0	[]	0	[]	0	[]	0	[]	0	[]	0	[]	0	[]	0	[]	0	[]	0	[]
11674	T4	uvsY	414.0	114914.0	115327.0	-	+	gRNA4	115312	115342	GATCTTCTAATCTCATATTGTTCTCTATTCA	phage-gRNA-11675	0.5693995145435900	Not Fit	0	[]	0	[]	0	[]	0	[]	0	[]	0	[]	0	[]	0	[]	0	[]	0	[]	0	[]	0	[]	0	[]	0	[]	0	[]	0	[]
11675	T4	uvsY	414.0	114914.0	115327.0	-	+	gRNA5	115317	115347	TCTAATCTCATATTGTTCTCTATTCAATTGT	phage-gRNA-11676	0.7662206691700950	Not Fit	0	[]	0	[]	0	[]	0	[]	0	[]	0	[]	0	[]	0	[]	0	[]	0	[]	0	[]	0	[]	0	[]	0	[]	0	[]	0	[]
11676	T4	uvsY	414.0	114914.0	115327.0	-	+	gRNA6	115322	115352	TCTCATATTGTTCTCTATTCAATTGTTATTG	phage-gRNA-11677	0.8477655244540660	Not Fit	0	[]	0	[]	0	[]	0	[]	0	[]	0	[]	0	[]	0	[]	0	[]	0	[]	0	[]	0	[]	0	[]	0	[]	0	[]	0	[]
11677	T4	uvsY	414.0	114914.0	115327.0	-	+	gRNA7	115327	115357	TATTGTTCTCTATTCAATTGTTATTGGTTGT	phage-gRNA-11678	0.9804919035686660	Not Fit	0	[]	0	[]	0	[]	0	[]	0	[]	0	[]	0	[]	0	[]	0	[]	0	[]	0	[]	0	[]	0	[]	0	[]	0	[]	0	[]
11686	T4	26'	288.0	115802.0	116089.0	-	+	gRNA1	116059	116089	CATCAAAAATTTTAGGGTATCGGAATTTAAT	phage-gRNA-11687	0.6099679303570850	Not Fit	0	[]	0	[]	0	[]	0	[]	0	[]	0	[]	0	[]	0	[]	0	[]	0	[]	0	[]	0	[]	0	[]	0	[]	0	[]	0	[]
11688	T4	26'	288.0	115802.0	116089.0	-	+	gRNA2	116064	116094	AAAATTTTAGGGTATCGGAATTTAATTTTAA	phage-gRNA-11689	0.7238869137653370	Not Fit	0	[]	0	[]	0	[]	0	[]	0	[]	0	[]	0	[]	0	[]	0	[]	0	[]	0	[]	0	[]	0	[]	0	[]	0	[]	0	[]
11690	T4	26'	288.0	115802.0	116089.0	-	+	gRNA3	116069	116099	TTTAGGGTATCGGAATTTAATTTTAATGTCA	phage-gRNA-11691	0.4865058737573010	Not Fit	0	[]	0	[]	0	[]	0	[]	0	[]	0	[]	0	[]	0	[]	0	[]	0	[]	0	[]	0	[]	0	[]	0	[]	0	[]	0	[]
11692	T4	26'	288.0	115802.0	116089.0	-	+	gRNA4	116074	116104	GGTATCGGAATTTAATTTTAATGTCACCTAG	phage-gRNA-11693	-2.383960631680110	Not Fit	0	[]	0	[]	0	[]	0	[]	0	[]	0	[]	0	[]	0	[]	0	[]	0	[]	0	[]	0	[]	0	[]	0	[]	0	[]	0	[]
11694	T4	26'	288.0	115802.0	116089.0	-	+	gRNA5	116079	116109	CGGAATTTAATTTTAATGTCACCTAGTGTAT	phage-gRNA-11695	-0.7105776314647510	Not Fit	0	[]	0	[]	0	[]	0	[]	0	[]	0	[]	0	[]	0	[]	0	[]	0	[]	0	[]	0	[]	0	[]	0	[]	0	[]	0	[]
11696	T4	26'	288.0	115802.0	116089.0	-	+	gRNA6	116084	116114	TTTAATTTTAATGTCACCTAGTGTATACCAG	phage-gRNA-11697	-1.4978751195402800	Not Fit	0	[]	0	[]	0	[]	0	[]	0	[]	0	[]	0	[]	0	[]	0	[]	0	[]	0	[]	0	[]	0	[]	0	[]	0	[]	0	[]
11715	T4	28	534.0	118348.0	118881.0	+	-	gRNA3	118338	118368	TAGTATCAGATTTAAATTCATTTTTAACCTT	phage-gRNA-11716	1.1299722658325500	Not Fit	0	[]	0	[]	0	[]	0	[]	0	[]	0	[]	0	[]	0	[]	0	[]	0	[]	0	[]	0	[]	0	[]	0	[]	0	[]	0	[]
11716	T4	28	534.0	118348.0	118881.0	+	-	gRNA4	118333	118363	TCAGATTTAAATTCATTTTTAACCTTAACTG	phage-gRNA-11717	0.5547852307279400	Not Fit	0	[]	0	[]	0	[]	0	[]	0	[]	0	[]	0	[]	0	[]	0	[]	0	[]	0	[]	0	[]	0	[]	0	[]	0	[]	0	[]
11717	T4	28	534.0	118348.0	118881.0	+	-	gRNA5	118328	118358	TTTAAATTCATTTTTAACCTTAACTGGGTCT	phage-gRNA-11718	0.2171308132883110	Not Fit	0	[]	0	[]	0	[]	0	[]	0	[]	0	[]	0	[]	0	[]	0	[]	0	[]	0	[]	0	[]	0	[]	0	[]	0	[]	0	[]
11718	T4	28	534.0	118348.0	118881.0	+	-	gRNA6	118323	118353	ATTCATTTTTAACCTTAACTGGGTCTATTGT	phage-gRNA-11719	-1.4462785388780300	Not Fit	0	[]	0	[]	0	[]	0	[]	0	[]	0	[]	0	[]	0	[]	0	[]	0	[]	0	[]	0	[]	0	[]	0	[]	0	[]	0	[]
11741	T4	alt.-3	291.0	122742.0	123032.0	-	+	gRNA1	123002	123032	CTTGACCTAAAAAGCGTAAAGAAGATTTCAT	phage-gRNA-11742	-1.2430775740940000	Not Fit	0	[]	0	[]	0	[]	0	[]	0	[]	0	[]	0	[]	0	[]	0	[]	0	[]	0	[]	0	[]	0	[]	0	[]	0	[]	0	[]
11742	T4	alt.-3	291.0	122742.0	123032.0	-	+	gRNA2	123007	123037	CCTAAAAAGCGTAAAGAAGATTTCATTTTGT	phage-gRNA-11743	-0.6308497523935860	Not Fit	0	[]	0	[]	0	[]	0	[]	0	[]	0	[]	0	[]	0	[]	0	[]	0	[]	0	[]	0	[]	0	[]	0	[]	0	[]	0	[]
11743	T4	alt.-3	291.0	122742.0	123032.0	-	+	gRNA3	123012	123042	AAAGCGTAAAGAAGATTTCATTTTGTGTTCC	phage-gRNA-11744	-0.1955553646825900	Not Fit	0	[]	0	[]	0	[]	0	[]	0	[]	0	[]	0	[]	0	[]	0	[]	0	[]	0	[]	0	[]	0	[]	0	[]	0	[]	0	[]
11744	T4	alt.-3	291.0	122742.0	123032.0	-	+	gRNA4	123017	123047	GTAAAGAAGATTTCATTTTGTGTTCCTCATG	phage-gRNA-11745	-0.5040701595939100	Not Fit	0	[]	0	[]	0	[]	0	[]	0	[]	0	[]	0	[]	0	[]	0	[]	0	[]	0	[]	0	[]	0	[]	0	[]	0	[]	0	[]
11746	T4	alt.-3	291.0	122742.0	123032.0	-	+	gRNA6	123027	123057	TTTCATTTTGTGTTCCTCATGTTATGTTAGT	phage-gRNA-11747	-1.214146850427230	Not Fit	0	[]	0	[]	0	[]	0	[]	0	[]	0	[]	0	[]	0	[]	0	[]	0	[]	0	[]	0	[]	0	[]	0	[]	0	[]	0	[]
11747	T4	alt.-3	291.0	122742.0	123032.0	-	+	gRNA7	123032	123062	TTTTGTGTTCCTCATGTTATGTTAGTAAGAC	phage-gRNA-11748	-1.0054980144692600	Not Fit	0	[]	0	[]	0	[]	0	[]	0	[]	0	[]	0	[]	0	[]	0	[]	0	[]	0	[]	0	[]	0	[]	0	[]	0	[]	0	[]
11748	T4	alt.-2	204.0	123065.0	123268.0	-	+	gRNA1	123238	123268	CATTAACACCTATCATTACGATATGCATCAT	phage-gRNA-11749	0.9229140948228860	Not Fit	0	[]	0	[]	0	[]	0	[]	0	[]	0	[]	0	[]	0	[]	0	[]	0	[]	0	[]	0	[]	0	[]	0	[]	0	[]	0	[]
11749	T4	alt.-2	204.0	123065.0	123268.0	-	+	gRNA2	123243	123273	ACACCTATCATTACGATATGCATCATTTTAT	phage-gRNA-11750	0.1228656513527630	Not Fit	0	[]	0	[]	0	[]	0	[]	0	[]	0	[]	0	[]	0	[]	0	[]	0	[]	0	[]	0	[]	0	[]	0	[]	0	[]	0	[]
11750	T4	alt.-2	204.0	123065.0	123268.0	-	+	gRNA3	123248	123278	TATCATTACGATATGCATCATTTTATCGCCT	phage-gRNA-11751	-0.6891257390311150	Not Fit	0	[]	0	[]	0	[]	0	[]	0	[]	0	[]	0	[]	0	[]	0	[]	0	[]	0	[]	0	[]	0	[]	0	[]	0	[]	0	[]
11751	T4	alt.-2	204.0	123065.0	123268.0	-	+	gRNA4	123253	123283	TTACGATATGCATCATTTTATCGCCTGGTTT	phage-gRNA-11752	-1.2083567183627000	Not Fit	0	[]	0	[]	0	[]	0	[]	0	[]	0	[]	0	[]	0	[]	0	[]	0	[]	0	[]	0	[]	0	[]	0	[]	0	[]	0	[]
11752	T4	alt.-2	204.0	123065.0	123268.0	-	+	gRNA5	123258	123288	ATATGCATCATTTTATCGCCTGGTTTAACGT	phage-gRNA-11753	0.4308548988338050	Not Fit	0	[]	0	[]	0	[]	0	[]	0	[]	0	[]	0	[]	0	[]	0	[]	0	[]	0	[]	0	[]	0	[]	0	[]	0	[]	0	[]
11753	T4	alt.-2	204.0	123065.0	123268.0	-	+	gRNA6	123263	123293	CATCATTTTATCGCCTGGTTTAACGTTTTAT	phage-gRNA-11754	-0.1497781635566350	Not Fit	0	[]	0	[]	0	[]	0	[]	0	[]	0	[]	0	[]	0	[]	0	[]	0	[]	0	[]	0	[]	0	[]	0	[]	0	[]	0	[]
11754	T4	alt.-2	204.0	123065.0	123268.0	-	+	gRNA7	123268	123298	TTTTATCGCCTGGTTTAACGTTTTATTTGTA	phage-gRNA-11755	-0.6180821499203390	Not Fit	0	[]	0	[]	0	[]	0	[]	0	[]	0	[]	0	[]	0	[]	0	[]	0	[]	0	[]	0	[]	0	[]	0	[]	0	[]	0	[]
11755	T4	alt.-1	186.0	123265.0	123450.0	-	+	gRNA1	123420	123450	CGCCGTCAAATAATTCTGTAATAAGTTCCAT	phage-gRNA-11756	-0.8467876587349400	Not Fit	0	[]	0	[]	0	[]	0	[]	0	[]	0	[]	1	['alt']	1	['alt']	0	[]	0	[]	0	[]	0	[]	0	[]	0	[]	0	[]	0	[]
11756	T4	alt.-1	186.0	123265.0	123450.0	-	+	gRNA2	123425	123455	TCAAATAATTCTGTAATAAGTTCCATGATTT	phage-gRNA-11757	-0.9516714672842240	Not Fit	0	[]	0	[]	0	[]	0	[]	1	['alt']	1	['alt']	1	['alt']	1	['alt']	0	[]	0	[]	0	[]	0	[]	0	[]	0	[]	0	[]	0	[]
11757	T4	alt.-1	186.0	123265.0	123450.0	-	+	gRNA3	123430	123460	TAATTCTGTAATAAGTTCCATGATTTATCCT	phage-gRNA-11758	0.6429928343921480	Not Fit	0	[]	0	[]	0	[]	0	[]	1	['alt']	1	['alt']	1	['alt']	1	['alt']	0	[]	0	[]	0	[]	0	[]	0	[]	0	[]	0	[]	0	[]
11758	T4	alt.-1	186.0	123265.0	123450.0	-	+	gRNA4	123435	123465	CTGTAATAAGTTCCATGATTTATCCTTGAAC	phage-gRNA-11759	-0.5461862326259210	Not Fit	0	[]	0	[]	0	[]	0	[]	0	[]	0	[]	1	['alt']	1	['alt']	0	[]	0	[]	0	[]	0	[]	0	[]	0	[]	0	[]	0	[]
11760	T4	alt.-1	186.0	123265.0	123450.0	-	+	gRNA6	123445	123475	TTCCATGATTTATCCTTGAACGAACTTGTAA	phage-gRNA-11761	-1.906360261624140	Not Fit	0	[]	0	[]	0	[]	0	[]	0	[]	0	[]	0	[]	0	[]	0	[]	0	[]	0	[]	0	[]	0	[]	0	[]	0	[]	0	[]
11762	T4	alt	2049.0	123454.0	125502.0	-	+	gRNA1	125472	125502	CTTCGTCAAATAATTCTGTAATAAGTTCCAT	phage-gRNA-11763	-1.4370570265579500	Not Fit	0	[]	0	[]	0	[]	0	[]	0	[]	0	[]	1	['alt.-1']	1	['alt.-1']	0	[]	0	[]	0	[]	0	[]	0	[]	0	[]	0	[]	0	[]
11763	T4	alt	2049.0	123454.0	125502.0	-	+	gRNA2	125477	125507	TCAAATAATTCTGTAATAAGTTCCATCATAT	phage-gRNA-11764	-1.1594186999908000	Not Fit	0	[]	0	[]	0	[]	0	[]	1	['alt.-1']	1	['alt.-1']	1	['alt.-1']	1	['alt.-1']	0	[]	0	[]	0	[]	0	[]	0	[]	0	[]	0	[]	0	[]
11764	T4	alt	2049.0	123454.0	125502.0	-	+	gRNA3	125482	125512	TAATTCTGTAATAAGTTCCATCATATCCTCT	phage-gRNA-11765	0.7518465315915140	Not Fit	0	[]	0	[]	0	[]	0	[]	1	['alt.-1']	1	['alt.-1']	1	['alt.-1']	1	['alt.-1']	0	[]	0	[]	0	[]	0	[]	0	[]	0	[]	0	[]	0	[]
11765	T4	alt	2049.0	123454.0	125502.0	-	+	gRNA4	125487	125517	CTGTAATAAGTTCCATCATATCCTCTCTAGT	phage-gRNA-11766	-2.0254874812628900	Not Fit	0	[]	0	[]	0	[]	0	[]	0	[]	0	[]	1	['alt.-1']	1	['alt.-1']	0	[]	0	[]	0	[]	0	[]	0	[]	0	[]	0	[]	0	[]
11767	T4	alt	2049.0	123454.0	125502.0	-	+	gRNA6	125497	125527	TTCCATCATATCCTCTCTAGTGTTTATTCTA	phage-gRNA-11768	-1.248256313207590	Not Fit	0	[]	0	[]	0	[]	0	[]	0	[]	0	[]	0	[]	0	[]	0	[]	0	[]	0	[]	0	[]	0	[]	0	[]	0	[]	0	[]
11768	T4	alt	2049.0	123454.0	125502.0	-	+	gRNA7	125502	125532	TCATATCCTCTCTAGTGTTTATTCTATTCTA	phage-gRNA-11769	-1.02936057373197	Not Fit	0	[]	0	[]	0	[]	0	[]	0	[]	0	[]	0	[]	0	[]	0	[]	0	[]	0	[]	0	[]	0	[]	0	[]	0	[]	0	[]
11769	T4	alt.1	189.0	125560.0	125748.0	-	+	gRNA1	125718	125748	CCACGACAATTGTTTCTAAGTAAGCTTTCAT	phage-gRNA-11770	-1.31245653369567	Not Fit	0	[]	0	[]	0	[]	0	[]	0	[]	0	[]	0	[]	0	[]	0	[]	0	[]	0	[]	0	[]	0	[]	0	[]	0	[]	0	[]
11770	T4	alt.1	189.0	125560.0	125748.0	-	+	gRNA2	125723	125753	ACAATTGTTTCTAAGTAAGCTTTCATAGACC	phage-gRNA-11771	0.2101793080192590	Not Fit	0	[]	0	[]	0	[]	0	[]	0	[]	0	[]	0	[]	0	[]	0	[]	0	[]	0	[]	0	[]	0	[]	0	[]	0	[]	0	[]
11771	T4	alt.1	189.0	125560.0	125748.0	-	+	gRNA3	125728	125758	TGTTTCTAAGTAAGCTTTCATAGACCAGTTA	phage-gRNA-11772	-0.6109855986201000	Not Fit	0	[]	0	[]	0	[]	0	[]	0	[]	0	[]	0	[]	0	[]	0	[]	0	[]	0	[]	0	[]	0	[]	0	[]	0	[]	0	[]
11772	T4	alt.1	189.0	125560.0	125748.0	-	+	gRNA4	125733	125763	CTAAGTAAGCTTTCATAGACCAGTTACCTCA	phage-gRNA-11773	-0.0678874481054556	Not Fit	0	[]	0	[]	0	[]	0	[]	0	[]	0	[]	0	[]	0	[]	0	[]	0	[]	0	[]	0	[]	0	[]	0	[]	0	[]	0	[]
11773	T4	alt.1	189.0	125560.0	125748.0	-	+	gRNA5	125738	125768	TAAGCTTTCATAGACCAGTTACCTCATGAAA	phage-gRNA-11774	-0.8493528999021500	Not Fit	0	[]	0	[]	0	[]	0	[]	0	[]	0	[]	0	[]	0	[]	0	[]	0	[]	0	[]	0	[]	0	[]	0	[]	0	[]	0	[]
11774	T4	alt.1	189.0	125560.0	125748.0	-	+	gRNA6	125743	125773	TTTCATAGACCAGTTACCTCATGAAAATCAC	phage-gRNA-11775	-1.30595802221964	Not Fit	0	[]	0	[]	0	[]	0	[]	0	[]	0	[]	0	[]	0	[]	0	[]	0	[]	0	[]	0	[]	0	[]	0	[]	0	[]	0	[]
11775	T4	alt.1	189.0	125560.0	125748.0	-	+	gRNA7	125748	125778	TAGACCAGTTACCTCATGAAAATCACCAAAT	phage-gRNA-11776	-1.0057744459600600	Not Fit	0	[]	0	[]	0	[]	0	[]	0	[]	0	[]	0	[]	0	[]	0	[]	0	[]	0	[]	0	[]	0	[]	0	[]	0	[]	0	[]
11777	T4	30	1464.0	125745.0	127208.0	-	+	gRNA2	127183	127213	ATTTCGTTCAGAATTTTAAGAATCATTGTTC	phage-gRNA-11778	-1.1743413581205900	Not Fit	0	[]	0	[]	0	[]	0	[]	0	[]	0	[]	0	[]	0	[]	0	[]	0	[]	0	[]	0	[]	0	[]	0	[]	0	[]	1	['hns']
11778	T4	30	1464.0	125745.0	127208.0	-	+	gRNA3	127188	127218	GTTCAGAATTTTAAGAATCATTGTTCATCCT	phage-gRNA-11779	-0.3945839947134380	Not Fit	0	[]	0	[]	0	[]	0	[]	0	[]	0	[]	0	[]	0	[]	0	[]	0	[]	0	[]	0	[]	0	[]	0	[]	0	[]	0	[]
11779	T4	30	1464.0	125745.0	127208.0	-	+	gRNA4	127193	127223	GAATTTTAAGAATCATTGTTCATCCTTTAGA	phage-gRNA-11780	-1.8203443515735700	Not Fit	0	[]	0	[]	0	[]	0	[]	0	[]	0	[]	0	[]	0	[]	0	[]	0	[]	0	[]	0	[]	0	[]	0	[]	0	[]	0	[]
11781	T4	30	1464.0	125745.0	127208.0	-	+	gRNA6	127203	127233	AATCATTGTTCATCCTTTAGAGTTTGGTTTA	phage-gRNA-11782	-0.7140391348227290	Not Fit	0	[]	0	[]	0	[]	0	[]	0	[]	0	[]	0	[]	0	[]	0	[]	0	[]	0	[]	0	[]	0	[]	0	[]	0	[]	0	[]
11782	T4	30	1464.0	125745.0	127208.0	-	+	gRNA7	127208	127238	TTGTTCATCCTTTAGAGTTTGGTTTACAGCT	phage-gRNA-11783	-0.7302495222202870	Not Fit	0	[]	0	[]	0	[]	0	[]	0	[]	0	[]	0	[]	0	[]	0	[]	0	[]	0	[]	0	[]	0	[]	0	[]	0	[]	0	[]
11790	T4	30.2	837.0	127474.0	128310.0	-	+	gRNA1	128280	128310	CATCAATATCAGTTAAAATAGTAGGCTTCAT	phage-gRNA-11791	-0.93437211891553	Not Fit	0	[]	0	[]	0	[]	0	[]	0	[]	0	[]	0	[]	0	[]	0	[]	0	[]	0	[]	0	[]	0	[]	0	[]	0	[]	0	[]
11791	T4	30.2	837.0	127474.0	128310.0	-	+	gRNA2	128285	128315	ATATCAGTTAAAATAGTAGGCTTCATAGAGA	phage-gRNA-11792	0.3785426700170840	Not Fit	0	[]	0	[]	0	[]	0	[]	0	[]	0	[]	0	[]	0	[]	0	[]	0	[]	0	[]	0	[]	0	[]	0	[]	0	[]	0	[]
11794	T4	30.2	837.0	127474.0	128310.0	-	+	gRNA5	128300	128330	GTAGGCTTCATAGAGAGTCTCTTAATAGGTT	phage-gRNA-11795	0.1294767472931890	Not Fit	0	[]	0	[]	0	[]	0	[]	0	[]	0	[]	0	[]	0	[]	0	[]	0	[]	0	[]	0	[]	0	[]	0	[]	0	[]	0	[]
11795	T4	30.2	837.0	127474.0	128310.0	-	+	gRNA6	128305	128335	CTTCATAGAGAGTCTCTTAATAGGTTTAACA	phage-gRNA-11796	-1.2394908057640100	Not Fit	0	[]	0	[]	0	[]	0	[]	0	[]	0	[]	0	[]	0	[]	0	[]	0	[]	0	[]	0	[]	0	[]	0	[]	0	[]	0	[]
11796	T4	30.2	837.0	127474.0	128310.0	-	+	gRNA7	128310	128340	TAGAGAGTCTCTTAATAGGTTTAACACATCA	phage-gRNA-11797	0.6716411232422230	Not Fit	0	[]	0	[]	0	[]	0	[]	0	[]	0	[]	0	[]	0	[]	0	[]	0	[]	0	[]	0	[]	0	[]	0	[]	0	[]	0	[]
11797	T4	30.3	459.0	128307.0	128765.0	-	+	gRNA1	128735	128765	TAAAATTGCTTCTAATCTCTAACTCAGACAT	phage-gRNA-11798	1.003454009658780	Not Fit	0	[]	0	[]	0	[]	0	[]	0	[]	0	[]	0	[]	0	[]	0	[]	0	[]	0	[]	0	[]	0	[]	0	[]	0	[]	0	[]
11798	T4	30.3	459.0	128307.0	128765.0	-	+	gRNA2	128740	128770	TTGCTTCTAATCTCTAACTCAGACATTTTCA	phage-gRNA-11799	-1.173080551055710	Not Fit	0	[]	0	[]	0	[]	0	[]	0	[]	0	[]	0	[]	0	[]	0	[]	0	[]	0	[]	0	[]	0	[]	0	[]	0	[]	0	[]
11799	T4	30.3	459.0	128307.0	128765.0	-	+	gRNA3	128745	128775	TCTAATCTCTAACTCAGACATTTTCAATGCT	phage-gRNA-11800	-1.0963165604688800	Not Fit	0	[]	0	[]	0	[]	0	[]	0	[]	0	[]	0	[]	0	[]	0	[]	0	[]	0	[]	0	[]	0	[]	0	[]	0	[]	0	[]
11800	T4	30.3	459.0	128307.0	128765.0	-	+	gRNA4	128750	128780	TCTCTAACTCAGACATTTTCAATGCTTATAA	phage-gRNA-11801	-0.6231863450127860	Not Fit	0	[]	0	[]	0	[]	0	[]	0	[]	0	[]	0	[]	0	[]	0	[]	0	[]	0	[]	0	[]	0	[]	0	[]	0	[]	0	[]
11801	T4	30.3	459.0	128307.0	128765.0	-	+	gRNA5	128755	128785	AACTCAGACATTTTCAATGCTTATAATTTCA	phage-gRNA-11802	1.0816869227381700	Not Fit	0	[]	0	[]	0	[]	0	[]	0	[]	0	[]	0	[]	0	[]	0	[]	0	[]	0	[]	0	[]	0	[]	0	[]	0	[]	0	[]
11802	T4	30.3	459.0	128307.0	128765.0	-	+	gRNA6	128760	128790	AGACATTTTCAATGCTTATAATTTCAACATC	phage-gRNA-11803	0.4443349604799810	Not Fit	0	[]	0	[]	0	[]	0	[]	0	[]	0	[]	0	[]	0	[]	0	[]	0	[]	0	[]	0	[]	0	[]	0	[]	0	[]	0	[]
11803	T4	30.3	459.0	128307.0	128765.0	-	+	gRNA7	128765	128795	TTTTCAATGCTTATAATTTCAACATCAGCCC	phage-gRNA-11804	-0.1368433864706970	Not Fit	0	[]	0	[]	0	[]	0	[]	0	[]	0	[]	0	[]	0	[]	0	[]	0	[]	0	[]	0	[]	0	[]	0	[]	0	[]	0	[]
11804	T4	30.3'	228.0	128402.0	128629.0	-	+	gRNA1	128599	128629	AACCCAAATATACGACGTTGTTGTTCAACAT	phage-gRNA-11805	0.7250549937567930	Not Fit	0	[]	0	[]	0	[]	0	[]	0	[]	0	[]	0	[]	0	[]	0	[]	0	[]	0	[]	0	[]	0	[]	0	[]	0	[]	0	[]
11805	T4	30.3'	228.0	128402.0	128629.0	-	+	gRNA2	128604	128634	AAATATACGACGTTGTTGTTCAACATTTTTC	phage-gRNA-11806	0.3719488058071660	Not Fit	0	[]	0	[]	0	[]	0	[]	0	[]	0	[]	0	[]	0	[]	0	[]	0	[]	0	[]	0	[]	0	[]	0	[]	0	[]	0	[]
11806	T4	30.3'	228.0	128402.0	128629.0	-	+	gRNA3	128609	128639	TACGACGTTGTTGTTCAACATTTTTCACCTT	phage-gRNA-11807	0.6570933197473570	Not Fit	0	[]	0	[]	0	[]	0	[]	0	[]	0	[]	0	[]	0	[]	0	[]	0	[]	0	[]	0	[]	0	[]	0	[]	0	[]	0	[]
11807	T4	30.3'	228.0	128402.0	128629.0	-	+	gRNA4	128614	128644	CGTTGTTGTTCAACATTTTTCACCTTACACC	phage-gRNA-11808	-1.223366164054140	Not Fit	0	[]	0	[]	0	[]	0	[]	0	[]	0	[]	0	[]	0	[]	0	[]	0	[]	0	[]	0	[]	0	[]	0	[]	0	[]	1	['torA']
11808	T4	30.3'	228.0	128402.0	128629.0	-	+	gRNA5	128619	128649	TTGTTCAACATTTTTCACCTTACACCCTTGG	phage-gRNA-11809	-3.4307957548485000	Not Fit	0	[]	0	[]	0	[]	0	[]	0	[]	0	[]	0	[]	0	[]	0	[]	0	[]	0	[]	0	[]	0	[]	0	[]	0	[]	0	[]
11810	T4	30.3'	228.0	128402.0	128629.0	-	+	gRNA7	128629	128659	TTTTTCACCTTACACCCTTGGAGGAATCCTT	phage-gRNA-11811	-1.6780700708349000	Not Fit	0	[]	0	[]	0	[]	0	[]	0	[]	0	[]	0	[]	0	[]	0	[]	0	[]	0	[]	0	[]	0	[]	0	[]	0	[]	0	[]
11811	T4	30.4	207.0	128758.0	128964.0	-	+	gRNA1	128934	128964	GAATTCCAAAAATCTTATTAATTATATTCAT	phage-gRNA-11812	-0.8753077407977420	Not Fit	0	[]	0	[]	0	[]	0	[]	0	[]	0	[]	0	[]	0	[]	0	[]	0	[]	0	[]	0	[]	0	[]	0	[]	0	[]	0	[]
11812	T4	30.4	207.0	128758.0	128964.0	-	+	gRNA2	128939	128969	CCAAAAATCTTATTAATTATATTCATACTAA	phage-gRNA-11813	0.301836075563398	Not Fit	0	[]	0	[]	0	[]	0	[]	0	[]	0	[]	0	[]	0	[]	0	[]	0	[]	0	[]	0	[]	0	[]	0	[]	0	[]	0	[]
11813	T4	30.4	207.0	128758.0	128964.0	-	+	gRNA3	128944	128974	AATCTTATTAATTATATTCATACTAATTCCT	phage-gRNA-11814	-0.3277279217117060	Not Fit	0	[]	0	[]	0	[]	0	[]	0	[]	0	[]	0	[]	0	[]	0	[]	0	[]	0	[]	0	[]	0	[]	0	[]	0	[]	0	[]
11814	T4	30.4	207.0	128758.0	128964.0	-	+	gRNA4	128949	128979	TATTAATTATATTCATACTAATTCCTTTAAT	phage-gRNA-11815	0.2298414375640150	Not Fit	0	[]	0	[]	0	[]	0	[]	0	[]	0	[]	0	[]	0	[]	0	[]	0	[]	0	[]	0	[]	0	[]	0	[]	0	[]	0	[]
11815	T4	30.4	207.0	128758.0	128964.0	-	+	gRNA5	128954	128984	ATTATATTCATACTAATTCCTTTAATCCGTA	phage-gRNA-11816	0.3709494035668490	Not Fit	0	[]	0	[]	0	[]	0	[]	0	[]	0	[]	0	[]	0	[]	0	[]	0	[]	0	[]	0	[]	0	[]	0	[]	0	[]	0	[]
11816	T4	30.4	207.0	128758.0	128964.0	-	+	gRNA6	128959	128989	ATTCATACTAATTCCTTTAATCCGTAGATAG	phage-gRNA-11817	-0.3073705084717900	Not Fit	0	[]	0	[]	0	[]	0	[]	0	[]	0	[]	0	[]	0	[]	0	[]	0	[]	0	[]	0	[]	0	[]	0	[]	0	[]	0	[]
11818	T4	30.5	198.0	128961.0	129158.0	-	+	gRNA1	129128	129158	ATTCAACAGTTTGACCTAAAAAGAATTTCAT	phage-gRNA-11819	-1.4608778030281400	Not Fit	0	[]	0	[]	0	[]	0	[]	0	[]	0	[]	0	[]	0	[]	0	[]	0	[]	0	[]	0	[]	0	[]	0	[]	0	[]	0	[]
11819	T4	30.5	198.0	128961.0	129158.0	-	+	gRNA2	129133	129163	ACAGTTTGACCTAAAAAGAATTTCATTAGAA	phage-gRNA-11820	-0.6794322571775760	Not Fit	0	[]	0	[]	0	[]	0	[]	0	[]	0	[]	0	[]	0	[]	0	[]	0	[]	0	[]	0	[]	0	[]	0	[]	0	[]	0	[]
11820	T4	30.5	198.0	128961.0	129158.0	-	+	gRNA3	129138	129168	TTGACCTAAAAAGAATTTCATTAGAACCTCA	phage-gRNA-11821	-1.4379872434152500	Not Fit	0	[]	0	[]	0	[]	0	[]	0	[]	0	[]	0	[]	0	[]	0	[]	0	[]	0	[]	0	[]	0	[]	0	[]	0	[]	0	[]
11821	T4	30.5	198.0	128961.0	129158.0	-	+	gRNA4	129143	129173	CTAAAAAGAATTTCATTAGAACCTCATCTGA	phage-gRNA-11822	0.2938260098662500	Not Fit	0	[]	0	[]	0	[]	0	[]	0	[]	0	[]	0	[]	0	[]	0	[]	0	[]	0	[]	0	[]	0	[]	0	[]	0	[]	0	[]
11823	T4	30.5	198.0	128961.0	129158.0	-	+	gRNA6	129153	129183	TTTCATTAGAACCTCATCTGAAAACCGTGCG	phage-gRNA-11824	-1.2492371091971000	Not Fit	0	[]	0	[]	0	[]	0	[]	0	[]	0	[]	0	[]	0	[]	0	[]	0	[]	0	[]	0	[]	0	[]	0	[]	0	[]	0	[]
11825	T4	30.6	288.0	129158.0	129445.0	-	+	gRNA1	129415	129445	TGCGGGTATCAAAATAAGTAGTCATAAACAT	phage-gRNA-11826	0.4686516361504680	Not Fit	0	[]	0	[]	0	[]	0	[]	0	[]	0	[]	0	[]	0	[]	0	[]	0	[]	0	[]	0	[]	0	[]	0	[]	0	[]	0	[]
11826	T4	30.6	288.0	129158.0	129445.0	-	+	gRNA2	129420	129450	GTATCAAAATAAGTAGTCATAAACATAATAT	phage-gRNA-11827	0.6863910398882730	Not Fit	0	[]	0	[]	0	[]	0	[]	0	[]	0	[]	0	[]	0	[]	0	[]	0	[]	0	[]	0	[]	0	[]	0	[]	0	[]	0	[]
11827	T4	30.6	288.0	129158.0	129445.0	-	+	gRNA3	129425	129455	AAAATAAGTAGTCATAAACATAATATTTTCC	phage-gRNA-11828	0.0695638240803259	Not Fit	0	[]	0	[]	0	[]	0	[]	0	[]	0	[]	0	[]	0	[]	0	[]	0	[]	0	[]	0	[]	0	[]	0	[]	0	[]	0	[]
11828	T4	30.6	288.0	129158.0	129445.0	-	+	gRNA4	129430	129460	AAGTAGTCATAAACATAATATTTTCCTCAGT	phage-gRNA-11829	-0.2082613177832600	Not Fit	0	[]	0	[]	0	[]	0	[]	0	[]	0	[]	0	[]	0	[]	0	[]	0	[]	0	[]	0	[]	0	[]	0	[]	0	[]	0	[]
11831	T4	30.6	288.0	129158.0	129445.0	-	+	gRNA7	129445	129475	TAATATTTTCCTCAGTAAGGGGCTGAAGCCC	phage-gRNA-11832	0.8707993250303480	Not Fit	0	[]	0	[]	0	[]	0	[]	0	[]	0	[]	0	[]	0	[]	0	[]	0	[]	0	[]	0	[]	0	[]	0	[]	0	[]	0	[]
11832	T4	30.7	366.0	129487.0	129852.0	-	+	gRNA1	129822	129852	CATATTTACGTTCAAAGTTAATGTAGTTCAT	phage-gRNA-11833	-0.4193444783424870	Not Fit	0	[]	0	[]	0	[]	0	[]	0	[]	0	[]	0	[]	0	[]	0	[]	0	[]	0	[]	0	[]	0	[]	0	[]	0	[]	0	[]
11833	T4	30.7	366.0	129487.0	129852.0	-	+	gRNA2	129827	129857	TTACGTTCAAAGTTAATGTAGTTCATTTTTA	phage-gRNA-11834	-0.9511402827988460	Not Fit	0	[]	0	[]	0	[]	0	[]	0	[]	0	[]	0	[]	0	[]	0	[]	0	[]	0	[]	0	[]	0	[]	0	[]	0	[]	0	[]
11834	T4	30.7	366.0	129487.0	129852.0	-	+	gRNA3	129832	129862	TTCAAAGTTAATGTAGTTCATTTTTATTCTC	phage-gRNA-11835	0.0980403671178648	Not Fit	0	[]	0	[]	0	[]	0	[]	0	[]	0	[]	0	[]	0	[]	0	[]	0	[]	0	[]	0	[]	0	[]	0	[]	0	[]	0	[]
11835	T4	30.7	366.0	129487.0	129852.0	-	+	gRNA4	129837	129867	AGTTAATGTAGTTCATTTTTATTCTCCGAGA	phage-gRNA-11836	-1.632890354773480	Not Fit	0	[]	0	[]	0	[]	0	[]	0	[]	0	[]	0	[]	0	[]	0	[]	0	[]	0	[]	0	[]	0	[]	0	[]	0	[]	0	[]
11836	T4	30.7	366.0	129487.0	129852.0	-	+	gRNA5	129842	129872	ATGTAGTTCATTTTTATTCTCCGAGATGTTT	phage-gRNA-11837	0.5798038954725390	Not Fit	0	[]	0	[]	0	[]	0	[]	0	[]	0	[]	0	[]	0	[]	0	[]	0	[]	0	[]	0	[]	0	[]	0	[]	0	[]	0	[]
11837	T4	30.7	366.0	129487.0	129852.0	-	+	gRNA6	129847	129877	GTTCATTTTTATTCTCCGAGATGTTTAATTG	phage-gRNA-11838	-1.731344248936800	Not Fit	0	[]	0	[]	0	[]	0	[]	0	[]	0	[]	0	[]	0	[]	0	[]	0	[]	0	[]	0	[]	0	[]	0	[]	0	[]	0	[]
11839	T4	30.8	333.0	129921.0	130253.0	-	+	gRNA1	130223	130253	TAACTGCAGCGTTCAGATTAATCGTTTTCAT	phage-gRNA-11840	0.0905264027633234	Not Fit	0	[]	0	[]	0	[]	0	[]	0	[]	0	[]	0	[]	0	[]	0	[]	0	[]	0	[]	0	[]	0	[]	0	[]	0	[]	0	[]
11840	T4	30.8	333.0	129921.0	130253.0	-	+	gRNA2	130228	130258	GCAGCGTTCAGATTAATCGTTTTCATTTTAT	phage-gRNA-11841	0.0932473279596717	Not Fit	0	[]	0	[]	0	[]	0	[]	0	[]	0	[]	0	[]	0	[]	0	[]	0	[]	0	[]	0	[]	0	[]	0	[]	0	[]	0	[]
11841	T4	30.8	333.0	129921.0	130253.0	-	+	gRNA3	130233	130263	GTTCAGATTAATCGTTTTCATTTTATTCTCC	phage-gRNA-11842	-1.1975491666311700	Not Fit	0	[]	0	[]	0	[]	0	[]	0	[]	0	[]	0	[]	0	[]	0	[]	0	[]	0	[]	0	[]	0	[]	0	[]	0	[]	0	[]
11842	T4	30.8	333.0	129921.0	130253.0	-	+	gRNA4	130238	130268	GATTAATCGTTTTCATTTTATTCTCCTTTGT	phage-gRNA-11843	-1.0491750279145700	Not Fit	0	[]	0	[]	0	[]	0	[]	0	[]	0	[]	0	[]	0	[]	0	[]	0	[]	0	[]	0	[]	0	[]	0	[]	0	[]	0	[]
11843	T4	30.8	333.0	129921.0	130253.0	-	+	gRNA5	130243	130273	ATCGTTTTCATTTTATTCTCCTTTGTTTGTG	phage-gRNA-11844	0.3482195985460430	Not Fit	0	[]	0	[]	0	[]	0	[]	0	[]	0	[]	1	['nrdC.10']	1	['nrdC.10']	0	[]	0	[]	0	[]	0	[]	0	[]	0	[]	0	[]	1	['dcp']
11844	T4	30.8	333.0	129921.0	130253.0	-	+	gRNA6	130248	130278	TTTCATTTTATTCTCCTTTGTTTGTGTAAGA	phage-gRNA-11845	-0.1497781635566350	Not Fit	0	[]	0	[]	0	[]	0	[]	0	[]	0	[]	1	['trna.4']	3	['motB.2', 'trna.4', 'frd.1']	0	[]	0	[]	0	[]	0	[]	0	[]	0	[]	0	[]	0	[]
11845	T4	30.8	333.0	129921.0	130253.0	-	+	gRNA7	130253	130283	TTTTATTCTCCTTTGTTTGTGTAAGATAATA	phage-gRNA-11846	-1.4543673830420000	Not Fit	0	[]	0	[]	0	[]	0	[]	0	[]	0	[]	0	[]	0	[]	0	[]	0	[]	0	[]	0	[]	0	[]	0	[]	0	[]	0	[]
11846	T4	30.9	177.0	130364.0	130540.0	-	+	gRNA1	130510	130540	CTGCTTTCTTTGCTTTAGCTTGTTTTGCCAT	phage-gRNA-11847	-0.0687574887373093	Not Fit	0	[]	0	[]	0	[]	0	[]	0	[]	0	[]	0	[]	0	[]	0	[]	0	[]	0	[]	0	[]	0	[]	0	[]	0	[]	0	[]
11847	T4	30.9	177.0	130364.0	130540.0	-	+	gRNA2	130515	130545	TTCTTTGCTTTAGCTTGTTTTGCCATTATAA	phage-gRNA-11848	-1.9650976820272600	Not Fit	0	[]	0	[]	0	[]	0	[]	0	[]	0	[]	0	[]	0	[]	0	[]	0	[]	0	[]	0	[]	0	[]	0	[]	0	[]	0	[]
11848	T4	30.9	177.0	130364.0	130540.0	-	+	gRNA3	130520	130550	TGCTTTAGCTTGTTTTGCCATTATAAATTCT	phage-gRNA-11849	-0.2109709377571160	Not Fit	0	[]	0	[]	0	[]	0	[]	0	[]	0	[]	0	[]	0	[]	0	[]	0	[]	0	[]	0	[]	0	[]	0	[]	0	[]	0	[]
11849	T4	30.9	177.0	130364.0	130540.0	-	+	gRNA4	130525	130555	TAGCTTGTTTTGCCATTATAAATTCTCTTTT	phage-gRNA-11850	1.0958770344987700	Not Fit	0	[]	0	[]	0	[]	0	[]	0	[]	0	[]	0	[]	0	[]	0	[]	0	[]	0	[]	0	[]	0	[]	0	[]	0	[]	1	['waaL']
11850	T4	30.9	177.0	130364.0	130540.0	-	+	gRNA5	130530	130560	TGTTTTGCCATTATAAATTCTCTTTTAAATG	phage-gRNA-11851	-0.0151680747678166	Not Fit	0	[]	0	[]	0	[]	0	[]	0	[]	0	[]	0	[]	0	[]	0	[]	0	[]	0	[]	1	['rbfA']	0	[]	0	[]	0	[]	1	['rbfA']
11851	T4	30.9	177.0	130364.0	130540.0	-	+	gRNA6	130535	130565	TGCCATTATAAATTCTCTTTTAAATGAAAAT	phage-gRNA-11852	-0.468903004280649	Not Fit	0	[]	0	[]	0	[]	0	[]	0	[]	0	[]	0	[]	0	[]	0	[]	0	[]	0	[]	0	[]	0	[]	0	[]	0	[]	0	[]
11868	T4	31.1	309.0	131573.0	131881.0	-	+	gRNA2	131856	131886	ACTTTCTGCTCAGTTGTCAGTTTCATTTATT	phage-gRNA-11869	-1.6128210633559900	Not Fit	0	[]	0	[]	0	[]	0	[]	0	[]	0	[]	0	[]	0	[]	0	[]	0	[]	0	[]	0	[]	0	[]	0	[]	0	[]	0	[]
11869	T4	31.1	309.0	131573.0	131881.0	-	+	gRNA3	131861	131891	CTGCTCAGTTGTCAGTTTCATTTATTTACCT	phage-gRNA-11870	-0.6838233263133540	Not Fit	0	[]	0	[]	0	[]	0	[]	0	[]	0	[]	0	[]	0	[]	0	[]	0	[]	0	[]	0	[]	0	[]	0	[]	0	[]	1	['yiaK']
11870	T4	31.1	309.0	131573.0	131881.0	-	+	gRNA4	131866	131896	CAGTTGTCAGTTTCATTTATTTACCTATTAC	phage-gRNA-11871	-1.3645974090170400	Not Fit	0	[]	0	[]	0	[]	0	[]	0	[]	0	[]	0	[]	0	[]	0	[]	0	[]	0	[]	0	[]	0	[]	0	[]	0	[]	1	['nlpA']
11872	T4	31.1	309.0	131573.0	131881.0	-	+	gRNA6	131876	131906	TTTCATTTATTTACCTATTACAGTTTTAATA	phage-gRNA-11873	-1.534887235780090	Not Fit	0	[]	0	[]	0	[]	0	[]	0	[]	0	[]	0	[]	0	[]	0	[]	0	[]	0	[]	0	[]	0	[]	0	[]	0	[]	0	[]
11873	T4	31.1	309.0	131573.0	131881.0	-	+	gRNA7	131881	131911	TTTATTTACCTATTACAGTTTTAATATGAGT	phage-gRNA-11874	-0.3050962738027910	Not Fit	0	[]	0	[]	0	[]	0	[]	0	[]	0	[]	0	[]	0	[]	0	[]	0	[]	0	[]	0	[]	0	[]	0	[]	0	[]	0	[]
11874	T4	31.2	237.0	131882.0	132118.0	-	+	gRNA1	132088	132118	TTGCTGTGAGTTTTACCAAACGAAATTTCAT	phage-gRNA-11875	-1.2582329390931300	Not Fit	0	[]	0	[]	0	[]	0	[]	0	[]	0	[]	0	[]	0	[]	0	[]	0	[]	0	[]	0	[]	0	[]	0	[]	0	[]	0	[]
11875	T4	31.2	237.0	131882.0	132118.0	-	+	gRNA2	132093	132123	GTGAGTTTTACCAAACGAAATTTCATTATTC	phage-gRNA-11876	-0.8484814453286530	Not Fit	0	[]	0	[]	0	[]	0	[]	0	[]	0	[]	0	[]	0	[]	0	[]	0	[]	0	[]	0	[]	0	[]	0	[]	0	[]	0	[]
11876	T4	31.2	237.0	131882.0	132118.0	-	+	gRNA3	132098	132128	TTTTACCAAACGAAATTTCATTATTCACCAC	phage-gRNA-11877	-0.9203907542796800	Not Fit	0	[]	0	[]	0	[]	0	[]	0	[]	0	[]	0	[]	0	[]	0	[]	0	[]	0	[]	0	[]	0	[]	0	[]	0	[]	0	[]
11877	T4	31.2	237.0	131882.0	132118.0	-	+	gRNA4	132103	132133	CCAAACGAAATTTCATTATTCACCACAGAAT	phage-gRNA-11878	-1.1852191308857700	Not Fit	0	[]	0	[]	0	[]	0	[]	0	[]	0	[]	0	[]	0	[]	0	[]	0	[]	0	[]	0	[]	0	[]	0	[]	0	[]	0	[]
11879	T4	31.2	237.0	131882.0	132118.0	-	+	gRNA6	132113	132143	TTTCATTATTCACCACAGAATTCGTTGATAT	phage-gRNA-11880	-1.249739989549940	Not Fit	0	[]	0	[]	0	[]	0	[]	0	[]	0	[]	0	[]	0	[]	0	[]	0	[]	0	[]	0	[]	0	[]	0	[]	0	[]	0	[]
11880	T4	31.2	237.0	131882.0	132118.0	-	+	gRNA7	132118	132148	TTATTCACCACAGAATTCGTTGATATTTTCC	phage-gRNA-11881	-0.2425733239009120	Not Fit	0	[]	0	[]	0	[]	0	[]	0	[]	0	[]	0	[]	1	['dsbA']	0	[]	0	[]	0	[]	0	[]	0	[]	0	[]	0	[]	0	[]
11881	T4	cd	582.0	132118.0	132699.0	-	+	gRNA1	132669	132699	ATGCAATTTGAAGTACTGTACTCGCTTTCAT	phage-gRNA-11882	0.3847041420215440	Not Fit	0	[]	0	[]	0	[]	0	[]	0	[]	0	[]	0	[]	0	[]	0	[]	0	[]	0	[]	0	[]	0	[]	0	[]	0	[]	0	[]
11882	T4	cd	582.0	132118.0	132699.0	-	+	gRNA2	132674	132704	ATTTGAAGTACTGTACTCGCTTTCATTTCAT	phage-gRNA-11883	0.5244618619433940	Not Fit	0	[]	0	[]	0	[]	0	[]	0	[]	0	[]	0	[]	0	[]	0	[]	0	[]	0	[]	0	[]	0	[]	0	[]	0	[]	0	[]
11883	T4	cd	582.0	132118.0	132699.0	-	+	gRNA3	132679	132709	AAGTACTGTACTCGCTTTCATTTCATAATCA	phage-gRNA-11884	0.5991357554216810	Not Fit	0	[]	0	[]	0	[]	0	[]	0	[]	0	[]	0	[]	0	[]	0	[]	0	[]	0	[]	0	[]	0	[]	0	[]	0	[]	0	[]
11884	T4	cd	582.0	132118.0	132699.0	-	+	gRNA4	132684	132714	CTGTACTCGCTTTCATTTCATAATCACCAGA	phage-gRNA-11885	-1.6551646399177900	Not Fit	0	[]	0	[]	0	[]	0	[]	0	[]	0	[]	0	[]	0	[]	0	[]	0	[]	0	[]	0	[]	0	[]	0	[]	0	[]	0	[]
11885	T4	cd	582.0	132118.0	132699.0	-	+	gRNA5	132689	132719	CTCGCTTTCATTTCATAATCACCAGATAAGC	phage-gRNA-11886	-0.6780989971303530	Not Fit	0	[]	0	[]	0	[]	0	[]	0	[]	0	[]	0	[]	0	[]	0	[]	0	[]	0	[]	0	[]	0	[]	0	[]	0	[]	0	[]
11886	T4	cd	582.0	132118.0	132699.0	-	+	gRNA6	132694	132724	TTTCATTTCATAATCACCAGATAAGCAGATT	phage-gRNA-11887	-2.1960054018723700	Not Fit	0	[]	0	[]	0	[]	0	[]	0	[]	0	[]	0	[]	0	[]	0	[]	0	[]	0	[]	0	[]	0	[]	0	[]	0	[]	0	[]
11887	T4	cd	582.0	132118.0	132699.0	-	+	gRNA7	132699	132729	TTTCATAATCACCAGATAAGCAGATTTAGCA	phage-gRNA-11888	-2.2992449358818400	Not Fit	0	[]	0	[]	0	[]	0	[]	0	[]	0	[]	0	[]	0	[]	0	[]	0	[]	0	[]	0	[]	0	[]	0	[]	0	[]	0	[]
11888	T4	cd.1	339.0	132696.0	133034.0	-	+	gRNA1	133004	133034	AATTATCAATTATATCAGTTAAATTCATCAT	phage-gRNA-11889	-0.1092677134503130	Not Fit	0	[]	0	[]	0	[]	0	[]	0	[]	0	[]	0	[]	0	[]	0	[]	0	[]	0	[]	0	[]	0	[]	0	[]	0	[]	0	[]
11889	T4	cd.1	339.0	132696.0	133034.0	-	+	gRNA2	133009	133039	TCAATTATATCAGTTAAATTCATCATAGTAC	phage-gRNA-11890	-0.7657750897851160	Not Fit	0	[]	0	[]	0	[]	0	[]	0	[]	0	[]	0	[]	0	[]	0	[]	0	[]	0	[]	0	[]	0	[]	0	[]	0	[]	0	[]
11890	T4	cd.1	339.0	132696.0	133034.0	-	+	gRNA3	133014	133044	TATATCAGTTAAATTCATCATAGTACGCCAT	phage-gRNA-11891	-1.1286429270227900	Not Fit	0	[]	0	[]	0	[]	0	[]	0	[]	0	[]	0	[]	0	[]	0	[]	0	[]	0	[]	0	[]	0	[]	0	[]	0	[]	0	[]
11891	T4	cd.1	339.0	132696.0	133034.0	-	+	gRNA4	133019	133049	CAGTTAAATTCATCATAGTACGCCATACACC	phage-gRNA-11892	-0.6563547923006320	Not Fit	0	[]	0	[]	0	[]	0	[]	0	[]	0	[]	0	[]	0	[]	0	[]	0	[]	0	[]	0	[]	0	[]	0	[]	0	[]	0	[]
11893	T4	cd.1	339.0	132696.0	133034.0	-	+	gRNA6	133029	133059	CATCATAGTACGCCATACACCCTTTGTGCTT	phage-gRNA-11894	-0.9101058402073240	Not Fit	0	[]	0	[]	0	[]	0	[]	0	[]	0	[]	0	[]	0	[]	0	[]	0	[]	0	[]	0	[]	0	[]	0	[]	0	[]	1	['yncG']
11894	T4	cd.1	339.0	132696.0	133034.0	-	+	gRNA7	133034	133064	TAGTACGCCATACACCCTTTGTGCTTCAACT	phage-gRNA-11895	0.6159748190737400	Not Fit	0	[]	0	[]	0	[]	0	[]	0	[]	0	[]	0	[]	0	[]	0	[]	0	[]	0	[]	0	[]	0	[]	0	[]	0	[]	0	[]
11895	T4	cd.2	231.0	133031.0	133261.0	-	+	gRNA1	133231	133261	GGAATTCCTTTAACAGTAATCGGTTTTTCAC	phage-gRNA-11896	-0.2367999873238200	Not Fit	0	[]	0	[]	0	[]	0	[]	0	[]	0	[]	0	[]	0	[]	0	[]	0	[]	0	[]	0	[]	0	[]	0	[]	0	[]	0	[]
11898	T4	cd.2	231.0	133031.0	133261.0	-	+	gRNA4	133246	133276	GTAATCGGTTTTTCACTTAGCAACATTTTGT	phage-gRNA-11899	-1.164217367759790	Not Fit	0	[]	0	[]	0	[]	0	[]	0	[]	0	[]	0	[]	0	[]	0	[]	0	[]	0	[]	0	[]	0	[]	0	[]	0	[]	0	[]
11899	T4	cd.2	231.0	133031.0	133261.0	-	+	gRNA5	133251	133281	CGGTTTTTCACTTAGCAACATTTTGTTTTCC	phage-gRNA-11900	1.31069820532204	Not Fit	0	[]	0	[]	0	[]	0	[]	0	[]	0	[]	0	[]	0	[]	0	[]	0	[]	0	[]	0	[]	0	[]	0	[]	0	[]	0	[]
11900	T4	cd.2	231.0	133031.0	133261.0	-	+	gRNA6	133256	133286	TTTCACTTAGCAACATTTTGTTTTCCTCATT	phage-gRNA-11901	-1.318037162021010	Not Fit	0	[]	0	[]	0	[]	0	[]	0	[]	0	[]	0	[]	0	[]	0	[]	0	[]	0	[]	0	[]	0	[]	0	[]	0	[]	0	[]
11901	T4	cd.2	231.0	133031.0	133261.0	-	+	gRNA7	133261	133291	CTTAGCAACATTTTGTTTTCCTCATTTGTTT	phage-gRNA-11902	-0.5988255621475000	Not Fit	0	[]	0	[]	0	[]	0	[]	0	[]	0	[]	0	[]	0	[]	0	[]	0	[]	0	[]	0	[]	0	[]	0	[]	0	[]	0	[]
11902	T4	cd.3	276.0	133334.0	133609.0	-	+	gRNA1	133579	133609	CTTCTACGATTTTAGAGTAAGTCGGAAACAT	phage-gRNA-11903	-0.0413057496684932	Not Fit	0	[]	0	[]	0	[]	0	[]	0	[]	0	[]	0	[]	0	[]	0	[]	0	[]	0	[]	0	[]	0	[]	0	[]	0	[]	0	[]
11903	T4	cd.3	276.0	133334.0	133609.0	-	+	gRNA2	133584	133614	ACGATTTTAGAGTAAGTCGGAAACATATTTA	phage-gRNA-11904	0.1835551697766990	Not Fit	0	[]	0	[]	0	[]	0	[]	0	[]	0	[]	0	[]	0	[]	0	[]	0	[]	0	[]	0	[]	0	[]	0	[]	0	[]	0	[]
11904	T4	cd.3	276.0	133334.0	133609.0	-	+	gRNA3	133589	133619	TTTAGAGTAAGTCGGAAACATATTTACCTCA	phage-gRNA-11905	0.7752258926370540	Not Fit	0	[]	0	[]	0	[]	0	[]	0	[]	0	[]	0	[]	0	[]	0	[]	0	[]	0	[]	0	[]	0	[]	0	[]	0	[]	0	[]
11905	T4	cd.3	276.0	133334.0	133609.0	-	+	gRNA4	133594	133624	AGTAAGTCGGAAACATATTTACCTCACATAA	phage-gRNA-11906	-1.2595217871674500	Not Fit	0	[]	0	[]	0	[]	0	[]	0	[]	0	[]	0	[]	0	[]	0	[]	0	[]	0	[]	0	[]	0	[]	0	[]	0	[]	0	[]
11906	T4	cd.3	276.0	133334.0	133609.0	-	+	gRNA5	133599	133629	GTCGGAAACATATTTACCTCACATAATTTTC	phage-gRNA-11907	-0.0034015869763672	Not Fit	0	[]	0	[]	0	[]	0	[]	0	[]	0	[]	0	[]	0	[]	0	[]	0	[]	0	[]	0	[]	0	[]	0	[]	0	[]	0	[]
11907	T4	cd.3	276.0	133334.0	133609.0	-	+	gRNA6	133604	133634	AAACATATTTACCTCACATAATTTTCTTCAA	phage-gRNA-11908	0.3440110548087840	Not Fit	0	[]	0	[]	0	[]	0	[]	0	[]	0	[]	0	[]	0	[]	0	[]	0	[]	0	[]	0	[]	0	[]	0	[]	0	[]	0	[]
11908	T4	cd.3	276.0	133334.0	133609.0	-	+	gRNA7	133609	133639	TATTTACCTCACATAATTTTCTTCAAGCCAA	phage-gRNA-11909	-0.2230699215321910	Not Fit	0	[]	0	[]	0	[]	0	[]	0	[]	0	[]	0	[]	0	[]	0	[]	0	[]	0	[]	0	[]	0	[]	0	[]	0	[]	0	[]
11909	T4	cd.4	201.0	133612.0	133812.0	-	+	gRNA1	133782	133812	AAAGACGATAAATCTTTTCTAGGTTATTCAT	phage-gRNA-11910	0.006230437818961	Not Fit	0	[]	0	[]	0	[]	0	[]	0	[]	0	[]	0	[]	0	[]	0	[]	0	[]	0	[]	0	[]	0	[]	0	[]	0	[]	0	[]
11910	T4	cd.4	201.0	133612.0	133812.0	-	+	gRNA2	133787	133817	CGATAAATCTTTTCTAGGTTATTCATAAGTT	phage-gRNA-11911	0.3261052777028530	Not Fit	0	[]	0	[]	0	[]	0	[]	0	[]	0	[]	0	[]	0	[]	0	[]	0	[]	0	[]	0	[]	0	[]	0	[]	0	[]	0	[]
11911	T4	cd.4	201.0	133612.0	133812.0	-	+	gRNA3	133792	133822	AATCTTTTCTAGGTTATTCATAAGTTTTCCA	phage-gRNA-11912	0.1868130468298200	Not Fit	0	[]	0	[]	0	[]	0	[]	0	[]	0	[]	0	[]	0	[]	0	[]	0	[]	0	[]	0	[]	0	[]	0	[]	0	[]	0	[]
11912	T4	cd.4	201.0	133612.0	133812.0	-	+	gRNA4	133797	133827	TTTCTAGGTTATTCATAAGTTTTCCATGGTA	phage-gRNA-11913	-0.655847328348148	Not Fit	0	[]	0	[]	0	[]	0	[]	0	[]	0	[]	0	[]	0	[]	0	[]	0	[]	0	[]	0	[]	0	[]	0	[]	0	[]	0	[]
11914	T4	cd.4	201.0	133612.0	133812.0	-	+	gRNA6	133807	133837	ATTCATAAGTTTTCCATGGTAAAGGCAGTTT	phage-gRNA-11915	0.4267840518623460	Not Fit	0	[]	0	[]	0	[]	0	[]	0	[]	0	[]	0	[]	0	[]	0	[]	0	[]	0	[]	0	[]	0	[]	0	[]	0	[]	0	[]
11915	T4	cd.4	201.0	133612.0	133812.0	-	+	gRNA7	133812	133842	TAAGTTTTCCATGGTAAAGGCAGTTTAGTTT	phage-gRNA-11916	0.2069853005801120	Not Fit	0	[]	0	[]	0	[]	0	[]	0	[]	0	[]	0	[]	0	[]	0	[]	0	[]	0	[]	0	[]	0	[]	0	[]	0	[]	0	[]
11917	T4	cd.5	228.0	133805.0	134032.0	-	+	gRNA2	134007	134037	AATCTCCCGAAGCGACTTGCCAGCATTCAAC	phage-gRNA-11918	0.126003888145898	Not Fit	0	[]	0	[]	0	[]	0	[]	0	[]	0	[]	0	[]	0	[]	0	[]	0	[]	0	[]	0	[]	0	[]	0	[]	0	[]	0	[]
11919	T4	cd.5	228.0	133805.0	134032.0	-	+	gRNA4	134017	134047	AGCGACTTGCCAGCATTCAACACCGATACGA	phage-gRNA-11920	-0.350211110567202	Not Fit	0	[]	0	[]	0	[]	0	[]	0	[]	0	[]	0	[]	0	[]	0	[]	0	[]	0	[]	0	[]	0	[]	0	[]	0	[]	0	[]
11920	T4	cd.5	228.0	133805.0	134032.0	-	+	gRNA5	134022	134052	CTTGCCAGCATTCAACACCGATACGACGCCA	phage-gRNA-11921	-1.5345867304595900	Not Fit	0	[]	0	[]	0	[]	0	[]	0	[]	0	[]	0	[]	0	[]	0	[]	0	[]	0	[]	0	[]	0	[]	0	[]	0	[]	0	[]
11921	T4	cd.5	228.0	133805.0	134032.0	-	+	gRNA6	134027	134057	CAGCATTCAACACCGATACGACGCCACATTT	phage-gRNA-11922	-0.2027087514782760	Not Fit	0	[]	0	[]	0	[]	0	[]	0	[]	0	[]	0	[]	0	[]	0	[]	0	[]	0	[]	0	[]	0	[]	0	[]	0	[]	0	[]
11922	T4	cd.5	228.0	133805.0	134032.0	-	+	gRNA7	134032	134062	TTCAACACCGATACGACGCCACATTTCAACT	phage-gRNA-11923	-0.3840173525916090	Not Fit	0	[]	0	[]	0	[]	0	[]	0	[]	0	[]	0	[]	0	[]	0	[]	0	[]	0	[]	0	[]	0	[]	0	[]	0	[]	0	[]
11923	T4	pseT	906.0	134002.0	134907.0	-	+	gRNA1	134877	134907	GACAGCCAATAGTCAAAATAATCTTTTTCAT	phage-gRNA-11924	-0.1702427596168330	Not Fit	0	[]	0	[]	0	[]	0	[]	0	[]	0	[]	0	[]	0	[]	0	[]	0	[]	0	[]	0	[]	0	[]	0	[]	0	[]	0	[]
11924	T4	pseT	906.0	134002.0	134907.0	-	+	gRNA2	134882	134912	CCAATAGTCAAAATAATCTTTTTCATTTATT	phage-gRNA-11925	0.4285449570468500	Not Fit	0	[]	0	[]	0	[]	0	[]	0	[]	0	[]	0	[]	0	[]	0	[]	0	[]	0	[]	0	[]	0	[]	0	[]	0	[]	0	[]
11925	T4	pseT	906.0	134002.0	134907.0	-	+	gRNA3	134887	134917	AGTCAAAATAATCTTTTTCATTTATTTTTTC	phage-gRNA-11926	-1.361931629689950	Not Fit	0	[]	0	[]	0	[]	0	[]	0	[]	0	[]	0	[]	0	[]	0	[]	0	[]	0	[]	0	[]	0	[]	0	[]	0	[]	0	[]
11926	T4	pseT	906.0	134002.0	134907.0	-	+	gRNA4	134892	134922	AAATAATCTTTTTCATTTATTTTTTCTCAAC	phage-gRNA-11927	-0.4715381680517910	Not Fit	0	[]	0	[]	0	[]	0	[]	0	[]	0	[]	0	[]	1	['ndd.4']	0	[]	0	[]	0	[]	0	[]	0	[]	0	[]	0	[]	0	[]
11927	T4	pseT	906.0	134002.0	134907.0	-	+	gRNA5	134897	134927	ATCTTTTTCATTTATTTTTTCTCAACTAATG	phage-gRNA-11928	-1.6736150630069600	Not Fit	0	[]	0	[]	0	[]	0	[]	0	[]	0	[]	0	[]	0	[]	0	[]	0	[]	0	[]	0	[]	0	[]	0	[]	0	[]	0	[]
11928	T4	pseT	906.0	134002.0	134907.0	-	+	gRNA6	134902	134932	TTTCATTTATTTTTTCTCAACTAATGATTGA	phage-gRNA-11929	-1.2937410424653300	Not Fit	0	[]	0	[]	0	[]	0	[]	0	[]	0	[]	0	[]	0	[]	0	[]	0	[]	0	[]	0	[]	0	[]	0	[]	0	[]	0	[]
11929	T4	pseT	906.0	134002.0	134907.0	-	+	gRNA7	134907	134937	TTTATTTTTTCTCAACTAATGATTGAATATA	phage-gRNA-11930	-0.9685972890882140	Not Fit	0	[]	0	[]	0	[]	0	[]	0	[]	0	[]	0	[]	0	[]	0	[]	0	[]	0	[]	0	[]	0	[]	0	[]	0	[]	0	[]
11930	T4	pseT.1	228.0	134908.0	135135.0	-	+	gRNA1	135105	135135	TGAGATGTTCAAATTGATGCCATGAAATCAT	phage-gRNA-11931	1.1843240254590100	Not Fit	0	[]	0	[]	0	[]	0	[]	0	[]	0	[]	0	[]	0	[]	0	[]	0	[]	0	[]	0	[]	0	[]	0	[]	0	[]	0	[]
11931	T4	pseT.1	228.0	134908.0	135135.0	-	+	gRNA2	135110	135140	TGTTCAAATTGATGCCATGAAATCATTTACA	phage-gRNA-11932	0.1835551697766990	Not Fit	0	[]	0	[]	0	[]	0	[]	0	[]	0	[]	0	[]	0	[]	0	[]	0	[]	0	[]	0	[]	0	[]	0	[]	0	[]	0	[]
11933	T4	pseT.1	228.0	134908.0	135135.0	-	+	gRNA4	135120	135150	GATGCCATGAAATCATTTACATTTATCCTCT	phage-gRNA-11934	-0.5891000309803420	Not Fit	0	[]	0	[]	0	[]	0	[]	0	[]	0	[]	0	[]	0	[]	0	[]	0	[]	0	[]	0	[]	0	[]	0	[]	0	[]	0	[]
11934	T4	pseT.1	228.0	134908.0	135135.0	-	+	gRNA5	135125	135155	CATGAAATCATTTACATTTATCCTCTTTTAG	phage-gRNA-11935	-0.8224318975696630	Not Fit	0	[]	0	[]	0	[]	0	[]	0	[]	0	[]	0	[]	0	[]	0	[]	0	[]	0	[]	0	[]	0	[]	0	[]	0	[]	0	[]
11935	T4	pseT.1	228.0	134908.0	135135.0	-	+	gRNA6	135130	135160	AATCATTTACATTTATCCTCTTTTAGCTCTT	phage-gRNA-11936	-0.5192600375155260	Not Fit	0	[]	0	[]	0	[]	0	[]	0	[]	0	[]	0	[]	0	[]	0	[]	0	[]	0	[]	0	[]	0	[]	0	[]	0	[]	0	[]
11936	T4	pseT.1	228.0	134908.0	135135.0	-	+	gRNA7	135135	135165	TTTACATTTATCCTCTTTTAGCTCTTGACGA	phage-gRNA-11937	-0.7553183709652470	Not Fit	0	[]	0	[]	0	[]	0	[]	0	[]	0	[]	0	[]	0	[]	0	[]	0	[]	0	[]	0	[]	0	[]	0	[]	0	[]	0	[]
11937	T4	pseT.2	300.0	135132.0	135431.0	-	+	gRNA1	135401	135431	TAGATAATATTACTGCTGATAGTTTAATCAT	phage-gRNA-11938	-4.590434477589830	Not Fit	0	[]	0	[]	0	[]	0	[]	0	[]	0	[]	0	[]	0	[]	0	[]	0	[]	0	[]	0	[]	0	[]	0	[]	0	[]	0	[]
11938	T4	pseT.2	300.0	135132.0	135431.0	-	+	gRNA2	135406	135436	AATATTACTGCTGATAGTTTAATCATTTAGA	phage-gRNA-11939	-0.3990113685266750	Not Fit	0	[]	0	[]	0	[]	0	[]	0	[]	0	[]	0	[]	0	[]	0	[]	0	[]	0	[]	0	[]	0	[]	0	[]	0	[]	0	[]
11939	T4	pseT.2	300.0	135132.0	135431.0	-	+	gRNA3	135411	135441	TACTGCTGATAGTTTAATCATTTAGAAAGGT	phage-gRNA-11940	0.5071488723913000	Not Fit	0	[]	0	[]	0	[]	0	[]	0	[]	0	[]	0	[]	0	[]	0	[]	0	[]	0	[]	0	[]	0	[]	0	[]	0	[]	0	[]
11940	T4	pseT.2	300.0	135132.0	135431.0	-	+	gRNA4	135416	135446	CTGATAGTTTAATCATTTAGAAAGGTCCTGG	phage-gRNA-11941	-1.2611568162988700	Not Fit	0	[]	0	[]	0	[]	0	[]	0	[]	0	[]	0	[]	0	[]	0	[]	0	[]	0	[]	0	[]	0	[]	0	[]	0	[]	0	[]
11941	T4	pseT.2	300.0	135132.0	135431.0	-	+	gRNA5	135421	135451	AGTTTAATCATTTAGAAAGGTCCTGGATGTC	phage-gRNA-11942	-1.1974626096163800	Not Fit	0	[]	0	[]	0	[]	0	[]	0	[]	0	[]	0	[]	0	[]	0	[]	0	[]	0	[]	0	[]	0	[]	0	[]	0	[]	0	[]
11942	T4	pseT.2	300.0	135132.0	135431.0	-	+	gRNA6	135426	135456	AATCATTTAGAAAGGTCCTGGATGTCTTCTG	phage-gRNA-11943	1.045209336683750	Not Fit	0	[]	0	[]	0	[]	0	[]	0	[]	0	[]	0	[]	0	[]	0	[]	0	[]	0	[]	0	[]	0	[]	0	[]	0	[]	0	[]
11944	T4	pseT.3	354.0	135428.0	135781.0	-	+	gRNA1	135751	135781	GCAATCCAGCTGTAAAATTACTTACATGCAT	phage-gRNA-11945	-1.199250701727620	Not Fit	0	[]	0	[]	0	[]	0	[]	0	[]	0	[]	0	[]	0	[]	0	[]	0	[]	0	[]	0	[]	0	[]	0	[]	0	[]	0	[]
11945	T4	pseT.3	354.0	135428.0	135781.0	-	+	gRNA2	135756	135786	CCAGCTGTAAAATTACTTACATGCATAAAGT	phage-gRNA-11946	-0.6917121574564420	Not Fit	0	[]	0	[]	0	[]	0	[]	0	[]	0	[]	0	[]	0	[]	0	[]	0	[]	0	[]	0	[]	0	[]	0	[]	0	[]	0	[]
11947	T4	pseT.3	354.0	135428.0	135781.0	-	+	gRNA4	135766	135796	AATTACTTACATGCATAAAGTTTTAATAACC	phage-gRNA-11948	0.5745859299503630	Not Fit	0	[]	0	[]	0	[]	0	[]	0	[]	0	[]	0	[]	0	[]	0	[]	0	[]	0	[]	0	[]	0	[]	0	[]	0	[]	0	[]
11948	T4	pseT.3	354.0	135428.0	135781.0	-	+	gRNA5	135771	135801	CTTACATGCATAAAGTTTTAATAACCTCTAC	phage-gRNA-11949	-0.3076003765456830	Not Fit	0	[]	0	[]	0	[]	0	[]	0	[]	0	[]	0	[]	0	[]	0	[]	0	[]	0	[]	0	[]	0	[]	0	[]	0	[]	0	[]
11949	T4	pseT.3	354.0	135428.0	135781.0	-	+	gRNA6	135776	135806	ATGCATAAAGTTTTAATAACCTCTACAATAT	phage-gRNA-11950	-2.246923901925690	Not Fit	0	[]	0	[]	0	[]	0	[]	0	[]	0	[]	0	[]	0	[]	0	[]	0	[]	0	[]	0	[]	0	[]	0	[]	0	[]	0	[]
11950	T4	pseT.3	354.0	135428.0	135781.0	-	+	gRNA7	135781	135811	TAAAGTTTTAATAACCTCTACAATATCGTCT	phage-gRNA-11951	0.3900827369788990	Not Fit	0	[]	0	[]	0	[]	0	[]	0	[]	0	[]	0	[]	0	[]	0	[]	0	[]	0	[]	0	[]	0	[]	0	[]	0	[]	0	[]
11951	T4	alc	504.0	135772.0	136275.0	-	+	gRNA1	136245	136275	CCATTTCAGTAGTAATAAGTTGTAAATCCAT	phage-gRNA-11952	-0.06762517208545	Not Fit	0	[]	0	[]	0	[]	0	[]	0	[]	0	[]	0	[]	0	[]	0	[]	0	[]	0	[]	0	[]	0	[]	0	[]	0	[]	0	[]
11952	T4	alc	504.0	135772.0	136275.0	-	+	gRNA2	136250	136280	TCAGTAGTAATAAGTTGTAAATCCATCATAA	phage-gRNA-11953	0.47357967834599	Not Fit	0	[]	0	[]	0	[]	0	[]	0	[]	0	[]	0	[]	0	[]	0	[]	0	[]	0	[]	0	[]	0	[]	0	[]	0	[]	0	[]
11953	T4	alc	504.0	135772.0	136275.0	-	+	gRNA3	136255	136285	AGTAATAAGTTGTAAATCCATCATAAAGTCC	phage-gRNA-11954	-1.3922933059993100	Not Fit	0	[]	0	[]	0	[]	0	[]	0	[]	0	[]	0	[]	0	[]	0	[]	0	[]	0	[]	0	[]	0	[]	0	[]	0	[]	0	[]
11954	T4	alc	504.0	135772.0	136275.0	-	+	gRNA4	136260	136290	TAAGTTGTAAATCCATCATAAAGTCCTCATG	phage-gRNA-11955	0.8978744877240470	Not Fit	0	[]	0	[]	0	[]	0	[]	0	[]	0	[]	0	[]	0	[]	0	[]	0	[]	0	[]	0	[]	0	[]	0	[]	0	[]	0	[]
11955	T4	alc	504.0	135772.0	136275.0	-	+	gRNA5	136265	136295	TGTAAATCCATCATAAAGTCCTCATGTTATG	phage-gRNA-11956	0.5448921217690820	Not Fit	0	[]	0	[]	0	[]	0	[]	0	[]	0	[]	0	[]	0	[]	0	[]	0	[]	0	[]	0	[]	0	[]	0	[]	0	[]	0	[]
11956	T4	alc	504.0	135772.0	136275.0	-	+	gRNA6	136270	136300	ATCCATCATAAAGTCCTCATGTTATGTCAGT	phage-gRNA-11957	-0.9430222802414200	Not Fit	0	[]	0	[]	0	[]	0	[]	0	[]	0	[]	0	[]	0	[]	0	[]	0	[]	0	[]	0	[]	0	[]	0	[]	0	[]	0	[]
11957	T4	alc	504.0	135772.0	136275.0	-	+	gRNA7	136275	136305	TCATAAAGTCCTCATGTTATGTCAGTAAGAC	phage-gRNA-11958	-0.4174083388900830	Not Fit	0	[]	0	[]	0	[]	0	[]	0	[]	0	[]	0	[]	0	[]	0	[]	0	[]	0	[]	0	[]	0	[]	0	[]	0	[]	0	[]
11965	T4	denA	435.0	137517.0	137951.0	-	+	gRNA1	137921	137951	CTTTCATAATAAAATGGGCCTTGCGGCCCAC	phage-gRNA-11966	-1.128896935540690	Not Fit	0	[]	0	[]	0	[]	0	[]	0	[]	0	[]	0	[]	0	[]	0	[]	0	[]	0	[]	0	[]	0	[]	0	[]	0	[]	0	[]
11966	T4	denA	435.0	137517.0	137951.0	-	+	gRNA2	137926	137956	ATAATAAAATGGGCCTTGCGGCCCACTCCTT	phage-gRNA-11967	-0.8028975020575190	Not Fit	0	[]	0	[]	0	[]	0	[]	0	[]	0	[]	0	[]	0	[]	0	[]	0	[]	0	[]	0	[]	0	[]	0	[]	0	[]	0	[]
11967	T4	denA	435.0	137517.0	137951.0	-	+	gRNA3	137931	137961	AAAATGGGCCTTGCGGCCCACTCCTTAAAAG	phage-gRNA-11968	1.4818277575460100	Not Fit	0	[]	0	[]	0	[]	0	[]	0	[]	0	[]	0	[]	0	[]	0	[]	0	[]	0	[]	0	[]	0	[]	0	[]	0	[]	0	[]
11969	T4	denA	435.0	137517.0	137951.0	-	+	gRNA5	137941	137971	TTGCGGCCCACTCCTTAAAAGTATTTTTTAA	phage-gRNA-11970	0.6983286751846360	Not Fit	0	[]	0	[]	0	[]	0	[]	0	[]	0	[]	0	[]	0	[]	0	[]	0	[]	0	[]	0	[]	0	[]	0	[]	0	[]	0	[]
11970	T4	denA	435.0	137517.0	137951.0	-	+	gRNA6	137946	137976	GCCCACTCCTTAAAAGTATTTTTTAAAACTC	phage-gRNA-11971	-2.6337371181580100	Not Fit	0	[]	0	[]	0	[]	0	[]	0	[]	0	[]	0	[]	0	[]	0	[]	0	[]	0	[]	0	[]	0	[]	0	[]	0	[]	0	[]
11971	T4	denA	435.0	137517.0	137951.0	-	+	gRNA7	137951	137981	CTCCTTAAAAGTATTTTTTAAAACTCATCAT	phage-gRNA-11972	-1.8001357635054000	Not Fit	0	[]	0	[]	0	[]	0	[]	0	[]	0	[]	0	[]	0	[]	0	[]	0	[]	0	[]	0	[]	0	[]	0	[]	0	[]	0	[]
11972	T4	nrdB	1765.0	137955.0	139719.0	-	+	gRNA1	139689	139719	CAACTGGATTTGTATTAAAAACTGTACTCAT	phage-gRNA-11973	-1.1138131125438700	Not Fit	0	[]	0	[]	0	[]	0	[]	0	[]	0	[]	0	[]	0	[]	0	[]	0	[]	0	[]	0	[]	0	[]	0	[]	0	[]	0	[]
11973	T4	nrdB	1765.0	137955.0	139719.0	-	+	gRNA2	139694	139724	GGATTTGTATTAAAAACTGTACTCATTTAGA	phage-gRNA-11974	-0.1780744627521390	Not Fit	0	[]	0	[]	0	[]	0	[]	0	[]	0	[]	0	[]	0	[]	0	[]	0	[]	0	[]	0	[]	0	[]	0	[]	0	[]	0	[]
11974	T4	nrdB	1765.0	137955.0	139719.0	-	+	gRNA3	139699	139729	TGTATTAAAAACTGTACTCATTTAGAATCCT	phage-gRNA-11975	-0.612110263109184	Not Fit	0	[]	0	[]	0	[]	0	[]	0	[]	0	[]	0	[]	0	[]	0	[]	0	[]	0	[]	0	[]	0	[]	0	[]	0	[]	0	[]
11976	T4	nrdB	1765.0	137955.0	139719.0	-	+	gRNA5	139709	139739	ACTGTACTCATTTAGAATCCTTAAATTTACA	phage-gRNA-11977	0.6723565516284700	Not Fit	0	[]	0	[]	0	[]	0	[]	0	[]	0	[]	0	[]	0	[]	0	[]	0	[]	0	[]	0	[]	0	[]	0	[]	0	[]	0	[]
11977	T4	nrdB	1765.0	137955.0	139719.0	-	+	gRNA6	139714	139744	ACTCATTTAGAATCCTTAAATTTACATTTAT	phage-gRNA-11978	-1.5134647755078200	Not Fit	0	[]	0	[]	0	[]	0	[]	0	[]	0	[]	0	[]	0	[]	0	[]	0	[]	0	[]	0	[]	0	[]	0	[]	0	[]	0	[]
11978	T4	nrdB	1765.0	137955.0	139719.0	-	+	gRNA7	139719	139749	TTTAGAATCCTTAAATTTACATTTATCATAA	phage-gRNA-11979	0.0007627081251365	Not Fit	0	[]	0	[]	0	[]	0	[]	0	[]	0	[]	0	[]	0	[]	0	[]	0	[]	0	[]	0	[]	0	[]	0	[]	0	[]	0	[]
11979	T4	I-TevIII	294.0	138593.0	138886.0	-	+	gRNA1	138856	138886	TCAGAATCTTTAGGTATAGGTCCGTTAGCAT	phage-gRNA-11980	-3.245919516920140	Not Fit	0	[]	0	[]	0	[]	0	[]	0	[]	0	[]	0	[]	0	[]	0	[]	0	[]	0	[]	0	[]	0	[]	0	[]	0	[]	0	[]
11980	T4	I-TevIII	294.0	138593.0	138886.0	-	+	gRNA2	138861	138891	ATCTTTAGGTATAGGTCCGTTAGCATCTATC	phage-gRNA-11981	-2.269267731637460	Not Fit	0	[]	0	[]	0	[]	0	[]	0	[]	0	[]	0	[]	0	[]	0	[]	0	[]	0	[]	0	[]	0	[]	0	[]	0	[]	0	[]
11982	T4	I-TevIII	294.0	138593.0	138886.0	-	+	gRNA4	138871	138901	ATAGGTCCGTTAGCATCTATCCAAATTTTTC	phage-gRNA-11983	0.7086148517221140	Not Fit	0	[]	0	[]	0	[]	0	[]	0	[]	0	[]	0	[]	0	[]	0	[]	0	[]	0	[]	0	[]	0	[]	0	[]	0	[]	0	[]
11983	T4	I-TevIII	294.0	138593.0	138886.0	-	+	gRNA5	138876	138906	TCCGTTAGCATCTATCCAAATTTTTCTATAG	phage-gRNA-11984	0.7822882287540810	Not Fit	0	[]	0	[]	0	[]	0	[]	0	[]	0	[]	0	[]	0	[]	0	[]	0	[]	0	[]	0	[]	0	[]	0	[]	0	[]	0	[]
11984	T4	I-TevIII	294.0	138593.0	138886.0	-	+	gRNA6	138881	138911	TAGCATCTATCCAAATTTTTCTATAGTTCAA	phage-gRNA-11985	-0.8693391946728940	Not Fit	0	[]	0	[]	0	[]	0	[]	0	[]	0	[]	0	[]	0	[]	0	[]	0	[]	0	[]	0	[]	0	[]	0	[]	0	[]	0	[]
11985	T4	I-TevIII	294.0	138593.0	138886.0	-	+	gRNA7	138886	138916	TCTATCCAAATTTTTCTATAGTTCAATTGTG	phage-gRNA-11986	-1.963956037094000	Not Fit	0	[]	0	[]	0	[]	0	[]	0	[]	0	[]	0	[]	0	[]	0	[]	0	[]	0	[]	0	[]	0	[]	0	[]	0	[]	0	[]
11986	T4	nrdB.1	252.0	139716.0	139967.0	-	+	gRNA1	139937	139967	TTTTAGCTTCTTCAGTTTTAGGCTTTCTCAT	phage-gRNA-11987	0.3346771246259800	Not Fit	0	[]	0	[]	0	[]	0	[]	0	[]	0	[]	0	[]	0	[]	0	[]	0	[]	0	[]	0	[]	0	[]	0	[]	0	[]	0	[]
11988	T4	nrdB.1	252.0	139716.0	139967.0	-	+	gRNA3	139947	139977	TTCAGTTTTAGGCTTTCTCATCTTTTTCTTA	phage-gRNA-11989	-0.1207937252608750	Not Fit	0	[]	0	[]	0	[]	0	[]	0	[]	0	[]	0	[]	0	[]	0	[]	0	[]	0	[]	0	[]	0	[]	0	[]	0	[]	0	[]
11989	T4	nrdB.1	252.0	139716.0	139967.0	-	+	gRNA4	139952	139982	TTTTAGGCTTTCTCATCTTTTTCTTAGGTTT	phage-gRNA-11990	-1.006133772319670	Not Fit	0	[]	0	[]	0	[]	0	[]	0	[]	0	[]	0	[]	0	[]	0	[]	0	[]	0	[]	0	[]	0	[]	0	[]	0	[]	0	[]
11990	T4	nrdB.1	252.0	139716.0	139967.0	-	+	gRNA5	139957	139987	GGCTTTCTCATCTTTTTCTTAGGTTTCTTCG	phage-gRNA-11991	-0.8608387753399460	Not Fit	0	[]	0	[]	0	[]	0	[]	0	[]	0	[]	0	[]	0	[]	0	[]	0	[]	0	[]	0	[]	0	[]	0	[]	0	[]	0	[]
11991	T4	nrdB.1	252.0	139716.0	139967.0	-	+	gRNA6	139962	139992	TCTCATCTTTTTCTTAGGTTTCTTCGCTTTT	phage-gRNA-11992	-1.960924652879070	Not Fit	0	[]	0	[]	0	[]	0	[]	0	[]	0	[]	0	[]	0	[]	0	[]	0	[]	0	[]	0	[]	0	[]	0	[]	0	[]	0	[]
11992	T4	nrdB.1	252.0	139716.0	139967.0	-	+	gRNA7	139967	139997	TCTTTTTCTTAGGTTTCTTCGCTTTTAGCCC	phage-gRNA-11993	-3.7985506497092000	Not Fit	0	[]	0	[]	0	[]	0	[]	0	[]	0	[]	0	[]	0	[]	0	[]	0	[]	0	[]	0	[]	0	[]	0	[]	0	[]	0	[]
11993	T4	mobE	426.0	139991.0	140416.0	-	+	gRNA1	140386	140416	TTAGGTCGTTATAGATTTTTTGATAATTCAT	phage-gRNA-11994	-0.8809205709404790	Not Fit	0	[]	0	[]	0	[]	0	[]	0	[]	0	[]	1	['mobA']	1	['mobA']	0	[]	0	[]	0	[]	0	[]	0	[]	0	[]	0	[]	0	[]
11994	T4	mobE	426.0	139991.0	140416.0	-	+	gRNA2	140391	140421	TCGTTATAGATTTTTTGATAATTCATTACAA	phage-gRNA-11995	-1.8607595352505700	Not Fit	0	[]	0	[]	0	[]	0	[]	0	[]	0	[]	0	[]	1	['mobA']	0	[]	0	[]	0	[]	0	[]	0	[]	0	[]	0	[]	0	[]
11995	T4	mobE	426.0	139991.0	140416.0	-	+	gRNA3	140396	140426	ATAGATTTTTTGATAATTCATTACAATTTAC	phage-gRNA-11996	0.8502218364433660	Not Fit	0	[]	0	[]	0	[]	0	[]	0	[]	0	[]	0	[]	2	['mobA', 'mobC']	0	[]	0	[]	0	[]	0	[]	0	[]	0	[]	0	[]	0	[]
11996	T4	mobE	426.0	139991.0	140416.0	-	+	gRNA4	140401	140431	TTTTTTGATAATTCATTACAATTTACACGCT	phage-gRNA-11997	-1.398902590598890	Not Fit	0	[]	0	[]	0	[]	0	[]	0	[]	0	[]	0	[]	0	[]	0	[]	0	[]	0	[]	0	[]	0	[]	0	[]	0	[]	0	[]
11998	T4	mobE	426.0	139991.0	140416.0	-	+	gRNA6	140411	140441	ATTCATTACAATTTACACGCTGCACAATCAT	phage-gRNA-11999	-2.0242791796512100	Not Fit	0	[]	0	[]	0	[]	0	[]	0	[]	0	[]	0	[]	0	[]	0	[]	0	[]	0	[]	0	[]	0	[]	0	[]	0	[]	0	[]
12000	T4	nrdA	2265.0	140416.0	142680.0	-	+	gRNA1	142650	142680	CACTACTTTTGATAACATTAATTAATTGCAT	phage-gRNA-12001	-0.6246391524861210	Not Fit	0	[]	0	[]	0	[]	0	[]	0	[]	0	[]	0	[]	0	[]	0	[]	0	[]	0	[]	0	[]	0	[]	0	[]	0	[]	0	[]
12001	T4	nrdA	2265.0	140416.0	142680.0	-	+	gRNA2	142655	142685	CTTTTGATAACATTAATTAATTGCATAAGTC	phage-gRNA-12002	-0.9067759094330250	Not Fit	0	[]	0	[]	0	[]	0	[]	0	[]	0	[]	0	[]	0	[]	0	[]	0	[]	0	[]	0	[]	0	[]	0	[]	0	[]	0	[]
12002	T4	nrdA	2265.0	140416.0	142680.0	-	+	gRNA3	142660	142690	GATAACATTAATTAATTGCATAAGTCCTCAA	phage-gRNA-12003	-0.6498623806846600	Not Fit	0	[]	0	[]	0	[]	0	[]	0	[]	0	[]	0	[]	0	[]	0	[]	0	[]	0	[]	0	[]	0	[]	0	[]	0	[]	0	[]
12003	T4	nrdA	2265.0	140416.0	142680.0	-	+	gRNA4	142665	142695	CATTAATTAATTGCATAAGTCCTCAACTTGA	phage-gRNA-12004	0.9101598029655110	Not Fit	0	[]	0	[]	0	[]	0	[]	0	[]	0	[]	0	[]	0	[]	0	[]	0	[]	0	[]	0	[]	0	[]	0	[]	0	[]	0	[]
12004	T4	nrdA	2265.0	140416.0	142680.0	-	+	gRNA5	142670	142700	ATTAATTGCATAAGTCCTCAACTTGAAAATC	phage-gRNA-12005	0.165303556972933	Not Fit	0	[]	0	[]	0	[]	0	[]	0	[]	0	[]	0	[]	0	[]	0	[]	0	[]	0	[]	0	[]	0	[]	0	[]	0	[]	0	[]
12007	T4	nrdA.1	327.0	142671.0	142997.0	-	+	gRNA1	142967	142997	ATAGACGGCCCACGCTGGAATAATTCGTCAT	phage-gRNA-12008	0.3268874027942960	Not Fit	0	[]	0	[]	0	[]	0	[]	0	[]	0	[]	0	[]	0	[]	0	[]	0	[]	0	[]	0	[]	0	[]	0	[]	0	[]	0	[]
12008	T4	nrdA.1	327.0	142671.0	142997.0	-	+	gRNA2	142972	143002	CGGCCCACGCTGGAATAATTCGTCATATTGT	phage-gRNA-12009	-2.1067450333282600	Not Fit	0	[]	0	[]	0	[]	0	[]	0	[]	0	[]	0	[]	0	[]	0	[]	0	[]	0	[]	0	[]	0	[]	0	[]	0	[]	0	[]
12009	T4	nrdA.1	327.0	142671.0	142997.0	-	+	gRNA3	142977	143007	CACGCTGGAATAATTCGTCATATTGTTTTTC	phage-gRNA-12010	-1.404655756912830	Not Fit	0	[]	0	[]	0	[]	0	[]	0	[]	0	[]	0	[]	0	[]	0	[]	0	[]	0	[]	0	[]	0	[]	0	[]	0	[]	0	[]
12010	T4	nrdA.1	327.0	142671.0	142997.0	-	+	gRNA4	142982	143012	TGGAATAATTCGTCATATTGTTTTTCCGTTA	phage-gRNA-12011	-0.524564477952496	Not Fit	0	[]	0	[]	0	[]	0	[]	0	[]	0	[]	0	[]	0	[]	0	[]	0	[]	0	[]	0	[]	0	[]	0	[]	0	[]	0	[]
12012	T4	nrdA.1	327.0	142671.0	142997.0	-	+	gRNA6	142992	143022	CGTCATATTGTTTTTCCGTTAAAACAGTAAT	phage-gRNA-12013	-1.8447872632049800	Not Fit	0	[]	0	[]	0	[]	0	[]	0	[]	0	[]	0	[]	0	[]	0	[]	0	[]	0	[]	0	[]	0	[]	0	[]	0	[]	0	[]
12013	T4	nrdA.1	327.0	142671.0	142997.0	-	+	gRNA7	142997	143027	TATTGTTTTTCCGTTAAAACAGTAATATCGT	phage-gRNA-12014	-0.2035830451220590	Not Fit	0	[]	0	[]	0	[]	0	[]	0	[]	0	[]	0	[]	0	[]	0	[]	0	[]	0	[]	0	[]	0	[]	0	[]	0	[]	0	[]
12014	T4	nrdA.2	264.0	142951.0	143214.0	-	+	gRNA1	143184	143214	CACCAGAAGTATCTTTAAATCGTAAAATCAT	phage-gRNA-12015	-0.5347528153566290	Not Fit	0	[]	0	[]	0	[]	0	[]	0	[]	0	[]	0	[]	0	[]	0	[]	0	[]	0	[]	0	[]	0	[]	0	[]	0	[]	0	[]
12015	T4	nrdA.2	264.0	142951.0	143214.0	-	+	gRNA2	143189	143219	GAAGTATCTTTAAATCGTAAAATCATATATC	phage-gRNA-12016	0.7240512953587890	Not Fit	0	[]	0	[]	0	[]	0	[]	0	[]	0	[]	0	[]	0	[]	0	[]	0	[]	0	[]	0	[]	0	[]	0	[]	0	[]	0	[]
12016	T4	nrdA.2	264.0	142951.0	143214.0	-	+	gRNA3	143194	143224	ATCTTTAAATCGTAAAATCATATATCCTCGC	phage-gRNA-12017	-0.7321396515273360	Not Fit	0	[]	0	[]	0	[]	0	[]	0	[]	0	[]	0	[]	0	[]	0	[]	0	[]	0	[]	0	[]	0	[]	0	[]	0	[]	0	[]
12017	T4	nrdA.2	264.0	142951.0	143214.0	-	+	gRNA4	143199	143229	TAAATCGTAAAATCATATATCCTCGCAATAA	phage-gRNA-12018	0.8595076603286040	Not Fit	0	[]	0	[]	0	[]	0	[]	0	[]	0	[]	0	[]	0	[]	0	[]	0	[]	0	[]	0	[]	0	[]	0	[]	0	[]	0	[]
12018	T4	nrdA.2	264.0	142951.0	143214.0	-	+	gRNA5	143204	143234	CGTAAAATCATATATCCTCGCAATAATAAAA	phage-gRNA-12019	-0.5769946469652940	Not Fit	0	[]	0	[]	0	[]	0	[]	0	[]	0	[]	0	[]	0	[]	0	[]	0	[]	0	[]	0	[]	0	[]	0	[]	0	[]	0	[]
12019	T4	nrdA.2	264.0	142951.0	143214.0	-	+	gRNA6	143209	143239	AATCATATATCCTCGCAATAATAAAATTACA	phage-gRNA-12020	-1.0743697419650200	Not Fit	0	[]	0	[]	0	[]	0	[]	0	[]	0	[]	0	[]	0	[]	0	[]	0	[]	0	[]	0	[]	0	[]	0	[]	0	[]	0	[]
12020	T4	nrdA.2	264.0	142951.0	143214.0	-	+	gRNA7	143214	143244	TATATCCTCGCAATAATAAAATTACACCGCC	phage-gRNA-12021	-1.1091749246750400	Not Fit	0	[]	0	[]	0	[]	0	[]	0	[]	0	[]	0	[]	0	[]	0	[]	0	[]	0	[]	0	[]	0	[]	0	[]	0	[]	0	[]
12021	T4	td	1878.0	143235.0	145112.0	-	+	gRNA1	145082	145112	TGTCTTTAATTAAATCTTGGTATTGTTTCAT	phage-gRNA-12022	-0.6059851214673290	Not Fit	0	[]	0	[]	0	[]	0	[]	0	[]	0	[]	0	[]	0	[]	0	[]	0	[]	0	[]	0	[]	0	[]	0	[]	0	[]	0	[]
12022	T4	td	1878.0	143235.0	145112.0	-	+	gRNA2	145087	145117	TTAATTAAATCTTGGTATTGTTTCATTTATA	phage-gRNA-12023	-0.6796321721313570	Not Fit	0	[]	0	[]	0	[]	0	[]	0	[]	0	[]	0	[]	0	[]	0	[]	0	[]	0	[]	0	[]	0	[]	0	[]	0	[]	0	[]
12023	T4	td	1878.0	143235.0	145112.0	-	+	gRNA3	145092	145122	TAAATCTTGGTATTGTTTCATTTATATACTG	phage-gRNA-12024	0.5159291613827510	Not Fit	0	[]	0	[]	0	[]	0	[]	0	[]	0	[]	0	[]	0	[]	0	[]	0	[]	0	[]	0	[]	0	[]	0	[]	0	[]	0	[]
12024	T4	td	1878.0	143235.0	145112.0	-	+	gRNA4	145097	145127	CTTGGTATTGTTTCATTTATATACTGATTCC	phage-gRNA-12025	-1.2834229340206000	Not Fit	0	[]	0	[]	0	[]	0	[]	0	[]	0	[]	0	[]	0	[]	0	[]	0	[]	0	[]	0	[]	0	[]	0	[]	0	[]	0	[]
12025	T4	td	1878.0	143235.0	145112.0	-	+	gRNA5	145102	145132	TATTGTTTCATTTATATACTGATTCCGTAAG	phage-gRNA-12026	0.924768825621268	Not Fit	0	[]	0	[]	0	[]	0	[]	0	[]	0	[]	0	[]	0	[]	0	[]	0	[]	0	[]	0	[]	0	[]	0	[]	0	[]	0	[]
12026	T4	td	1878.0	143235.0	145112.0	-	+	gRNA6	145107	145137	TTTCATTTATATACTGATTCCGTAAGGGTTG	phage-gRNA-12027	-1.0328091096035900	Not Fit	0	[]	0	[]	0	[]	0	[]	0	[]	0	[]	0	[]	0	[]	0	[]	0	[]	0	[]	0	[]	0	[]	0	[]	0	[]	0	[]
12027	T4	td	1878.0	143235.0	145112.0	-	+	gRNA7	145112	145142	TTTATATACTGATTCCGTAAGGGTTGTTACT	phage-gRNA-12028	-1.632732637040730	Not Fit	0	[]	0	[]	0	[]	0	[]	0	[]	0	[]	0	[]	0	[]	0	[]	0	[]	0	[]	0	[]	0	[]	0	[]	0	[]	0	[]
12028	T4	I-TevI	738.0	143694.0	144431.0	-	+	gRNA1	144401	144431	TATTTTTAATCTGATAAATTCCGCTTTTCAT	phage-gRNA-12029	-0.5701111956383120	Not Fit	0	[]	0	[]	0	[]	0	[]	0	[]	0	[]	0	[]	0	[]	0	[]	0	[]	0	[]	0	[]	0	[]	0	[]	0	[]	1	['wzxB']
12029	T4	I-TevI	738.0	143694.0	144431.0	-	+	gRNA2	144406	144436	TTAATCTGATAAATTCCGCTTTTCATAAATA	phage-gRNA-12030	-1.0114323304636900	Not Fit	0	[]	0	[]	0	[]	0	[]	0	[]	0	[]	0	[]	0	[]	0	[]	0	[]	0	[]	0	[]	0	[]	0	[]	0	[]	0	[]
12030	T4	I-TevI	738.0	143694.0	144431.0	-	+	gRNA3	144411	144441	CTGATAAATTCCGCTTTTCATAAATACCTCT	phage-gRNA-12031	-1.0270383125502300	Not Fit	0	[]	0	[]	0	[]	0	[]	0	[]	0	[]	0	[]	0	[]	0	[]	0	[]	0	[]	0	[]	0	[]	0	[]	0	[]	0	[]
12031	T4	I-TevI	738.0	143694.0	144431.0	-	+	gRNA4	144416	144446	AAATTCCGCTTTTCATAAATACCTCTTTAAA	phage-gRNA-12032	1.101270383963540	Not Fit	0	[]	0	[]	0	[]	0	[]	0	[]	0	[]	0	[]	0	[]	0	[]	0	[]	0	[]	0	[]	0	[]	0	[]	0	[]	0	[]
12032	T4	I-TevI	738.0	143694.0	144431.0	-	+	gRNA5	144421	144451	CCGCTTTTCATAAATACCTCTTTAAATATAG	phage-gRNA-12033	-0.962845712052776	Not Fit	0	[]	0	[]	0	[]	0	[]	0	[]	0	[]	0	[]	0	[]	0	[]	0	[]	0	[]	0	[]	0	[]	0	[]	0	[]	0	[]
12033	T4	I-TevI	738.0	143694.0	144431.0	-	+	gRNA6	144426	144456	TTTCATAAATACCTCTTTAAATATAGAAGTA	phage-gRNA-12034	-1.1855860245503800	Not Fit	0	[]	0	[]	0	[]	0	[]	0	[]	0	[]	0	[]	0	[]	0	[]	0	[]	0	[]	0	[]	0	[]	0	[]	0	[]	1	['yphC']
12034	T4	I-TevI	738.0	143694.0	144431.0	-	+	gRNA7	144431	144461	TAAATACCTCTTTAAATATAGAAGTATTTAT	phage-gRNA-12035	0.785718069326926	Not Fit	0	[]	0	[]	0	[]	0	[]	0	[]	0	[]	0	[]	0	[]	0	[]	0	[]	0	[]	0	[]	0	[]	0	[]	0	[]	0	[]
12035	T4	frd	582.0	145109.0	145690.0	-	+	gRNA1	145660	145690	TTGGAGAATAACGGAATACCAATTTAATCAT	phage-gRNA-12036	-1.9960134227962400	Not Fit	0	[]	0	[]	0	[]	0	[]	0	[]	0	[]	0	[]	0	[]	0	[]	0	[]	0	[]	0	[]	0	[]	0	[]	0	[]	0	[]
12036	T4	frd	582.0	145109.0	145690.0	-	+	gRNA2	145665	145695	GAATAACGGAATACCAATTTAATCATTACGT	phage-gRNA-12037	0.0084993800975145	Not Fit	0	[]	0	[]	0	[]	0	[]	0	[]	0	[]	0	[]	0	[]	0	[]	0	[]	0	[]	0	[]	0	[]	0	[]	0	[]	0	[]
12037	T4	frd	582.0	145109.0	145690.0	-	+	gRNA3	145670	145700	ACGGAATACCAATTTAATCATTACGTAAATC	phage-gRNA-12038	0.7156680423288420	Not Fit	0	[]	0	[]	0	[]	0	[]	0	[]	0	[]	0	[]	0	[]	0	[]	0	[]	0	[]	0	[]	0	[]	0	[]	0	[]	0	[]
12038	T4	frd	582.0	145109.0	145690.0	-	+	gRNA4	145675	145705	ATACCAATTTAATCATTACGTAAATCCTATT	phage-gRNA-12039	0.5373771939652130	Not Fit	0	[]	0	[]	0	[]	0	[]	0	[]	0	[]	0	[]	0	[]	0	[]	0	[]	0	[]	0	[]	0	[]	0	[]	0	[]	0	[]
12040	T4	frd	582.0	145109.0	145690.0	-	+	gRNA6	145685	145715	AATCATTACGTAAATCCTATTTTAATTGAAA	phage-gRNA-12041	-1.7451687538473200	Not Fit	0	[]	0	[]	0	[]	0	[]	0	[]	0	[]	0	[]	0	[]	0	[]	0	[]	0	[]	0	[]	0	[]	0	[]	0	[]	0	[]
12041	T4	frd	582.0	145109.0	145690.0	-	+	gRNA7	145690	145720	TTACGTAAATCCTATTTTAATTGAAAACGAA	phage-gRNA-12042	-0.7840512330991460	Not Fit	0	[]	0	[]	0	[]	0	[]	0	[]	0	[]	0	[]	0	[]	0	[]	0	[]	0	[]	0	[]	0	[]	0	[]	0	[]	0	[]
12042	T4	frd.1	243.0	145762.0	146004.0	-	+	gRNA1	145974	146004	AATCTTTGATGCTCTGGCGTTGTAATCTCAT	phage-gRNA-12043	1.0417535732723800	Not Fit	0	[]	0	[]	0	[]	0	[]	0	[]	0	[]	0	[]	0	[]	0	[]	0	[]	0	[]	0	[]	0	[]	0	[]	0	[]	0	[]
12043	T4	frd.1	243.0	145762.0	146004.0	-	+	gRNA2	145979	146009	TTGATGCTCTGGCGTTGTAATCTCATTTTAT	phage-gRNA-12044	-0.0243579001399553	Not Fit	0	[]	0	[]	0	[]	0	[]	0	[]	0	[]	0	[]	0	[]	0	[]	0	[]	0	[]	0	[]	0	[]	0	[]	0	[]	0	[]
12044	T4	frd.1	243.0	145762.0	146004.0	-	+	gRNA3	145984	146014	GCTCTGGCGTTGTAATCTCATTTTATTCTCC	phage-gRNA-12045	0.6175315614379010	Not Fit	0	[]	0	[]	0	[]	0	[]	0	[]	0	[]	0	[]	0	[]	0	[]	0	[]	0	[]	0	[]	0	[]	0	[]	0	[]	0	[]
12045	T4	frd.1	243.0	145762.0	146004.0	-	+	gRNA4	145989	146019	GGCGTTGTAATCTCATTTTATTCTCCTTAGC	phage-gRNA-12046	-1.9696140820952700	Not Fit	0	[]	0	[]	0	[]	0	[]	0	[]	0	[]	0	[]	0	[]	0	[]	0	[]	0	[]	0	[]	0	[]	0	[]	0	[]	0	[]
12046	T4	frd.1	243.0	145762.0	146004.0	-	+	gRNA5	145994	146024	TGTAATCTCATTTTATTCTCCTTAGCAAGCT	phage-gRNA-12047	-1.7397539893344900	Not Fit	0	[]	0	[]	0	[]	0	[]	0	[]	0	[]	0	[]	0	[]	0	[]	0	[]	0	[]	0	[]	0	[]	0	[]	0	[]	0	[]
12047	T4	frd.1	243.0	145762.0	146004.0	-	+	gRNA6	145999	146029	TCTCATTTTATTCTCCTTAGCAAGCTTTAAT	phage-gRNA-12048	-1.222053732458850	Not Fit	0	[]	0	[]	0	[]	0	[]	0	[]	0	[]	0	[]	2	['trna.4', '30.8']	0	[]	0	[]	0	[]	0	[]	0	[]	0	[]	0	[]	0	[]
12048	T4	frd.1	243.0	145762.0	146004.0	-	+	gRNA7	146004	146034	TTTTATTCTCCTTAGCAAGCTTTAATCAAAA	phage-gRNA-12049	0.1103861596790750	Not Fit	0	[]	0	[]	0	[]	0	[]	0	[]	0	[]	0	[]	0	[]	0	[]	0	[]	0	[]	0	[]	0	[]	0	[]	0	[]	0	[]
12049	T4	frd.2	387.0	146143.0	146529.0	-	+	gRNA1	146499	146529	GATTTAACTCGTATTTTTTGCCGATTTCCAT	phage-gRNA-12050	1.111090916549020	Not Fit	0	[]	0	[]	0	[]	0	[]	0	[]	0	[]	0	[]	0	[]	0	[]	0	[]	0	[]	0	[]	0	[]	0	[]	0	[]	0	[]
12050	T4	frd.2	387.0	146143.0	146529.0	-	+	gRNA2	146504	146534	AACTCGTATTTTTTGCCGATTTCCATTTTGA	phage-gRNA-12051	0.6839290672992030	Not Fit	0	[]	0	[]	0	[]	0	[]	0	[]	0	[]	0	[]	0	[]	0	[]	0	[]	0	[]	0	[]	0	[]	0	[]	0	[]	0	[]
12051	T4	frd.2	387.0	146143.0	146529.0	-	+	gRNA3	146509	146539	GTATTTTTTGCCGATTTCCATTTTGATTTTC	phage-gRNA-12052	0.5167011644450360	Not Fit	0	[]	0	[]	0	[]	0	[]	0	[]	0	[]	0	[]	0	[]	0	[]	0	[]	0	[]	0	[]	0	[]	0	[]	0	[]	0	[]
12052	T4	frd.2	387.0	146143.0	146529.0	-	+	gRNA4	146514	146544	TTTTGCCGATTTCCATTTTGATTTTCCTCAT	phage-gRNA-12053	-1.3978079662903800	Not Fit	0	[]	0	[]	0	[]	0	[]	0	[]	0	[]	0	[]	0	[]	0	[]	0	[]	0	[]	0	[]	0	[]	0	[]	0	[]	0	[]
12053	T4	frd.2	387.0	146143.0	146529.0	-	+	gRNA5	146519	146549	CCGATTTCCATTTTGATTTTCCTCATTTTAA	phage-gRNA-12054	-1.993049098482330	Not Fit	0	[]	0	[]	0	[]	0	[]	0	[]	0	[]	0	[]	0	[]	0	[]	0	[]	0	[]	0	[]	0	[]	0	[]	0	[]	0	[]
12054	T4	frd.2	387.0	146143.0	146529.0	-	+	gRNA6	146524	146554	TTCCATTTTGATTTTCCTCATTTTAATAGGG	phage-gRNA-12055	-1.3053211928733300	Not Fit	0	[]	0	[]	0	[]	0	[]	0	[]	0	[]	0	[]	1	['ipI']	0	[]	0	[]	0	[]	0	[]	0	[]	0	[]	0	[]	0	[]
12056	T4	frd.3	228.0	146575.0	146802.0	-	+	gRNA1	146772	146802	AATCAACGATGTCAATATCAACTTTAGCCAT	phage-gRNA-12057	-0.0787798913582487	Not Fit	0	[]	0	[]	0	[]	0	[]	0	[]	0	[]	0	[]	0	[]	0	[]	0	[]	0	[]	0	[]	0	[]	0	[]	0	[]	0	[]
12057	T4	frd.3	228.0	146575.0	146802.0	-	+	gRNA2	146777	146807	ACGATGTCAATATCAACTTTAGCCATATTAT	phage-gRNA-12058	-1.713678865657210	Not Fit	0	[]	0	[]	0	[]	0	[]	0	[]	0	[]	0	[]	0	[]	0	[]	0	[]	0	[]	0	[]	0	[]	0	[]	0	[]	0	[]
12058	T4	frd.3	228.0	146575.0	146802.0	-	+	gRNA3	146782	146812	GTCAATATCAACTTTAGCCATATTATTTTCC	phage-gRNA-12059	-0.2493370634957160	Not Fit	0	[]	0	[]	0	[]	0	[]	0	[]	0	[]	0	[]	0	[]	0	[]	0	[]	0	[]	0	[]	0	[]	0	[]	0	[]	0	[]
12059	T4	frd.3	228.0	146575.0	146802.0	-	+	gRNA4	146787	146817	TATCAACTTTAGCCATATTATTTTCCTCTTT	phage-gRNA-12060	-0.302943720661793	Not Fit	0	[]	0	[]	0	[]	0	[]	0	[]	0	[]	0	[]	0	[]	0	[]	0	[]	0	[]	0	[]	0	[]	0	[]	0	[]	0	[]
12060	T4	frd.3	228.0	146575.0	146802.0	-	+	gRNA5	146792	146822	ACTTTAGCCATATTATTTTCCTCTTTAATTA	phage-gRNA-12061	0.1996484213861650	Not Fit	0	[]	0	[]	0	[]	1	['24']	0	[]	0	[]	0	[]	1	['24']	0	[]	0	[]	0	[]	0	[]	0	[]	0	[]	0	[]	1	['yceF']
12061	T4	frd.3	228.0	146575.0	146802.0	-	+	gRNA6	146797	146827	AGCCATATTATTTTCCTCTTTAATTATTAGC	phage-gRNA-12062	-0.7960757314753490	Not Fit	0	[]	0	[]	0	[]	0	[]	0	[]	0	[]	0	[]	0	[]	0	[]	0	[]	0	[]	0	[]	0	[]	0	[]	0	[]	0	[]
12062	T4	frd.3	228.0	146575.0	146802.0	-	+	gRNA7	146802	146832	TATTATTTTCCTCTTTAATTATTAGCAGTAT	phage-gRNA-12063	1.3751914484624400	Not Fit	0	[]	0	[]	0	[]	0	[]	0	[]	0	[]	0	[]	0	[]	0	[]	0	[]	0	[]	0	[]	0	[]	0	[]	0	[]	0	[]
12070	T4	SegG	633.0	147909.0	148541.0	-	+	gRNA1	148511	148541	CTTCAAATGTAAACCAATATACTATATTCAT	phage-gRNA-12071	-1.2237238602515600	Not Fit	0	[]	0	[]	0	[]	0	[]	0	[]	0	[]	0	[]	0	[]	0	[]	0	[]	0	[]	0	[]	0	[]	0	[]	0	[]	0	[]
12071	T4	SegG	633.0	147909.0	148541.0	-	+	gRNA2	148516	148546	AATGTAAACCAATATACTATATTCATATCAA	phage-gRNA-12072	-0.8067293816701290	Not Fit	0	[]	0	[]	0	[]	0	[]	0	[]	0	[]	0	[]	0	[]	0	[]	0	[]	0	[]	0	[]	0	[]	0	[]	0	[]	0	[]
12072	T4	SegG	633.0	147909.0	148541.0	-	+	gRNA3	148521	148551	AAACCAATATACTATATTCATATCAATACTT	phage-gRNA-12073	-0.8430903289238250	Not Fit	0	[]	0	[]	0	[]	0	[]	0	[]	0	[]	0	[]	0	[]	0	[]	0	[]	0	[]	0	[]	0	[]	0	[]	0	[]	0	[]
12073	T4	SegG	633.0	147909.0	148541.0	-	+	gRNA4	148526	148556	AATATACTATATTCATATCAATACTTGCAAG	phage-gRNA-12074	-0.7829485186376080	Not Fit	0	[]	0	[]	0	[]	0	[]	0	[]	0	[]	0	[]	0	[]	0	[]	0	[]	0	[]	0	[]	0	[]	0	[]	0	[]	0	[]
12074	T4	SegG	633.0	147909.0	148541.0	-	+	gRNA5	148531	148561	ACTATATTCATATCAATACTTGCAAGATTTC	phage-gRNA-12075	-0.5000292637115130	Not Fit	0	[]	0	[]	0	[]	0	[]	0	[]	0	[]	0	[]	0	[]	0	[]	0	[]	0	[]	0	[]	0	[]	0	[]	0	[]	0	[]
12075	T4	SegG	633.0	147909.0	148541.0	-	+	gRNA6	148536	148566	ATTCATATCAATACTTGCAAGATTTCACAGT	phage-gRNA-12076	-1.72239636232136	Not Fit	0	[]	0	[]	0	[]	0	[]	0	[]	0	[]	0	[]	0	[]	0	[]	0	[]	0	[]	0	[]	0	[]	0	[]	0	[]	0	[]
12076	T4	SegG	633.0	147909.0	148541.0	-	+	gRNA7	148541	148571	TATCAATACTTGCAAGATTTCACAGTTTCAA	phage-gRNA-12077	0.1991258815242890	Not Fit	0	[]	0	[]	0	[]	0	[]	0	[]	0	[]	0	[]	0	[]	0	[]	0	[]	0	[]	0	[]	0	[]	0	[]	0	[]	0	[]
12077	T4	59	654.0	148543.0	149196.0	-	+	gRNA1	149166	149196	CACCACCAGCAGGCATGCGGAGTTTAATCAT	phage-gRNA-12078	0.7118760033504180	Not Fit	0	[]	0	[]	0	[]	0	[]	0	[]	0	[]	0	[]	0	[]	0	[]	0	[]	0	[]	0	[]	0	[]	0	[]	0	[]	0	[]
12078	T4	59	654.0	148543.0	149196.0	-	+	gRNA2	149171	149201	CCAGCAGGCATGCGGAGTTTAATCATAGTAG	phage-gRNA-12079	1.0343030333753000	Not Fit	0	[]	0	[]	0	[]	0	[]	0	[]	0	[]	0	[]	0	[]	0	[]	0	[]	0	[]	0	[]	0	[]	0	[]	0	[]	0	[]
12081	T4	59	654.0	148543.0	149196.0	-	+	gRNA5	149186	149216	AGTTTAATCATAGTAGAAAATCTAATGTATT	phage-gRNA-12082	1.6389959078586400	Not Fit	0	[]	0	[]	0	[]	0	[]	0	[]	0	[]	0	[]	0	[]	0	[]	0	[]	0	[]	0	[]	0	[]	0	[]	0	[]	0	[]
12082	T4	59	654.0	148543.0	149196.0	-	+	gRNA6	149191	149221	AATCATAGTAGAAAATCTAATGTATTAGTTT	phage-gRNA-12083	-1.011838730589250	Not Fit	0	[]	0	[]	0	[]	0	[]	0	[]	0	[]	0	[]	0	[]	0	[]	0	[]	0	[]	0	[]	0	[]	0	[]	0	[]	0	[]
12083	T4	59	654.0	148543.0	149196.0	-	+	gRNA7	149196	149226	TAGTAGAAAATCTAATGTATTAGTTTTTTCA	phage-gRNA-12084	-1.42028615415305	Not Fit	0	[]	0	[]	0	[]	0	[]	0	[]	0	[]	0	[]	0	[]	0	[]	0	[]	0	[]	0	[]	0	[]	0	[]	0	[]	0	[]
12086	T4	33	339.0	149193.0	149531.0	-	+	gRNA3	149511	149541	ATTTAGAGAAAACTGTGTCATAAAGTTCAAC	phage-gRNA-12087	-0.65245029706579	Not Fit	0	[]	0	[]	0	[]	0	[]	0	[]	0	[]	0	[]	0	[]	0	[]	0	[]	0	[]	0	[]	0	[]	0	[]	0	[]	0	[]
12087	T4	33	339.0	149193.0	149531.0	-	+	gRNA4	149516	149546	GAGAAAACTGTGTCATAAAGTTCAACTACCT	phage-gRNA-12088	0.4183476777957820	Not Fit	0	[]	0	[]	0	[]	0	[]	0	[]	0	[]	0	[]	0	[]	0	[]	0	[]	0	[]	0	[]	0	[]	0	[]	0	[]	0	[]
12088	T4	33	339.0	149193.0	149531.0	-	+	gRNA5	149521	149551	AACTGTGTCATAAAGTTCAACTACCTCTTCA	phage-gRNA-12089	-0.3488901861137390	Not Fit	0	[]	0	[]	0	[]	0	[]	0	[]	0	[]	0	[]	0	[]	0	[]	0	[]	0	[]	0	[]	0	[]	0	[]	0	[]	0	[]
12089	T4	33	339.0	149193.0	149531.0	-	+	gRNA6	149526	149556	TGTCATAAAGTTCAACTACCTCTTCAGTTTC	phage-gRNA-12090	-0.5075392288344830	Not Fit	0	[]	0	[]	0	[]	0	[]	0	[]	0	[]	0	[]	0	[]	0	[]	0	[]	0	[]	0	[]	0	[]	0	[]	0	[]	0	[]
12090	T4	33	339.0	149193.0	149531.0	-	+	gRNA7	149531	149561	TAAAGTTCAACTACCTCTTCAGTTTCAGCTT	phage-gRNA-12091	0.5550005950750440	Not Fit	0	[]	0	[]	0	[]	0	[]	0	[]	0	[]	0	[]	0	[]	0	[]	0	[]	0	[]	0	[]	0	[]	0	[]	0	[]	0	[]
12091	T4	dsbA	270.0	149509.0	149778.0	-	+	gRNA1	149748	149778	CATCAAATTCAACCATTTCTTTTTTAGCCAT	phage-gRNA-12092	0.7597724087741480	Not Fit	0	[]	0	[]	0	[]	0	[]	0	[]	0	[]	0	[]	0	[]	0	[]	0	[]	0	[]	0	[]	0	[]	0	[]	0	[]	0	[]
12092	T4	dsbA	270.0	149509.0	149778.0	-	+	gRNA2	149753	149783	AATTCAACCATTTCTTTTTTAGCCATTATTC	phage-gRNA-12093	-0.9183258339899250	Not Fit	0	[]	0	[]	0	[]	0	[]	0	[]	0	[]	0	[]	0	[]	0	[]	0	[]	0	[]	0	[]	0	[]	0	[]	0	[]	0	[]
12093	T4	dsbA	270.0	149509.0	149778.0	-	+	gRNA3	149758	149788	AACCATTTCTTTTTTAGCCATTATTCACCTC	phage-gRNA-12094	0.3382718922899740	Not Fit	0	[]	0	[]	0	[]	0	[]	0	[]	0	[]	0	[]	0	[]	0	[]	0	[]	0	[]	0	[]	0	[]	0	[]	0	[]	0	[]
12094	T4	dsbA	270.0	149509.0	149778.0	-	+	gRNA4	149763	149793	TTTCTTTTTTAGCCATTATTCACCTCAAAAT	phage-gRNA-12095	-1.6265956807784800	Not Fit	0	[]	0	[]	0	[]	0	[]	0	[]	0	[]	0	[]	0	[]	0	[]	0	[]	0	[]	0	[]	0	[]	0	[]	0	[]	0	[]
12096	T4	dsbA	270.0	149509.0	149778.0	-	+	gRNA6	149773	149803	AGCCATTATTCACCTCAAAATTCATTAATGC	phage-gRNA-12097	0.3785426700170840	Not Fit	0	[]	0	[]	0	[]	0	[]	0	[]	0	[]	0	[]	0	[]	0	[]	0	[]	0	[]	0	[]	0	[]	0	[]	0	[]	0	[]
12097	T4	dsbA	270.0	149509.0	149778.0	-	+	gRNA7	149778	149808	TTATTCACCTCAAAATTCATTAATGCTATTA	phage-gRNA-12098	-0.1185923249180410	Not Fit	0	[]	0	[]	0	[]	0	[]	0	[]	0	[]	0	[]	1	['31.2']	0	[]	0	[]	0	[]	0	[]	0	[]	0	[]	0	[]	0	[]
12147	T4	asiA	273.0	160878.0	161150.0	-	+	gRNA1	161120	161150	TTTCACGAACTGTATCAATGTTTTTATTCAT	phage-gRNA-12148	-0.6728483720052140	Not Fit	0	[]	0	[]	0	[]	0	[]	0	[]	0	[]	0	[]	0	[]	0	[]	0	[]	0	[]	0	[]	0	[]	0	[]	0	[]	0	[]
12148	T4	asiA	273.0	160878.0	161150.0	-	+	gRNA2	161125	161155	CGAACTGTATCAATGTTTTTATTCATTAACT	phage-gRNA-12149	-0.2438395167279550	Not Fit	0	[]	0	[]	0	[]	0	[]	0	[]	0	[]	0	[]	0	[]	0	[]	0	[]	0	[]	0	[]	0	[]	0	[]	0	[]	0	[]
12149	T4	asiA	273.0	160878.0	161150.0	-	+	gRNA3	161130	161160	TGTATCAATGTTTTTATTCATTAACTATACC	phage-gRNA-12150	-0.041687485104747	Not Fit	0	[]	0	[]	0	[]	0	[]	0	[]	0	[]	0	[]	0	[]	0	[]	0	[]	0	[]	0	[]	0	[]	0	[]	0	[]	0	[]
12151	T4	asiA	273.0	160878.0	161150.0	-	+	gRNA5	161140	161170	TTTTTATTCATTAACTATACCACTCAATTAG	phage-gRNA-12152	0.0436335918649491	Not Fit	0	[]	0	[]	0	[]	0	[]	0	[]	0	[]	0	[]	0	[]	0	[]	0	[]	0	[]	0	[]	0	[]	0	[]	0	[]	0	[]
12152	T4	asiA	273.0	160878.0	161150.0	-	+	gRNA6	161145	161175	ATTCATTAACTATACCACTCAATTAGTTGAC	phage-gRNA-12153	-0.7869293994858380	Not Fit	0	[]	0	[]	0	[]	0	[]	0	[]	0	[]	0	[]	0	[]	0	[]	0	[]	0	[]	0	[]	0	[]	0	[]	0	[]	0	[]
12153	T4	asiA	273.0	160878.0	161150.0	-	+	gRNA7	161150	161180	TTAACTATACCACTCAATTAGTTGACTTTGT	phage-gRNA-12154	-1.5842948077235200	Not Fit	0	[]	0	[]	0	[]	0	[]	0	[]	0	[]	0	[]	0	[]	0	[]	0	[]	0	[]	0	[]	0	[]	0	[]	0	[]	0	[]
12154	T4	asiA.1	153.0	161163.0	161315.0	-	+	gRNA1	161285	161315	GCTCGATTACCTTTTCAAGATTATGACTCAT	phage-gRNA-12155	-0.9810998201028040	Not Fit	0	[]	0	[]	0	[]	0	[]	0	[]	0	[]	0	[]	0	[]	0	[]	0	[]	0	[]	0	[]	0	[]	0	[]	0	[]	0	[]
12155	T4	asiA.1	153.0	161163.0	161315.0	-	+	gRNA2	161290	161320	ATTACCTTTTCAAGATTATGACTCATTCGAA	phage-gRNA-12156	-1.7758363402488500	Not Fit	0	[]	0	[]	0	[]	0	[]	0	[]	0	[]	0	[]	0	[]	0	[]	0	[]	0	[]	0	[]	0	[]	0	[]	0	[]	0	[]
12156	T4	asiA.1	153.0	161163.0	161315.0	-	+	gRNA3	161295	161325	CTTTTCAAGATTATGACTCATTCGAAATAAT	phage-gRNA-12157	-1.3498850494805000	Not Fit	0	[]	0	[]	0	[]	0	[]	0	[]	0	[]	0	[]	0	[]	0	[]	0	[]	0	[]	0	[]	0	[]	0	[]	0	[]	0	[]
12159	T4	asiA.1	153.0	161163.0	161315.0	-	+	gRNA6	161310	161340	ACTCATTCGAAATAATCTTCAATTTCATAAT	phage-gRNA-12160	-0.1926632045121000	Not Fit	0	[]	0	[]	0	[]	0	[]	0	[]	0	[]	0	[]	0	[]	0	[]	0	[]	0	[]	0	[]	0	[]	0	[]	0	[]	0	[]
12160	T4	asiA.1	153.0	161163.0	161315.0	-	+	gRNA7	161315	161345	TTCGAAATAATCTTCAATTTCATAATCATGG	phage-gRNA-12161	1.1385786430813300	Not Fit	0	[]	0	[]	0	[]	0	[]	0	[]	0	[]	0	[]	0	[]	0	[]	0	[]	0	[]	0	[]	0	[]	0	[]	0	[]	0	[]
12161	T4	arn	279.0	161312.0	161590.0	-	+	gRNA1	161560	161590	ATTGAACCACGGACTGAGAATCAATAATCAT	phage-gRNA-12162	0.2339684913112730	Not Fit	0	[]	0	[]	0	[]	0	[]	0	[]	0	[]	0	[]	0	[]	0	[]	0	[]	0	[]	0	[]	0	[]	0	[]	0	[]	0	[]
12162	T4	arn	279.0	161312.0	161590.0	-	+	gRNA2	161565	161595	ACCACGGACTGAGAATCAATAATCATAGACC	phage-gRNA-12163	-0.1410384586339960	Not Fit	0	[]	0	[]	0	[]	0	[]	0	[]	0	[]	0	[]	0	[]	0	[]	0	[]	0	[]	0	[]	0	[]	0	[]	0	[]	0	[]
12163	T4	arn	279.0	161312.0	161590.0	-	+	gRNA3	161570	161600	GGACTGAGAATCAATAATCATAGACCTTCCC	phage-gRNA-12164	-1.1746311066754300	Not Fit	0	[]	0	[]	0	[]	0	[]	0	[]	0	[]	0	[]	0	[]	0	[]	0	[]	0	[]	0	[]	0	[]	0	[]	0	[]	0	[]
12164	T4	arn	279.0	161312.0	161590.0	-	+	gRNA4	161575	161605	GAGAATCAATAATCATAGACCTTCCCCTTAT	phage-gRNA-12165	0.0763636678633181	Not Fit	0	[]	0	[]	0	[]	0	[]	0	[]	0	[]	0	[]	0	[]	0	[]	0	[]	0	[]	0	[]	0	[]	0	[]	0	[]	0	[]
12166	T4	arn	279.0	161312.0	161590.0	-	+	gRNA6	161585	161615	AATCATAGACCTTCCCCTTATGTTTCTGTTT	phage-gRNA-12167	-1.3209766176265800	Not Fit	0	[]	0	[]	0	[]	0	[]	0	[]	0	[]	0	[]	0	[]	0	[]	0	[]	0	[]	0	[]	0	[]	0	[]	0	[]	0	[]
12167	T4	arn	279.0	161312.0	161590.0	-	+	gRNA7	161590	161620	TAGACCTTCCCCTTATGTTTCTGTTTGCGAT	phage-gRNA-12168	-1.1301390167395200	Not Fit	0	[]	0	[]	0	[]	0	[]	0	[]	0	[]	0	[]	0	[]	0	[]	0	[]	0	[]	0	[]	0	[]	0	[]	0	[]	0	[]
12168	T4	arn.1	132.0	161674.0	161805.0	-	+	gRNA1	161775	161805	CTCTTAAATCGCGTGTATCGGTATATCCCAT	phage-gRNA-12169	0.2009375321719750	Not Fit	0	[]	0	[]	0	[]	0	[]	0	[]	0	[]	0	[]	0	[]	0	[]	0	[]	0	[]	0	[]	0	[]	0	[]	0	[]	0	[]
12169	T4	arn.1	132.0	161674.0	161805.0	-	+	gRNA2	161780	161810	AAATCGCGTGTATCGGTATATCCCATCTCAA	phage-gRNA-12170	-0.8745947673518340	Not Fit	0	[]	0	[]	0	[]	0	[]	0	[]	0	[]	0	[]	0	[]	0	[]	0	[]	0	[]	0	[]	0	[]	0	[]	0	[]	0	[]
12170	T4	arn.1	132.0	161674.0	161805.0	-	+	gRNA3	161785	161815	GCGTGTATCGGTATATCCCATCTCAACAATA	phage-gRNA-12171	-1.0961754262527300	Not Fit	0	[]	0	[]	0	[]	0	[]	0	[]	0	[]	0	[]	0	[]	0	[]	0	[]	0	[]	0	[]	0	[]	0	[]	0	[]	0	[]
12171	T4	arn.1	132.0	161674.0	161805.0	-	+	gRNA4	161790	161820	TATCGGTATATCCCATCTCAACAATAAAATG	phage-gRNA-12172	-0.4104120696241650	Not Fit	0	[]	0	[]	0	[]	0	[]	0	[]	0	[]	0	[]	0	[]	0	[]	0	[]	0	[]	0	[]	0	[]	0	[]	0	[]	0	[]
12173	T4	arn.1	132.0	161674.0	161805.0	-	+	gRNA6	161800	161830	TCCCATCTCAACAATAAAATGCCGTATTAGA	phage-gRNA-12174	-0.870521372778518	Not Fit	0	[]	0	[]	0	[]	0	[]	0	[]	0	[]	0	[]	0	[]	0	[]	0	[]	0	[]	0	[]	0	[]	0	[]	0	[]	0	[]
12174	T4	arn.1	132.0	161674.0	161805.0	-	+	gRNA7	161805	161835	TCTCAACAATAAAATGCCGTATTAGATTTTT	phage-gRNA-12175	-2.276824481642900	Not Fit	0	[]	0	[]	0	[]	0	[]	0	[]	0	[]	0	[]	0	[]	0	[]	0	[]	0	[]	0	[]	0	[]	0	[]	0	[]	0	[]
12175	T4	arn.2	297.0	161876.0	162172.0	-	+	gRNA1	162142	162172	TTCCATCAATTTGAAACTTTTTAATATTCAT	phage-gRNA-12176	-1.2378499683167800	Not Fit	0	[]	0	[]	0	[]	0	[]	0	[]	0	[]	0	[]	0	[]	0	[]	0	[]	0	[]	0	[]	0	[]	0	[]	0	[]	0	[]
12176	T4	arn.2	297.0	161876.0	162172.0	-	+	gRNA2	162147	162177	TCAATTTGAAACTTTTTAATATTCATTAGTA	phage-gRNA-12177	-1.5793878009253600	Not Fit	0	[]	0	[]	0	[]	0	[]	0	[]	0	[]	0	[]	0	[]	0	[]	0	[]	0	[]	0	[]	0	[]	0	[]	0	[]	0	[]
12177	T4	arn.2	297.0	161876.0	162172.0	-	+	gRNA3	162152	162182	TTGAAACTTTTTAATATTCATTAGTAAAGGT	phage-gRNA-12178	-1.74813820537722	Not Fit	0	[]	0	[]	0	[]	0	[]	0	[]	0	[]	0	[]	0	[]	0	[]	0	[]	0	[]	0	[]	0	[]	0	[]	0	[]	0	[]
12178	T4	arn.2	297.0	161876.0	162172.0	-	+	gRNA4	162157	162187	ACTTTTTAATATTCATTAGTAAAGGTCCTCA	phage-gRNA-12179	-1.5395578248827700	Not Fit	0	[]	0	[]	0	[]	0	[]	0	[]	0	[]	0	[]	0	[]	0	[]	0	[]	0	[]	0	[]	0	[]	0	[]	0	[]	0	[]
12179	T4	arn.2	297.0	161876.0	162172.0	-	+	gRNA5	162162	162192	TTAATATTCATTAGTAAAGGTCCTCAGAGTA	phage-gRNA-12180	-0.5096005064093740	Not Fit	0	[]	0	[]	0	[]	0	[]	0	[]	0	[]	0	[]	0	[]	0	[]	0	[]	0	[]	0	[]	0	[]	0	[]	0	[]	0	[]
12180	T4	arn.2	297.0	161876.0	162172.0	-	+	gRNA6	162167	162197	ATTCATTAGTAAAGGTCCTCAGAGTAAAGTT	phage-gRNA-12181	-2.3793529239272700	Not Fit	0	[]	0	[]	0	[]	0	[]	0	[]	0	[]	0	[]	0	[]	0	[]	0	[]	0	[]	0	[]	0	[]	0	[]	0	[]	0	[]
12182	T4	arn.3	459.0	162172.0	162630.0	-	+	gRNA1	162600	162630	GCATTTTTAAACGATTGATAAATGGGTTCAT	phage-gRNA-12183	-0.469314286490991	Not Fit	0	[]	0	[]	0	[]	0	[]	0	[]	0	[]	0	[]	0	[]	0	[]	0	[]	0	[]	0	[]	0	[]	0	[]	0	[]	0	[]
12183	T4	arn.3	459.0	162172.0	162630.0	-	+	gRNA2	162605	162635	TTTAAACGATTGATAAATGGGTTCATTTAAA	phage-gRNA-12184	0.0252865651006581	Not Fit	0	[]	0	[]	0	[]	0	[]	0	[]	0	[]	0	[]	0	[]	0	[]	0	[]	0	[]	0	[]	0	[]	0	[]	0	[]	0	[]
12184	T4	arn.3	459.0	162172.0	162630.0	-	+	gRNA3	162610	162640	ACGATTGATAAATGGGTTCATTTAAACCATC	phage-gRNA-12185	-1.1643258241450400	Not Fit	0	[]	0	[]	0	[]	0	[]	0	[]	0	[]	0	[]	0	[]	0	[]	0	[]	0	[]	0	[]	0	[]	0	[]	0	[]	0	[]
12185	T4	arn.3	459.0	162172.0	162630.0	-	+	gRNA4	162615	162645	TGATAAATGGGTTCATTTAAACCATCCTTTA	phage-gRNA-12186	-0.244551120301202	Not Fit	0	[]	0	[]	0	[]	0	[]	0	[]	0	[]	0	[]	0	[]	0	[]	0	[]	0	[]	0	[]	0	[]	0	[]	0	[]	0	[]
12187	T4	arn.3	459.0	162172.0	162630.0	-	+	gRNA6	162625	162655	GTTCATTTAAACCATCCTTTAATACGCTGCC	phage-gRNA-12188	-1.0095204331464400	Not Fit	0	[]	0	[]	0	[]	0	[]	0	[]	0	[]	0	[]	0	[]	0	[]	0	[]	0	[]	0	[]	0	[]	0	[]	0	[]	0	[]
12188	T4	arn.3	459.0	162172.0	162630.0	-	+	gRNA7	162630	162660	TTTAAACCATCCTTTAATACGCTGCCACAAA	phage-gRNA-12189	0.010834159825196	Not Fit	0	[]	0	[]	0	[]	0	[]	0	[]	0	[]	0	[]	0	[]	0	[]	0	[]	0	[]	0	[]	0	[]	0	[]	0	[]	0	[]
12189	T4	arn.4	207.0	162627.0	162833.0	-	+	gRNA1	162803	162833	CTGGAGCATCTTTACTTTCACGAATGATCAT	phage-gRNA-12190	-1.1769239870618900	Not Fit	0	[]	0	[]	0	[]	0	[]	0	[]	0	[]	0	[]	0	[]	0	[]	0	[]	0	[]	0	[]	0	[]	0	[]	0	[]	0	[]
12190	T4	arn.4	207.0	162627.0	162833.0	-	+	gRNA2	162808	162838	GCATCTTTACTTTCACGAATGATCATGTATT	phage-gRNA-12191	-1.0410198768390100	Not Fit	0	[]	0	[]	0	[]	0	[]	0	[]	0	[]	0	[]	0	[]	0	[]	0	[]	0	[]	0	[]	0	[]	0	[]	0	[]	0	[]
12191	T4	arn.4	207.0	162627.0	162833.0	-	+	gRNA3	162813	162843	TTTACTTTCACGAATGATCATGTATTTACCA	phage-gRNA-12192	-2.637429343101530	Not Fit	0	[]	0	[]	0	[]	0	[]	0	[]	0	[]	0	[]	0	[]	0	[]	0	[]	0	[]	0	[]	0	[]	0	[]	0	[]	0	[]
12192	T4	arn.4	207.0	162627.0	162833.0	-	+	gRNA4	162818	162848	TTTCACGAATGATCATGTATTTACCAGTCTT	phage-gRNA-12193	-1.2573773273166400	Not Fit	0	[]	0	[]	0	[]	0	[]	0	[]	0	[]	0	[]	0	[]	0	[]	0	[]	0	[]	0	[]	0	[]	0	[]	0	[]	0	[]
12193	T4	arn.4	207.0	162627.0	162833.0	-	+	gRNA5	162823	162853	CGAATGATCATGTATTTACCAGTCTTAATCT	phage-gRNA-12194	0.0031303019580753	Not Fit	0	[]	0	[]	0	[]	0	[]	0	[]	0	[]	0	[]	0	[]	0	[]	0	[]	0	[]	0	[]	0	[]	0	[]	0	[]	0	[]
12194	T4	arn.4	207.0	162627.0	162833.0	-	+	gRNA6	162828	162858	GATCATGTATTTACCAGTCTTAATCTTTACG	phage-gRNA-12195	-1.2439472145783900	Not Fit	0	[]	0	[]	0	[]	0	[]	0	[]	0	[]	0	[]	0	[]	0	[]	0	[]	0	[]	0	[]	0	[]	0	[]	0	[]	0	[]
12195	T4	arn.4	207.0	162627.0	162833.0	-	+	gRNA7	162833	162863	TGTATTTACCAGTCTTAATCTTTACGATAGT	phage-gRNA-12196	-1.3875323764060800	Not Fit	0	[]	0	[]	0	[]	0	[]	0	[]	0	[]	0	[]	0	[]	0	[]	0	[]	0	[]	0	[]	0	[]	0	[]	0	[]	0	[]
12197	T4	motA	636.0	162967.0	163602.0	-	+	gRNA2	163577	163607	TTGATGATGTAAGTTACTTTAGACATTTTCT	phage-gRNA-12198	-1.871956228987950	Not Fit	0	[]	0	[]	0	[]	0	[]	0	[]	0	[]	0	[]	0	[]	0	[]	0	[]	0	[]	0	[]	0	[]	0	[]	0	[]	0	[]
12198	T4	motA	636.0	162967.0	163602.0	-	+	gRNA3	163582	163612	GATGTAAGTTACTTTAGACATTTTCTAATCT	phage-gRNA-12199	0.0222022740094483	Not Fit	0	[]	0	[]	0	[]	0	[]	0	[]	0	[]	0	[]	0	[]	0	[]	0	[]	0	[]	0	[]	0	[]	0	[]	0	[]	0	[]
12199	T4	motA	636.0	162967.0	163602.0	-	+	gRNA4	163587	163617	AAGTTACTTTAGACATTTTCTAATCTCCGTA	phage-gRNA-12200	-0.6402769106741950	Not Fit	0	[]	0	[]	0	[]	0	[]	0	[]	0	[]	0	[]	0	[]	0	[]	0	[]	0	[]	0	[]	0	[]	0	[]	0	[]	0	[]
12201	T4	motA	636.0	162967.0	163602.0	-	+	gRNA6	163597	163627	AGACATTTTCTAATCTCCGTAATTCTGTATC	phage-gRNA-12202	-2.811799713699140	Not Fit	0	[]	0	[]	0	[]	0	[]	0	[]	0	[]	0	[]	0	[]	0	[]	0	[]	0	[]	0	[]	0	[]	0	[]	0	[]	0	[]
12202	T4	motA	636.0	162967.0	163602.0	-	+	gRNA7	163602	163632	TTTTCTAATCTCCGTAATTCTGTATCAGTAG	phage-gRNA-12203	-1.248195806886440	Not Fit	0	[]	0	[]	0	[]	0	[]	0	[]	0	[]	0	[]	0	[]	0	[]	0	[]	0	[]	0	[]	0	[]	0	[]	0	[]	0	[]
12217	T4	52.1	141.0	165209.0	165349.0	-	+	gRNA1	165319	165349	CTAATGAATAGCCCAAGATTTTCTTAATCAT	phage-gRNA-12218	-0.8929594091737420	Not Fit	0	[]	0	[]	0	[]	0	[]	0	[]	0	[]	0	[]	0	[]	0	[]	0	[]	0	[]	0	[]	0	[]	0	[]	0	[]	0	[]
12219	T4	52.1	141.0	165209.0	165349.0	-	+	gRNA3	165329	165359	GCCCAAGATTTTCTTAATCATTAGATAACAA	phage-gRNA-12220	0.7537196307117040	Not Fit	0	[]	0	[]	0	[]	0	[]	0	[]	0	[]	0	[]	0	[]	0	[]	0	[]	0	[]	0	[]	0	[]	0	[]	0	[]	1	['yeaD']
12220	T4	52.1	141.0	165209.0	165349.0	-	+	gRNA4	165334	165364	AGATTTTCTTAATCATTAGATAACAACACAA	phage-gRNA-12221	-0.8802097282489690	Not Fit	0	[]	0	[]	0	[]	0	[]	0	[]	0	[]	0	[]	0	[]	0	[]	0	[]	0	[]	0	[]	0	[]	0	[]	0	[]	0	[]
12221	T4	52.1	141.0	165209.0	165349.0	-	+	gRNA5	165339	165369	TTCTTAATCATTAGATAACAACACAAATGTT	phage-gRNA-12222	0.2465193384710730	Not Fit	0	[]	0	[]	0	[]	0	[]	0	[]	0	[]	0	[]	0	[]	0	[]	0	[]	0	[]	0	[]	0	[]	0	[]	0	[]	0	[]
12222	T4	52.1	141.0	165209.0	165349.0	-	+	gRNA6	165344	165374	AATCATTAGATAACAACACAAATGTTAAATA	phage-gRNA-12223	-1.6191092891089700	Not Fit	0	[]	0	[]	0	[]	0	[]	0	[]	0	[]	0	[]	0	[]	0	[]	0	[]	0	[]	0	[]	0	[]	0	[]	0	[]	0	[]
12223	T4	52.1	141.0	165209.0	165349.0	-	+	gRNA7	165349	165379	TTAGATAACAACACAAATGTTAAATATGCAC	phage-gRNA-12224	0.6810107542016080	Not Fit	0	[]	0	[]	0	[]	0	[]	0	[]	0	[]	0	[]	0	[]	0	[]	0	[]	0	[]	0	[]	0	[]	0	[]	0	[]	0	[]
12225	T4	ac	156.0	165342.0	165497.0	-	+	gRNA2	165472	165502	ACTCCTAATAATTTTGCAATATTCATATTTT	phage-gRNA-12226	-0.7150357680850130	Not Fit	0	[]	0	[]	0	[]	0	[]	0	[]	0	[]	0	[]	0	[]	0	[]	0	[]	0	[]	0	[]	0	[]	0	[]	0	[]	0	[]
12226	T4	ac	156.0	165342.0	165497.0	-	+	gRNA3	165477	165507	TAATAATTTTGCAATATTCATATTTTCCTCA	phage-gRNA-12227	-0.8086455053393510	Not Fit	0	[]	0	[]	0	[]	0	[]	0	[]	0	[]	0	[]	0	[]	0	[]	0	[]	0	[]	0	[]	0	[]	0	[]	0	[]	0	[]
12227	T4	ac	156.0	165342.0	165497.0	-	+	gRNA4	165482	165512	ATTTTGCAATATTCATATTTTCCTCACTGGC	phage-gRNA-12228	-1.1173317795362400	Not Fit	0	[]	0	[]	0	[]	0	[]	0	[]	0	[]	0	[]	0	[]	0	[]	0	[]	0	[]	0	[]	0	[]	0	[]	0	[]	0	[]
12229	T4	ac	156.0	165342.0	165497.0	-	+	gRNA6	165492	165522	ATTCATATTTTCCTCACTGGCGTCCGAAGAC	phage-gRNA-12230	-1.31461757253273	Not Fit	0	[]	0	[]	0	[]	0	[]	0	[]	0	[]	0	[]	0	[]	0	[]	0	[]	0	[]	0	[]	0	[]	0	[]	0	[]	0	[]
12230	T4	ac	156.0	165342.0	165497.0	-	+	gRNA7	165497	165527	TATTTTCCTCACTGGCGTCCGAAGACGCCTT	phage-gRNA-12231	-0.8832753575709750	Not Fit	0	[]	0	[]	0	[]	0	[]	0	[]	0	[]	0	[]	0	[]	0	[]	0	[]	0	[]	0	[]	0	[]	0	[]	0	[]	0	[]
12232	T4	stp	81.0	165505.0	165585.0	-	+	gRNA2	165560	165590	ACGTGTTCGTTATGGAAATTACTCATTAATA	phage-gRNA-12233	-0.6331989597712520	Not Fit	0	[]	0	[]	0	[]	0	[]	0	[]	0	[]	0	[]	0	[]	0	[]	0	[]	0	[]	0	[]	0	[]	0	[]	0	[]	0	[]
12233	T4	stp	81.0	165505.0	165585.0	-	+	gRNA3	165565	165595	TTCGTTATGGAAATTACTCATTAATATGCCT	phage-gRNA-12234	-0.0711040199853621	Not Fit	0	[]	0	[]	0	[]	0	[]	0	[]	0	[]	0	[]	0	[]	0	[]	0	[]	0	[]	0	[]	0	[]	0	[]	0	[]	0	[]
12235	T4	stp	81.0	165505.0	165585.0	-	+	gRNA5	165575	165605	AAATTACTCATTAATATGCCTGTAAAACAAA	phage-gRNA-12236	2.0879109452663100	Not Fit	0	[]	0	[]	0	[]	0	[]	0	[]	0	[]	0	[]	0	[]	0	[]	0	[]	0	[]	0	[]	0	[]	0	[]	0	[]	0	[]
12236	T4	stp	81.0	165505.0	165585.0	-	+	gRNA6	165580	165610	ACTCATTAATATGCCTGTAAAACAAATTTAA	phage-gRNA-12237	-2.462219896158290	Not Fit	0	[]	0	[]	0	[]	0	[]	0	[]	0	[]	0	[]	0	[]	0	[]	0	[]	0	[]	0	[]	0	[]	0	[]	0	[]	0	[]
12237	T4	stp	81.0	165505.0	165585.0	-	+	gRNA7	165585	165615	TTAATATGCCTGTAAAACAAATTTAAAGTTA	phage-gRNA-12238	1.250112618055490	Not Fit	0	[]	0	[]	0	[]	0	[]	0	[]	0	[]	0	[]	0	[]	0	[]	0	[]	0	[]	0	[]	0	[]	0	[]	0	[]	0	[]
12238	T4	ndd	456.0	165585.0	166040.0	-	+	gRNA1	166010	166040	CATTCAGATCAGTAACAGTCATATATTTCAT	phage-gRNA-12239	0.8264597708611180	Not Fit	0	[]	0	[]	0	[]	0	[]	0	[]	0	[]	0	[]	0	[]	0	[]	0	[]	0	[]	0	[]	0	[]	0	[]	0	[]	0	[]
12239	T4	ndd	456.0	165585.0	166040.0	-	+	gRNA2	166015	166045	AGATCAGTAACAGTCATATATTTCATATTAA	phage-gRNA-12240	0.0130749493577081	Not Fit	0	[]	0	[]	0	[]	0	[]	0	[]	0	[]	0	[]	0	[]	0	[]	0	[]	0	[]	0	[]	0	[]	0	[]	0	[]	0	[]
12240	T4	ndd	456.0	165585.0	166040.0	-	+	gRNA3	166020	166050	AGTAACAGTCATATATTTCATATTAATTTCC	phage-gRNA-12241	-3.223541202460960	Not Fit	0	[]	0	[]	0	[]	0	[]	0	[]	0	[]	0	[]	0	[]	0	[]	0	[]	0	[]	0	[]	0	[]	0	[]	0	[]	0	[]
12241	T4	ndd	456.0	165585.0	166040.0	-	+	gRNA4	166025	166055	CAGTCATATATTTCATATTAATTTCCTCTAA	phage-gRNA-12242	-0.4877709159710850	Not Fit	0	[]	0	[]	0	[]	0	[]	0	[]	0	[]	0	[]	0	[]	0	[]	0	[]	0	[]	0	[]	0	[]	0	[]	0	[]	0	[]
12242	T4	ndd	456.0	165585.0	166040.0	-	+	gRNA5	166030	166060	ATATATTTCATATTAATTTCCTCTAAATTAT	phage-gRNA-12243	1.216502470903640	Not Fit	0	[]	0	[]	0	[]	0	[]	0	[]	0	[]	0	[]	0	[]	0	[]	0	[]	0	[]	0	[]	0	[]	0	[]	0	[]	0	[]
12243	T4	ndd	456.0	165585.0	166040.0	-	+	gRNA6	166035	166065	TTTCATATTAATTTCCTCTAAATTATTTTCT	phage-gRNA-12244	-1.289396989580790	Not Fit	0	[]	0	[]	0	[]	0	[]	0	[]	0	[]	0	[]	0	[]	0	[]	0	[]	0	[]	0	[]	0	[]	0	[]	0	[]	0	[]
12244	T4	ndd	456.0	165585.0	166040.0	-	+	gRNA7	166040	166070	TATTAATTTCCTCTAAATTATTTTCTACTCC	phage-gRNA-12245	0.9459427286855950	Not Fit	0	[]	0	[]	0	[]	1	['54']	0	[]	0	[]	0	[]	1	['54']	0	[]	0	[]	0	[]	0	[]	0	[]	0	[]	0	[]	0	[]
12245	T4	ndd.1	216.0	166101.0	166316.0	-	+	gRNA1	166286	166316	CACCAACTTTTACATCTTTAAAACTTTTCAT	phage-gRNA-12246	-0.0157457146298488	Not Fit	0	[]	0	[]	0	[]	0	[]	0	[]	0	[]	0	[]	0	[]	0	[]	0	[]	0	[]	0	[]	0	[]	0	[]	0	[]	0	[]
12246	T4	ndd.1	216.0	166101.0	166316.0	-	+	gRNA2	166291	166321	ACTTTTACATCTTTAAAACTTTTCATAATTC	phage-gRNA-12247	0.3757852178120620	Not Fit	0	[]	0	[]	0	[]	0	[]	0	[]	0	[]	0	[]	0	[]	0	[]	0	[]	0	[]	0	[]	0	[]	0	[]	0	[]	0	[]
12247	T4	ndd.1	216.0	166101.0	166316.0	-	+	gRNA3	166296	166326	TACATCTTTAAAACTTTTCATAATTCACCTC	phage-gRNA-12248	-1.060435309867090	Not Fit	0	[]	0	[]	0	[]	0	[]	0	[]	0	[]	0	[]	0	[]	0	[]	0	[]	0	[]	0	[]	0	[]	0	[]	0	[]	0	[]
12248	T4	ndd.1	216.0	166101.0	166316.0	-	+	gRNA4	166301	166331	CTTTAAAACTTTTCATAATTCACCTCAAGGA	phage-gRNA-12249	0.267212632569751	Not Fit	0	[]	0	[]	0	[]	0	[]	0	[]	0	[]	0	[]	0	[]	0	[]	0	[]	0	[]	0	[]	0	[]	0	[]	0	[]	0	[]
12249	T4	ndd.1	216.0	166101.0	166316.0	-	+	gRNA5	166306	166336	AAACTTTTCATAATTCACCTCAAGGAGTATA	phage-gRNA-12250	0.4292103678321010	Not Fit	0	[]	0	[]	0	[]	0	[]	0	[]	0	[]	0	[]	0	[]	0	[]	0	[]	0	[]	0	[]	0	[]	0	[]	0	[]	0	[]
12250	T4	ndd.1	216.0	166101.0	166316.0	-	+	gRNA6	166311	166341	TTTCATAATTCACCTCAAGGAGTATAAAATC	phage-gRNA-12251	-0.728791292697195	Not Fit	0	[]	0	[]	0	[]	0	[]	0	[]	0	[]	0	[]	0	[]	0	[]	0	[]	0	[]	0	[]	0	[]	0	[]	0	[]	0	[]
12251	T4	ndd.1	216.0	166101.0	166316.0	-	+	gRNA7	166316	166346	TAATTCACCTCAAGGAGTATAAAATCCAAAT	phage-gRNA-12252	0.5778431888266360	Not Fit	0	[]	0	[]	0	[]	0	[]	0	[]	0	[]	0	[]	0	[]	0	[]	0	[]	0	[]	0	[]	0	[]	0	[]	0	[]	0	[]
12252	T4	ndd.2	111.0	166325.0	166435.0	-	+	gRNA1	166405	166435	TATAAAACCAACCGCTCAGCAAATTCATCAT	phage-gRNA-12253	1.184091587397250	Not Fit	0	[]	0	[]	0	[]	0	[]	0	[]	0	[]	0	[]	0	[]	0	[]	0	[]	0	[]	0	[]	0	[]	0	[]	0	[]	0	[]
12253	T4	ndd.2	111.0	166325.0	166435.0	-	+	gRNA2	166410	166440	AACCAACCGCTCAGCAAATTCATCATTTTAC	phage-gRNA-12254	0.2683687616780390	Not Fit	0	[]	0	[]	0	[]	0	[]	0	[]	0	[]	0	[]	0	[]	0	[]	0	[]	0	[]	0	[]	0	[]	0	[]	0	[]	0	[]
12254	T4	ndd.2	111.0	166325.0	166435.0	-	+	gRNA3	166415	166445	ACCGCTCAGCAAATTCATCATTTTACACCAT	phage-gRNA-12255	-0.1997279106284300	Not Fit	0	[]	0	[]	0	[]	0	[]	0	[]	0	[]	0	[]	0	[]	0	[]	0	[]	0	[]	0	[]	0	[]	0	[]	0	[]	0	[]
12255	T4	ndd.2	111.0	166325.0	166435.0	-	+	gRNA4	166420	166450	TCAGCAAATTCATCATTTTACACCATTCCAA	phage-gRNA-12256	-1.1539767102495300	Not Fit	0	[]	0	[]	0	[]	0	[]	0	[]	0	[]	0	[]	0	[]	0	[]	0	[]	0	[]	0	[]	0	[]	0	[]	0	[]	0	[]
12257	T4	ndd.2	111.0	166325.0	166435.0	-	+	gRNA6	166430	166460	CATCATTTTACACCATTCCAAATTGTTTCAA	phage-gRNA-12258	-1.2410919931777500	Not Fit	0	[]	0	[]	0	[]	0	[]	0	[]	0	[]	0	[]	0	[]	0	[]	0	[]	0	[]	0	[]	0	[]	0	[]	0	[]	0	[]
12258	T4	ndd.2	111.0	166325.0	166435.0	-	+	gRNA7	166435	166465	TTTTACACCATTCCAAATTGTTTCAACCACG	phage-gRNA-12259	-0.8408850899233290	Not Fit	0	[]	0	[]	0	[]	0	[]	0	[]	0	[]	0	[]	0	[]	0	[]	0	[]	0	[]	0	[]	0	[]	0	[]	0	[]	0	[]
12262	T4	ndd.2a	123.0	166432.0	166554.0	-	+	gRNA4	166539	166569	AGGCAAAAATCAGCATGAAAATGAATAAAGC	phage-gRNA-12263	1.045209336683750	Not Fit	0	[]	0	[]	0	[]	0	[]	0	[]	0	[]	0	[]	0	[]	0	[]	0	[]	0	[]	0	[]	0	[]	0	[]	0	[]	0	[]
12263	T4	ndd.2a	123.0	166432.0	166554.0	-	+	gRNA5	166544	166574	AAAATCAGCATGAAAATGAATAAAGCCGGAA	phage-gRNA-12264	-0.473304405673848	Not Fit	0	[]	0	[]	0	[]	0	[]	0	[]	0	[]	0	[]	0	[]	0	[]	0	[]	0	[]	0	[]	0	[]	0	[]	0	[]	0	[]
12264	T4	ndd.2a	123.0	166432.0	166554.0	-	+	gRNA6	166549	166579	CAGCATGAAAATGAATAAAGCCGGAAAAATA	phage-gRNA-12265	1.9146929545649300	Not Fit	0	[]	0	[]	0	[]	0	[]	0	[]	0	[]	0	[]	0	[]	0	[]	0	[]	0	[]	0	[]	0	[]	0	[]	0	[]	0	[]
12265	T4	ndd.2a	123.0	166432.0	166554.0	-	+	gRNA7	166554	166584	TGAAAATGAATAAAGCCGGAAAAATATTATC	phage-gRNA-12266	0.281614727848772	Not Fit	0	[]	0	[]	0	[]	0	[]	0	[]	0	[]	0	[]	0	[]	0	[]	0	[]	0	[]	0	[]	0	[]	0	[]	0	[]	0	[]
12266	T4	ndd.3	81.0	166548.0	166628.0	-	+	gRNA1	166598	166628	ATAAATGTAAAAGCACTGCGTTTACGTTCAT	phage-gRNA-12267	-0.8131865448650970	Not Fit	0	[]	0	[]	0	[]	0	[]	0	[]	0	[]	0	[]	0	[]	0	[]	0	[]	0	[]	0	[]	0	[]	0	[]	0	[]	0	[]
12267	T4	ndd.3	81.0	166548.0	166628.0	-	+	gRNA2	166603	166633	TGTAAAAGCACTGCGTTTACGTTCATATTTT	phage-gRNA-12268	-1.894677929043510	Not Fit	0	[]	0	[]	0	[]	0	[]	0	[]	0	[]	0	[]	0	[]	0	[]	0	[]	0	[]	0	[]	0	[]	0	[]	0	[]	0	[]
12268	T4	ndd.3	81.0	166548.0	166628.0	-	+	gRNA3	166608	166638	AAGCACTGCGTTTACGTTCATATTTTCCTCA	phage-gRNA-12269	-0.5374537075868150	Not Fit	0	[]	0	[]	0	[]	0	[]	0	[]	0	[]	0	[]	0	[]	0	[]	0	[]	0	[]	0	[]	0	[]	0	[]	0	[]	0	[]
12269	T4	ndd.3	81.0	166548.0	166628.0	-	+	gRNA4	166613	166643	CTGCGTTTACGTTCATATTTTCCTCACATAA	phage-gRNA-12270	-1.2560310611393300	Not Fit	0	[]	0	[]	0	[]	0	[]	0	[]	0	[]	0	[]	0	[]	0	[]	0	[]	0	[]	0	[]	0	[]	0	[]	0	[]	0	[]
12270	T4	ndd.3	81.0	166548.0	166628.0	-	+	gRNA5	166618	166648	TTTACGTTCATATTTTCCTCACATAAATCCA	phage-gRNA-12271	-1.4133047158504200	Not Fit	0	[]	0	[]	0	[]	0	[]	0	[]	0	[]	0	[]	1	['55.4']	0	[]	0	[]	0	[]	0	[]	0	[]	0	[]	0	[]	0	[]
12271	T4	ndd.3	81.0	166548.0	166628.0	-	+	gRNA6	166623	166653	GTTCATATTTTCCTCACATAAATCCAAAGTA	phage-gRNA-12272	-0.825769023098195	Not Fit	0	[]	0	[]	0	[]	0	[]	0	[]	0	[]	0	[]	0	[]	0	[]	0	[]	0	[]	0	[]	0	[]	0	[]	0	[]	0	[]
12272	T4	ndd.3	81.0	166548.0	166628.0	-	+	gRNA7	166628	166658	TATTTTCCTCACATAAATCCAAAGTAAACGT	phage-gRNA-12273	1.511753904021620	Not Fit	0	[]	0	[]	0	[]	0	[]	0	[]	0	[]	0	[]	0	[]	0	[]	0	[]	0	[]	0	[]	0	[]	0	[]	0	[]	0	[]
12273	T4	ndd.4	129.0	166636.0	166764.0	-	+	gRNA1	166734	166764	TAATAATCTTTTTCATTTTCTGTTCCTCCAT	phage-gRNA-12274	-1.914386290055350	Not Fit	0	[]	0	[]	0	[]	0	[]	0	[]	0	[]	0	[]	1	['pseT']	0	[]	0	[]	0	[]	0	[]	0	[]	0	[]	0	[]	0	[]
12274	T4	ndd.4	129.0	166636.0	166764.0	-	+	gRNA2	166739	166769	ATCTTTTTCATTTTCTGTTCCTCCATAGTTG	phage-gRNA-12275	-2.426254276078710	Not Fit	0	[]	0	[]	0	[]	0	[]	0	[]	0	[]	0	[]	0	[]	0	[]	0	[]	0	[]	0	[]	0	[]	0	[]	0	[]	0	[]
12275	T4	ndd.4	129.0	166636.0	166764.0	-	+	gRNA3	166744	166774	TTTCATTTTCTGTTCCTCCATAGTTGATAGG	phage-gRNA-12276	-2.1647763224907700	Not Fit	0	[]	0	[]	0	[]	0	[]	0	[]	0	[]	0	[]	1	['nrdC.8']	0	[]	0	[]	0	[]	0	[]	0	[]	0	[]	0	[]	0	[]
12276	T4	ndd.4	129.0	166636.0	166764.0	-	+	gRNA4	166749	166779	TTTTCTGTTCCTCCATAGTTGATAGGGTAAT	phage-gRNA-12277	-0.5694154659509790	Not Fit	0	[]	0	[]	0	[]	0	[]	0	[]	0	[]	1	['nrdC.8']	1	['nrdC.8']	0	[]	0	[]	0	[]	0	[]	0	[]	0	[]	0	[]	0	[]
12277	T4	ndd.4	129.0	166636.0	166764.0	-	+	gRNA5	166754	166784	TGTTCCTCCATAGTTGATAGGGTAATAGTAC	phage-gRNA-12278	-0.2346815745522	Not Fit	0	[]	0	[]	0	[]	0	[]	0	[]	0	[]	1	['nrdC.8']	1	['nrdC.8']	0	[]	0	[]	0	[]	0	[]	0	[]	0	[]	0	[]	0	[]
12278	T4	ndd.4	129.0	166636.0	166764.0	-	+	gRNA6	166759	166789	CTCCATAGTTGATAGGGTAATAGTACCACGG	phage-gRNA-12279	0.5349129819847120	Not Fit	0	[]	0	[]	0	[]	0	[]	0	[]	0	[]	1	['trna.4']	1	['trna.4']	0	[]	0	[]	0	[]	0	[]	0	[]	0	[]	0	[]	0	[]
12279	T4	ndd.4	129.0	166636.0	166764.0	-	+	gRNA7	166764	166794	TAGTTGATAGGGTAATAGTACCACGGAAGAA	phage-gRNA-12280	-0.1685942472748600	Not Fit	0	[]	0	[]	0	[]	0	[]	0	[]	0	[]	0	[]	0	[]	0	[]	0	[]	0	[]	0	[]	0	[]	0	[]	0	[]	0	[]
12280	T4	ndd.5	99.0	166815.0	166913.0	-	+	gRNA1	166883	166913	AAGCAATAAGTACAGAATTCAAAATTTTCAT	phage-gRNA-12281	-0.5373710782800910	Not Fit	0	[]	0	[]	0	[]	0	[]	0	[]	0	[]	0	[]	0	[]	0	[]	0	[]	0	[]	0	[]	0	[]	0	[]	0	[]	0	[]
12282	T4	ndd.5	99.0	166815.0	166913.0	-	+	gRNA3	166893	166923	TACAGAATTCAAAATTTTCATAATAACCTCA	phage-gRNA-12283	-0.2901955955751050	Not Fit	0	[]	0	[]	0	[]	0	[]	0	[]	0	[]	0	[]	0	[]	0	[]	0	[]	0	[]	0	[]	0	[]	0	[]	0	[]	0	[]
12283	T4	ndd.5	99.0	166815.0	166913.0	-	+	gRNA4	166898	166928	AATTCAAAATTTTCATAATAACCTCATTACA	phage-gRNA-12284	-0.371628902455478	Not Fit	0	[]	0	[]	0	[]	0	[]	0	[]	0	[]	0	[]	0	[]	0	[]	0	[]	0	[]	0	[]	0	[]	0	[]	0	[]	0	[]
12285	T4	ndd.5	99.0	166815.0	166913.0	-	+	gRNA6	166908	166938	TTTCATAATAACCTCATTACAAAAGTAAATG	phage-gRNA-12286	-1.1184033089269400	Not Fit	0	[]	0	[]	0	[]	0	[]	0	[]	0	[]	0	[]	0	[]	0	[]	0	[]	0	[]	0	[]	0	[]	0	[]	0	[]	0	[]
12286	T4	ndd.5	99.0	166815.0	166913.0	-	+	gRNA7	166913	166943	TAATAACCTCATTACAAAAGTAAATGTTAAA	phage-gRNA-12287	1.0511100039282400	Not Fit	0	[]	0	[]	0	[]	0	[]	0	[]	0	[]	0	[]	0	[]	0	[]	0	[]	0	[]	0	[]	0	[]	0	[]	0	[]	0	[]
12288	T4	ndd.6	87.0	166910.0	166996.0	-	+	gRNA2	166971	167001	ACAAAACACCACCATAATGAACTCATAGTTC	phage-gRNA-12289	0.0600806524904754	Not Fit	0	[]	0	[]	0	[]	0	[]	0	[]	0	[]	0	[]	0	[]	0	[]	0	[]	0	[]	0	[]	0	[]	0	[]	0	[]	0	[]
12290	T4	ndd.6	87.0	166910.0	166996.0	-	+	gRNA4	166981	167011	ACCATAATGAACTCATAGTTCAATCTCAGCG	phage-gRNA-12291	-0.1272813376064390	Not Fit	0	[]	0	[]	0	[]	0	[]	0	[]	0	[]	0	[]	0	[]	0	[]	0	[]	0	[]	0	[]	0	[]	0	[]	0	[]	0	[]
12292	T4	ndd.6	87.0	166910.0	166996.0	-	+	gRNA6	166991	167021	ACTCATAGTTCAATCTCAGCGATTTTCATTT	phage-gRNA-12293	-1.6366570221326500	Not Fit	0	[]	0	[]	0	[]	0	[]	0	[]	0	[]	0	[]	0	[]	0	[]	0	[]	0	[]	0	[]	0	[]	0	[]	0	[]	0	[]
12293	T4	ndd.6	87.0	166910.0	166996.0	-	+	gRNA7	166996	167026	TAGTTCAATCTCAGCGATTTTCATTTTATTC	phage-gRNA-12294	0.7974149125092830	Not Fit	0	[]	0	[]	0	[]	0	[]	0	[]	0	[]	0	[]	0	[]	0	[]	0	[]	0	[]	0	[]	0	[]	0	[]	0	[]	0	[]
12295	T4	denB	558.0	167103.0	167660.0	-	+	gRNA2	167635	167665	TGTAACCCAGGATTCGTTTTCTGCATTTAAA	phage-gRNA-12296	-1.4632690374350700	Not Fit	0	[]	0	[]	0	[]	0	[]	0	[]	0	[]	0	[]	0	[]	0	[]	0	[]	0	[]	0	[]	0	[]	0	[]	0	[]	0	[]
12297	T4	denB	558.0	167103.0	167660.0	-	+	gRNA4	167645	167675	GATTCGTTTTCTGCATTTAAACTTTCCTTTA	phage-gRNA-12298	-1.5093584335446000	Not Fit	0	[]	0	[]	0	[]	0	[]	0	[]	0	[]	0	[]	0	[]	0	[]	0	[]	0	[]	0	[]	0	[]	0	[]	0	[]	0	[]
12298	T4	denB	558.0	167103.0	167660.0	-	+	gRNA5	167650	167680	GTTTTCTGCATTTAAACTTTCCTTTATGTCG	phage-gRNA-12299	-0.4809953898072140	Not Fit	0	[]	0	[]	0	[]	0	[]	0	[]	0	[]	0	[]	0	[]	0	[]	0	[]	0	[]	0	[]	0	[]	0	[]	0	[]	0	[]
12299	T4	denB	558.0	167103.0	167660.0	-	+	gRNA6	167655	167685	CTGCATTTAAACTTTCCTTTATGTCGGAATC	phage-gRNA-12300	-0.8518267589587820	Not Fit	0	[]	0	[]	0	[]	0	[]	0	[]	0	[]	0	[]	0	[]	0	[]	0	[]	0	[]	0	[]	0	[]	0	[]	0	[]	0	[]
12301	T4	denB.1	195.0	167743.0	167937.0	-	+	gRNA1	167907	167937	CTTCTTTTACTCGTGCTTGATAAGCTAACAT	phage-gRNA-12302	-1.324570612194330	Not Fit	0	[]	0	[]	0	[]	0	[]	0	[]	0	[]	0	[]	0	[]	0	[]	0	[]	0	[]	0	[]	0	[]	0	[]	0	[]	0	[]
12302	T4	denB.1	195.0	167743.0	167937.0	-	+	gRNA2	167912	167942	TTTACTCGTGCTTGATAAGCTAACATAATTT	phage-gRNA-12303	-2.2755905053725500	Not Fit	0	[]	0	[]	0	[]	0	[]	0	[]	0	[]	0	[]	0	[]	0	[]	0	[]	0	[]	0	[]	0	[]	0	[]	0	[]	0	[]
12303	T4	denB.1	195.0	167743.0	167937.0	-	+	gRNA3	167917	167947	TCGTGCTTGATAAGCTAACATAATTTTCCTT	phage-gRNA-12304	-1.421849556485560	Not Fit	0	[]	0	[]	0	[]	0	[]	0	[]	0	[]	0	[]	0	[]	0	[]	0	[]	0	[]	0	[]	0	[]	0	[]	0	[]	0	[]
12304	T4	denB.1	195.0	167743.0	167937.0	-	+	gRNA4	167922	167952	CTTGATAAGCTAACATAATTTTCCTTAGTTA	phage-gRNA-12305	-1.5963380683176000	Not Fit	0	[]	0	[]	0	[]	0	[]	0	[]	0	[]	0	[]	0	[]	0	[]	0	[]	0	[]	0	[]	0	[]	0	[]	0	[]	0	[]
12307	T4	denB.1	195.0	167743.0	167937.0	-	+	gRNA7	167937	167967	TAATTTTCCTTAGTTAAGGGCCGAAGCCTTA	phage-gRNA-12308	-0.5698444302842460	Not Fit	0	[]	0	[]	0	[]	0	[]	0	[]	0	[]	0	[]	0	[]	0	[]	0	[]	0	[]	0	[]	0	[]	0	[]	0	[]	0	[]
12308	T4	rIIB	939.0	167965.0	168903.0	-	+	gRNA1	168873	168903	CGTTTTTGGTCAGGCATTTAATATTGTACAT	phage-gRNA-12309	-0.5983807568039810	Not Fit	0	[]	0	[]	0	[]	0	[]	0	[]	0	[]	0	[]	0	[]	0	[]	0	[]	0	[]	0	[]	0	[]	0	[]	0	[]	0	[]
14407	T4	rIIB	939.0	167965.0	168903.0	-	+	gRNA2	168878	168908	TTGGTCAGGCATTTAATATTGTACATAATTT	phage-gRNA-14408		Not Fit	0	[]	0	[]	0	[]	0	[]	0	[]	0	[]	0	[]	0	[]	0	[]	0	[]	0	[]	0	[]	0	[]	0	[]	0	[]	0	[]
14408	T4	rIIB	939.0	167965.0	168903.0	-	+	gRNA3	168883	168913	CAGGCATTTAATATTGTACATAATTTTCCTT	phage-gRNA-14409		Not Fit	0	[]	0	[]	0	[]	0	[]	0	[]	0	[]	0	[]	0	[]	0	[]	0	[]	0	[]	0	[]	0	[]	0	[]	0	[]	0	[]
14409	T4	rIIB	939.0	167965.0	168903.0	-	+	gRNA4	168888	168918	ATTTAATATTGTACATAATTTTCCTTATTAG	phage-gRNA-14410		Not Fit	0	[]	0	[]	0	[]	0	[]	0	[]	0	[]	0	[]	0	[]	0	[]	0	[]	0	[]	0	[]	0	[]	0	[]	0	[]	0	[]
14410	T4	rIIB	939.0	167965.0	168903.0	-	+	gRNA5	168893	168923	ATATTGTACATAATTTTCCTTATTAGGCCGC	phage-gRNA-14411		Not Fit	0	[]	0	[]	0	[]	0	[]	0	[]	0	[]	0	[]	0	[]	0	[]	0	[]	0	[]	0	[]	0	[]	0	[]	0	[]	0	[]
14411	T4	rIIB	939.0	167965.0	168903.0	-	+	gRNA6	168898	168928	GTACATAATTTTCCTTATTAGGCCGCAAGGG	phage-gRNA-14412		Not Fit	0	[]	0	[]	0	[]	0	[]	0	[]	0	[]	0	[]	0	[]	0	[]	0	[]	0	[]	0	[]	0	[]	0	[]	0	[]	0	[]
14412	T4	rIIB	939.0	167965.0	168903.0	-	+	gRNA7	168903	168933	TAATTTTCCTTATTAGGCCGCAAGGGCCTTC	phage-gRNA-14413		Not Fit	0	[]	0	[]	0	[]	0	[]	0	[]	0	[]	0	[]	0	[]	0	[]	0	[]	0	[]	0	[]	0	[]	0	[]	0	[]	0	[]
