# Supplementary material for: CRISPRi-ART enables functional genomics of diverse bacteriophages using RNA-binding dCas13d
Source: Nat Microbiol. 2025 Feb 26;10(3):694–709. doi: 10.1038/s41564-025-01935-7 (PMC11879866; doi:10.1038/s41564-025-01935-7)
Supplement: Supplementary file 17 — Statistical data for supplementary figures where appropriate, compressed into a zip file and organized by supplementary figure number. [file 41564_2025_1935_MOESM17_ESM.zip › Source Data for Supplementary Figures/SuppFig27/T4_mismatch_analysis_fit_guides_of_fit_genes.csv]

	phage	gene	na_length	start	end	strand	gRNA strand	gRNA	gRNA_start	gRNA_end	gRNA_seq	oligo_name	FC	Fit genes	fit_phage_RBSs_0_mismatches	fit_phage_RBSs_0_mismatches_genes	fit_phage_RBSs_1_mismatches	fit_phage_RBSs_1_mismatches_genes	fit_phage_RBSs_2_mismatches	fit_phage_RBSs_2_mismatches_genes	fit_phage_RBSs_3_mismatches	fit_phage_RBSs_3_mismatches_genes	all_phage_RBSs_0_mismatches	all_phage_RBSs_0_mismatches_genes	all_phage_RBSs_1_mismatches	all_phage_RBSs_1_mismatches_genes	all_phage_RBSs_2_mismatches	all_phage_RBSs_2_mismatches_genes	all_phage_RBSs_3_mismatches	all_phage_RBSs_3_mismatches_genes	essential_ecoli_RBSs_0_mismatches	essential_ecoli_RBSs_0_mismatches_genes	essential_ecoli_RBSs_1_mismatches	essential_ecoli_RBSs_1_mismatches_genes	essential_ecoli_RBSs_2_mismatches	essential_ecoli_RBSs_2_mismatches_genes	essential_ecoli_RBSs_3_mismatches	essential_ecoli_RBSs_3_mismatches_genes	all_ecoli_RBSs_0_mismatches	all_ecoli_RBSs_0_mismatches_genes	all_ecoli_RBSs_1_mismatches	all_ecoli_RBSs_1_mismatches_genes	all_ecoli_RBSs_2_mismatches	all_ecoli_RBSs_2_mismatches_genes	all_ecoli_RBSs_3_mismatches	all_ecoli_RBSs_3_mismatches_genes
10384	T4	60	533.0	2458.0	2990.0	-	+	gRNA2	2965	2995	GAAGAATCAATTTTTACAAATTTCATTATAC	phage-gRNA-10385	1.0248661922179000	Semi-Fit	0	[]	0	[]	0	[]	0	[]	0	[]	0	[]	0	[]	0	[]	0	[]	0	[]	0	[]	0	[]	0	[]	0	[]	0	[]	0	[]
10387	T4	60	533.0	2458.0	2990.0	-	+	gRNA5	2980	3010	ACAAATTTCATTATACACCTCATAGAACTTT	phage-gRNA-10388	1.579350138253820	Semi-Fit	0	[]	0	[]	0	[]	0	[]	0	[]	0	[]	0	[]	0	[]	0	[]	0	[]	0	[]	0	[]	0	[]	0	[]	0	[]	0	[]
10404	T4	39	1551.0	3778.0	5328.0	-	+	gRNA1	5298	5328	CGCTCAGAATTTTAATTTCATTCTTAATCAT	phage-gRNA-10405	1.4078546851319100	Fit	0	[]	0	[]	0	[]	0	[]	0	[]	0	[]	0	[]	0	[]	0	[]	0	[]	0	[]	0	[]	0	[]	0	[]	0	[]	0	[]
10407	T4	39	1551.0	3778.0	5328.0	-	+	gRNA4	5313	5343	TTTCATTCTTAATCATCACTTATCCTCGTTT	phage-gRNA-10408	1.244252280150460	Fit	0	[]	0	[]	0	[]	0	[]	0	[]	0	[]	0	[]	0	[]	0	[]	0	[]	0	[]	0	[]	0	[]	0	[]	0	[]	0	[]
10408	T4	39	1551.0	3778.0	5328.0	-	+	gRNA5	5318	5348	TTCTTAATCATCACTTATCCTCGTTTGGTTT	phage-gRNA-10409	2.521124194062370	Fit	0	[]	0	[]	0	[]	0	[]	0	[]	0	[]	0	[]	0	[]	0	[]	0	[]	0	[]	0	[]	0	[]	0	[]	0	[]	0	[]
10409	T4	39	1551.0	3778.0	5328.0	-	+	gRNA6	5323	5353	AATCATCACTTATCCTCGTTTGGTTTCGGGA	phage-gRNA-10410	2.3090397791468100	Fit	0	[]	0	[]	0	[]	0	[]	0	[]	0	[]	0	[]	0	[]	0	[]	0	[]	0	[]	0	[]	0	[]	0	[]	0	[]	0	[]
10410	T4	39	1551.0	3778.0	5328.0	-	+	gRNA7	5328	5358	TCACTTATCCTCGTTTGGTTTCGGGAATATT	phage-gRNA-10411	2.7451716680489600	Fit	0	[]	0	[]	0	[]	0	[]	0	[]	0	[]	0	[]	0	[]	0	[]	0	[]	0	[]	0	[]	0	[]	0	[]	0	[]	0	[]
10579	T4	56	516.0	16270.0	16785.0	-	+	gRNA1	16755	16785	TCAAATGAGCACATTCATTAAAGTGAGCCAT	phage-gRNA-10580	1.9334455083882500	Fit	0	[]	0	[]	0	[]	0	[]	0	[]	0	[]	0	[]	0	[]	0	[]	0	[]	0	[]	0	[]	0	[]	0	[]	0	[]	0	[]
10580	T4	56	516.0	16270.0	16785.0	-	+	gRNA2	16760	16790	TGAGCACATTCATTAAAGTGAGCCATTAGTT	phage-gRNA-10581	2.9781024835973000	Fit	0	[]	0	[]	0	[]	0	[]	0	[]	0	[]	0	[]	0	[]	0	[]	0	[]	0	[]	0	[]	0	[]	0	[]	0	[]	0	[]
10581	T4	56	516.0	16270.0	16785.0	-	+	gRNA3	16765	16795	ACATTCATTAAAGTGAGCCATTAGTTTTCCT	phage-gRNA-10582	1.460756833185570	Fit	0	[]	0	[]	0	[]	0	[]	0	[]	0	[]	0	[]	0	[]	0	[]	0	[]	0	[]	0	[]	0	[]	0	[]	0	[]	0	[]
10582	T4	56	516.0	16270.0	16785.0	-	+	gRNA4	16770	16800	CATTAAAGTGAGCCATTAGTTTTCCTTTCAA	phage-gRNA-10583	3.9256679402991500	Fit	0	[]	0	[]	0	[]	0	[]	0	[]	0	[]	0	[]	0	[]	0	[]	0	[]	0	[]	0	[]	0	[]	0	[]	0	[]	0	[]
10583	T4	56	516.0	16270.0	16785.0	-	+	gRNA5	16775	16805	AAGTGAGCCATTAGTTTTCCTTTCAATTCAT	phage-gRNA-10584	4.391109158945230	Fit	0	[]	0	[]	0	[]	0	[]	0	[]	0	[]	0	[]	0	[]	0	[]	0	[]	0	[]	0	[]	0	[]	0	[]	0	[]	0	[]
10584	T4	56	516.0	16270.0	16785.0	-	+	gRNA6	16780	16810	AGCCATTAGTTTTCCTTTCAATTCATTAATA	phage-gRNA-10585	2.682418224259030	Fit	0	[]	0	[]	0	[]	0	[]	0	[]	0	[]	0	[]	0	[]	0	[]	0	[]	0	[]	0	[]	0	[]	0	[]	0	[]	0	[]
10585	T4	56	516.0	16270.0	16785.0	-	+	gRNA7	16785	16815	TTAGTTTTCCTTTCAATTCATTAATAAGTTA	phage-gRNA-10586	3.0954905118032500	Fit	0	[]	0	[]	0	[]	0	[]	0	[]	0	[]	0	[]	0	[]	0	[]	0	[]	0	[]	0	[]	0	[]	0	[]	0	[]	0	[]
10628	T4	dmd	183.0	20371.0	20553.0	-	+	gRNA1	20523	20553	ACCCCATAAAAACTACCTTTACCAATTCCAT	phage-gRNA-10629	1.5895035809931400	Fit	0	[]	0	[]	0	[]	0	[]	0	[]	0	[]	0	[]	0	[]	0	[]	0	[]	0	[]	0	[]	0	[]	0	[]	0	[]	0	[]
10629	T4	dmd	183.0	20371.0	20553.0	-	+	gRNA2	20528	20558	ATAAAAACTACCTTTACCAATTCCATAACAA	phage-gRNA-10630	2.668315220773390	Fit	0	[]	0	[]	0	[]	0	[]	0	[]	0	[]	0	[]	0	[]	0	[]	0	[]	0	[]	0	[]	0	[]	0	[]	0	[]	0	[]
10630	T4	dmd	183.0	20371.0	20553.0	-	+	gRNA3	20533	20563	AACTACCTTTACCAATTCCATAACAATCTCC	phage-gRNA-10631	2.126171679541160	Fit	0	[]	0	[]	0	[]	0	[]	0	[]	0	[]	0	[]	0	[]	0	[]	0	[]	0	[]	0	[]	0	[]	0	[]	0	[]	0	[]
10631	T4	dmd	183.0	20371.0	20553.0	-	+	gRNA4	20538	20568	CCTTTACCAATTCCATAACAATCTCCTCATT	phage-gRNA-10632	1.5319914786016700	Fit	0	[]	0	[]	0	[]	0	[]	0	[]	0	[]	0	[]	0	[]	0	[]	0	[]	0	[]	0	[]	0	[]	0	[]	0	[]	0	[]
10632	T4	dmd	183.0	20371.0	20553.0	-	+	gRNA5	20543	20573	ACCAATTCCATAACAATCTCCTCATTTAACC	phage-gRNA-10633	2.7556595230760900	Fit	0	[]	0	[]	0	[]	0	[]	0	[]	0	[]	0	[]	0	[]	0	[]	0	[]	0	[]	0	[]	0	[]	0	[]	0	[]	0	[]
10633	T4	dmd	183.0	20371.0	20553.0	-	+	gRNA6	20548	20578	TTCCATAACAATCTCCTCATTTAACCGACAA	phage-gRNA-10634	3.051816156869980	Fit	0	[]	0	[]	0	[]	0	[]	0	[]	0	[]	0	[]	1	['cef']	0	[]	0	[]	0	[]	0	[]	0	[]	0	[]	0	[]	0	[]
10634	T4	dmd	183.0	20371.0	20553.0	-	+	gRNA7	20553	20583	TAACAATCTCCTCATTTAACCGACAAGACTA	phage-gRNA-10635	1.5486953396917400	Fit	0	[]	0	[]	0	[]	0	[]	0	[]	0	[]	0	[]	0	[]	0	[]	0	[]	0	[]	0	[]	0	[]	0	[]	0	[]	0	[]
10635	T4	41	1428.0	20612.0	22039.0	-	+	gRNA1	22009	22039	ATATGAGATGAGAAAGAATAATTTCTACCAC	phage-gRNA-10636	2.121717853317710	Semi-Fit	0	[]	0	[]	0	[]	0	[]	0	[]	0	[]	0	[]	0	[]	0	[]	0	[]	0	[]	0	[]	0	[]	0	[]	0	[]	0	[]
10637	T4	41	1428.0	20612.0	22039.0	-	+	gRNA3	22019	22049	AGAAAGAATAATTTCTACCACACTTACTCCT	phage-gRNA-10638	2.812295180448820	Semi-Fit	0	[]	0	[]	0	[]	0	[]	0	[]	0	[]	0	[]	0	[]	0	[]	0	[]	0	[]	0	[]	0	[]	0	[]	0	[]	0	[]
10638	T4	41	1428.0	20612.0	22039.0	-	+	gRNA4	22024	22054	GAATAATTTCTACCACACTTACTCCTTAAAA	phage-gRNA-10639	2.0374178338924800	Semi-Fit	0	[]	0	[]	0	[]	0	[]	0	[]	0	[]	0	[]	0	[]	0	[]	0	[]	0	[]	0	[]	0	[]	0	[]	0	[]	0	[]
10651	T4	uvsX	1176.0	22386.0	23561.0	-	+	gRNA3	23541	23571	ACGAGATTTTAAATCAGACATATAATACCTT	phage-gRNA-10652	1.7085247817957800	Semi-Fit	0	[]	0	[]	0	[]	0	[]	0	[]	0	[]	0	[]	0	[]	0	[]	0	[]	0	[]	0	[]	0	[]	0	[]	0	[]	0	[]
10653	T4	uvsX	1176.0	22386.0	23561.0	-	+	gRNA5	23551	23581	AAATCAGACATATAATACCTTATAGTAGTGT	phage-gRNA-10654	2.4067771721774700	Semi-Fit	0	[]	0	[]	0	[]	0	[]	0	[]	0	[]	0	[]	0	[]	0	[]	0	[]	0	[]	0	[]	0	[]	0	[]	0	[]	0	[]
10654	T4	uvsX	1176.0	22386.0	23561.0	-	+	gRNA6	23556	23586	AGACATATAATACCTTATAGTAGTGTTCTTG	phage-gRNA-10655	1.992438135141170	Semi-Fit	0	[]	0	[]	0	[]	0	[]	0	[]	0	[]	0	[]	0	[]	0	[]	0	[]	0	[]	0	[]	0	[]	0	[]	0	[]	0	[]
10655	T4	uvsX	1176.0	22386.0	23561.0	-	+	gRNA7	23561	23591	TATAATACCTTATAGTAGTGTTCTTGTTCCA	phage-gRNA-10656	3.7196794062802500	Semi-Fit	0	[]	0	[]	0	[]	0	[]	0	[]	0	[]	0	[]	0	[]	0	[]	0	[]	0	[]	0	[]	0	[]	0	[]	0	[]	0	[]
10670	T4	42	741.0	25479.0	26219.0	-	+	gRNA1	26189	26219	TTTCTTCAACTGTCATAGAGTCACTAATCAT	phage-gRNA-10671	3.511565891964830	Fit	0	[]	0	[]	0	[]	0	[]	0	[]	0	[]	0	[]	0	[]	0	[]	0	[]	0	[]	0	[]	0	[]	0	[]	0	[]	0	[]
10671	T4	42	741.0	25479.0	26219.0	-	+	gRNA2	26194	26224	TCAACTGTCATAGAGTCACTAATCATTTAAA	phage-gRNA-10672	4.203526108901250	Fit	0	[]	0	[]	0	[]	0	[]	0	[]	0	[]	0	[]	0	[]	0	[]	0	[]	0	[]	0	[]	0	[]	0	[]	0	[]	0	[]
10672	T4	42	741.0	25479.0	26219.0	-	+	gRNA3	26199	26229	TGTCATAGAGTCACTAATCATTTAAACCTCA	phage-gRNA-10673	3.056973353251310	Fit	0	[]	0	[]	0	[]	0	[]	0	[]	0	[]	0	[]	0	[]	0	[]	0	[]	0	[]	0	[]	0	[]	0	[]	0	[]	0	[]
10673	T4	42	741.0	25479.0	26219.0	-	+	gRNA4	26204	26234	TAGAGTCACTAATCATTTAAACCTCAATTGA	phage-gRNA-10674	2.8331792258472400	Fit	0	[]	0	[]	0	[]	0	[]	0	[]	0	[]	0	[]	0	[]	0	[]	0	[]	0	[]	0	[]	0	[]	0	[]	0	[]	0	[]
10674	T4	42	741.0	25479.0	26219.0	-	+	gRNA5	26209	26239	TCACTAATCATTTAAACCTCAATTGATACAT	phage-gRNA-10675	3.473588658284230	Fit	0	[]	0	[]	0	[]	0	[]	0	[]	0	[]	0	[]	0	[]	0	[]	0	[]	0	[]	0	[]	0	[]	0	[]	0	[]	0	[]
10675	T4	42	741.0	25479.0	26219.0	-	+	gRNA6	26214	26244	AATCATTTAAACCTCAATTGATACATTCATA	phage-gRNA-10676	3.383112523457730	Fit	0	[]	0	[]	0	[]	0	[]	0	[]	0	[]	0	[]	0	[]	0	[]	0	[]	0	[]	0	[]	0	[]	0	[]	0	[]	0	[]
10676	T4	42	741.0	25479.0	26219.0	-	+	gRNA7	26219	26249	TTTAAACCTCAATTGATACATTCATATTTAA	phage-gRNA-10677	3.225765589449770	Fit	0	[]	0	[]	0	[]	0	[]	0	[]	0	[]	0	[]	0	[]	0	[]	0	[]	0	[]	0	[]	0	[]	0	[]	0	[]	0	[]
10678	T4	imm	252.0	26373.0	26624.0	-	+	gRNA2	26599	26629	ATTGAACCTGCTACTAAAGTTTCCATGTTTT	phage-gRNA-10679	1.7019790712970100	Semi-Fit	0	[]	0	[]	0	[]	0	[]	0	[]	0	[]	0	[]	0	[]	0	[]	0	[]	0	[]	0	[]	0	[]	0	[]	0	[]	0	[]
10680	T4	imm	252.0	26373.0	26624.0	-	+	gRNA4	26609	26639	CTACTAAAGTTTCCATGTTTTCCTCACTTAG	phage-gRNA-10681	1.6018253031602100	Semi-Fit	0	[]	0	[]	0	[]	0	[]	0	[]	0	[]	0	[]	0	[]	0	[]	0	[]	0	[]	0	[]	0	[]	0	[]	0	[]	0	[]
10681	T4	imm	252.0	26373.0	26624.0	-	+	gRNA5	26614	26644	AAAGTTTCCATGTTTTCCTCACTTAGGTCAA	phage-gRNA-10682	0.9018557378447570	Semi-Fit	0	[]	0	[]	0	[]	0	[]	0	[]	0	[]	0	[]	0	[]	0	[]	0	[]	0	[]	0	[]	0	[]	0	[]	0	[]	0	[]
10694	T4	43	2697.0	27197.0	29893.0	-	+	gRNA4	29878	29908	TATAAAATTCTTTCATAGATATTCCTTAGTT	phage-gRNA-10695	2.8764814227811600	Semi-Fit	0	[]	0	[]	0	[]	0	[]	0	[]	0	[]	0	[]	0	[]	0	[]	0	[]	0	[]	0	[]	0	[]	0	[]	0	[]	0	[]
10696	T4	43	2697.0	27197.0	29893.0	-	+	gRNA6	29888	29918	TTTCATAGATATTCCTTAGTTTATAGCCCGA	phage-gRNA-10697	3.105901628904970	Semi-Fit	0	[]	0	[]	0	[]	0	[]	0	[]	0	[]	0	[]	0	[]	0	[]	0	[]	0	[]	0	[]	0	[]	0	[]	0	[]	1	['nrdF']
10716	T4	44	960.0	30907.0	31866.0	-	+	gRNA5	31856	31886	ACAGTAATCATAATTTCCTCATTCAAGTTTT	phage-gRNA-10717	1.1229387667249700	Semi-Fit	0	[]	0	[]	0	[]	0	[]	0	[]	0	[]	0	[]	0	[]	0	[]	0	[]	0	[]	0	[]	0	[]	0	[]	0	[]	0	[]
10717	T4	44	960.0	30907.0	31866.0	-	+	gRNA6	31861	31891	AATCATAATTTCCTCATTCAAGTTTTAGTGT	phage-gRNA-10718	1.26416187515889	Semi-Fit	0	[]	0	[]	0	[]	0	[]	0	[]	0	[]	0	[]	0	[]	0	[]	0	[]	0	[]	0	[]	0	[]	0	[]	0	[]	0	[]
10718	T4	44	960.0	30907.0	31866.0	-	+	gRNA7	31866	31896	TAATTTCCTCATTCAAGTTTTAGTGTAAATT	phage-gRNA-10719	1.6840258113615400	Semi-Fit	0	[]	0	[]	0	[]	0	[]	0	[]	0	[]	0	[]	0	[]	0	[]	0	[]	0	[]	0	[]	0	[]	0	[]	0	[]	0	[]
10720	T4	45	687.0	31917.0	32603.0	-	+	gRNA2	32578	32608	GCAGTAGTATCTTTAGACAGTTTCATGTAAT	phage-gRNA-10721	3.756927297907590	Fit	0	[]	0	[]	0	[]	0	[]	0	[]	0	[]	0	[]	0	[]	0	[]	0	[]	0	[]	0	[]	0	[]	0	[]	0	[]	0	[]
10721	T4	45	687.0	31917.0	32603.0	-	+	gRNA3	32583	32613	AGTATCTTTAGACAGTTTCATGTAATTTCCT	phage-gRNA-10722	3.645345002237860	Fit	0	[]	0	[]	0	[]	0	[]	0	[]	0	[]	0	[]	0	[]	0	[]	0	[]	0	[]	0	[]	0	[]	0	[]	0	[]	0	[]
10722	T4	45	687.0	31917.0	32603.0	-	+	gRNA4	32588	32618	CTTTAGACAGTTTCATGTAATTTCCTTCAAT	phage-gRNA-10723	3.754794665099390	Fit	0	[]	0	[]	0	[]	0	[]	0	[]	0	[]	0	[]	0	[]	0	[]	0	[]	0	[]	0	[]	0	[]	0	[]	0	[]	0	[]
10723	T4	45	687.0	31917.0	32603.0	-	+	gRNA5	32593	32623	GACAGTTTCATGTAATTTCCTTCAATTCAAA	phage-gRNA-10724	3.668437681375550	Fit	0	[]	0	[]	0	[]	0	[]	0	[]	0	[]	0	[]	0	[]	0	[]	0	[]	0	[]	0	[]	0	[]	0	[]	0	[]	0	[]
10724	T4	45	687.0	31917.0	32603.0	-	+	gRNA6	32598	32628	TTTCATGTAATTTCCTTCAATTCAAATGAGA	phage-gRNA-10725	3.4268330705195600	Fit	0	[]	0	[]	0	[]	0	[]	0	[]	0	[]	0	[]	0	[]	0	[]	0	[]	0	[]	0	[]	0	[]	0	[]	0	[]	1	['sfmA']
10725	T4	45	687.0	31917.0	32603.0	-	+	gRNA7	32603	32633	TGTAATTTCCTTCAATTCAAATGAGATTTAA	phage-gRNA-10726	3.225397427232750	Fit	0	[]	0	[]	0	[]	0	[]	0	[]	0	[]	0	[]	0	[]	0	[]	0	[]	0	[]	0	[]	0	[]	0	[]	0	[]	0	[]
10727	T4	rpbA	390.0	32659.0	33048.0	-	+	gRNA2	33023	33053	GTATAATTCACAGTAATTTTAGTCATAATAC	phage-gRNA-10728	1.0108024298974900	Fit	0	[]	0	[]	0	[]	0	[]	0	[]	0	[]	0	[]	0	[]	0	[]	0	[]	0	[]	0	[]	0	[]	0	[]	0	[]	0	[]
10729	T4	rpbA	390.0	32659.0	33048.0	-	+	gRNA4	33033	33063	CAGTAATTTTAGTCATAATACACCTTTAGTC	phage-gRNA-10730	1.0722978804956800	Fit	0	[]	0	[]	0	[]	0	[]	0	[]	0	[]	0	[]	0	[]	0	[]	0	[]	0	[]	0	[]	0	[]	0	[]	0	[]	0	[]
10730	T4	rpbA	390.0	32659.0	33048.0	-	+	gRNA5	33038	33068	ATTTTAGTCATAATACACCTTTAGTCATAAT	phage-gRNA-10731	1.628685288008010	Fit	0	[]	0	[]	0	[]	0	[]	0	[]	0	[]	0	[]	0	[]	0	[]	0	[]	0	[]	0	[]	0	[]	0	[]	0	[]	0	[]
10732	T4	rpbA	390.0	32659.0	33048.0	-	+	gRNA7	33048	33078	TAATACACCTTTAGTCATAATAATCAGTAAC	phage-gRNA-10733	0.9727941402030540	Fit	0	[]	0	[]	0	[]	0	[]	0	[]	0	[]	0	[]	0	[]	0	[]	0	[]	0	[]	0	[]	0	[]	0	[]	0	[]	0	[]
10765	T4	47	1020.0	35428.0	36447.0	-	+	gRNA5	36437	36467	AAAATTTTCATATATCAAGAACCGTCATTGA	phage-gRNA-10766	2.553233964002990	Fit	0	[]	0	[]	0	[]	0	[]	0	[]	0	[]	0	[]	0	[]	0	[]	0	[]	0	[]	0	[]	0	[]	0	[]	0	[]	0	[]
10767	T4	47	1020.0	35428.0	36447.0	-	+	gRNA7	36447	36477	TATATCAAGAACCGTCATTGAAATGCAAAAT	phage-gRNA-10768	1.407773386728040	Fit	0	[]	0	[]	0	[]	0	[]	0	[]	0	[]	0	[]	0	[]	0	[]	0	[]	0	[]	0	[]	0	[]	0	[]	0	[]	0	[]
10784	T4	mobB	795.0	37885.0	38679.0	-	+	gRNA3	38659	38689	ATATATGTTTAAATAATTCATTTTAGTTTAT	phage-gRNA-10785	1.6918285916001400	Semi-Fit	0	[]	0	[]	0	[]	0	[]	0	[]	0	[]	0	[]	0	[]	0	[]	0	[]	0	[]	0	[]	0	[]	0	[]	0	[]	0	[]
10803	T4	a-gt.4	318.0	39079.0	39396.0	-	+	gRNA1	39366	39396	CTTCATCATTAATTTCGGGTTTATCAGTCAT	phage-gRNA-10804	1.04480100606982	Semi-Fit	0	[]	0	[]	0	[]	0	[]	0	[]	0	[]	0	[]	0	[]	0	[]	0	[]	0	[]	0	[]	0	[]	0	[]	0	[]	0	[]
10817	T4	55	558.0	39600.0	40157.0	-	+	gRNA1	40127	40157	CGTAATTATATTTAGGCTTAGTTTCTGACAT	phage-gRNA-10818	3.364225655322400	Fit	0	[]	0	[]	0	[]	0	[]	0	[]	0	[]	0	[]	0	[]	0	[]	0	[]	0	[]	0	[]	0	[]	0	[]	0	[]	0	[]
10818	T4	55	558.0	39600.0	40157.0	-	+	gRNA2	40132	40162	TTATATTTAGGCTTAGTTTCTGACATTTTCA	phage-gRNA-10819	3.352880296730990	Fit	0	[]	0	[]	0	[]	0	[]	0	[]	0	[]	0	[]	0	[]	0	[]	0	[]	0	[]	0	[]	0	[]	0	[]	0	[]	0	[]
10819	T4	55	558.0	39600.0	40157.0	-	+	gRNA3	40137	40167	TTTAGGCTTAGTTTCTGACATTTTCACCTCT	phage-gRNA-10820	3.376338752646280	Fit	0	[]	0	[]	0	[]	0	[]	0	[]	0	[]	0	[]	0	[]	0	[]	0	[]	0	[]	0	[]	0	[]	0	[]	0	[]	0	[]
10820	T4	55	558.0	39600.0	40157.0	-	+	gRNA4	40142	40172	GCTTAGTTTCTGACATTTTCACCTCTTAGCT	phage-gRNA-10821	3.2518749360905700	Fit	0	[]	0	[]	0	[]	0	[]	0	[]	0	[]	0	[]	0	[]	0	[]	0	[]	0	[]	0	[]	0	[]	0	[]	0	[]	0	[]
10821	T4	55	558.0	39600.0	40157.0	-	+	gRNA5	40147	40177	GTTTCTGACATTTTCACCTCTTAGCTCAATT	phage-gRNA-10822	3.2148647068359800	Fit	0	[]	0	[]	0	[]	0	[]	0	[]	0	[]	0	[]	0	[]	0	[]	0	[]	0	[]	0	[]	0	[]	0	[]	0	[]	1	['yacG']
10822	T4	55	558.0	39600.0	40157.0	-	+	gRNA6	40152	40182	TGACATTTTCACCTCTTAGCTCAATTCATAG	phage-gRNA-10823	4.160650154231320	Fit	0	[]	0	[]	0	[]	0	[]	0	[]	0	[]	0	[]	0	[]	0	[]	0	[]	0	[]	0	[]	0	[]	0	[]	0	[]	0	[]
10823	T4	55	558.0	39600.0	40157.0	-	+	gRNA7	40157	40187	TTTTCACCTCTTAGCTCAATTCATAGATCTA	phage-gRNA-10824	3.483561798718550	Fit	0	[]	0	[]	0	[]	0	[]	0	[]	0	[]	0	[]	0	[]	0	[]	0	[]	0	[]	0	[]	0	[]	0	[]	0	[]	0	[]
10931	T4	49.1	156.0	47366.0	47521.0	-	+	gRNA3	47501	47531	AGGTTTTATAGCGTAATCCATTCTCGTACTG	phage-gRNA-10932	1.2027541106683600	Fit	0	[]	0	[]	0	[]	0	[]	0	[]	0	[]	0	[]	0	[]	0	[]	0	[]	0	[]	0	[]	0	[]	0	[]	0	[]	0	[]
10933	T4	49.1	156.0	47366.0	47521.0	-	+	gRNA5	47511	47541	GCGTAATCCATTCTCGTACTGTCTGAGTTAC	phage-gRNA-10934	1.3929665808577700	Fit	0	[]	0	[]	0	[]	0	[]	0	[]	0	[]	0	[]	0	[]	0	[]	0	[]	0	[]	0	[]	0	[]	0	[]	0	[]	0	[]
11090	T4	rI	294.0	59202.0	59495.0	-	+	gRNA1	59465	59495	TGGCAAAAAGTGCTGTTGCTTTTAAGGCCAT	phage-gRNA-11091	2.3585228572422200	Semi-Fit	0	[]	0	[]	0	[]	0	[]	0	[]	0	[]	0	[]	0	[]	0	[]	0	[]	0	[]	0	[]	0	[]	0	[]	0	[]	0	[]
11091	T4	rI	294.0	59202.0	59495.0	-	+	gRNA2	59470	59500	AAAAGTGCTGTTGCTTTTAAGGCCATAAAGG	phage-gRNA-11092	2.1401866886499800	Semi-Fit	0	[]	0	[]	0	[]	0	[]	0	[]	0	[]	0	[]	0	[]	0	[]	0	[]	0	[]	0	[]	0	[]	0	[]	0	[]	0	[]
11095	T4	rI	294.0	59202.0	59495.0	-	+	gRNA6	59490	59520	GGCCATAAAGGCCTCCTATCATTTTTGTCCT	phage-gRNA-11096	2.070999207421910	Semi-Fit	0	[]	0	[]	0	[]	0	[]	0	[]	0	[]	0	[]	0	[]	0	[]	0	[]	0	[]	0	[]	0	[]	0	[]	0	[]	0	[]
11146	T4	vs.1	546.0	61726.0	62271.0	-	+	gRNA1	62241	62271	CCAATAGACCAGCGAGTAGTGCTTTTCTCAT	phage-gRNA-11147	1.205630690135550	Semi-Fit	0	[]	0	[]	0	[]	0	[]	0	[]	0	[]	0	[]	0	[]	0	[]	0	[]	0	[]	0	[]	0	[]	0	[]	0	[]	0	[]
11147	T4	vs.1	546.0	61726.0	62271.0	-	+	gRNA2	62246	62276	AGACCAGCGAGTAGTGCTTTTCTCATGCTTA	phage-gRNA-11148	1.894202210179810	Semi-Fit	0	[]	0	[]	0	[]	0	[]	0	[]	0	[]	0	[]	0	[]	0	[]	0	[]	0	[]	0	[]	0	[]	0	[]	0	[]	0	[]
11148	T4	vs.1	546.0	61726.0	62271.0	-	+	gRNA3	62251	62281	AGCGAGTAGTGCTTTTCTCATGCTTACCTCA	phage-gRNA-11149	1.0522285780497800	Semi-Fit	0	[]	0	[]	0	[]	0	[]	0	[]	0	[]	0	[]	0	[]	0	[]	0	[]	0	[]	0	[]	0	[]	0	[]	0	[]	0	[]
11149	T4	vs.1	546.0	61726.0	62271.0	-	+	gRNA4	62256	62286	GTAGTGCTTTTCTCATGCTTACCTCATTGAG	phage-gRNA-11150	0.9903166249937530	Semi-Fit	0	[]	0	[]	0	[]	0	[]	0	[]	0	[]	0	[]	0	[]	0	[]	0	[]	0	[]	0	[]	0	[]	0	[]	0	[]	0	[]
11331	T4	57A	243.0	74407.0	74649.0	-	+	gRNA4	74634	74664	CAGTTTGTTCAGACATTATAGTACCTTTAGT	phage-gRNA-11332	1.604293145393730	Fit	0	[]	0	[]	0	[]	0	[]	0	[]	0	[]	0	[]	0	[]	0	[]	0	[]	0	[]	0	[]	0	[]	0	[]	0	[]	0	[]
11332	T4	57A	243.0	74407.0	74649.0	-	+	gRNA5	74639	74669	TGTTCAGACATTATAGTACCTTTAGTGTATT	phage-gRNA-11333	2.126787199714030	Fit	0	[]	0	[]	0	[]	0	[]	0	[]	0	[]	0	[]	0	[]	0	[]	0	[]	0	[]	0	[]	0	[]	0	[]	0	[]	1	['lysU']
11334	T4	57A	243.0	74407.0	74649.0	-	+	gRNA7	74649	74679	TTATAGTACCTTTAGTGTATTTTTAATTTTA	phage-gRNA-11335	1.967552392616200	Fit	0	[]	0	[]	0	[]	0	[]	0	[]	0	[]	0	[]	0	[]	0	[]	0	[]	0	[]	0	[]	0	[]	0	[]	0	[]	0	[]
11336	T4	1	726.0	74649.0	75374.0	-	+	gRNA2	75349	75379	ACACCGCTTAAAAAGATTAGTTTCATGTGTT	phage-gRNA-11337	1.3397447983304300	Semi-Fit	0	[]	0	[]	0	[]	0	[]	0	[]	0	[]	0	[]	0	[]	0	[]	0	[]	0	[]	0	[]	0	[]	0	[]	0	[]	0	[]
11338	T4	1	726.0	74649.0	75374.0	-	+	gRNA4	75359	75389	AAAAGATTAGTTTCATGTGTTTCTCCTCAAA	phage-gRNA-11339	2.863335466987420	Semi-Fit	0	[]	0	[]	0	[]	0	[]	0	[]	0	[]	0	[]	0	[]	0	[]	0	[]	0	[]	0	[]	0	[]	0	[]	0	[]	0	[]
11340	T4	1	726.0	74649.0	75374.0	-	+	gRNA6	75369	75399	TTTCATGTGTTTCTCCTCAAATTTAATTAAG	phage-gRNA-11341	3.652490892484910	Semi-Fit	0	[]	0	[]	0	[]	0	[]	0	[]	0	[]	0	[]	0	[]	0	[]	0	[]	0	[]	0	[]	0	[]	0	[]	0	[]	0	[]
11343	T4	3	531.0	75424.0	75954.0	-	+	gRNA2	75929	75959	AAAATTTGTTGCAGAGCTTGCGACATATATT	phage-gRNA-11344	2.6452178677980200	Fit	0	[]	0	[]	0	[]	0	[]	0	[]	0	[]	0	[]	0	[]	0	[]	0	[]	0	[]	0	[]	0	[]	0	[]	0	[]	0	[]
11344	T4	3	531.0	75424.0	75954.0	-	+	gRNA3	75934	75964	TTGTTGCAGAGCTTGCGACATATATTCCTCA	phage-gRNA-11345	3.568325714341580	Fit	0	[]	0	[]	0	[]	0	[]	0	[]	0	[]	0	[]	0	[]	0	[]	0	[]	0	[]	0	[]	0	[]	0	[]	0	[]	0	[]
11345	T4	3	531.0	75424.0	75954.0	-	+	gRNA4	75939	75969	GCAGAGCTTGCGACATATATTCCTCATAATG	phage-gRNA-11346	3.131256785258700	Fit	0	[]	0	[]	0	[]	0	[]	0	[]	0	[]	0	[]	0	[]	0	[]	0	[]	0	[]	0	[]	0	[]	0	[]	0	[]	0	[]
11346	T4	3	531.0	75424.0	75954.0	-	+	gRNA5	75944	75974	GCTTGCGACATATATTCCTCATAATGCTTTA	phage-gRNA-11347	3.731496748866770	Fit	0	[]	0	[]	0	[]	0	[]	0	[]	0	[]	0	[]	0	[]	0	[]	0	[]	0	[]	0	[]	0	[]	0	[]	0	[]	0	[]
11347	T4	3	531.0	75424.0	75954.0	-	+	gRNA6	75949	75979	CGACATATATTCCTCATAATGCTTTATAACT	phage-gRNA-11348	3.691543023290210	Fit	0	[]	0	[]	0	[]	0	[]	0	[]	0	[]	0	[]	0	[]	0	[]	0	[]	0	[]	0	[]	0	[]	0	[]	0	[]	0	[]
11348	T4	3	531.0	75424.0	75954.0	-	+	gRNA7	75954	75984	TATATTCCTCATAATGCTTTATAACTGTTGG	phage-gRNA-11349	4.048751027008560	Fit	0	[]	0	[]	0	[]	0	[]	0	[]	0	[]	0	[]	0	[]	0	[]	0	[]	0	[]	0	[]	0	[]	0	[]	0	[]	0	[]
11351	T4	2	825.0	76061.0	76885.0	-	+	gRNA3	76865	76895	AATTATTTGAAAAATAGCCATTATGCCCCCT	phage-gRNA-11352	2.0118774066915100	Semi-Fit	0	[]	0	[]	0	[]	0	[]	0	[]	0	[]	0	[]	0	[]	0	[]	0	[]	0	[]	0	[]	0	[]	0	[]	0	[]	0	[]
11352	T4	2	825.0	76061.0	76885.0	-	+	gRNA4	76870	76900	TTTGAAAAATAGCCATTATGCCCCCTTAAAG	phage-gRNA-11353	3.431028781242300	Semi-Fit	0	[]	0	[]	0	[]	0	[]	0	[]	0	[]	0	[]	0	[]	0	[]	0	[]	0	[]	0	[]	0	[]	0	[]	0	[]	0	[]
11353	T4	2	825.0	76061.0	76885.0	-	+	gRNA5	76875	76905	AAAATAGCCATTATGCCCCCTTAAAGCCAAG	phage-gRNA-11354	2.6339133166256600	Semi-Fit	0	[]	0	[]	0	[]	0	[]	0	[]	0	[]	0	[]	0	[]	0	[]	0	[]	0	[]	0	[]	0	[]	0	[]	0	[]	0	[]
11358	T4	4	453.0	76885.0	77337.0	-	+	gRNA3	77317	77347	CCATTTTCCAGAATATGCCATTGGATTCTCC	phage-gRNA-11359	1.6808395352199200	Semi-Fit	0	[]	0	[]	0	[]	0	[]	0	[]	0	[]	0	[]	0	[]	0	[]	0	[]	0	[]	0	[]	0	[]	0	[]	0	[]	0	[]
11407	T4	5.3	171.0	80621.0	80791.0	+	-	gRNA3	80611	80641	TGGGTTATTGGCGCCACACATCTTCAGAGTT	phage-gRNA-11408	1.8617031838498600	Semi-Fit	0	[]	0	[]	0	[]	0	[]	0	[]	0	[]	0	[]	0	[]	0	[]	0	[]	0	[]	0	[]	0	[]	0	[]	0	[]	0	[]
11409	T4	5.3	171.0	80621.0	80791.0	+	-	gRNA5	80601	80631	GCGCCACACATCTTCAGAGTTTTACCTCTAG	phage-gRNA-11410	1.2351207852576400	Semi-Fit	0	[]	0	[]	0	[]	0	[]	0	[]	0	[]	0	[]	0	[]	0	[]	0	[]	0	[]	0	[]	0	[]	0	[]	0	[]	0	[]
11414	T4	5.4	294.0	80779.0	81072.0	+	-	gRNA3	80769	80799	ATCATAACTTAATCCTGACATTTATAATACC	phage-gRNA-11415	2.4860301125031300	Semi-Fit	0	[]	0	[]	0	[]	0	[]	0	[]	0	[]	0	[]	0	[]	0	[]	0	[]	0	[]	0	[]	0	[]	0	[]	0	[]	0	[]
11417	T4	5.4	294.0	80779.0	81072.0	+	-	gRNA6	80754	80784	TGACATTTATAATACCCCGCTTTAACTCGCC	phage-gRNA-11418	1.71240832966157	Semi-Fit	0	[]	0	[]	0	[]	0	[]	0	[]	0	[]	0	[]	0	[]	0	[]	0	[]	0	[]	0	[]	0	[]	0	[]	0	[]	0	[]
11419	T4	6	1983.0	81081.0	83063.0	+	-	gRNA1	81081	81111	TTAATTGATAATTTACAGGGGTATTTGCCAT	phage-gRNA-11420	1.615532798561510	Fit	0	[]	0	[]	0	[]	0	[]	0	[]	0	[]	0	[]	0	[]	0	[]	0	[]	0	[]	0	[]	0	[]	0	[]	0	[]	0	[]
11420	T4	6	1983.0	81081.0	83063.0	+	-	gRNA2	81076	81106	TGATAATTTACAGGGGTATTTGCCATTTTAA	phage-gRNA-11421	3.4351843371645200	Fit	0	[]	0	[]	0	[]	0	[]	0	[]	0	[]	0	[]	0	[]	0	[]	0	[]	0	[]	0	[]	0	[]	0	[]	0	[]	0	[]
11421	T4	6	1983.0	81081.0	83063.0	+	-	gRNA3	81071	81101	ATTTACAGGGGTATTTGCCATTTTAAATCCT	phage-gRNA-11422	4.387530668972330	Fit	0	[]	0	[]	0	[]	0	[]	0	[]	0	[]	0	[]	0	[]	0	[]	0	[]	0	[]	0	[]	0	[]	0	[]	0	[]	0	[]
11422	T4	6	1983.0	81081.0	83063.0	+	-	gRNA4	81066	81096	CAGGGGTATTTGCCATTTTAAATCCTATTTA	phage-gRNA-11423	2.8376073735697400	Fit	0	[]	0	[]	0	[]	0	[]	0	[]	0	[]	0	[]	0	[]	0	[]	0	[]	0	[]	0	[]	0	[]	0	[]	0	[]	0	[]
11423	T4	6	1983.0	81081.0	83063.0	+	-	gRNA5	81061	81091	GTATTTGCCATTTTAAATCCTATTTAATGAA	phage-gRNA-11424	2.5396887613760100	Fit	0	[]	0	[]	0	[]	0	[]	0	[]	0	[]	0	[]	0	[]	0	[]	0	[]	0	[]	0	[]	0	[]	0	[]	0	[]	0	[]
11426	T4	7	3099.0	83060.0	86158.0	+	-	gRNA1	83060	83090	GACTAGTGACTGAAGGTGCTTTTACTGTCAT	phage-gRNA-11427	3.5994826692534900	Fit	0	[]	0	[]	0	[]	0	[]	0	[]	0	[]	0	[]	0	[]	0	[]	0	[]	0	[]	0	[]	0	[]	0	[]	0	[]	0	[]
11428	T4	7	3099.0	83060.0	86158.0	+	-	gRNA3	83050	83080	TGAAGGTGCTTTTACTGTCATTGTGATATAG	phage-gRNA-11429	2.475330605965380	Fit	0	[]	0	[]	0	[]	0	[]	0	[]	0	[]	0	[]	0	[]	0	[]	0	[]	0	[]	0	[]	0	[]	0	[]	0	[]	0	[]
11429	T4	7	3099.0	83060.0	86158.0	+	-	gRNA4	83045	83075	GTGCTTTTACTGTCATTGTGATATAGGCTCC	phage-gRNA-11430	1.631330948898390	Fit	0	[]	0	[]	0	[]	0	[]	0	[]	0	[]	0	[]	0	[]	0	[]	0	[]	0	[]	0	[]	0	[]	0	[]	0	[]	0	[]
11430	T4	7	3099.0	83060.0	86158.0	+	-	gRNA5	83040	83070	TTTACTGTCATTGTGATATAGGCTCCAAATC	phage-gRNA-11431	1.7258748678292900	Fit	0	[]	0	[]	0	[]	0	[]	0	[]	0	[]	0	[]	0	[]	0	[]	0	[]	0	[]	0	[]	0	[]	0	[]	0	[]	0	[]
11431	T4	7	3099.0	83060.0	86158.0	+	-	gRNA6	83035	83065	TGTCATTGTGATATAGGCTCCAAATCGATAG	phage-gRNA-11432	2.552315036159090	Fit	0	[]	0	[]	0	[]	0	[]	0	[]	0	[]	0	[]	0	[]	0	[]	0	[]	0	[]	0	[]	0	[]	0	[]	0	[]	0	[]
11432	T4	7	3099.0	83060.0	86158.0	+	-	gRNA7	83030	83060	TTGTGATATAGGCTCCAAATCGATAGTTAAG	phage-gRNA-11433	1.8842093067585200	Fit	0	[]	0	[]	0	[]	0	[]	0	[]	0	[]	0	[]	0	[]	0	[]	0	[]	0	[]	0	[]	0	[]	0	[]	0	[]	0	[]
11433	T4	8	1005.0	86151.0	87155.0	+	-	gRNA1	86151	86181	TCGCACGATAGATAACACTTGAATCATTCAT	phage-gRNA-11434	3.656840273066470	Fit	0	[]	0	[]	0	[]	0	[]	0	[]	0	[]	0	[]	0	[]	0	[]	0	[]	0	[]	0	[]	0	[]	0	[]	0	[]	0	[]
11434	T4	8	1005.0	86151.0	87155.0	+	-	gRNA2	86146	86176	CGATAGATAACACTTGAATCATTCATCTATT	phage-gRNA-11435	4.716851373558640	Fit	0	[]	0	[]	0	[]	0	[]	0	[]	0	[]	0	[]	0	[]	0	[]	0	[]	0	[]	0	[]	0	[]	0	[]	0	[]	0	[]
11435	T4	8	1005.0	86151.0	87155.0	+	-	gRNA3	86141	86171	GATAACACTTGAATCATTCATCTATTTTAAC	phage-gRNA-11436	3.331617492742010	Fit	0	[]	0	[]	0	[]	0	[]	0	[]	0	[]	0	[]	0	[]	0	[]	0	[]	0	[]	0	[]	0	[]	0	[]	0	[]	0	[]
11436	T4	8	1005.0	86151.0	87155.0	+	-	gRNA4	86136	86166	CACTTGAATCATTCATCTATTTTAACCTGTG	phage-gRNA-11437	2.618690419566300	Fit	0	[]	0	[]	0	[]	0	[]	0	[]	0	[]	0	[]	0	[]	0	[]	0	[]	0	[]	0	[]	0	[]	0	[]	0	[]	0	[]
11438	T4	8	1005.0	86151.0	87155.0	+	-	gRNA6	86126	86156	ATTCATCTATTTTAACCTGTGTTGGATTTTC	phage-gRNA-11439	2.359007537024800	Fit	0	[]	0	[]	0	[]	0	[]	0	[]	0	[]	0	[]	0	[]	0	[]	0	[]	0	[]	0	[]	0	[]	0	[]	0	[]	0	[]
11440	T4	9	867.0	87219.0	88085.0	+	-	gRNA1	87219	87249	CAATCAATTTCTTTGGTTCTTGAATGAACAT	phage-gRNA-11441	3.507515596729340	Fit	0	[]	0	[]	0	[]	0	[]	0	[]	0	[]	0	[]	0	[]	0	[]	0	[]	0	[]	0	[]	0	[]	0	[]	0	[]	0	[]
11441	T4	9	867.0	87219.0	88085.0	+	-	gRNA2	87214	87244	AATTTCTTTGGTTCTTGAATGAACATAGCGG	phage-gRNA-11442	2.5904562936700500	Fit	0	[]	0	[]	0	[]	0	[]	0	[]	0	[]	0	[]	0	[]	0	[]	0	[]	0	[]	0	[]	0	[]	0	[]	0	[]	0	[]
11442	T4	9	867.0	87219.0	88085.0	+	-	gRNA3	87209	87239	CTTTGGTTCTTGAATGAACATAGCGGTTTCC	phage-gRNA-11443	2.9705580478373000	Fit	0	[]	0	[]	0	[]	0	[]	0	[]	0	[]	0	[]	0	[]	0	[]	0	[]	0	[]	0	[]	0	[]	0	[]	0	[]	0	[]
11443	T4	9	867.0	87219.0	88085.0	+	-	gRNA4	87204	87234	GTTCTTGAATGAACATAGCGGTTTCCTTATG	phage-gRNA-11444	2.52363091048741	Fit	0	[]	0	[]	0	[]	0	[]	0	[]	0	[]	0	[]	0	[]	0	[]	0	[]	0	[]	0	[]	0	[]	0	[]	0	[]	0	[]
11444	T4	9	867.0	87219.0	88085.0	+	-	gRNA5	87199	87229	TGAATGAACATAGCGGTTTCCTTATGAGTTT	phage-gRNA-11445	3.3874453829827500	Fit	0	[]	0	[]	0	[]	0	[]	0	[]	0	[]	0	[]	0	[]	0	[]	0	[]	0	[]	0	[]	0	[]	0	[]	0	[]	0	[]
11445	T4	9	867.0	87219.0	88085.0	+	-	gRNA6	87194	87224	GAACATAGCGGTTTCCTTATGAGTTTATAGT	phage-gRNA-11446	3.4505608373879700	Fit	0	[]	0	[]	0	[]	0	[]	0	[]	0	[]	0	[]	0	[]	0	[]	0	[]	0	[]	0	[]	0	[]	0	[]	0	[]	0	[]
11446	T4	9	867.0	87219.0	88085.0	+	-	gRNA7	87189	87219	TAGCGGTTTCCTTATGAGTTTATAGTATTTA	phage-gRNA-11447	3.2589288403965700	Fit	0	[]	0	[]	0	[]	0	[]	0	[]	0	[]	0	[]	0	[]	0	[]	0	[]	0	[]	0	[]	0	[]	0	[]	0	[]	0	[]
11448	T4	10	1809.0	88085.0	89893.0	+	-	gRNA2	88080	88110	TTACCGATATTAATATTTTGTTTCATTATTG	phage-gRNA-11449	1.3572477222575500	Semi-Fit	0	[]	0	[]	0	[]	0	[]	0	[]	0	[]	0	[]	0	[]	0	[]	0	[]	0	[]	0	[]	0	[]	0	[]	0	[]	0	[]
11449	T4	10	1809.0	88085.0	89893.0	+	-	gRNA3	88075	88105	GATATTAATATTTTGTTTCATTATTGAGCCA	phage-gRNA-11450	1.2713260619932900	Semi-Fit	0	[]	0	[]	0	[]	0	[]	0	[]	0	[]	0	[]	0	[]	0	[]	0	[]	0	[]	0	[]	0	[]	0	[]	0	[]	0	[]
11453	T4	10	1809.0	88085.0	89893.0	+	-	gRNA7	88055	88085	TTATTGAGCCACCCCGATTTTCTGCGTAGCG	phage-gRNA-11454	0.7813069219880590	Semi-Fit	0	[]	0	[]	0	[]	0	[]	0	[]	0	[]	0	[]	0	[]	0	[]	0	[]	0	[]	0	[]	0	[]	0	[]	0	[]	0	[]
11456	T4	11	660.0	89893.0	90552.0	+	-	gRNA3	89883	89913	TTTATTATTAAGTAAACTCATTATGCAATCC	phage-gRNA-11457	2.175811489920820	Fit	0	[]	0	[]	0	[]	0	[]	0	[]	0	[]	0	[]	0	[]	0	[]	0	[]	0	[]	0	[]	0	[]	0	[]	0	[]	0	[]
11457	T4	11	660.0	89893.0	90552.0	+	-	gRNA4	89878	89908	TATTAAGTAAACTCATTATGCAATCCTTATC	phage-gRNA-11458	3.78779167722327	Fit	0	[]	0	[]	0	[]	0	[]	0	[]	0	[]	0	[]	0	[]	0	[]	0	[]	0	[]	0	[]	0	[]	0	[]	0	[]	1	['nikE']
11458	T4	11	660.0	89893.0	90552.0	+	-	gRNA5	89873	89903	AGTAAACTCATTATGCAATCCTTATCCAACG	phage-gRNA-11459	2.533087897003420	Fit	0	[]	0	[]	0	[]	0	[]	0	[]	0	[]	0	[]	0	[]	0	[]	0	[]	0	[]	0	[]	0	[]	0	[]	0	[]	0	[]
11461	T4	12	1584.0	90549.0	92132.0	+	-	gRNA1	90549	90579	TAGAAACGTGTTGATATGTATTATTACTCAT	phage-gRNA-11462	3.689181394537140	Fit	0	[]	0	[]	0	[]	0	[]	0	[]	0	[]	0	[]	0	[]	0	[]	0	[]	0	[]	0	[]	0	[]	0	[]	0	[]	0	[]
11462	T4	12	1584.0	90549.0	92132.0	+	-	gRNA2	90544	90574	ACGTGTTGATATGTATTATTACTCATGCTGT	phage-gRNA-11463	3.851340941869330	Fit	0	[]	0	[]	0	[]	0	[]	0	[]	0	[]	0	[]	0	[]	0	[]	0	[]	0	[]	0	[]	0	[]	0	[]	0	[]	0	[]
11463	T4	12	1584.0	90549.0	92132.0	+	-	gRNA3	90539	90569	TTGATATGTATTATTACTCATGCTGTTCTCT	phage-gRNA-11464	2.920674801261360	Fit	0	[]	0	[]	0	[]	0	[]	0	[]	0	[]	0	[]	0	[]	0	[]	0	[]	0	[]	0	[]	0	[]	0	[]	0	[]	0	[]
11465	T4	12	1584.0	90549.0	92132.0	+	-	gRNA5	90529	90559	TTATTACTCATGCTGTTCTCTCAAAATGATA	phage-gRNA-11466	2.1675377933079800	Fit	0	[]	0	[]	0	[]	0	[]	0	[]	0	[]	0	[]	0	[]	0	[]	0	[]	0	[]	0	[]	0	[]	0	[]	0	[]	0	[]
11466	T4	12	1584.0	90549.0	92132.0	+	-	gRNA6	90524	90554	ACTCATGCTGTTCTCTCAAAATGATAAAATA	phage-gRNA-11467	1.577644689074050	Fit	0	[]	0	[]	0	[]	0	[]	0	[]	0	[]	0	[]	0	[]	0	[]	0	[]	0	[]	0	[]	0	[]	0	[]	0	[]	0	[]
11475	T4	13	930.0	93624.0	94553.0	+	-	gRNA1	93624	93654	CCTTTGGATTCTGAGGATTATATCCTGACAT	phage-gRNA-11476	2.3734546238141400	Fit	0	[]	0	[]	0	[]	0	[]	0	[]	0	[]	0	[]	0	[]	0	[]	0	[]	0	[]	0	[]	0	[]	0	[]	0	[]	0	[]
11476	T4	13	930.0	93624.0	94553.0	+	-	gRNA2	93619	93649	GGATTCTGAGGATTATATCCTGACATTTAAA	phage-gRNA-11477	3.580033485360910	Fit	0	[]	0	[]	0	[]	0	[]	0	[]	0	[]	0	[]	0	[]	0	[]	0	[]	0	[]	0	[]	0	[]	0	[]	0	[]	0	[]
11477	T4	13	930.0	93624.0	94553.0	+	-	gRNA3	93614	93644	CTGAGGATTATATCCTGACATTTAAAATCCT	phage-gRNA-11478	3.6142339405200400	Fit	0	[]	0	[]	0	[]	0	[]	0	[]	0	[]	0	[]	0	[]	0	[]	0	[]	0	[]	0	[]	0	[]	0	[]	0	[]	0	[]
11478	T4	13	930.0	93624.0	94553.0	+	-	gRNA4	93609	93639	GATTATATCCTGACATTTAAAATCCTTTGGG	phage-gRNA-11479	3.4841515683531500	Fit	0	[]	0	[]	0	[]	0	[]	0	[]	0	[]	0	[]	0	[]	0	[]	0	[]	0	[]	0	[]	0	[]	0	[]	0	[]	0	[]
11479	T4	13	930.0	93624.0	94553.0	+	-	gRNA5	93604	93634	TATCCTGACATTTAAAATCCTTTGGGGCCTT	phage-gRNA-11480	1.9008782348223700	Fit	0	[]	0	[]	0	[]	0	[]	0	[]	0	[]	0	[]	0	[]	0	[]	0	[]	0	[]	0	[]	0	[]	0	[]	0	[]	0	[]
11482	T4	14	771.0	94555.0	95325.0	+	-	gRNA1	94555	94585	TAGCAAAAAGATTTTTATCATAAGTAGCCAT	phage-gRNA-11483	3.7675599493245000	Semi-Fit	0	[]	0	[]	0	[]	0	[]	0	[]	0	[]	0	[]	0	[]	0	[]	0	[]	0	[]	0	[]	0	[]	0	[]	0	[]	0	[]
11486	T4	14	771.0	94555.0	95325.0	+	-	gRNA5	94535	94565	TAAGTAGCCATATTAACCTACCAAAATTCCA	phage-gRNA-11487	1.3610616814935300	Semi-Fit	0	[]	0	[]	0	[]	0	[]	0	[]	0	[]	0	[]	0	[]	0	[]	0	[]	0	[]	0	[]	0	[]	0	[]	0	[]	0	[]
11488	T4	14	771.0	94555.0	95325.0	+	-	gRNA7	94525	94555	TATTAACCTACCAAAATTCCAAATGGAGGAT	phage-gRNA-11489	1.5735301702574700	Semi-Fit	0	[]	0	[]	0	[]	0	[]	0	[]	0	[]	0	[]	0	[]	0	[]	0	[]	0	[]	0	[]	0	[]	0	[]	0	[]	0	[]
11491	T4	15	819.0	95367.0	96185.0	+	-	gRNA3	95357	95387	ATTATAAAAATAACCAAACATGACTTCTCCT	phage-gRNA-11492	1.853053600260170	Fit	0	[]	0	[]	0	[]	0	[]	0	[]	0	[]	0	[]	0	[]	0	[]	0	[]	0	[]	0	[]	0	[]	0	[]	0	[]	0	[]
11492	T4	15	819.0	95367.0	96185.0	+	-	gRNA4	95352	95382	AAAAATAACCAAACATGACTTCTCCTAATCC	phage-gRNA-11493	3.75813384165569	Fit	0	[]	0	[]	0	[]	0	[]	0	[]	0	[]	0	[]	0	[]	0	[]	0	[]	0	[]	0	[]	0	[]	0	[]	0	[]	0	[]
11493	T4	15	819.0	95367.0	96185.0	+	-	gRNA5	95347	95377	TAACCAAACATGACTTCTCCTAATCCGGGCT	phage-gRNA-11494	2.558872812973380	Fit	0	[]	0	[]	0	[]	0	[]	0	[]	0	[]	0	[]	0	[]	0	[]	0	[]	0	[]	0	[]	0	[]	0	[]	0	[]	0	[]
11494	T4	15	819.0	95367.0	96185.0	+	-	gRNA6	95342	95372	AAACATGACTTCTCCTAATCCGGGCTTTAAT	phage-gRNA-11495	2.883366997415500	Fit	0	[]	0	[]	0	[]	0	[]	0	[]	0	[]	0	[]	0	[]	0	[]	0	[]	0	[]	0	[]	0	[]	0	[]	0	[]	0	[]
11495	T4	15	819.0	95367.0	96185.0	+	-	gRNA7	95337	95367	TGACTTCTCCTAATCCGGGCTTTAATTAGTT	phage-gRNA-11496	3.1236074354250300	Fit	0	[]	0	[]	0	[]	0	[]	0	[]	0	[]	0	[]	0	[]	0	[]	0	[]	0	[]	0	[]	0	[]	0	[]	0	[]	0	[]
11496	T4	16	495.0	96194.0	96688.0	+	-	gRNA1	96194	96224	CTAAAAGTTTGTTTATATCAAGACCTTCCAT	phage-gRNA-11497	3.274473761091660	Fit	0	[]	0	[]	0	[]	0	[]	0	[]	0	[]	0	[]	0	[]	0	[]	0	[]	0	[]	0	[]	0	[]	0	[]	0	[]	0	[]
11497	T4	16	495.0	96194.0	96688.0	+	-	gRNA2	96189	96219	AGTTTGTTTATATCAAGACCTTCCATAATAA	phage-gRNA-11498	4.221612780938710	Fit	0	[]	0	[]	0	[]	0	[]	0	[]	0	[]	0	[]	0	[]	0	[]	0	[]	0	[]	0	[]	0	[]	0	[]	0	[]	0	[]
11498	T4	16	495.0	96194.0	96688.0	+	-	gRNA3	96184	96214	GTTTATATCAAGACCTTCCATAATAACCTCT	phage-gRNA-11499	3.820647345166070	Fit	0	[]	0	[]	0	[]	0	[]	0	[]	0	[]	0	[]	0	[]	0	[]	0	[]	0	[]	0	[]	0	[]	0	[]	0	[]	0	[]
11502	T4	16	495.0	96194.0	96688.0	+	-	gRNA7	96164	96194	TAATAACCTCTATGTTCTTGGGCCAGGAGGT	phage-gRNA-11503	1.2305910944682500	Fit	0	[]	0	[]	0	[]	0	[]	0	[]	0	[]	0	[]	0	[]	0	[]	0	[]	0	[]	0	[]	0	[]	0	[]	0	[]	0	[]
11531	T4	18	1980.0	98536.0	100515.0	+	-	gRNA1	98536	98566	TGAGCTCAATGCCCGGAGATAATAAAGTCAT	phage-gRNA-11532	3.420920853472550	Fit	0	[]	0	[]	0	[]	0	[]	0	[]	0	[]	0	[]	0	[]	0	[]	0	[]	0	[]	0	[]	0	[]	0	[]	0	[]	0	[]
11532	T4	18	1980.0	98536.0	100515.0	+	-	gRNA2	98531	98561	TCAATGCCCGGAGATAATAAAGTCATTTTTA	phage-gRNA-11533	4.148026247248680	Fit	0	[]	0	[]	0	[]	0	[]	0	[]	0	[]	0	[]	0	[]	0	[]	0	[]	0	[]	0	[]	0	[]	0	[]	0	[]	0	[]
11533	T4	18	1980.0	98536.0	100515.0	+	-	gRNA3	98526	98556	GCCCGGAGATAATAAAGTCATTTTTAATCCT	phage-gRNA-11534	4.0173644620535300	Fit	0	[]	0	[]	0	[]	0	[]	0	[]	0	[]	0	[]	0	[]	0	[]	0	[]	0	[]	0	[]	0	[]	0	[]	0	[]	0	[]
11534	T4	18	1980.0	98536.0	100515.0	+	-	gRNA4	98521	98551	GAGATAATAAAGTCATTTTTAATCCTCTTTA	phage-gRNA-11535	4.161319906938800	Fit	0	[]	0	[]	0	[]	0	[]	0	[]	0	[]	0	[]	0	[]	0	[]	0	[]	0	[]	0	[]	0	[]	0	[]	0	[]	0	[]
11535	T4	18	1980.0	98536.0	100515.0	+	-	gRNA5	98516	98546	AATAAAGTCATTTTTAATCCTCTTTAATATG	phage-gRNA-11536	4.267858625021150	Fit	0	[]	0	[]	0	[]	0	[]	0	[]	0	[]	0	[]	0	[]	0	[]	0	[]	0	[]	0	[]	0	[]	0	[]	0	[]	0	[]
11536	T4	18	1980.0	98536.0	100515.0	+	-	gRNA6	98511	98541	AGTCATTTTTAATCCTCTTTAATATGCTTTA	phage-gRNA-11537	3.9668593132904700	Fit	0	[]	0	[]	0	[]	0	[]	0	[]	0	[]	0	[]	0	[]	0	[]	0	[]	0	[]	0	[]	0	[]	0	[]	0	[]	0	[]
11537	T4	18	1980.0	98536.0	100515.0	+	-	gRNA7	98506	98536	TTTTTAATCCTCTTTAATATGCTTTAATATA	phage-gRNA-11538	3.904669955041160	Fit	0	[]	0	[]	0	[]	0	[]	0	[]	0	[]	0	[]	0	[]	0	[]	0	[]	0	[]	0	[]	0	[]	0	[]	0	[]	0	[]
11538	T4	19	492.0	100632.0	101123.0	+	-	gRNA1	100632	100662	CAAACGCTCGTGTTACATCATCTACAAACAT	phage-gRNA-11539	3.1383103509464500	Fit	0	[]	0	[]	0	[]	0	[]	0	[]	0	[]	0	[]	0	[]	0	[]	0	[]	0	[]	0	[]	0	[]	0	[]	0	[]	0	[]
11539	T4	19	492.0	100632.0	101123.0	+	-	gRNA2	100627	100657	GCTCGTGTTACATCATCTACAAACATATTAG	phage-gRNA-11540	3.4373797057947300	Fit	0	[]	0	[]	0	[]	0	[]	0	[]	0	[]	0	[]	0	[]	0	[]	0	[]	0	[]	0	[]	0	[]	0	[]	0	[]	0	[]
11540	T4	19	492.0	100632.0	101123.0	+	-	gRNA3	100622	100652	TGTTACATCATCTACAAACATATTAGCCTCT	phage-gRNA-11541	2.41854848258907	Fit	0	[]	0	[]	0	[]	0	[]	0	[]	0	[]	0	[]	0	[]	0	[]	0	[]	0	[]	0	[]	0	[]	0	[]	0	[]	0	[]
11541	T4	19	492.0	100632.0	101123.0	+	-	gRNA4	100617	100647	CATCATCTACAAACATATTAGCCTCTGTAGT	phage-gRNA-11542	3.894059464164840	Fit	0	[]	0	[]	0	[]	0	[]	0	[]	0	[]	0	[]	0	[]	0	[]	0	[]	0	[]	0	[]	0	[]	0	[]	0	[]	0	[]
11542	T4	19	492.0	100632.0	101123.0	+	-	gRNA5	100612	100642	TCTACAAACATATTAGCCTCTGTAGTATTTA	phage-gRNA-11543	3.797057982503990	Fit	0	[]	0	[]	0	[]	0	[]	0	[]	0	[]	0	[]	0	[]	0	[]	0	[]	0	[]	0	[]	0	[]	0	[]	0	[]	0	[]
11543	T4	19	492.0	100632.0	101123.0	+	-	gRNA6	100607	100637	AAACATATTAGCCTCTGTAGTATTTATATCC	phage-gRNA-11544	4.0459298405911400	Fit	0	[]	0	[]	0	[]	0	[]	0	[]	0	[]	0	[]	0	[]	0	[]	0	[]	0	[]	0	[]	0	[]	0	[]	0	[]	0	[]
11544	T4	19	492.0	100632.0	101123.0	+	-	gRNA7	100602	100632	TATTAGCCTCTGTAGTATTTATATCCCTATG	phage-gRNA-11545	2.7294964555600500	Fit	0	[]	0	[]	0	[]	0	[]	0	[]	0	[]	0	[]	0	[]	0	[]	0	[]	0	[]	0	[]	0	[]	0	[]	0	[]	0	[]
11545	T4	20	1575.0	101207.0	102781.0	+	-	gRNA1	101207	101237	GAGCAAACAAACTTAATACATTAAATTTCAT	phage-gRNA-11546	2.1878786821949200	Fit	0	[]	0	[]	0	[]	0	[]	0	[]	0	[]	0	[]	0	[]	0	[]	0	[]	0	[]	0	[]	0	[]	0	[]	0	[]	0	[]
11546	T4	20	1575.0	101207.0	102781.0	+	-	gRNA2	101202	101232	AACAAACTTAATACATTAAATTTCATTGTAT	phage-gRNA-11547	1.9684216258687400	Fit	0	[]	0	[]	0	[]	0	[]	0	[]	0	[]	0	[]	0	[]	0	[]	0	[]	0	[]	0	[]	0	[]	0	[]	0	[]	0	[]
11547	T4	20	1575.0	101207.0	102781.0	+	-	gRNA3	101197	101227	ACTTAATACATTAAATTTCATTGTATTCTCC	phage-gRNA-11548	3.5124721149858700	Fit	0	[]	0	[]	0	[]	0	[]	0	[]	0	[]	0	[]	0	[]	0	[]	0	[]	0	[]	0	[]	0	[]	0	[]	0	[]	0	[]
11548	T4	20	1575.0	101207.0	102781.0	+	-	gRNA4	101192	101222	ATACATTAAATTTCATTGTATTCTCCAAATG	phage-gRNA-11549	3.355728291729150	Fit	0	[]	0	[]	0	[]	0	[]	0	[]	0	[]	0	[]	0	[]	0	[]	0	[]	0	[]	0	[]	0	[]	0	[]	0	[]	0	[]
11549	T4	20	1575.0	101207.0	102781.0	+	-	gRNA5	101187	101217	TTAAATTTCATTGTATTCTCCAAATGGGAAT	phage-gRNA-11550	0.7825444426522910	Fit	0	[]	0	[]	0	[]	0	[]	0	[]	0	[]	0	[]	0	[]	0	[]	0	[]	0	[]	0	[]	0	[]	0	[]	0	[]	0	[]
11550	T4	20	1575.0	101207.0	102781.0	+	-	gRNA6	101182	101212	TTTCATTGTATTCTCCAAATGGGAATTATAG	phage-gRNA-11551	1.3353341354476900	Fit	0	[]	0	[]	0	[]	0	[]	0	[]	0	[]	1	['nrdC.10']	2	['imm.1', 'nrdC.10']	0	[]	0	[]	0	[]	0	[]	0	[]	0	[]	0	[]	0	[]
11551	T4	20	1575.0	101207.0	102781.0	+	-	gRNA7	101177	101207	TTGTATTCTCCAAATGGGAATTATAGTTATA	phage-gRNA-11552	3.2417416962950800	Fit	0	[]	0	[]	0	[]	0	[]	0	[]	0	[]	0	[]	0	[]	0	[]	0	[]	0	[]	0	[]	0	[]	0	[]	0	[]	0	[]
11553	T4	67	243.0	102781.0	103023.0	+	-	gRNA2	102776	102806	TTAATAGCTTCAATTAAACCTTCCATTAAAA	phage-gRNA-11554	2.774208841617500	Fit	0	[]	0	[]	0	[]	0	[]	0	[]	0	[]	0	[]	0	[]	0	[]	0	[]	0	[]	0	[]	0	[]	0	[]	0	[]	0	[]
11554	T4	67	243.0	102781.0	103023.0	+	-	gRNA3	102771	102801	AGCTTCAATTAAACCTTCCATTAAAAATCCT	phage-gRNA-11555	2.152846983484190	Fit	0	[]	0	[]	0	[]	0	[]	0	[]	0	[]	0	[]	0	[]	0	[]	0	[]	0	[]	0	[]	0	[]	0	[]	0	[]	0	[]
11558	T4	67	243.0	102781.0	103023.0	+	-	gRNA7	102751	102781	TTAAAAATCCTCTTGTTCTTGGTCGGGGTCT	phage-gRNA-11559	2.5707097638507500	Fit	0	[]	0	[]	0	[]	0	[]	0	[]	0	[]	0	[]	0	[]	0	[]	0	[]	0	[]	0	[]	0	[]	0	[]	0	[]	0	[]
11568	T4	21	639.0	103448.0	104086.0	+	-	gRNA3	103438	103468	TAGTAATTGGGGTTCATTCATTAGCTTAATC	phage-gRNA-11569	2.055462263563990	Fit	0	[]	0	[]	0	[]	0	[]	0	[]	0	[]	0	[]	0	[]	0	[]	0	[]	0	[]	0	[]	0	[]	0	[]	0	[]	0	[]
11569	T4	21	639.0	103448.0	104086.0	+	-	gRNA4	103433	103463	ATTGGGGTTCATTCATTAGCTTAATCCTAAT	phage-gRNA-11570	2.403910329712350	Fit	0	[]	0	[]	0	[]	0	[]	0	[]	0	[]	0	[]	0	[]	0	[]	0	[]	0	[]	0	[]	0	[]	0	[]	0	[]	0	[]
11570	T4	21	639.0	103448.0	104086.0	+	-	gRNA5	103428	103458	GGTTCATTCATTAGCTTAATCCTAATGCTTT	phage-gRNA-11571	1.676430325960280	Fit	0	[]	0	[]	0	[]	0	[]	0	[]	0	[]	0	[]	0	[]	0	[]	0	[]	0	[]	0	[]	0	[]	0	[]	0	[]	0	[]
11577	T4	21	573.0	103514.0	104086.0	+	-	gRNA5	103494	103524	GATTCAAGCATTGGTACGCCATCAATAATTT	phage-gRNA-11578	2.8416079035158000	Fit	0	[]	0	[]	0	[]	0	[]	0	[]	0	[]	0	[]	0	[]	0	[]	0	[]	0	[]	0	[]	0	[]	0	[]	0	[]	0	[]
11579	T4	21	573.0	103514.0	104086.0	+	-	gRNA7	103484	103514	TTGGTACGCCATCAATAATTTCGCCAGGTTG	phage-gRNA-11580	1.29266444380381	Fit	0	[]	0	[]	0	[]	0	[]	0	[]	0	[]	0	[]	0	[]	0	[]	0	[]	0	[]	0	[]	0	[]	0	[]	0	[]	0	[]
11580	T4	22	810.0	104117.0	104926.0	+	-	gRNA1	104117	104147	GCGCTTCGGCAATCAGTTGTTCTTTAAGCAT	phage-gRNA-11581	3.90940014822619	Fit	0	[]	0	[]	0	[]	0	[]	0	[]	0	[]	0	[]	1	['ipII']	0	[]	0	[]	0	[]	0	[]	0	[]	0	[]	0	[]	0	[]
11581	T4	22	810.0	104117.0	104926.0	+	-	gRNA2	104112	104142	TCGGCAATCAGTTGTTCTTTAAGCATTTTGT	phage-gRNA-11582	4.211644161862960	Fit	0	[]	0	[]	0	[]	0	[]	0	[]	0	[]	0	[]	0	[]	0	[]	0	[]	0	[]	0	[]	0	[]	0	[]	0	[]	0	[]
11582	T4	22	810.0	104117.0	104926.0	+	-	gRNA3	104107	104137	AATCAGTTGTTCTTTAAGCATTTTGTAGTCC	phage-gRNA-11583	5.096656105713210	Fit	0	[]	0	[]	0	[]	0	[]	0	[]	0	[]	0	[]	0	[]	0	[]	0	[]	0	[]	0	[]	0	[]	0	[]	0	[]	0	[]
11583	T4	22	810.0	104117.0	104926.0	+	-	gRNA4	104102	104132	GTTGTTCTTTAAGCATTTTGTAGTCCTGTTG	phage-gRNA-11584	3.8230225332595100	Fit	0	[]	0	[]	0	[]	0	[]	0	[]	0	[]	0	[]	0	[]	0	[]	0	[]	0	[]	0	[]	0	[]	0	[]	0	[]	1	['ybcW']
11584	T4	22	810.0	104117.0	104926.0	+	-	gRNA5	104097	104127	TCTTTAAGCATTTTGTAGTCCTGTTGTTTAG	phage-gRNA-11585	3.735784646684260	Fit	0	[]	0	[]	0	[]	0	[]	0	[]	0	[]	0	[]	0	[]	0	[]	0	[]	0	[]	0	[]	0	[]	0	[]	0	[]	0	[]
11586	T4	22	810.0	104117.0	104926.0	+	-	gRNA7	104087	104117	TTTTGTAGTCCTGTTGTTTAGATAATAATAT	phage-gRNA-11587	3.960669695415900	Fit	0	[]	0	[]	0	[]	0	[]	0	[]	0	[]	0	[]	0	[]	0	[]	0	[]	0	[]	0	[]	0	[]	0	[]	0	[]	0	[]
11587	T4	23	1566.0	104945.0	106510.0	+	-	gRNA1	104945	104975	TCAAAAGTTCAGCTTTAGTTTTGATAGTCAT	phage-gRNA-11588	3.4779077754247100	Fit	0	[]	0	[]	0	[]	0	[]	0	[]	0	[]	0	[]	0	[]	0	[]	0	[]	0	[]	0	[]	0	[]	0	[]	0	[]	0	[]
11588	T4	23	1566.0	104945.0	106510.0	+	-	gRNA2	104940	104970	AGTTCAGCTTTAGTTTTGATAGTCATTTGTG	phage-gRNA-11589	3.675163531047000	Fit	0	[]	0	[]	0	[]	0	[]	0	[]	0	[]	0	[]	0	[]	0	[]	0	[]	0	[]	0	[]	0	[]	0	[]	0	[]	0	[]
11589	T4	23	1566.0	104945.0	106510.0	+	-	gRNA3	104935	104965	AGCTTTAGTTTTGATAGTCATTTGTGTTAAC	phage-gRNA-11590	4.130815172571780	Fit	0	[]	0	[]	0	[]	0	[]	0	[]	0	[]	0	[]	0	[]	0	[]	0	[]	0	[]	0	[]	0	[]	0	[]	0	[]	0	[]
11590	T4	23	1566.0	104945.0	106510.0	+	-	gRNA4	104930	104960	TAGTTTTGATAGTCATTTGTGTTAACCTTTA	phage-gRNA-11591	3.594455349807850	Fit	0	[]	0	[]	0	[]	0	[]	0	[]	0	[]	0	[]	0	[]	0	[]	0	[]	0	[]	0	[]	0	[]	0	[]	0	[]	0	[]
11591	T4	23	1566.0	104945.0	106510.0	+	-	gRNA5	104925	104955	TTGATAGTCATTTGTGTTAACCTTTAAAATT	phage-gRNA-11592	3.7404399671417600	Fit	0	[]	0	[]	0	[]	0	[]	0	[]	0	[]	0	[]	0	[]	0	[]	0	[]	0	[]	0	[]	0	[]	0	[]	0	[]	0	[]
11592	T4	23	1566.0	104945.0	106510.0	+	-	gRNA6	104920	104950	AGTCATTTGTGTTAACCTTTAAAATTAGAAA	phage-gRNA-11593	3.7386732526102000	Fit	0	[]	0	[]	0	[]	0	[]	0	[]	0	[]	0	[]	0	[]	0	[]	0	[]	0	[]	0	[]	0	[]	0	[]	0	[]	0	[]
11601	T4	24	1284.0	107323.0	108606.0	+	-	gRNA1	107323	107353	ATTCGCGCAGAAGTTCGTTGATTTTAGCCAT	phage-gRNA-11602	3.431464054398790	Fit	0	[]	0	[]	0	[]	0	[]	0	[]	0	[]	0	[]	0	[]	0	[]	0	[]	0	[]	0	[]	0	[]	0	[]	0	[]	0	[]
11602	T4	24	1284.0	107323.0	108606.0	+	-	gRNA2	107318	107348	CGCAGAAGTTCGTTGATTTTAGCCATTGTAT	phage-gRNA-11603	2.8214764997212900	Fit	0	[]	0	[]	0	[]	0	[]	0	[]	0	[]	0	[]	0	[]	0	[]	0	[]	0	[]	0	[]	0	[]	0	[]	0	[]	0	[]
11603	T4	24	1284.0	107323.0	108606.0	+	-	gRNA3	107313	107343	AAGTTCGTTGATTTTAGCCATTGTATTTTCC	phage-gRNA-11604	3.606288295259770	Fit	0	[]	0	[]	0	[]	0	[]	0	[]	0	[]	0	[]	0	[]	0	[]	0	[]	0	[]	0	[]	0	[]	0	[]	0	[]	0	[]
11604	T4	24	1284.0	107323.0	108606.0	+	-	gRNA4	107308	107338	CGTTGATTTTAGCCATTGTATTTTCCTTGTT	phage-gRNA-11605	3.89807246279751	Fit	0	[]	0	[]	0	[]	0	[]	0	[]	0	[]	0	[]	0	[]	0	[]	0	[]	0	[]	0	[]	0	[]	0	[]	0	[]	0	[]
11605	T4	24	1284.0	107323.0	108606.0	+	-	gRNA5	107303	107333	ATTTTAGCCATTGTATTTTCCTTGTTGAAAT	phage-gRNA-11606	3.038987071694210	Fit	0	[]	0	[]	0	[]	0	[]	0	[]	0	[]	0	[]	1	['frd.3']	0	[]	0	[]	0	[]	0	[]	0	[]	0	[]	0	[]	0	[]
11606	T4	24	1284.0	107323.0	108606.0	+	-	gRNA6	107298	107328	AGCCATTGTATTTTCCTTGTTGAAATATAAT	phage-gRNA-11607	3.04912385284995	Fit	0	[]	0	[]	0	[]	0	[]	0	[]	0	[]	0	[]	0	[]	0	[]	0	[]	0	[]	0	[]	0	[]	0	[]	0	[]	1	['deoD']
11607	T4	24	1284.0	107323.0	108606.0	+	-	gRNA7	107293	107323	TTGTATTTTCCTTGTTGAAATATAATACTAT	phage-gRNA-11608	3.491036242085380	Fit	0	[]	0	[]	0	[]	0	[]	0	[]	0	[]	0	[]	0	[]	0	[]	0	[]	0	[]	0	[]	0	[]	0	[]	0	[]	0	[]
11658	T4	uvsY.-2	168.0	114496.0	114663.0	-	+	gRNA2	114638	114668	CAGACAACACAAATCTTATCTGACATGATTG	phage-gRNA-11659	2.1787176728449700	Semi-Fit	0	[]	0	[]	0	[]	0	[]	0	[]	0	[]	0	[]	0	[]	0	[]	0	[]	0	[]	0	[]	0	[]	0	[]	0	[]	0	[]
11659	T4	uvsY.-2	168.0	114496.0	114663.0	-	+	gRNA3	114643	114673	AACACAAATCTTATCTGACATGATTGTCTCC	phage-gRNA-11660	2.2905901344940400	Semi-Fit	0	[]	0	[]	0	[]	0	[]	0	[]	0	[]	0	[]	0	[]	0	[]	0	[]	0	[]	0	[]	0	[]	0	[]	0	[]	0	[]
11662	T4	uvsY.-2	168.0	114496.0	114663.0	-	+	gRNA6	114658	114688	TGACATGATTGTCTCCTCTGAATTATATCTA	phage-gRNA-11663	2.1352736077793800	Semi-Fit	0	[]	0	[]	0	[]	0	[]	0	[]	0	[]	0	[]	0	[]	0	[]	0	[]	0	[]	0	[]	0	[]	0	[]	0	[]	1	['yedE']
11678	T4	25	399.0	115404.0	115802.0	-	+	gRNA1	115772	115802	TATCAGAATAAAGCTTATTAATATTTGCCAT	phage-gRNA-11679	1.0714367116170400	Semi-Fit	0	[]	0	[]	0	[]	0	[]	0	[]	0	[]	0	[]	0	[]	0	[]	0	[]	0	[]	0	[]	0	[]	0	[]	0	[]	0	[]
11679	T4	25	399.0	115404.0	115802.0	-	+	gRNA2	115777	115807	GAATAAAGCTTATTAATATTTGCCATTATAG	phage-gRNA-11680	2.515939049007020	Semi-Fit	0	[]	0	[]	0	[]	0	[]	0	[]	0	[]	0	[]	0	[]	0	[]	0	[]	0	[]	0	[]	0	[]	0	[]	0	[]	0	[]
11680	T4	25	399.0	115404.0	115802.0	-	+	gRNA3	115782	115812	AAGCTTATTAATATTTGCCATTATAGTAACT	phage-gRNA-11681	2.9230358860621	Semi-Fit	0	[]	0	[]	0	[]	0	[]	0	[]	0	[]	0	[]	0	[]	0	[]	0	[]	0	[]	0	[]	0	[]	0	[]	0	[]	0	[]
11681	T4	25	399.0	115404.0	115802.0	-	+	gRNA4	115787	115817	TATTAATATTTGCCATTATAGTAACTCAAAG	phage-gRNA-11682	1.6543987176661200	Semi-Fit	0	[]	0	[]	0	[]	0	[]	0	[]	0	[]	0	[]	0	[]	0	[]	0	[]	0	[]	0	[]	0	[]	0	[]	0	[]	0	[]
11682	T4	25	399.0	115404.0	115802.0	-	+	gRNA5	115792	115822	ATATTTGCCATTATAGTAACTCAAAGAACTC	phage-gRNA-11683	1.4966591942103300	Semi-Fit	0	[]	0	[]	0	[]	0	[]	0	[]	0	[]	0	[]	0	[]	0	[]	0	[]	0	[]	0	[]	0	[]	0	[]	0	[]	0	[]
11684	T4	25	399.0	115404.0	115802.0	-	+	gRNA7	115802	115832	TTATAGTAACTCAAAGAACTCTTTGAGGCCT	phage-gRNA-11685	2.0587463574185300	Semi-Fit	0	[]	0	[]	0	[]	0	[]	0	[]	0	[]	0	[]	0	[]	0	[]	0	[]	0	[]	0	[]	0	[]	0	[]	0	[]	0	[]
11685	T4	26	627.0	115802.0	116428.0	-	+	gRNA1	116398	116428	CAACTCTCACATCAAATTTGTATTCATACAT	phage-gRNA-11686	2.284534560539910	Fit	0	[]	0	[]	0	[]	0	[]	0	[]	0	[]	0	[]	0	[]	0	[]	0	[]	0	[]	0	[]	0	[]	0	[]	0	[]	0	[]
11687	T4	26	627.0	115802.0	116428.0	-	+	gRNA2	116403	116433	CTCACATCAAATTTGTATTCATACATATTTA	phage-gRNA-11688	2.2757061256225300	Fit	0	[]	0	[]	0	[]	0	[]	0	[]	0	[]	0	[]	0	[]	0	[]	0	[]	0	[]	0	[]	0	[]	0	[]	0	[]	0	[]
11689	T4	26	627.0	115802.0	116428.0	-	+	gRNA3	116408	116438	ATCAAATTTGTATTCATACATATTTAGCTCC	phage-gRNA-11690	2.4265885593079900	Fit	0	[]	0	[]	0	[]	0	[]	0	[]	0	[]	0	[]	0	[]	0	[]	0	[]	0	[]	0	[]	0	[]	0	[]	0	[]	0	[]
11691	T4	26	627.0	115802.0	116428.0	-	+	gRNA4	116413	116443	ATTTGTATTCATACATATTTAGCTCCTTTAT	phage-gRNA-11692	1.7948687946216400	Fit	0	[]	0	[]	0	[]	0	[]	0	[]	0	[]	0	[]	0	[]	0	[]	0	[]	0	[]	0	[]	0	[]	0	[]	0	[]	1	['rrrQ']
11693	T4	26	627.0	115802.0	116428.0	-	+	gRNA5	116418	116448	TATTCATACATATTTAGCTCCTTTATTTATC	phage-gRNA-11694	2.940684526180220	Fit	0	[]	0	[]	0	[]	0	[]	0	[]	0	[]	0	[]	0	[]	0	[]	0	[]	0	[]	0	[]	0	[]	0	[]	0	[]	0	[]
11695	T4	26	627.0	115802.0	116428.0	-	+	gRNA6	116423	116453	ATACATATTTAGCTCCTTTATTTATCATATT	phage-gRNA-11696	3.648882594477540	Fit	0	[]	0	[]	0	[]	0	[]	0	[]	0	[]	0	[]	0	[]	0	[]	0	[]	0	[]	0	[]	0	[]	0	[]	0	[]	0	[]
11699	T4	51	750.0	116479.0	117228.0	+	-	gRNA1	116479	116509	CTGGTAATTTACAACGAATAATGTTTGCCAT	phage-gRNA-11700	1.1535396457343100	Fit	0	[]	0	[]	0	[]	0	[]	0	[]	0	[]	0	[]	0	[]	0	[]	0	[]	0	[]	0	[]	0	[]	0	[]	0	[]	0	[]
11700	T4	51	750.0	116479.0	117228.0	+	-	gRNA2	116474	116504	AATTTACAACGAATAATGTTTGCCATAGATG	phage-gRNA-11701	1.9481564024047500	Fit	0	[]	0	[]	0	[]	0	[]	0	[]	0	[]	0	[]	0	[]	0	[]	0	[]	0	[]	0	[]	0	[]	0	[]	0	[]	0	[]
11701	T4	51	750.0	116479.0	117228.0	+	-	gRNA3	116469	116499	ACAACGAATAATGTTTGCCATAGATGCTCCT	phage-gRNA-11702	3.821484170570530	Fit	0	[]	0	[]	0	[]	0	[]	0	[]	0	[]	0	[]	0	[]	0	[]	0	[]	0	[]	0	[]	0	[]	0	[]	0	[]	0	[]
11702	T4	51	750.0	116479.0	117228.0	+	-	gRNA4	116464	116494	GAATAATGTTTGCCATAGATGCTCCTTTTAT	phage-gRNA-11703	1.860137617574720	Fit	0	[]	0	[]	0	[]	0	[]	0	[]	0	[]	0	[]	0	[]	0	[]	0	[]	0	[]	0	[]	0	[]	0	[]	0	[]	0	[]
11703	T4	51	750.0	116479.0	117228.0	+	-	gRNA5	116459	116489	ATGTTTGCCATAGATGCTCCTTTTATTCTAT	phage-gRNA-11704	2.85805745022364	Fit	0	[]	0	[]	0	[]	0	[]	0	[]	0	[]	0	[]	0	[]	0	[]	0	[]	0	[]	0	[]	0	[]	0	[]	0	[]	0	[]
11707	T4	27	1176.0	117228.0	118403.0	+	-	gRNA2	117223	117253	TATCCGGGGCGTTGCAACATACTCATTATTG	phage-gRNA-11708	2.4631262770453200	Semi-Fit	0	[]	0	[]	0	[]	0	[]	0	[]	0	[]	0	[]	0	[]	0	[]	0	[]	0	[]	0	[]	0	[]	0	[]	0	[]	0	[]
11708	T4	27	1176.0	117228.0	118403.0	+	-	gRNA3	117218	117248	GGGGCGTTGCAACATACTCATTATTGTTTAT	phage-gRNA-11709	2.8471595294945700	Semi-Fit	0	[]	0	[]	0	[]	0	[]	0	[]	0	[]	0	[]	0	[]	0	[]	0	[]	0	[]	0	[]	0	[]	0	[]	0	[]	0	[]
11720	T4	29	1773.0	118878.0	120650.0	+	-	gRNA1	118878	118908	GCATCGTTTGCATTTCTTGTGGCTTTTTCAT	phage-gRNA-11721	3.3830060924779500	Semi-Fit	0	[]	0	[]	0	[]	0	[]	0	[]	0	[]	0	[]	0	[]	0	[]	0	[]	0	[]	0	[]	0	[]	0	[]	0	[]	0	[]
11721	T4	29	1773.0	118878.0	120650.0	+	-	gRNA2	118873	118903	GTTTGCATTTCTTGTGGCTTTTTCATTCAAA	phage-gRNA-11722	2.6877960885498300	Semi-Fit	0	[]	0	[]	0	[]	0	[]	0	[]	0	[]	0	[]	0	[]	0	[]	0	[]	0	[]	0	[]	0	[]	0	[]	0	[]	0	[]
11726	T4	29	1773.0	118878.0	120650.0	+	-	gRNA7	118848	118878	TTCAAATAATCCAATAATATTGCCAATTCCA	phage-gRNA-11727	1.172227839216700	Semi-Fit	0	[]	0	[]	0	[]	0	[]	0	[]	0	[]	0	[]	0	[]	0	[]	0	[]	0	[]	0	[]	0	[]	0	[]	0	[]	0	[]
11727	T4	48	1095.0	120659.0	121753.0	+	-	gRNA1	120659	120689	AATCAGCAGTTATTTCTTTAACAATTGCCAT	phage-gRNA-11728	4.312948095759330	Fit	0	[]	0	[]	0	[]	0	[]	0	[]	0	[]	0	[]	0	[]	0	[]	0	[]	0	[]	0	[]	0	[]	0	[]	0	[]	0	[]
11728	T4	48	1095.0	120659.0	121753.0	+	-	gRNA2	120654	120684	GCAGTTATTTCTTTAACAATTGCCATATTAT	phage-gRNA-11729	4.168330955750940	Fit	0	[]	0	[]	0	[]	0	[]	0	[]	0	[]	0	[]	0	[]	0	[]	0	[]	0	[]	0	[]	0	[]	0	[]	0	[]	0	[]
11729	T4	48	1095.0	120659.0	121753.0	+	-	gRNA3	120649	120679	TATTTCTTTAACAATTGCCATATTATTCCTT	phage-gRNA-11730	3.889430376563850	Fit	0	[]	0	[]	0	[]	0	[]	0	[]	0	[]	0	[]	0	[]	0	[]	0	[]	0	[]	0	[]	0	[]	0	[]	0	[]	0	[]
11730	T4	48	1095.0	120659.0	121753.0	+	-	gRNA4	120644	120674	CTTTAACAATTGCCATATTATTCCTTAATTA	phage-gRNA-11731	3.886593280329680	Fit	0	[]	0	[]	0	[]	0	[]	0	[]	0	[]	0	[]	0	[]	0	[]	0	[]	0	[]	0	[]	0	[]	0	[]	0	[]	0	[]
11731	T4	48	1095.0	120659.0	121753.0	+	-	gRNA5	120639	120669	ACAATTGCCATATTATTCCTTAATTAACTCC	phage-gRNA-11732	3.257033795267530	Fit	0	[]	0	[]	0	[]	0	[]	0	[]	0	[]	0	[]	1	['b-gt']	0	[]	0	[]	0	[]	0	[]	0	[]	0	[]	0	[]	0	[]
11732	T4	48	1095.0	120659.0	121753.0	+	-	gRNA6	120634	120664	TGCCATATTATTCCTTAATTAACTCCAGTCG	phage-gRNA-11733	0.9872556335379570	Fit	0	[]	0	[]	0	[]	0	[]	0	[]	0	[]	0	[]	0	[]	0	[]	0	[]	0	[]	0	[]	0	[]	0	[]	0	[]	0	[]
11733	T4	48	1095.0	120659.0	121753.0	+	-	gRNA7	120629	120659	TATTATTCCTTAATTAACTCCAGTCGCATCA	phage-gRNA-11734	2.606192912313260	Fit	0	[]	0	[]	0	[]	0	[]	0	[]	0	[]	0	[]	0	[]	0	[]	0	[]	0	[]	0	[]	0	[]	0	[]	0	[]	0	[]
11734	T4	54	963.0	121753.0	122715.0	+	-	gRNA1	121753	121783	CTTGATTATTAAATTCCTCTAAAGAATACAT	phage-gRNA-11735	3.4911029560292800	Semi-Fit	0	[]	0	[]	0	[]	0	[]	0	[]	0	[]	0	[]	0	[]	0	[]	0	[]	0	[]	0	[]	0	[]	0	[]	0	[]	0	[]
11735	T4	54	963.0	121753.0	122715.0	+	-	gRNA2	121748	121778	TTATTAAATTCCTCTAAAGAATACATTAAAA	phage-gRNA-11736	1.383658658128230	Semi-Fit	0	[]	0	[]	0	[]	0	[]	0	[]	0	[]	0	[]	0	[]	0	[]	0	[]	0	[]	0	[]	0	[]	0	[]	0	[]	0	[]
11736	T4	54	963.0	121753.0	122715.0	+	-	gRNA3	121743	121773	AAATTCCTCTAAAGAATACATTAAAAAGTCC	phage-gRNA-11737	1.1417115424154100	Semi-Fit	0	[]	0	[]	0	[]	0	[]	0	[]	0	[]	0	[]	0	[]	0	[]	0	[]	0	[]	0	[]	0	[]	0	[]	0	[]	0	[]
11740	T4	54	963.0	121753.0	122715.0	+	-	gRNA7	121723	121753	TTAAAAAGTCCCCGCATATAAAGAAGCACGG	phage-gRNA-11741	1.469643583779620	Semi-Fit	0	[]	0	[]	0	[]	0	[]	0	[]	0	[]	0	[]	0	[]	0	[]	0	[]	0	[]	0	[]	0	[]	0	[]	0	[]	0	[]
11784	T4	30.1	270.0	127205.0	127474.0	-	+	gRNA2	127449	127479	TCATAAATAGTGTGAACAACAAACATTAGAA	phage-gRNA-11785	1.411921560445570	Semi-Fit	0	[]	0	[]	0	[]	0	[]	0	[]	0	[]	0	[]	0	[]	0	[]	0	[]	0	[]	0	[]	0	[]	0	[]	0	[]	0	[]
11786	T4	30.1	270.0	127205.0	127474.0	-	+	gRNA4	127459	127489	TGTGAACAACAAACATTAGAATGCTCCTTGG	phage-gRNA-11787	0.8614872341641760	Semi-Fit	0	[]	0	[]	0	[]	0	[]	0	[]	0	[]	0	[]	0	[]	0	[]	0	[]	0	[]	0	[]	0	[]	0	[]	0	[]	0	[]
11787	T4	30.1	270.0	127205.0	127474.0	-	+	gRNA5	127464	127494	ACAACAAACATTAGAATGCTCCTTGGAAAAT	phage-gRNA-11788	1.5743390827223200	Semi-Fit	0	[]	0	[]	0	[]	0	[]	0	[]	0	[]	0	[]	0	[]	0	[]	0	[]	0	[]	0	[]	0	[]	0	[]	0	[]	0	[]
11788	T4	30.1	270.0	127205.0	127474.0	-	+	gRNA6	127469	127499	AAACATTAGAATGCTCCTTGGAAAATATTAT	phage-gRNA-11789	2.3143276440362900	Semi-Fit	0	[]	0	[]	0	[]	0	[]	0	[]	0	[]	0	[]	0	[]	0	[]	0	[]	0	[]	0	[]	0	[]	0	[]	0	[]	0	[]
11789	T4	30.1	270.0	127205.0	127474.0	-	+	gRNA7	127474	127504	TTAGAATGCTCCTTGGAAAATATTATCACCA	phage-gRNA-11790	1.442227488284900	Semi-Fit	0	[]	0	[]	0	[]	0	[]	0	[]	0	[]	0	[]	0	[]	0	[]	0	[]	0	[]	0	[]	0	[]	0	[]	0	[]	0	[]
11853	T4	rIII	249.0	130785.0	131033.0	-	+	gRNA1	131003	131033	GTTCAAGAGCGTGTTGTAATTGTTTAATCAT	phage-gRNA-11854	1.384460591518810	Semi-Fit	0	[]	0	[]	0	[]	0	[]	0	[]	0	[]	0	[]	0	[]	0	[]	0	[]	0	[]	0	[]	0	[]	0	[]	0	[]	0	[]
11854	T4	rIII	249.0	130785.0	131033.0	-	+	gRNA2	131008	131038	AGAGCGTGTTGTAATTGTTTAATCATTTAAA	phage-gRNA-11855	1.8572324612562000	Semi-Fit	0	[]	0	[]	0	[]	0	[]	0	[]	0	[]	0	[]	0	[]	0	[]	0	[]	0	[]	0	[]	0	[]	0	[]	0	[]	0	[]
11857	T4	rIII	249.0	130785.0	131033.0	-	+	gRNA5	131023	131053	TGTTTAATCATTTAAAAATTCTCGTTAGAGA	phage-gRNA-11858	2.5243444407861800	Semi-Fit	0	[]	0	[]	0	[]	0	[]	0	[]	0	[]	0	[]	0	[]	0	[]	0	[]	0	[]	0	[]	0	[]	0	[]	0	[]	0	[]
11860	T4	31	336.0	131181.0	131516.0	-	+	gRNA1	131486	131516	CACGAATTGGTAGCTGTTGTACTTCAGACAT	phage-gRNA-11861	4.493232407018090	Fit	0	[]	0	[]	0	[]	0	[]	0	[]	0	[]	0	[]	0	[]	0	[]	0	[]	0	[]	0	[]	0	[]	0	[]	0	[]	0	[]
11861	T4	31	336.0	131181.0	131516.0	-	+	gRNA2	131491	131521	ATTGGTAGCTGTTGTACTTCAGACATCGTTT	phage-gRNA-11862	3.937874060610580	Fit	0	[]	0	[]	0	[]	0	[]	0	[]	0	[]	0	[]	0	[]	0	[]	0	[]	0	[]	0	[]	0	[]	0	[]	0	[]	0	[]
11862	T4	31	336.0	131181.0	131516.0	-	+	gRNA3	131496	131526	TAGCTGTTGTACTTCAGACATCGTTTTTCCT	phage-gRNA-11863	4.606032317753000	Fit	0	[]	0	[]	0	[]	0	[]	0	[]	0	[]	0	[]	0	[]	0	[]	0	[]	0	[]	0	[]	0	[]	0	[]	0	[]	0	[]
11863	T4	31	336.0	131181.0	131516.0	-	+	gRNA4	131501	131531	GTTGTACTTCAGACATCGTTTTTCCTTTTTG	phage-gRNA-11864	3.959342746319370	Fit	0	[]	0	[]	0	[]	0	[]	0	[]	0	[]	0	[]	0	[]	0	[]	0	[]	0	[]	0	[]	0	[]	0	[]	0	[]	1	['ylaC']
11864	T4	31	336.0	131181.0	131516.0	-	+	gRNA5	131506	131536	ACTTCAGACATCGTTTTTCCTTTTTGTTAAC	phage-gRNA-11865	3.8606539029749400	Fit	0	[]	0	[]	0	[]	0	[]	0	[]	0	[]	0	[]	0	[]	0	[]	0	[]	0	[]	0	[]	0	[]	0	[]	0	[]	0	[]
11865	T4	31	336.0	131181.0	131516.0	-	+	gRNA6	131511	131541	AGACATCGTTTTTCCTTTTTGTTAACAGATG	phage-gRNA-11866	4.261214728701290	Fit	0	[]	0	[]	0	[]	0	[]	0	[]	0	[]	0	[]	0	[]	0	[]	0	[]	0	[]	0	[]	0	[]	0	[]	0	[]	0	[]
11866	T4	31	336.0	131181.0	131516.0	-	+	gRNA7	131516	131546	TCGTTTTTCCTTTTTGTTAACAGATGAATTA	phage-gRNA-11867	3.9603321355075100	Fit	0	[]	0	[]	0	[]	0	[]	0	[]	0	[]	0	[]	0	[]	0	[]	0	[]	0	[]	0	[]	0	[]	0	[]	0	[]	0	[]
11960	T4	rnlA	1125.0	136340.0	137464.0	-	+	gRNA3	137444	137474	ATTGTTAAAAAGTTCTTGCATTGTGTATCCT	phage-gRNA-11961	1.7012195202239800	Semi-Fit	0	[]	0	[]	0	[]	0	[]	0	[]	0	[]	0	[]	0	[]	0	[]	0	[]	0	[]	0	[]	0	[]	0	[]	0	[]	0	[]
11961	T4	rnlA	1125.0	136340.0	137464.0	-	+	gRNA4	137449	137479	TAAAAAGTTCTTGCATTGTGTATCCTCTTTT	phage-gRNA-11962	2.4799588311942500	Semi-Fit	0	[]	0	[]	0	[]	0	[]	0	[]	0	[]	0	[]	0	[]	0	[]	0	[]	0	[]	0	[]	0	[]	0	[]	0	[]	0	[]
11964	T4	rnlA	1125.0	136340.0	137464.0	-	+	gRNA7	137464	137494	TTGTGTATCCTCTTTTGTGTTTTGAATATAG	phage-gRNA-11965	2.417296672735290	Semi-Fit	0	[]	0	[]	0	[]	0	[]	0	[]	0	[]	0	[]	0	[]	0	[]	0	[]	0	[]	0	[]	0	[]	0	[]	0	[]	0	[]
12063	T4	32	906.0	146948.0	147853.0	-	+	gRNA1	147823	147853	CGAGTTCAGCAGTAGATTTACGTTTAAACAT	phage-gRNA-12064	3.676397123470220	Fit	0	[]	0	[]	0	[]	0	[]	0	[]	0	[]	0	[]	0	[]	0	[]	0	[]	0	[]	0	[]	0	[]	0	[]	0	[]	0	[]
12064	T4	32	906.0	146948.0	147853.0	-	+	gRNA2	147828	147858	TCAGCAGTAGATTTACGTTTAAACATTTTTA	phage-gRNA-12065	3.684483823249030	Fit	0	[]	0	[]	0	[]	0	[]	0	[]	0	[]	0	[]	0	[]	0	[]	0	[]	0	[]	0	[]	0	[]	0	[]	0	[]	0	[]
12065	T4	32	906.0	146948.0	147853.0	-	+	gRNA3	147833	147863	AGTAGATTTACGTTTAAACATTTTTATTTCC	phage-gRNA-12066	2.251941131083400	Fit	0	[]	0	[]	0	[]	0	[]	0	[]	0	[]	0	[]	0	[]	0	[]	0	[]	0	[]	0	[]	0	[]	0	[]	0	[]	0	[]
12066	T4	32	906.0	146948.0	147853.0	-	+	gRNA4	147838	147868	ATTTACGTTTAAACATTTTTATTTCCTTTTT	phage-gRNA-12067	3.704400961721260	Fit	0	[]	0	[]	0	[]	0	[]	0	[]	0	[]	0	[]	0	[]	0	[]	0	[]	0	[]	0	[]	0	[]	0	[]	0	[]	0	[]
12067	T4	32	906.0	146948.0	147853.0	-	+	gRNA5	147843	147873	CGTTTAAACATTTTTATTTCCTTTTTAATTT	phage-gRNA-12068	3.1424753779338000	Fit	0	[]	0	[]	0	[]	0	[]	0	[]	0	[]	0	[]	0	[]	0	[]	0	[]	0	[]	0	[]	0	[]	0	[]	0	[]	0	[]
12068	T4	32	906.0	146948.0	147853.0	-	+	gRNA6	147848	147878	AAACATTTTTATTTCCTTTTTAATTTAATTT	phage-gRNA-12069	3.6945569041086900	Fit	0	[]	0	[]	0	[]	0	[]	0	[]	0	[]	0	[]	0	[]	0	[]	0	[]	0	[]	0	[]	0	[]	0	[]	0	[]	0	[]
12098	T4	rnh	918.0	149787.0	150704.0	-	+	gRNA1	150674	150704	AATCTTCATCCAACATCATTTCTAAATCCAT	phage-gRNA-12099	1.2753250209409300	Fit	0	[]	0	[]	0	[]	0	[]	0	[]	0	[]	0	[]	0	[]	0	[]	0	[]	0	[]	0	[]	0	[]	0	[]	0	[]	0	[]
12100	T4	rnh	918.0	149787.0	150704.0	-	+	gRNA3	150684	150714	CAACATCATTTCTAAATCCATATGAACCTCG	phage-gRNA-12101	1.782133782706960	Fit	0	[]	0	[]	0	[]	0	[]	0	[]	0	[]	0	[]	0	[]	0	[]	0	[]	0	[]	0	[]	0	[]	0	[]	0	[]	0	[]
12102	T4	rnh	918.0	149787.0	150704.0	-	+	gRNA5	150694	150724	TCTAAATCCATATGAACCTCGTTCAATTAGT	phage-gRNA-12103	1.29076304588398	Fit	0	[]	0	[]	0	[]	0	[]	0	[]	0	[]	0	[]	0	[]	0	[]	0	[]	0	[]	0	[]	0	[]	0	[]	0	[]	0	[]
12103	T4	rnh	918.0	149787.0	150704.0	-	+	gRNA6	150699	150729	ATCCATATGAACCTCGTTCAATTAGTGAGAT	phage-gRNA-12104	1.2625404302265100	Fit	0	[]	0	[]	0	[]	0	[]	0	[]	0	[]	0	[]	0	[]	0	[]	0	[]	0	[]	0	[]	0	[]	0	[]	0	[]	0	[]
12106	T4	34	3870.0	150809.0	154678.0	+	-	gRNA2	150804	150834	CTGAATTCTCTTTTAATCTCGGCCATTCTCC	phage-gRNA-12107	4.094635502128190	Fit	0	[]	0	[]	0	[]	0	[]	0	[]	0	[]	0	[]	0	[]	0	[]	0	[]	0	[]	0	[]	0	[]	0	[]	0	[]	0	[]
12107	T4	34	3870.0	150809.0	154678.0	+	-	gRNA3	150799	150829	TTCTCTTTTAATCTCGGCCATTCTCCCGGGC	phage-gRNA-12108	3.829379140483570	Fit	0	[]	0	[]	0	[]	0	[]	0	[]	0	[]	0	[]	0	[]	0	[]	0	[]	0	[]	0	[]	0	[]	0	[]	0	[]	0	[]
12108	T4	34	3870.0	150809.0	154678.0	+	-	gRNA4	150794	150824	TTTTAATCTCGGCCATTCTCCCGGGCTCCTA	phage-gRNA-12109	2.593404951031670	Fit	0	[]	0	[]	0	[]	0	[]	0	[]	0	[]	0	[]	0	[]	0	[]	0	[]	0	[]	0	[]	0	[]	0	[]	0	[]	1	['frdB']
12109	T4	34	3870.0	150809.0	154678.0	+	-	gRNA5	150789	150819	ATCTCGGCCATTCTCCCGGGCTCCTATTGTG	phage-gRNA-12110	3.3087014120138000	Fit	0	[]	0	[]	0	[]	0	[]	0	[]	0	[]	0	[]	0	[]	0	[]	0	[]	0	[]	0	[]	0	[]	0	[]	0	[]	0	[]
12110	T4	34	3870.0	150809.0	154678.0	+	-	gRNA6	150784	150814	GGCCATTCTCCCGGGCTCCTATTGTGTTTTC	phage-gRNA-12111	3.7516848576850500	Fit	0	[]	0	[]	0	[]	0	[]	0	[]	0	[]	0	[]	0	[]	0	[]	0	[]	0	[]	0	[]	0	[]	0	[]	0	[]	0	[]
12111	T4	34	3870.0	150809.0	154678.0	+	-	gRNA7	150779	150809	TTCTCCCGGGCTCCTATTGTGTTTTCAATAA	phage-gRNA-12112	3.1795283535790700	Fit	0	[]	0	[]	0	[]	0	[]	0	[]	0	[]	0	[]	0	[]	0	[]	0	[]	0	[]	0	[]	0	[]	0	[]	0	[]	0	[]
12113	T4	35	1119.0	154687.0	155805.0	+	-	gRNA2	154682	154712	CCAAACTCGGCCATAAATTTTTCCATAATAC	phage-gRNA-12114	3.1400220377500100	Fit	0	[]	0	[]	0	[]	0	[]	0	[]	0	[]	0	[]	0	[]	0	[]	0	[]	0	[]	0	[]	0	[]	0	[]	0	[]	0	[]
12114	T4	35	1119.0	154687.0	155805.0	+	-	gRNA3	154677	154707	CTCGGCCATAAATTTTTCCATAATACCTCTT	phage-gRNA-12115	3.613619396897590	Fit	0	[]	0	[]	0	[]	0	[]	0	[]	0	[]	0	[]	0	[]	0	[]	0	[]	0	[]	0	[]	0	[]	0	[]	0	[]	0	[]
12115	T4	35	1119.0	154687.0	155805.0	+	-	gRNA4	154672	154702	CCATAAATTTTTCCATAATACCTCTTATTCA	phage-gRNA-12116	3.1104164755181200	Fit	0	[]	0	[]	0	[]	0	[]	0	[]	0	[]	0	[]	0	[]	0	[]	0	[]	0	[]	0	[]	0	[]	0	[]	0	[]	0	[]
12116	T4	35	1119.0	154687.0	155805.0	+	-	gRNA5	154667	154697	AATTTTTCCATAATACCTCTTATTCAACCCA	phage-gRNA-12117	3.2999527534869200	Fit	0	[]	0	[]	0	[]	0	[]	0	[]	0	[]	0	[]	0	[]	0	[]	0	[]	0	[]	0	[]	0	[]	0	[]	0	[]	0	[]
12117	T4	35	1119.0	154687.0	155805.0	+	-	gRNA6	154662	154692	TTCCATAATACCTCTTATTCAACCCATTCAA	phage-gRNA-12118	1.1494210240844000	Fit	0	[]	0	[]	0	[]	0	[]	0	[]	0	[]	0	[]	0	[]	0	[]	0	[]	0	[]	0	[]	0	[]	0	[]	0	[]	0	[]
12118	T4	35	1119.0	154687.0	155805.0	+	-	gRNA7	154657	154687	TAATACCTCTTATTCAACCCATTCAAATTTA	phage-gRNA-12119	2.9481930760159500	Fit	0	[]	0	[]	0	[]	0	[]	0	[]	0	[]	0	[]	0	[]	0	[]	0	[]	0	[]	0	[]	0	[]	0	[]	0	[]	0	[]
12119	T4	36	666.0	155868.0	156533.0	+	-	gRNA1	155868	155898	CAGTTGTTGAACCTACTTTTAAATCAGCCAT	phage-gRNA-12120	3.316566908086530	Fit	0	[]	0	[]	0	[]	0	[]	0	[]	0	[]	0	[]	0	[]	0	[]	0	[]	0	[]	0	[]	0	[]	0	[]	0	[]	0	[]
12120	T4	36	666.0	155868.0	156533.0	+	-	gRNA2	155863	155893	GTTGAACCTACTTTTAAATCAGCCATTGTAT	phage-gRNA-12121	3.219318416099870	Fit	0	[]	0	[]	0	[]	0	[]	0	[]	0	[]	0	[]	0	[]	0	[]	0	[]	0	[]	0	[]	0	[]	0	[]	0	[]	0	[]
12121	T4	36	666.0	155868.0	156533.0	+	-	gRNA3	155858	155888	ACCTACTTTTAAATCAGCCATTGTATGCCCC	phage-gRNA-12122	3.74857866907333	Fit	0	[]	0	[]	0	[]	0	[]	0	[]	0	[]	0	[]	0	[]	0	[]	0	[]	0	[]	0	[]	0	[]	0	[]	0	[]	0	[]
12122	T4	36	666.0	155868.0	156533.0	+	-	gRNA4	155853	155883	CTTTTAAATCAGCCATTGTATGCCCCTTTAT	phage-gRNA-12123	4.094984117390630	Fit	0	[]	0	[]	0	[]	0	[]	0	[]	0	[]	0	[]	0	[]	0	[]	0	[]	0	[]	0	[]	0	[]	0	[]	0	[]	0	[]
12123	T4	36	666.0	155868.0	156533.0	+	-	gRNA5	155848	155878	AAATCAGCCATTGTATGCCCCTTTATTTGAA	phage-gRNA-12124	2.7803696807169100	Fit	0	[]	0	[]	0	[]	0	[]	0	[]	0	[]	0	[]	0	[]	0	[]	0	[]	0	[]	0	[]	0	[]	0	[]	0	[]	0	[]
12126	T4	37	3081.0	156542.0	159622.0	+	-	gRNA1	156542	156572	TTTTAAATTGTATTTGTTTTAAAGTAGCCAT	phage-gRNA-12127	2.329183282271530	Fit	0	[]	0	[]	0	[]	0	[]	0	[]	0	[]	0	[]	0	[]	0	[]	0	[]	0	[]	0	[]	0	[]	0	[]	0	[]	0	[]
12127	T4	37	3081.0	156542.0	159622.0	+	-	gRNA2	156537	156567	AATTGTATTTGTTTTAAAGTAGCCATAAGTC	phage-gRNA-12128	2.111599106922880	Fit	0	[]	0	[]	0	[]	0	[]	0	[]	0	[]	0	[]	0	[]	0	[]	0	[]	0	[]	0	[]	0	[]	0	[]	0	[]	0	[]
12128	T4	37	3081.0	156542.0	159622.0	+	-	gRNA3	156532	156562	TATTTGTTTTAAAGTAGCCATAAGTCCTCTT	phage-gRNA-12129	3.7333464395445300	Fit	0	[]	0	[]	0	[]	0	[]	0	[]	0	[]	0	[]	0	[]	0	[]	0	[]	0	[]	0	[]	0	[]	0	[]	0	[]	0	[]
12130	T4	37	3081.0	156542.0	159622.0	+	-	gRNA5	156522	156552	AAAGTAGCCATAAGTCCTCTTAATAATAGCC	phage-gRNA-12131	1.533292214995440	Fit	0	[]	0	[]	0	[]	0	[]	0	[]	0	[]	0	[]	0	[]	0	[]	0	[]	0	[]	0	[]	0	[]	0	[]	0	[]	0	[]
12132	T4	37	3081.0	156542.0	159622.0	+	-	gRNA7	156512	156542	TAAGTCCTCTTAATAATAGCCGAAATCTTGA	phage-gRNA-12133	3.0888310054554000	Fit	0	[]	0	[]	0	[]	0	[]	0	[]	0	[]	0	[]	0	[]	0	[]	0	[]	0	[]	0	[]	0	[]	0	[]	0	[]	0	[]
12136	T4	38	552.0	159649.0	160200.0	+	-	gRNA4	159634	159664	AATGATATATTTTCATATTTAGAAGGGCCGA	phage-gRNA-12137	1.1736753396300700	Fit	0	[]	0	[]	0	[]	0	[]	0	[]	0	[]	0	[]	0	[]	0	[]	0	[]	0	[]	0	[]	0	[]	0	[]	0	[]	0	[]
12139	T4	38	552.0	159649.0	160200.0	+	-	gRNA7	159619	159649	TATTTAGAAGGGCCGAAGCCCCTCTCCTTAT	phage-gRNA-12140	1.5235502060363100	Fit	0	[]	0	[]	0	[]	0	[]	0	[]	0	[]	0	[]	0	[]	0	[]	0	[]	0	[]	0	[]	0	[]	0	[]	0	[]	0	[]
12141	T4	t	657.0	160221.0	160877.0	+	-	gRNA2	160216	160246	GAAAATGATATTCTAGGTGCTGCCATAGACC	phage-gRNA-12142	3.1816729820629800	Fit	0	[]	0	[]	0	[]	0	[]	0	[]	0	[]	0	[]	0	[]	0	[]	0	[]	0	[]	0	[]	0	[]	0	[]	0	[]	0	[]
12142	T4	t	657.0	160221.0	160877.0	+	-	gRNA3	160211	160241	TGATATTCTAGGTGCTGCCATAGACCCTCCT	phage-gRNA-12143	2.5567084812631400	Fit	0	[]	0	[]	0	[]	0	[]	0	[]	0	[]	0	[]	0	[]	0	[]	0	[]	0	[]	0	[]	0	[]	0	[]	0	[]	0	[]
12143	T4	t	657.0	160221.0	160877.0	+	-	gRNA4	160206	160236	TTCTAGGTGCTGCCATAGACCCTCCTTTTAA	phage-gRNA-12144	1.7279860877602200	Fit	0	[]	0	[]	0	[]	0	[]	0	[]	0	[]	0	[]	0	[]	0	[]	0	[]	0	[]	0	[]	0	[]	0	[]	0	[]	0	[]
12144	T4	t	657.0	160221.0	160877.0	+	-	gRNA5	160201	160231	GGTGCTGCCATAGACCCTCCTTTTAAGATAT	phage-gRNA-12145	1.584567279173780	Fit	0	[]	0	[]	0	[]	0	[]	0	[]	0	[]	0	[]	0	[]	0	[]	0	[]	0	[]	0	[]	0	[]	0	[]	0	[]	0	[]
12207	T4	motA.1	150.0	163730.0	163879.0	-	+	gRNA5	163869	163899	AATGGACTCATTTGATTTCCTCTAAATCTTT	phage-gRNA-12208	1.390776038029020	Semi-Fit	0	[]	0	[]	0	[]	0	[]	0	[]	0	[]	0	[]	0	[]	0	[]	0	[]	0	[]	0	[]	0	[]	0	[]	0	[]	0	[]
12211	T4	52	1329.0	163876.0	165204.0	-	+	gRNA2	165179	165209	TTTAAATCGCGATTATTCAGTTGCATAAATT	phage-gRNA-12212	1.984281408362850	Fit	0	[]	0	[]	0	[]	0	[]	0	[]	0	[]	0	[]	0	[]	0	[]	0	[]	0	[]	0	[]	0	[]	0	[]	0	[]	0	[]
12212	T4	52	1329.0	163876.0	165204.0	-	+	gRNA3	165184	165214	ATCGCGATTATTCAGTTGCATAAATTTACCA	phage-gRNA-12213	3.062223243062070	Fit	0	[]	0	[]	0	[]	0	[]	0	[]	0	[]	0	[]	0	[]	0	[]	0	[]	0	[]	0	[]	0	[]	0	[]	0	[]	0	[]
12214	T4	52	1329.0	163876.0	165204.0	-	+	gRNA5	165194	165224	TTCAGTTGCATAAATTTACCATACTAGTGAA	phage-gRNA-12215	1.2289995818528900	Fit	0	[]	0	[]	0	[]	0	[]	0	[]	0	[]	0	[]	0	[]	0	[]	0	[]	0	[]	0	[]	0	[]	0	[]	0	[]	1	['ycgH']
12216	T4	52	1329.0	163876.0	165204.0	-	+	gRNA7	165204	165234	TAAATTTACCATACTAGTGAATGTAGTGCCA	phage-gRNA-12217	3.134736352489220	Fit	0	[]	0	[]	0	[]	0	[]	0	[]	0	[]	0	[]	0	[]	0	[]	0	[]	0	[]	0	[]	0	[]	0	[]	0	[]	0	[]
