# Supplementary material for: CRISPRi-ART enables functional genomics of diverse bacteriophages using RNA-binding dCas13d
Source: Nat Microbiol. 2025 Feb 26;10(3):694–709. doi: 10.1038/s41564-025-01935-7 (PMC11879866; doi:10.1038/s41564-025-01935-7)
Supplement: Supplementary file 17 — Statistical data for supplementary figures where appropriate, compressed into a zip file and organized by supplementary figure number. [file 41564_2025_1935_MOESM17_ESM.zip › Source Data for Supplementary Figures/SuppFig42/SourceData__SuppFig42b.xlsx]

## Sheet: Sheet1
gRNA_label	oligo_name	Efficiency of Plaquing (EOP)	Plaque Size Ratio	Log2 Plaque Size Ratio	gRNA_start	gRNA_end	coordinate	MOI10 Fitness
T5_mcp_gRNA1	phage-gRNA-13346	1.16667	2.21678	1.14846	102954	102984	102969	-4.73036
T5_mcp_gRNA2	phage-gRNA-13347	0.75	2.56087	1.35663	102959	102989	102974	-3.91529
T5_mcp_gRNA3	phage-gRNA-13348	0.45	16.6857	4.06054	102964	102994	102979	2.54165
T5_mcp_gRNA4	phage-gRNA-13349	0.833333	3.76635	1.91317	102969	102999	102984	-3.19944
T5_mcp_gRNA5	phage-gRNA-13350	2	1.21568	0.281763	102974	103004	102989	-3.61689
T5_mcp_gRNA6	phage-gRNA-13351	0.8	2.73445	1.45125	102979	103009	102994	-4.40505
T5_mcp_gRNA7	phage-gRNA-13352	0.95	3.9143	1.96876	102984	103014	102999	-3.50216
