# Supplementary material for: CRISPRi-ART enables functional genomics of diverse bacteriophages using RNA-binding dCas13d
Source: Nat Microbiol. 2025 Feb 26;10(3):694–709. doi: 10.1038/s41564-025-01935-7 (PMC11879866; doi:10.1038/s41564-025-01935-7)
Supplement: Supplementary file 17 — Statistical data for supplementary figures where appropriate, compressed into a zip file and organized by supplementary figure number. [file 41564_2025_1935_MOESM17_ESM.zip › Source Data for Supplementary Figures/SuppFig28/Supfig_28_rawdata.csv]

	oligo_name	FC	pval	coord
0	phage-gRNA-10370	1.9062856365909304	0.0276266422120472	2159
1	phage-gRNA-10371	0.830466903003315	0.2913848763903747	2164
2	phage-gRNA-10372	-1.7324702575851096	0.001368629774593	2169
3	phage-gRNA-10373	-1.009175959081327	0.0944826205128083	2174
4	phage-gRNA-10374	0.1803128483776698	0.5571838144179324	2179
5	phage-gRNA-10375	-0.68008023959942	0.2747244780316314	2184
6	phage-gRNA-10376	0.3759914791692728	0.4804012693340706	2189
7	phage-gRNA-10377	0.543101986189887	0.5016204515870117	2373
8	phage-gRNA-10378	-0.8282920401156556	0.2604834996270793	2378
9	phage-gRNA-10379	-1.528574991520692	0.1046068676495383	2383
10	phage-gRNA-10380	-1.0215180566147442	0.3413937442991263	2388
11	phage-gRNA-10381	0.7081720183103432	0.1102738387245348	2393
12	phage-gRNA-10382	-1.009904197711462	0.1674250991735166	2398
13	phage-gRNA-10383	-0.2335735833996442	0.2736838558651367	2403
14	phage-gRNA-10384	-1.3487365194409513	0.0443403447003615	2960
15	phage-gRNA-10385	1.0248661922178977	0.0432965438365221	2965
16	phage-gRNA-10386	0.455864080430499	0.6437347688051995	2970
17	phage-gRNA-10387	-0.3642049178395972	0.6405527848553412	2975
18	phage-gRNA-10388	1.579350138253823	0.0224760571149582	2980
19	phage-gRNA-10389	-0.0085769345338692	0.9883827437921626	2985
20	phage-gRNA-10390	0.6354064543908651	0.146390979229789	2990
21	phage-gRNA-10391	-1.5375483615366476	0.0084447194184673	3321
22	phage-gRNA-10392	-0.8564438227098471	0.115695547922882	3326
23	phage-gRNA-10393	-0.1710337937059778	0.7606976235959482	3331
24	phage-gRNA-10394	1.718377804617646	0.0035358155070731	3336
25	phage-gRNA-10395	0.1835551697766988	0.2381776036680791	3341
26	phage-gRNA-10396	-2.599966908354	0.0084310340398535	3346
27	phage-gRNA-10397	-1.2431113552726931	0.027025956574345	3351
28	phage-gRNA-10398	-1.4849571521371965	0.0224829112530025	3737
29	phage-gRNA-10399	-0.5180936801992235	0.1465715246099792	3742
30	phage-gRNA-10400	1.4034877476579477	0.0809350292618933	3747
31	phage-gRNA-10401	1.008198899220836	0.1453138038259898	3752
32	phage-gRNA-10402	-0.2750146410128717	0.3502184810910103	3757
33	phage-gRNA-10403	-1.6590906338792333	0.0007081064682329	3762
34	phage-gRNA-10404	0.8247980654011551	0.2009984735743106	3767
35	phage-gRNA-10405	1.4078546851319116	0.0190844199495659	5298
36	phage-gRNA-10406	1.0588636619235003	0.2361432942450412	5303
37	phage-gRNA-10407	1.4651490761011192	0.0673157258347905	5308
38	phage-gRNA-10408	1.244252280150458	0.0065334949050704	5313
39	phage-gRNA-10409	2.521124194062373	0.0002841222771652	5318
40	phage-gRNA-10410	2.3090397791468074	2.896111503239254e-05	5323
41	phage-gRNA-10411	2.7451716680489646	1.4591201028460036e-06	5328
42	phage-gRNA-10412	0.8492513046367316	0.0790943440569612	5565
43	phage-gRNA-10413	0.1860753669769499	0.6460739366678405	5570
44	phage-gRNA-10414	-0.5363731498551525	0.2330262101039125	5575
45	phage-gRNA-10415	-1.2010356824733206	0.0385334338798569	5580
46	phage-gRNA-10416	-1.554292975191666	0.029482998035395	5585
47	phage-gRNA-10417	1.8541148533209444	0.010508196241013	5590
48	phage-gRNA-10418	1.1417115424154125	0.0218637639205587	5595
49	phage-gRNA-10419	0.7255604610663111	0.0540945553215204	5809
50	phage-gRNA-10420	-0.1705341580019566	0.7572548146886552	5814
51	phage-gRNA-10421	1.655052143229798	0.0002683143915317	5819
52	phage-gRNA-10422	-0.4673295454161244	0.122301067994927	5824
53	phage-gRNA-10423	1.1674341625895657	0.0438289799963711	5829
54	phage-gRNA-10424	0.3114642111338297	0.3656852034964226	5834
55	phage-gRNA-10425	-0.0129846257554137	0.9866817113918916	5839
56	phage-gRNA-10426	0.1555337481805407	0.7280346542326215	6237
57	phage-gRNA-10427	-0.4242273748208817	0.4312903485199239	6242
58	phage-gRNA-10428	-0.6494811343341259	0.5175537391032163	6247
59	phage-gRNA-10429	-0.277511967608915	0.801340009812811	6252
60	phage-gRNA-10430	1.1382292799370406	0.100123624317817	6257
61	phage-gRNA-10431	-0.119377015742554	0.8673167476396335	6262
62	phage-gRNA-10432	0.6232772068693565	0.507616881045105	6267
63	phage-gRNA-10433	1.3817376904868464	0.0037965408965694	6452
64	phage-gRNA-10434	-0.274625207170201	0.7368886973468453	6457
65	phage-gRNA-10435	-0.7696703599095608	0.0406034996945352	6462
66	phage-gRNA-10436	-0.3095739626985185	0.2954735266498665	6467
67	phage-gRNA-10437	-0.7000028153763971	0.2610729556384792	6472
68	phage-gRNA-10438	-0.7922646195532188	0.0006720125564726	6477
69	phage-gRNA-10439	0.3354710481663684	0.3806757909404587	6482
70	phage-gRNA-10440	-1.6531994998926842	0.3254770669303702	7111
71	phage-gRNA-10441	-1.1190687351418216	0.0345080297307698	7116
72	phage-gRNA-10442	-1.935157649069733	0.0098683256220643	7121
73	phage-gRNA-10443	-1.1116715826048231	0.2028413645825234	7126
74	phage-gRNA-10444	1.234017562283884	0.0100180387976368	7131
75	phage-gRNA-10445	-0.6571194084709765	0.0960762597403074	7136
76	phage-gRNA-10446	0.6937267420096256	0.165135257053114	7141
77	phage-gRNA-10447	-0.9565202276763956	0.0726373622085067	7620
78	phage-gRNA-10448	-0.2474331018670816	0.5236665899052255	7625
79	phage-gRNA-10449	-0.2150634176327095	0.7961059813081781	7630
80	phage-gRNA-10450	0.7812070174423614	0.2728497067668285	7635
81	phage-gRNA-10451	1.7162403972037474	0.0169005891354696	7640
82	phage-gRNA-10452	-0.7374397676504826	0.2940513535272605	7645
83	phage-gRNA-10453	0.3981738997016069	0.5920456079727143	7650
84	phage-gRNA-10454	0.0982020895400346	0.870580917573121	8131
85	phage-gRNA-10455	1.1917503825361233	0.0678869685375061	8136
86	phage-gRNA-10456	-0.7019625213939685	0.2131981295439187	8141
87	phage-gRNA-10457	-0.8077521600290929	0.2083820504431223	8146
88	phage-gRNA-10458	0.5390045573332097	0.2161902824646336	8151
89	phage-gRNA-10459	-1.177559551743156	0.0821650725622036	8156
90	phage-gRNA-10460	-0.207202060540314	0.6969785220779199	8161
91	phage-gRNA-10461	0.4616485123768455	0.6022286337010343	8878
92	phage-gRNA-10462	1.5599828420916877	0.0363349904449665	8883
93	phage-gRNA-10463	-0.3470705558701968	0.2739769074211317	8888
94	phage-gRNA-10464	-0.6944798027849384	0.2126914244243034	8893
95	phage-gRNA-10465	-0.0731516655555489	0.8951986940723627	8898
96	phage-gRNA-10466	-2.1458029668772327	0.0037869180769221	8903
97	phage-gRNA-10467	0.0973655139315156	0.7866171887455835	8908
98	phage-gRNA-10468	1.3728901073243678	0.0296443773242172	9120
99	phage-gRNA-10469	-1.802496680992115	0.0059819507049993	9125
100	phage-gRNA-10470	0.5292266994409843	0.3412100099885179	9130
101	phage-gRNA-10471	-1.4898943786872352	0.2601918862585382	9135
102	phage-gRNA-10472	1.160092060479566	0.0335640143570889	9140
103	phage-gRNA-10473	-1.6296711972109994	0.4555100690445026	9145
104	phage-gRNA-10474	0.6854334287661971	0.0532614839188968	9150
105	phage-gRNA-10475	0.1138594427712229	0.833037854265999	9358
106	phage-gRNA-10476	-0.919265132065918	0.2011289665179899	9363
107	phage-gRNA-10477	-1.2139297997063625	0.0090428814417949	9368
108	phage-gRNA-10478	-0.5247845306855607	0.2236277663458109	9373
109	phage-gRNA-10479	-0.865244644528793	0.0186759823073908	9378
110	phage-gRNA-10480	-2.1120223966586624	0.0272180479919325	9383
111	phage-gRNA-10481	0.8809332634347774	0.0741381471308806	9388
112	phage-gRNA-10482	-0.9698079541528818	0.0156249648603749	10699
113	phage-gRNA-10483	-0.6675988271474678	0.0606254589393277	10704
114	phage-gRNA-10484	-0.3797671528735066	0.5131448398550331	10709
115	phage-gRNA-10485	-1.350130796613276	0.0037220150829937	10714
116	phage-gRNA-10486	0.1505867929873812	0.3841907160504544	10719
117	phage-gRNA-10487	-0.8476013878404881	0.0295435691690526	10724
118	phage-gRNA-10488	0.9699001264822156	0.0605909530620671	10729
119	phage-gRNA-10489	0.1486329239973871	0.7323606325759111	11007
120	phage-gRNA-10490	1.0436592346388875	0.015238206459464	11012
121	phage-gRNA-10491	-1.4389737334556525	0.0712734165223465	11017
122	phage-gRNA-10492	-0.2783685941771254	0.4125415824441201	11022
123	phage-gRNA-10493	1.8936081371844555	0.017661995136296	11027
124	phage-gRNA-10494	-0.6856723559637142	0.1437747165523291	11032
125	phage-gRNA-10495	1.3543578002852577	0.0397780174795362	11037
126	phage-gRNA-10496	-1.4951005619624511	0.0219591370653959	11755
127	phage-gRNA-10497	0.5914258422708748	0.1151421619003345	11760
128	phage-gRNA-10498	-1.051799441760454	0.0472668087308726	11765
129	phage-gRNA-10499	-1.0284139528025582	0.0906029779483906	11770
130	phage-gRNA-10500	0.9710450734461564	0.0143199552664598	11775
131	phage-gRNA-10501	-0.2878667629729688	0.3689476042971589	11780
132	phage-gRNA-10502	-0.1493926738791081	0.863521157351402	11785
133	phage-gRNA-10503	-0.5894114456437839	0.2268574890041506	12480
134	phage-gRNA-10504	-1.4840899739895037	0.0385454695933267	12485
135	phage-gRNA-10505	-1.245250773593907	0.0640629628137795	12490
136	phage-gRNA-10506	-1.4747468390864051	0.0045519614922933	12495
137	phage-gRNA-10507	1.007253348497658	0.5463897241764639	12500
138	phage-gRNA-10508	-1.6366409078517956	0.024397338868993	12505
139	phage-gRNA-10509	-1.0816682271553952	0.026278069853742	12510
140	phage-gRNA-10510	-1.0983643296502772	0.0502513030132644	13100
141	phage-gRNA-10511	0.0452742666158494	0.936266206972982	13105
142	phage-gRNA-10512	-0.3749492046157711	0.5683345254625072	13110
143	phage-gRNA-10513	0.1618051965342385	0.7993977301247782	13115
144	phage-gRNA-10514	1.1248645269519584	0.0152072194173842	13120
145	phage-gRNA-10515	-1.1044983697853012	0.1084072940031916	13125
146	phage-gRNA-10516	1.557198815280427	0.0029985878492407	13130
147	phage-gRNA-10517	0.1828410249438391	0.6948475520648706	13350
148	phage-gRNA-10518	-0.8954343483399766	0.2597039248373922	13355
149	phage-gRNA-10519	1.3387763605596366	0.0384538692300766	13360
150	phage-gRNA-10520	-1.2899603433267748	0.0459158849385725	13365
151	phage-gRNA-10521	0.7293651433151295	0.0591226574280629	13370
152	phage-gRNA-10522	-1.5943915448301895	0.0455257223916233	13375
153	phage-gRNA-10523	0.7449630617290172	0.0726297660178334	13380
154	phage-gRNA-10524	-1.157008968786401	0.0436655062463559	13829
155	phage-gRNA-10525	0.4649567755045864	0.4194602844871383	13834
156	phage-gRNA-10526	1.2797330369197677	0.0104759706908695	13839
157	phage-gRNA-10527	0.6200163929782306	0.0843756672933396	13844
158	phage-gRNA-10528	1.86556215539936	0.0010938187262515	13849
159	phage-gRNA-10529	-0.3363152655669512	0.3906290493737295	13854
160	phage-gRNA-10530	0.9750049564799074	0.0234826678252766	13859
161	phage-gRNA-10531	0.8528759181507833	0.0868008689790565	13986
162	phage-gRNA-10532	-1.206313078175133	0.0273479224533144	13991
163	phage-gRNA-10533	-1.2868624266100213	0.0289424501170775	13996
164	phage-gRNA-10534	-0.5362934227957362	0.1916466167039071	14001
165	phage-gRNA-10535	-1.148945093165884	0.0404394578910377	14006
166	phage-gRNA-10536	-2.36652082977459	0.0041254691692148	14011
167	phage-gRNA-10537	-0.1409540931029043	0.6474200434795999	14016
168	phage-gRNA-10538	-1.245396164508332	0.0814852384532332	14186
169	phage-gRNA-10539	-0.1497781635566345	0.5873665232190903	14191
170	phage-gRNA-10540	-0.8180355783943423	0.0706250470106843	14196
171	phage-gRNA-10541	-0.4793512611660772	0.6276577840613099	14201
172	phage-gRNA-10542	-0.5826190149644873	0.3822331785584664	14206
173	phage-gRNA-10543	-1.529389011091529	0.0192055480394897	14211
174	phage-gRNA-10544	1.0683883099584008	0.036259430998946	14216
175	phage-gRNA-10545	1.314684393568197	0.026038711945892	14646
176	phage-gRNA-10546	-0.3039432717683657	0.6006785657861389	14651
177	phage-gRNA-10547	-0.1243729701578478	0.6855458081096915	14656
178	phage-gRNA-10548	0.7891311496422316	0.170590309379317	14661
179	phage-gRNA-10549	-1.3097833496683016	0.0561301987489367	14666
180	phage-gRNA-10550	-1.0054517011266324	0.0415221599696835	14671
181	phage-gRNA-10551	1.5711944035619687	0.0142946446571767	14676
182	phage-gRNA-10552	0.6799392753624641	0.1808518480974536	14996
183	phage-gRNA-10553	1.0081681207417084	0.068679767531687	15001
184	phage-gRNA-10554	1.1460635933572278	0.1496183447332907	15006
185	phage-gRNA-10555	0.8371285072227627	0.1456970498157437	15011
186	phage-gRNA-10556	1.4256042385550975	0.0249312974867011	15016
187	phage-gRNA-10557	1.833010913638258	0.0027726657226667	15021
188	phage-gRNA-10558	0.0029730342133775	0.9927582147654096	15026
189	phage-gRNA-10559	-1.552730717770894	0.0350664033198608	15202
190	phage-gRNA-10560	-1.1773817266178812	0.0345133356552157	15207
191	phage-gRNA-10561	-1.7433054592698702	0.006834072067825	15212
192	phage-gRNA-10562	-3.191085201553727	0.0038187521003104	15217
193	phage-gRNA-10563	0.5914359511978432	0.1827789360039586	15222
194	phage-gRNA-10564	0.9071758766754876	0.4559987916502598	15227
195	phage-gRNA-10565	-0.3735955018183139	0.5224536244071841	15232
196	phage-gRNA-10566	0.1503766119263943	0.7588294531504716	15543
197	phage-gRNA-10567	0.9923056127268068	0.0130925455673752	15548
198	phage-gRNA-10568	-2.701316004190174	0.0025012424646527	15553
199	phage-gRNA-10569	-1.174724412208122	0.0763169468467439	15558
200	phage-gRNA-10570	-0.1482396977914145	0.8219549498194626	15563
201	phage-gRNA-10571	-3.085042527274043	0.1599961600962461	15568
202	phage-gRNA-10572	-1.3716047050745308	0.0708361576873952	15573
203	phage-gRNA-10573	-1.373162843457323	0.1408142648622731	16250
204	phage-gRNA-10574	-0.7449337911477274	0.3849224680453078	16255
205	phage-gRNA-10575	0.551229587747979	0.1425231994144263	16260
206	phage-gRNA-10576	-1.836689290745782	0.0504618120875587	16265
207	phage-gRNA-10577	0.9002214181255637	0.040925120025167	16270
208	phage-gRNA-10578	-1.06786234057839	0.0502134344844667	16275
209	phage-gRNA-10579	0.983149267096039	0.0481368956667942	16280
210	phage-gRNA-10580	1.9334455083882536	0.0012661287220127	16755
211	phage-gRNA-10581	2.9781024835973007	0.0090584529926201	16760
212	phage-gRNA-10582	1.460756833185566	0.0174111901903163	16765
213	phage-gRNA-10583	3.9256679402991455	4.887289581785549e-05	16770
214	phage-gRNA-10584	4.391109158945233	0.0001035262327745	16775
215	phage-gRNA-10585	2.682418224259034	0.0110400107718442	16780
216	phage-gRNA-10586	3.0954905118032534	0.0027757273219666	16785
217	phage-gRNA-10587	0.2935825786553001	0.2465895135111402	17595
218	phage-gRNA-10588	-0.0753481871893632	0.6630366483953283	17600
219	phage-gRNA-10589	-1.6000728924093914	0.0372266413987361	17605
220	phage-gRNA-10590	0.3377999168800786	0.6550021356249738	17610
221	phage-gRNA-10591	-0.1497781635566345	0.8201882237612153	17615
222	phage-gRNA-10592	0.2342228675917154	0.5844540829328699	17620
223	phage-gRNA-10593	1.2620858094738017	0.0651834719639948	17625
224	phage-gRNA-10594	-0.0316397753437698	0.9434013276367176	18933
225	phage-gRNA-10595	1.2798302974524085	0.0200357826220335	18938
226	phage-gRNA-10596	-0.7751072129954295	0.1142080475764641	18943
227	phage-gRNA-10597	-1.8889623645637297	0.0220514163109343	18948
228	phage-gRNA-10598	-0.1484018735250627	0.7842931090037413	18953
229	phage-gRNA-10599	-0.1909354862291129	0.7131635017590681	18958
230	phage-gRNA-10600	0.7565734111359094	0.0793354700355446	18963
231	phage-gRNA-10601	-1.6343276145550447	0.0134072574064344	19100
232	phage-gRNA-10602	-0.7476330551029683	0.2693424195695857	19105
233	phage-gRNA-10603	0.3088894825385656	0.5133698888179441	19110
234	phage-gRNA-10604	0.1835551697766988	0.2381776036680791	19115
235	phage-gRNA-10605	0.1835551697766987	0.6861095870466399	19120
236	phage-gRNA-10606	-1.290968788617981	0.0403365711361647	19125
237	phage-gRNA-10607	-0.3447656637970202	0.5121558402912134	19130
238	phage-gRNA-10608	-1.0537605577680205	0.0507546609496229	19728
239	phage-gRNA-10609	-1.3424392724913208	0.0145882649441425	19733
240	phage-gRNA-10610	-1.4327374632065863	0.0396412713431243	19738
241	phage-gRNA-10611	-1.8666695684824104	0.0017301776685401	19743
242	phage-gRNA-10612	0.1442012475322564	0.6775104562898917	19748
243	phage-gRNA-10613	1.336699042655798	0.3157550972294454	19753
244	phage-gRNA-10614	-0.3672289163566553	0.3287114461995226	19758
245	phage-gRNA-10615	0.9143194412669544	0.0918355719705604	20021
246	phage-gRNA-10616	0.5661880681474699	0.1971593913656433	20026
247	phage-gRNA-10617	0.943463701910832	0.1222124113696808	20031
248	phage-gRNA-10618	-0.9390069021756644	0.2015554178525666	20036
249	phage-gRNA-10619	1.0525008365580055	0.0253249293283246	20041
250	phage-gRNA-10620	-0.6338682111757539	0.0374931353064827	20046
251	phage-gRNA-10621	1.8665846171540947	3.5460651534199086e-05	20051
252	phage-gRNA-10622	-2.1959888656328257	0.002027063980098	20339
253	phage-gRNA-10623	-0.6659198017421497	0.4984568899669833	20344
254	phage-gRNA-10624	-0.538906696581907	0.422583159110749	20349
255	phage-gRNA-10625	0.3504776275449413	0.6183544310953086	20354
256	phage-gRNA-10626	0.7413756204880982	0.0276141851875941	20359
257	phage-gRNA-10627	1.376164511402264	0.0062331576551894	20364
258	phage-gRNA-10628	1.447245115933404	0.0021054338013657	20369
259	phage-gRNA-10629	1.5895035809931422	0.004835091501902	20523
260	phage-gRNA-10630	2.668315220773388	0.0019903810210381	20528
261	phage-gRNA-10631	2.126171679541159	0.0002597753474177	20533
262	phage-gRNA-10632	1.5319914786016706	0.0269084698036631	20538
263	phage-gRNA-10633	2.7556595230760905	0.0009002248888684	20543
264	phage-gRNA-10634	3.051816156869979	0.0001175194048963	20548
265	phage-gRNA-10635	1.5486953396917358	0.0035490545424089	20553
266	phage-gRNA-10636	2.121717853317709	0.001059757223893	22009
267	phage-gRNA-10637	0.6779975070983365	0.32278030810435	22014
268	phage-gRNA-10638	2.812295180448815	0.0022628225045889	22019
269	phage-gRNA-10639	2.0374178338924813	0.0023228471932732	22024
270	phage-gRNA-10640	0.8145142219248518	0.0939299175288412	22029
271	phage-gRNA-10641	-1.111971243930345	0.0625760124064209	22034
272	phage-gRNA-10642	1.0006652988387366	0.1541165209103054	22039
273	phage-gRNA-10643	0.5531750287601254	0.4265705795330433	22363
274	phage-gRNA-10644	-0.8657030390794697	0.1178240047041589	22368
275	phage-gRNA-10645	1.147965673915363	0.0261969668581647	22373
276	phage-gRNA-10646	-0.8046161695974563	0.1455670998083498	22378
277	phage-gRNA-10647	0.4790926002006544	0.5093751026684796	22383
278	phage-gRNA-10648	-1.769471444773686	0.0040607511927043	22388
279	phage-gRNA-10649	0.1931393455406057	0.7231762068336683	22393
280	phage-gRNA-10650	1.2663308063738568	0.0584046891300807	23531
281	phage-gRNA-10651	1.4040565216414151	0.0747162335615275	23536
282	phage-gRNA-10652	1.7085247817957765	0.0147926798065472	23541
283	phage-gRNA-10653	0.8557460739824979	0.1045049200363416	23546
284	phage-gRNA-10654	2.4067771721774656	0.0021125028805358	23551
285	phage-gRNA-10655	1.992438135141173	0.0389680616852849	23556
286	phage-gRNA-10656	3.7196794062802514	2.287018075523018e-05	23561
287	phage-gRNA-10657	-0.8939841986893461	0.2792281259757364	24205
288	phage-gRNA-10658	0.0394636126882265	0.9172329911324774	24210
289	phage-gRNA-10659	-1.6041144639855445	0.0175455598464317	24215
290	phage-gRNA-10660	0.095584419496293	0.7914816759492891	24220
291	phage-gRNA-10661	-0.6978084130654573	0.206296040559985	24225
292	phage-gRNA-10662	-0.9625697472030876	0.0748482114369449	24230
293	phage-gRNA-10663	-0.568509948566548	0.0222353287381504	24235
294	phage-gRNA-10664	0.3733832045601855	0.3211395038076501	25425
295	phage-gRNA-10665	0.6095500855432875	0.5577585563018804	25430
296	phage-gRNA-10666	-1.071832391683125	0.085905276513708	25435
297	phage-gRNA-10667	-0.3865858136614116	0.4616520652637551	25440
298	phage-gRNA-10668	0.1079567489758768	0.6680955743233918	25445
299	phage-gRNA-10669	-1.077857681891133	0.0778291925103524	25450
300	phage-gRNA-10670	0.3552539448096412	0.6735680053127813	25455
301	phage-gRNA-10671	3.511565891964833	0.0003406295655127	26189
302	phage-gRNA-10672	4.203526108901252	0.0005074942762052	26194
303	phage-gRNA-10673	3.056973353251309	0.0001242501495201	26199
304	phage-gRNA-10674	2.8331792258472412	0.0001381471405353	26204
305	phage-gRNA-10675	3.473588658284234	0.0001322799199313	26209
306	phage-gRNA-10676	3.383112523457729	0.0018120141913843	26214
307	phage-gRNA-10677	3.225765589449766	0.0010429463983132	26219
308	phage-gRNA-10678	-0.0888916037740156	0.9586078204902742	26594
309	phage-gRNA-10679	1.7019790712970122	0.0002739544558087	26599
310	phage-gRNA-10680	0.7766797146691005	0.0806595777144578	26604
311	phage-gRNA-10681	1.6018253031602134	4.686678551967128e-05	26609
312	phage-gRNA-10682	0.9018557378447566	0.0021411236700723	26614
313	phage-gRNA-10683	-1.4753103200709372	0.0842095363024904	26619
314	phage-gRNA-10684	-2.5632759136685386	0.0007715932013746	26624
315	phage-gRNA-10685	-1.0955142698782243	0.0364598740487031	26983
316	phage-gRNA-10686	1.1026984020186723	0.0402179348688635	26988
317	phage-gRNA-10687	-1.3673112134581054	0.0059766002762299	26993
318	phage-gRNA-10688	-0.8792710335812958	0.3780618070322513	26998
319	phage-gRNA-10689	-2.1340425516021484	0.0061624783123659	27003
320	phage-gRNA-10690	-0.8640086585472861	0.0326809909183428	27008
321	phage-gRNA-10691	-3.095960807983549	0.0039161155280971	27013
322	phage-gRNA-10692	-1.2440831391692653	0.1626448821820511	29863
323	phage-gRNA-10693	0.9641761333911262	0.0930253603797791	29868
324	phage-gRNA-10694	1.367842232418953	0.0509319813352247	29873
325	phage-gRNA-10695	2.8764814227811555	0.0245910341042612	29878
326	phage-gRNA-10696	1.1664795913971953	0.4831545159700025	29883
327	phage-gRNA-10697	3.105901628904967	0.0001269557936946	29888
328	phage-gRNA-10698	0.0881517614210286	0.855138642921081	29893
329	phage-gRNA-10699	-1.8694437565222728	0.027062328399861	30310
330	phage-gRNA-10700	-1.6858375748881569	0.1158074965267501	30315
331	phage-gRNA-10701	-1.3758771109922374	0.0436913493167388	30320
332	phage-gRNA-10702	-1.1303756534763558	0.0079323202816095	30325
333	phage-gRNA-10703	1.8100567390478453	0.0076152733855465	30330
334	phage-gRNA-10704	-2.0710923837057185	0.0806313528839809	30335
335	phage-gRNA-10705	-1.612166626840471	0.0011747715832388	30340
336	phage-gRNA-10706	-1.0218691084114842	0.0901840057373278	30875
337	phage-gRNA-10707	0.5529511655141975	0.1837595891215516	30880
338	phage-gRNA-10708	-0.1029790742378811	0.7619496945079092	30885
339	phage-gRNA-10709	1.1096917429976714	0.0147491737033624	30890
340	phage-gRNA-10710	0.5697765165491298	0.2515152942538027	30895
341	phage-gRNA-10711	-1.1592215813179347	0.026079445000522	30900
342	phage-gRNA-10712	-1.14652298324725	0.0634367305708345	30905
343	phage-gRNA-10713	1.0283863374941935	0.0682456041629494	31836
344	phage-gRNA-10714	-0.944940473426465	0.2562831902843989	31841
345	phage-gRNA-10715	-1.0765743121757831	0.1347986919724015	31846
346	phage-gRNA-10716	0.2972426125166836	0.6203434693854707	31851
347	phage-gRNA-10717	1.1229387667249655	0.0010911428302041	31856
348	phage-gRNA-10718	1.26416187515889	0.0267129490168886	31861
349	phage-gRNA-10719	1.6840258113615392	0.0011792275502484	31866
350	phage-gRNA-10720	-1.835276038724224	0.0201215869034905	32573
351	phage-gRNA-10721	3.756927297907593	0.0001800890163241	32578
352	phage-gRNA-10722	3.645345002237858	0.0005292997263692	32583
353	phage-gRNA-10723	3.754794665099392	0.0002435883290567	32588
354	phage-gRNA-10724	3.668437681375554	0.0029868200375315	32593
355	phage-gRNA-10725	3.4268330705195567	0.0001211217885244	32598
356	phage-gRNA-10726	3.225397427232751	0.001351899122483	32603
357	phage-gRNA-10727	0.6880016940735812	0.0306743587657311	33018
358	phage-gRNA-10728	1.0108024298974942	0.0127270470600309	33023
359	phage-gRNA-10729	-1.3310781025990124	0.0304391972540723	33028
360	phage-gRNA-10730	1.0722978804956833	0.0260055440310368	33033
361	phage-gRNA-10731	1.628685288008007	0.020096964774397	33038
362	phage-gRNA-10732	-1.020965586043676	0.0703614359806043	33043
363	phage-gRNA-10733	0.9727941402030544	0.0370666917845999	33048
364	phage-gRNA-10734	1.1673464856908475	0.0334591119169728	33216
365	phage-gRNA-10735	1.0048235610219485	0.1031807500751509	33221
366	phage-gRNA-10736	0.4980175741368775	0.1554196888899762	33226
367	phage-gRNA-10737	1.3163068631105463	0.0010132647280812	33231
368	phage-gRNA-10738	2.3087751960517497	0.004695435913732	33236
369	phage-gRNA-10739	-0.9634890398969116	0.1557602187010107	33241
370	phage-gRNA-10740	-1.2673197942600598	0.1611794257774537	33246
371	phage-gRNA-10741	2.2166932433931272	0.0247132257582252	34954
372	phage-gRNA-10742	0.3553809699099894	0.5791284849787244	34959
373	phage-gRNA-10743	-0.2915003396308139	0.50768204063438	34964
374	phage-gRNA-10744	1.476953746091065	0.0760087241714847	34969
375	phage-gRNA-10745	1.9895000874649529	0.0028845109586216	34974
376	phage-gRNA-10746	-0.471366655986289	0.1194545093732762	34979
377	phage-gRNA-10747	-0.3703287039080767	0.3167013910513809	34984
378	phage-gRNA-10748	-0.5746846999263268	0.0096657051774393	35157
379	phage-gRNA-10749	-0.0545461657194712	0.7362155263117635	35162
380	phage-gRNA-10750	0.8198659384591135	0.0752428073880962	35167
381	phage-gRNA-10751	0.3905424988971848	0.4730987462129943	35172
382	phage-gRNA-10752	0.8284165282882295	0.052066529929554	35177
383	phage-gRNA-10753	-1.4900098267090336	0.003066132239499	35182
384	phage-gRNA-10754	1.0836192694585274	0.0511529650956854	35187
385	phage-gRNA-10755	1.063530315973931	0.0246774516220808	35401
386	phage-gRNA-10756	-0.0271182542019886	0.954099315986469	35406
387	phage-gRNA-10757	-0.0561260589462821	0.8700149012521963	35411
388	phage-gRNA-10758	1.4592672813117435	0.1375066117621881	35416
389	phage-gRNA-10759	0.1835551697766988	0.7549021735766676	35421
390	phage-gRNA-10760	-1.252979598764126	0.0844792177211906	35426
391	phage-gRNA-10761	-0.2298165769381714	0.0895035443962986	35431
392	phage-gRNA-10762	-0.6854037481371446	0.4655355601061819	36417
393	phage-gRNA-10763	0.6241978680724862	0.2562983429759318	36422
394	phage-gRNA-10764	0.600382753137851	0.558513252338549	36427
395	phage-gRNA-10765	2.172777650802747	0.0511127834331284	36432
396	phage-gRNA-10766	2.553233964002986	0.0001153131202838	36437
397	phage-gRNA-10767	0.2889323766631294	0.0339633225322616	36442
398	phage-gRNA-10768	1.407773386728043	0.0037941875836189	36447
399	phage-gRNA-10769	0.780010094477967	0.1324479743552543	36554
400	phage-gRNA-10770	-1.5470553864023662	0.0307049471385876	36559
401	phage-gRNA-10771	0.2085942100959311	0.814890951037269	36564
402	phage-gRNA-10772	-0.8255799032443468	0.1441245741887497	36569
403	phage-gRNA-10773	1.0180047481658667	0.0197674684579426	36574
404	phage-gRNA-10774	-2.043407137129865	0.0246267569277927	36579
405	phage-gRNA-10775	0.1901429213838419	0.8299947406816441	36584
406	phage-gRNA-10776	-0.2012703643411848	0.7066659184874665	37796
407	phage-gRNA-10777	0.9566582445912942	0.0030611621460883	37801
408	phage-gRNA-10778	0.4678132779529458	0.4961258575069331	37806
409	phage-gRNA-10779	0.107493176625443	0.8205521061037393	37811
410	phage-gRNA-10780	1.3346437418990855	0.027125060589891	37816
411	phage-gRNA-10781	-0.7410434452057068	0.3065717776499093	37821
412	phage-gRNA-10782	0.0255204314958055	0.942217325324494	37826
413	phage-gRNA-10783	-0.5524091141037456	0.6726899544602702	38649
414	phage-gRNA-10784	-1.5733015518202669	0.2273933510304284	38654
415	phage-gRNA-10785	1.6918285916001417	0.0074693702993453	38659
416	phage-gRNA-10786	-1.2545281587519266	0.2100691526577995	38664
417	phage-gRNA-10787	0.2805263159131089	0.773306552694918	38669
418	phage-gRNA-10788	-0.90241607669656	0.1458144777196179	38674
419	phage-gRNA-10789	-2.034349076635672	0.0946183747045196	38679
420	phage-gRNA-10790	-1.1370211921782267	0.0201449919733185	38892
421	phage-gRNA-10791	0.1835551697766988	0.2381776036680791	38897
422	phage-gRNA-10792	-0.6468811011389303	0.1503771561386537	38902
423	phage-gRNA-10793	-0.85420959810161	0.0553701257458072	38907
424	phage-gRNA-10794	-1.0270131004858882	0.0480482141280485	38912
425	phage-gRNA-10795	-1.6054038822805454	0.0830035952885873	38917
426	phage-gRNA-10796	-1.141958164546437	0.0076974337600129	38922
427	phage-gRNA-10797	-1.7547844225491125	0.2218289541856335	39080
428	phage-gRNA-10798	0.1835551697766988	0.2381776036680791	39085
429	phage-gRNA-10799	1.355197413519699	0.0316342550084517	39090
430	phage-gRNA-10800	-0.9488700826844456	0.4782649826124158	39095
431	phage-gRNA-10801	0.5504705185032949	0.5816376048215994	39100
432	phage-gRNA-10802	-0.1497781635566344	0.7557862975286047	39105
433	phage-gRNA-10803	-1.0891842313011793	0.1409504901224464	39110
434	phage-gRNA-10804	1.04480100606982	0.0071291604864232	39366
435	phage-gRNA-10805	0.070931956857904	0.885719088604499	39371
436	phage-gRNA-10806	-0.2570875285190888	0.8407833432209343	39376
437	phage-gRNA-10807	-0.2578123189305336	0.6726257092898711	39381
438	phage-gRNA-10808	1.016913037488247	0.2291456591766774	39386
439	phage-gRNA-10809	-1.1872759498836736	0.2741994080929383	39391
440	phage-gRNA-10810	0.4088672233662478	0.7417103809526685	39396
441	phage-gRNA-10811	-1.01207346729396	0.0836884019545959	39586
442	phage-gRNA-10812	0.7302565214145718	0.2072136254131622	39591
443	phage-gRNA-10813	0.6786974455001126	0.2869097850877835	39596
444	phage-gRNA-10814	0.0002785497780624	0.9996369932561504	39601
445	phage-gRNA-10815	-0.2336244192219558	0.6158223578442542	39606
446	phage-gRNA-10816	-0.981676551097991	0.1549038444947688	39611
447	phage-gRNA-10817	1.028970908339408	0.063058422932068	39616
448	phage-gRNA-10818	3.364225655322398	0.0001885667909246	40127
449	phage-gRNA-10819	3.352880296730994	0.0001904147511399	40132
450	phage-gRNA-10820	3.376338752646275	6.140745290168988e-05	40137
451	phage-gRNA-10821	3.2518749360905725	6.179586793293932e-05	40142
452	phage-gRNA-10822	3.2148647068359764	0.0001380997734457	40147
453	phage-gRNA-10823	4.160650154231324	0.0002729000842935	40152
454	phage-gRNA-10824	3.483561798718553	0.0006890518497787	40157
455	phage-gRNA-10825	0.5466975941932001	0.1313380962261707	40426
456	phage-gRNA-10826	0.6552343362029801	0.2121618215442131	40431
457	phage-gRNA-10827	-0.4487034417185442	0.1571564234381973	40436
458	phage-gRNA-10828	0.2855506867828126	0.5270435657118644	40441
459	phage-gRNA-10829	-1.0512341046625548	0.0343701368516622	40446
460	phage-gRNA-10830	-1.643195871644677	0.0169998898702648	40451
461	phage-gRNA-10831	1.422377400996972	0.0225333838350588	40456
462	phage-gRNA-10832	1.3083536747038649	0.018485274381106	40755
463	phage-gRNA-10833	-1.5094017639754966	0.0287733126177052	40760
464	phage-gRNA-10834	-1.157142667776989	0.069941396281441	40765
465	phage-gRNA-10835	1.5483305377917784	0.0082769276028562	40770
466	phage-gRNA-10836	1.5306017915923105	9.324705769521666e-06	40775
467	phage-gRNA-10837	-0.238446047742323	0.6014916732249798	40780
468	phage-gRNA-10838	0.5651574976831375	0.001445926114481	40785
469	phage-gRNA-10839	0.0010998241870362	0.9976539538639776	41008
470	phage-gRNA-10840	0.1835551697766988	0.743543462408434	41013
471	phage-gRNA-10841	1.607623919572534	0.0432548711092528	41018
472	phage-gRNA-10842	-1.2982365763967183	0.0824114698663548	41023
473	phage-gRNA-10843	0.3780735682533382	0.2692347940160122	41028
474	phage-gRNA-10844	-0.4258601972751329	0.2044465745885041	41033
475	phage-gRNA-10845	-1.0266515562464322	0.0121603597559205	41038
476	phage-gRNA-10846	-1.118135475034587	0.5168671738902859	41140
477	phage-gRNA-10847	-0.3646080536063536	0.4736404180574428	41145
478	phage-gRNA-10848	-0.1497781635566345	0.5873665232190903	41150
479	phage-gRNA-10849	-1.0192733123252575	0.0227173984581912	41155
480	phage-gRNA-10850	-0.5272489401783421	0.3881391299089812	41160
481	phage-gRNA-10851	-0.151245003475671	0.8795889333936462	41165
482	phage-gRNA-10852	1.107097560690898	0.0006106867070979	41170
483	phage-gRNA-10853	-1.0524882909275493	0.094292904629203	41441
484	phage-gRNA-10854	-1.5984027887917511	0.1281455789289676	41446
485	phage-gRNA-10855	-1.5800820784040497	0.0343760492712481	41451
486	phage-gRNA-10856	-2.675646152949842	0.0005206124437314	41456
487	phage-gRNA-10857	0.0448681141817071	0.9385466134956664	41461
488	phage-gRNA-10858	-1.0433870865245594	0.0668793013371586	41466
489	phage-gRNA-10859	-0.2155612015662082	0.4493620167813308	41471
490	phage-gRNA-10860	-1.3422524112049967	0.0226354810056722	41616
491	phage-gRNA-10861	-1.6562678816275531	0.008850444298525	41621
492	phage-gRNA-10862	-1.3482212595026473	0.0593378805759913	41626
493	phage-gRNA-10863	-0.666721463587218	0.0357027357525783	41631
494	phage-gRNA-10864	1.6729676751142446	0.0295429533939354	41636
495	phage-gRNA-10865	0.9603429278463252	0.0274059315548934	41641
496	phage-gRNA-10866	0.0308335193305839	0.9465212196482916	41646
497	phage-gRNA-10867	-2.0185732984486067	0.0033961630289755	42083
498	phage-gRNA-10868	-0.7708603153988651	0.3343955012173755	42088
499	phage-gRNA-10869	-0.8323062331658386	0.250207569590983	42093
500	phage-gRNA-10870	-0.067338298354841	0.8514832536215234	42098
501	phage-gRNA-10871	-0.1075266044965911	0.5752191329776086	42103
502	phage-gRNA-10872	-1.1222193351899452	0.0050024633309757	42108
503	phage-gRNA-10873	0.4984259703093754	0.1247834485562534	42113
504	phage-gRNA-10874	-1.0254035873254062	0.0279341264027829	42298
505	phage-gRNA-10875	-0.4100272589546738	0.2969939171436817	42303
506	phage-gRNA-10876	-1.1531835954865073	0.0196955823128672	42308
507	phage-gRNA-10877	-0.7988742426806406	0.6832746843213877	42313
508	phage-gRNA-10878	0.7593294378036578	0.1398673458954621	42318
509	phage-gRNA-10879	-0.3194080134302102	0.5611474808549284	42323
510	phage-gRNA-10880	-0.885325110955152	0.0985755695727238	42328
511	phage-gRNA-10881	-0.4487602341230221	0.3847959013310554	42886
512	phage-gRNA-10882	-0.7169089298266424	0.1305040714984984	42891
513	phage-gRNA-10883	0.2858283639860746	0.7472291253492052	42896
514	phage-gRNA-10884	-0.84678520863605	0.3046033694681778	42901
515	phage-gRNA-10885	1.1117024048390949	0.0617781661392454	42906
516	phage-gRNA-10886	-1.1752864936631688	0.0619069962674107	42911
517	phage-gRNA-10887	-1.261967803519694	0.0199382178063011	42916
518	phage-gRNA-10888	-0.0418588643614397	0.9536408101492084	43508
519	phage-gRNA-10889	0.110158058332126	0.7750852104255918	43513
520	phage-gRNA-10890	0.8977094857162644	0.084504807911188	43518
521	phage-gRNA-10891	-1.2935394961792264	0.0071681873534889	43523
522	phage-gRNA-10892	0.4402037463307572	0.3636082255047931	43528
523	phage-gRNA-10893	-0.7417669402926261	0.2192275119070809	43533
524	phage-gRNA-10894	-0.8082841262418029	0.1989810127731121	43538
525	phage-gRNA-10895	0.2059829754512243	0.8704716729910378	46355
526	phage-gRNA-10896	0.719449362183779	0.2431045881145775	46360
527	phage-gRNA-10897	-0.950105511586583	0.0943664718355818	46365
528	phage-gRNA-10898	-1.5093433182304132	0.0219715763483015	46370
529	phage-gRNA-10899	-0.2223772698122073	0.5079794440808189	46375
530	phage-gRNA-10900	-1.3984177485050326	0.083808353947297	46380
531	phage-gRNA-10901	1.8552630960409149	0.0005320325215068	46385
532	phage-gRNA-10902	0.095425539714317	0.9001537389800727	45582
533	phage-gRNA-10903	-1.03425748662779	0.0409635679478853	45587
534	phage-gRNA-10904	-0.6762500222099502	0.0911830212219078	45592
535	phage-gRNA-10905	-0.9640960306747098	0.0146095533136245	45597
536	phage-gRNA-10906	-1.3534952964210694	0.0079121169705304	45602
537	phage-gRNA-10907	-1.3534824207497786	0.0344268081968016	45607
538	phage-gRNA-10908	-0.4812215742050132	0.3984896247501057	45612
539	phage-gRNA-10909	-0.0292493132504511	0.9327575621999364	46825
540	phage-gRNA-10910	-0.6397197077858608	0.0257883247786409	46669
541	phage-gRNA-10911	0.696746195115811	0.123441572192071	46830
542	phage-gRNA-10912	0.711421563467518	0.1510232285905063	46674
543	phage-gRNA-10913	1.5447149455539797	0.0159239698360189	46835
544	phage-gRNA-10914	-2.6679001521598593	0.1422335132443439	46679
545	phage-gRNA-10915	-2.549768045192613	0.0277122953031882	46840
546	phage-gRNA-10916	1.970855702739534	0.0012381047621141	46684
547	phage-gRNA-10917	1.0276746420041878	0.0718864026940468	46845
548	phage-gRNA-10918	1.8802728726619724	0.0001020289848013	46689
549	phage-gRNA-10919	0.8130523980377022	0.0668528237476772	46850
550	phage-gRNA-10920	-0.8517194466709496	0.0249352263906972	46694
551	phage-gRNA-10921	2.4216370089987396	0.009218471389356	46855
552	phage-gRNA-10922	-2.5037408131312104	0.0001197146260127	46699
553	phage-gRNA-10923	1.0185321936225946	0.1957813225879418	47352
554	phage-gRNA-10924	-1.063499832976931	0.0308685009773376	47357
555	phage-gRNA-10925	-0.7954484858198997	0.4489865795315632	47362
556	phage-gRNA-10926	-0.8461887171811296	0.0032974267192838	47367
557	phage-gRNA-10927	1.286435971155745	0.0314097470335512	47372
558	phage-gRNA-10928	-1.2577788955571192	0.0418201019633984	47377
559	phage-gRNA-10929	-0.1154910590435246	0.8169035731749665	47382
560	phage-gRNA-10930	-1.0683110203379107	0.0191471697605485	47491
561	phage-gRNA-10931	-0.1628159337861768	0.4070501394163847	47496
562	phage-gRNA-10932	1.2027541106683566	0.0259930451207994	47501
563	phage-gRNA-10933	0.6014879967076533	0.022009843039596	47506
564	phage-gRNA-10934	1.3929665808577691	0.0099200335933062	47511
565	phage-gRNA-10935	-1.8241792188183323	0.0008535065138735	47516
566	phage-gRNA-10936	-2.180706312346775	0.0003352069188435	47521
567	phage-gRNA-10937	-0.4870132556981848	0.4421582808065628	47796
568	phage-gRNA-10938	-0.2609037878073612	0.6395286367117006	47801
569	phage-gRNA-10939	-0.5319368776577603	0.2926183234248471	47806
570	phage-gRNA-10940	-1.4244051992670954	0.0153623250636358	47811
571	phage-gRNA-10941	0.2135471219067254	0.6794244419159544	47816
572	phage-gRNA-10942	-2.004406870239994	0.0362689075234867	47821
573	phage-gRNA-10943	-0.1320802037603625	0.7878095964501214	47826
574	phage-gRNA-10944	0.4897118746111656	0.6137849601789427	48101
575	phage-gRNA-10945	0.052484437916993	0.8787147354401602	48106
576	phage-gRNA-10946	-0.9285960023484384	0.0928603997659523	48111
577	phage-gRNA-10947	0.3580758217957041	0.4573075379010152	48116
578	phage-gRNA-10948	0.5037458599662287	0.4492956166824151	48121
579	phage-gRNA-10949	-1.1754643660685808	0.1853987981109936	48126
580	phage-gRNA-10950	-0.3245889926581453	0.1891578125027645	48131
581	phage-gRNA-10951	-1.326483289531733	0.0148599519793255	48361
582	phage-gRNA-10952	-0.4776812884829334	0.3586382549696346	48366
583	phage-gRNA-10953	-1.812114429126848	0.008611592674307	48371
584	phage-gRNA-10954	-0.6954261631975888	0.205046884595509	48376
585	phage-gRNA-10955	-2.4321546386678317	0.2876739629741654	48381
586	phage-gRNA-10956	-0.9839043564563912	0.6234760668490453	48386
587	phage-gRNA-10957	0.2316156303572511	0.5156081804552369	48391
588	phage-gRNA-10958	1.166984663313235	0.0584404112165765	48605
589	phage-gRNA-10959	0.9137606410674444	0.0783407193146707	48610
590	phage-gRNA-10960	-1.207919799032407	0.0400122706807212	48615
591	phage-gRNA-10961	-1.2903654052235651	0.0046760081361279	48620
592	phage-gRNA-10962	-0.4187737614553365	0.0042132688706134	48625
593	phage-gRNA-10963	-1.7441740381267945	0.0029351331997642	48630
594	phage-gRNA-10964	-0.9410836065530868	0.0036217220983199	48635
595	phage-gRNA-10965	-0.1398244790475858	0.7580155055688094	48906
596	phage-gRNA-10966	0.7330750770558128	0.1037015162728892	48911
597	phage-gRNA-10967	-0.2284603792459793	0.5274797858689243	48916
598	phage-gRNA-10968	-1.855588901077182	0.0319816930242668	48921
599	phage-gRNA-10969	-0.2091332935670496	0.6047948135424751	48926
600	phage-gRNA-10970	-1.6733633950575024	0.0157782746801165	48931
601	phage-gRNA-10971	-1.063890539619708	0.1697338050023727	48936
602	phage-gRNA-10972	-0.4503125850852321	0.3826874676168683	49829
603	phage-gRNA-10973	0.9061420392275912	0.1131046293779867	49834
604	phage-gRNA-10974	-1.3927930913564122	0.0255250687493101	49839
605	phage-gRNA-10975	-0.5563578154651024	0.200157955738803	49844
606	phage-gRNA-10976	1.034740735228316	0.0020120643165349	49849
607	phage-gRNA-10977	-0.8114958539703453	0.0856353421816518	49854
608	phage-gRNA-10978	-1.789015827152961	0.155545187073352	49859
609	phage-gRNA-10979	0.3147760455322454	0.4430047600729088	50885
610	phage-gRNA-10980	-2.7295407794039552	0.0036361281893184	50890
611	phage-gRNA-10981	0.719985779804332	0.0530704696853775	50895
612	phage-gRNA-10982	-1.954393704021275	0.0056343261325718	50900
613	phage-gRNA-10983	0.3741041977421367	0.3196546633745141	50905
614	phage-gRNA-10984	-0.9461452764017088	0.1462113330785348	50910
615	phage-gRNA-10985	1.028176673589538	0.0395056340585854	50915
616	phage-gRNA-10986	-0.2781643686433603	0.6318469566921983	51965
617	phage-gRNA-10987	1.0086250094492246	0.0107298365400736	51970
618	phage-gRNA-10988	0.8853344484932899	0.0387768164461841	51975
619	phage-gRNA-10989	-3.21311019008416	0.0001505332865162	51980
620	phage-gRNA-10990	1.2729446050704352	0.0208947864854543	51985
621	phage-gRNA-10991	-1.1947783029293555	0.0502516200273585	51990
622	phage-gRNA-10992	0.7847560988421978	0.2680156577443354	51995
623	phage-gRNA-10993	-1.627940305119967	0.1145375001728751	52863
624	phage-gRNA-10994	0.2266037534260399	0.619484549094176	52868
625	phage-gRNA-10995	-1.9624999695114165	0.0033514520498453	52873
626	phage-gRNA-10996	0.1597639245854303	0.6737746527713153	52878
627	phage-gRNA-10997	-1.4674654179854316	0.0005104856510539	52883
628	phage-gRNA-10998	0.0856702824009862	0.7754411732563458	52888
629	phage-gRNA-10999	-0.8569744161567963	0.0900560410519695	52893
630	phage-gRNA-11000	0.9031210851163848	0.2198924161074146	53272
631	phage-gRNA-11001	-0.3631536030746982	0.4240313002331469	53277
632	phage-gRNA-11002	-1.1022886907477671	0.0036240896687502	53282
633	phage-gRNA-11003	0.24553795433509	0.6460156777931003	53287
634	phage-gRNA-11004	1.1013871274474096	0.0561654853602011	53292
635	phage-gRNA-11005	-1.117808646250947	0.0243168500977029	53297
636	phage-gRNA-11006	1.2380094883132309	0.0315073193772453	53302
637	phage-gRNA-11007	1.525073903720081	0.0078222850851906	53855
638	phage-gRNA-11008	0.050954355468827	0.805885141558409	53860
639	phage-gRNA-11009	1.2719884093160605	0.0125600699258845	53865
640	phage-gRNA-11010	-0.5090096290789367	0.1519863342996777	53870
641	phage-gRNA-11011	0.5168885031100322	0.510670372589086	53875
642	phage-gRNA-11012	0.1835551697766989	0.7718580354096334	53880
643	phage-gRNA-11013	0.1069395440300621	0.6774916768373884	53885
644	phage-gRNA-11014	-0.2059106741218741	0.7085590048825801	54218
645	phage-gRNA-11015	-0.0660002153325847	0.8546621944079859	54223
646	phage-gRNA-11016	-1.3823604215564684	0.0732966930193051	54228
647	phage-gRNA-11017	-2.017299231259184	0.0019710914115555	54233
648	phage-gRNA-11018	1.231987780703456	0.0181052833400014	54238
649	phage-gRNA-11019	1.0600159310169444	0.035149508606334	54243
650	phage-gRNA-11020	0.6620843768199404	0.1512712662454691	54248
651	phage-gRNA-11021	-0.5069977473575644	0.0312348328488451	55290
652	phage-gRNA-11022	-0.4522589456437034	0.0876681237751636	55295
653	phage-gRNA-11023	-0.5064314684921488	0.138790945154883	55300
654	phage-gRNA-11024	-0.9627269865435631	0.261048726730221	55305
655	phage-gRNA-11025	-1.0242174978546317	0.0828616549564767	55310
656	phage-gRNA-11026	-1.522748903212852	0.0416105751095807	55315
657	phage-gRNA-11027	-1.7653100467273193	3.071754429522455e-05	55320
658	phage-gRNA-11028	0.4895901518885971	0.3283947728782796	56415
659	phage-gRNA-11029	1.4505909568373407	0.0393561299676622	56420
660	phage-gRNA-11030	0.5648928791695166	0.1432523731303971	56425
661	phage-gRNA-11031	-1.3525142643366816	0.0025177806023719	56430
662	phage-gRNA-11032	-0.2047620197755675	0.7009416155509391	56435
663	phage-gRNA-11033	-0.2192870259298622	0.4552403600365909	56440
664	phage-gRNA-11034	1.3745183925835591	0.0180809561652751	56445
665	phage-gRNA-11035	0.030609156742795	0.9760243367826058	57178
666	phage-gRNA-11036	-0.1542089792757872	0.7817028592249001	57183
667	phage-gRNA-11037	0.2305933906730934	0.505705167626597	57188
668	phage-gRNA-11038	-0.8047019635840252	0.0880683899910236	57193
669	phage-gRNA-11039	-1.9745928113368112	0.0002744397111543	57198
670	phage-gRNA-11040	-1.8963744545234176	0.0129266841471089	57203
671	phage-gRNA-11041	-1.5156032204653611	0.0178377047185937	57208
672	phage-gRNA-11042	0.4813178873484514	0.0676782224572048	57798
673	phage-gRNA-11043	-0.3025201155206017	0.4296038762770326	57803
674	phage-gRNA-11044	-0.6451488680921559	0.2824491703898427	57808
675	phage-gRNA-11045	-0.6714061265338932	0.003564029565042	57813
676	phage-gRNA-11046	-0.3008044904677479	0.0793340326387259	57818
677	phage-gRNA-11047	0.7562981803049057	0.5233300420360383	57823
678	phage-gRNA-11048	-0.0424711845648178	0.9367018792142088	57828
679	phage-gRNA-11049	1.3538758095358252	0.062475432785276	57902
680	phage-gRNA-11050	0.3646026114522094	0.1545946713889875	57907
681	phage-gRNA-11051	-0.8906072567670291	0.0857224719224416	57912
682	phage-gRNA-11052	0.0269433080721765	0.961881972014056	57917
683	phage-gRNA-11053	1.111906811154251	0.0188111741260953	57922
684	phage-gRNA-11054	-0.5853250679037251	0.0198296519558915	57927
685	phage-gRNA-11055	-0.5015716406590691	0.0955497640032104	57932
686	phage-gRNA-11056	0.2337144656500906	0.6302200256994693	58135
687	phage-gRNA-11057	0.8685767582932632	0.1637002848648003	58140
688	phage-gRNA-11058	-1.2796296143370451	0.0069153032430955	58145
689	phage-gRNA-11059	-1.3304630051167274	0.0015476723530469	58150
690	phage-gRNA-11060	-1.7702563216727365	0.0640990802630812	58155
691	phage-gRNA-11061	-1.240110250768158	0.0536693410037564	58160
692	phage-gRNA-11062	-0.8083245998785925	0.0649654044132753	58165
693	phage-gRNA-11063	0.1884134555361637	0.594869096492108	58319
694	phage-gRNA-11064	2.1530273197231917	0.0006539000825735	58324
695	phage-gRNA-11065	0.5365197327945547	0.0626313955868133	58329
696	phage-gRNA-11066	-1.264975990240943	0.1613538147232374	58334
697	phage-gRNA-11067	-0.8603162246608292	0.0134805079071167	58339
698	phage-gRNA-11068	-0.5147332706474845	0.4025236007028121	58344
699	phage-gRNA-11069	-0.1439851451534221	0.8625314093184958	58349
700	phage-gRNA-11070	-0.3899609710197354	0.22531496768795	58504
701	phage-gRNA-11071	-0.250033259095533	0.7214711549081355	58509
702	phage-gRNA-11072	0.0700120142164474	0.9312568805357804	58514
703	phage-gRNA-11073	-1.0089025939191634	0.0392220418348736	58519
704	phage-gRNA-11074	0.7403313034886704	0.0493861215256628	58524
705	phage-gRNA-11075	-0.9640696810259248	0.3389245539108864	58529
706	phage-gRNA-11076	-0.3688179576170496	0.498047297584402	58534
707	phage-gRNA-11077	0.3870543673861298	0.1384830657110875	58692
708	phage-gRNA-11078	0.783511522041867	0.0037076513537884	58697
709	phage-gRNA-11079	-1.406005709421457	0.0291692510975638	58702
710	phage-gRNA-11080	-4.3503825301293295	0.000366949539268	58707
711	phage-gRNA-11081	-2.8257216481976415	0.0007075923876382	58712
712	phage-gRNA-11082	-3.687366055939175	1.2692368279942054e-05	58717
713	phage-gRNA-11083	1.1314540928171404	0.0088499213976359	58722
714	phage-gRNA-11084	-1.4234829084696452	0.0186150952407402	59175
715	phage-gRNA-11085	-1.27603383065573	0.0058520126461556	59180
716	phage-gRNA-11086	-0.4584455521410833	0.5353794429621633	59185
717	phage-gRNA-11087	-3.9354971617206176	0.000457478547702	59190
718	phage-gRNA-11088	-4.080437103856197	0.1758918740244395	59195
719	phage-gRNA-11089	-1.3377972063918662	0.0273454750381922	59200
720	phage-gRNA-11090	-0.0279338796225895	0.9606450337206172	59205
721	phage-gRNA-11091	2.3585228572422214	0.0032271956664121	59465
722	phage-gRNA-11092	2.1401866886499836	0.0062280282354237	59470
723	phage-gRNA-11093	-0.4287797389902961	0.4693103604447285	59475
724	phage-gRNA-11094	0.2153920011617126	0.6005206738711448	59480
725	phage-gRNA-11095	0.4094397675200379	0.5457636334737317	59485
726	phage-gRNA-11096	2.070999207421906	0.0006045788917328	59490
727	phage-gRNA-11097	0.5452631899338153	0.3113204879902196	59495
728	phage-gRNA-11098	2.2912415620787026	0.0036621537497194	59690
729	phage-gRNA-11099	0.4216770116766903	0.2449927578681701	59695
730	phage-gRNA-11100	-1.2463101849581764	0.0008743576824975	59700
731	phage-gRNA-11101	0.0842628457772587	0.7785235811803617	59705
732	phage-gRNA-11102	1.810088602446695	0.0125709828024772	59710
733	phage-gRNA-11103	0.4650407485602426	0.8169359270243055	59715
734	phage-gRNA-11104	0.8610390781921634	0.1377884282188819	59720
735	phage-gRNA-11105	0.6955728031901014	0.1436877003126318	60314
736	phage-gRNA-11106	1.1173543253637666	0.0008587055886927	60319
737	phage-gRNA-11107	0.2080708765325263	0.8757990443966515	60324
738	phage-gRNA-11108	0.7333781551944059	0.2033713374456626	60329
739	phage-gRNA-11109	1.4357256017378166	0.0006923567730075	60334
740	phage-gRNA-11110	-1.0061411938884677	0.0880899915908848	60339
741	phage-gRNA-11111	-0.0999590984943452	0.8884243670402974	60344
742	phage-gRNA-11112	0.5632941492731008	0.3355912830211431	60504
743	phage-gRNA-11113	-0.3884772143361538	0.241579574254983	60509
744	phage-gRNA-11114	0.2661374491638151	0.3661840071013216	60514
745	phage-gRNA-11115	-1.8062402920502905	0.0090692248306452	60519
746	phage-gRNA-11116	1.4736767429711666	0.0480373736212023	60524
747	phage-gRNA-11117	-1.0773217706627185	0.1473492395061054	60529
748	phage-gRNA-11118	0.9679368041417992	0.0798078803290036	60534
749	phage-gRNA-11119	2.0770158583766456	0.0132906193177281	60686
750	phage-gRNA-11120	-1.3149198829011146	0.0486571173849142	60691
751	phage-gRNA-11121	-1.4158319104610744	0.0084034393947988	60696
752	phage-gRNA-11122	-1.4484137683984748	0.0580386270646358	60701
753	phage-gRNA-11123	-0.4860280121477753	0.0342428321530124	60706
754	phage-gRNA-11124	-0.6274312993153367	0.4780107311342252	60711
755	phage-gRNA-11125	0.2461228968845971	0.3408851548098643	60716
756	phage-gRNA-11126	-0.9125509957200926	0.1417730469618251	60895
757	phage-gRNA-11127	-0.1122352118529998	0.7066529775592953	60900
758	phage-gRNA-11128	-0.2077589508819037	0.6176863619688802	60905
759	phage-gRNA-11129	0.9937666212199868	0.0737307336620007	60910
760	phage-gRNA-11130	-0.462834732065519	0.019162301263823	60915
761	phage-gRNA-11131	-1.05973111433533	0.0779370105955248	60920
762	phage-gRNA-11132	1.3015913366555354	0.0317331709307535	60925
763	phage-gRNA-11133	0.8572423749526418	0.0489409060749227	61359
764	phage-gRNA-11134	-0.5997040545188771	0.3857161482917018	61364
765	phage-gRNA-11135	-0.3865225223002249	0.5717815777879076	61369
766	phage-gRNA-11136	-0.9594137019678944	0.0486894640401728	61374
767	phage-gRNA-11137	-0.7746484785111782	0.0354448879718371	61379
768	phage-gRNA-11138	-0.8254209466949538	0.1103767700834976	61384
769	phage-gRNA-11139	0.3801376945320562	0.7678726608930124	61389
770	phage-gRNA-11140	-0.1957092699256986	0.7206243775648102	61703
771	phage-gRNA-11141	0.3094753081756058	0.6150503363092501	61708
772	phage-gRNA-11142	1.1013031518491774	0.1531092365671355	61713
773	phage-gRNA-11143	1.2107764993238277	0.1104158722680217	61718
774	phage-gRNA-11144	1.086082432238402	0.0985604394610117	61723
775	phage-gRNA-11145	-0.4488971724234896	0.6091073021424753	61728
776	phage-gRNA-11146	-0.5804496402975055	0.5445944247744984	61733
777	phage-gRNA-11147	1.205630690135551	0.0050654467707649	62241
778	phage-gRNA-11148	1.894202210179811	0.005455937956154	62246
779	phage-gRNA-11149	1.0522285780497806	0.013681647763989	62251
780	phage-gRNA-11150	0.9903166249937532	0.0404353835210389	62256
781	phage-gRNA-11151	-0.1169008033651094	0.8503854348336841	62261
782	phage-gRNA-11152	-0.6579171319224262	0.0008392212597428	62266
783	phage-gRNA-11153	-0.0072493022972809	0.9714557358559206	62271
784	phage-gRNA-11154	0.8776668140424674	0.054120175294826	62710
785	phage-gRNA-11155	0.6617070682649885	0.3384021333531034	62715
786	phage-gRNA-11156	-1.6265859655765202	0.3337291099104177	62720
787	phage-gRNA-11157	-0.6394863603345075	0.053951623579728	62725
788	phage-gRNA-11158	-3.980920506062517	7.671458378282358e-05	62730
789	phage-gRNA-11159	-2.1400709287612845	0.0007315937002261	62735
790	phage-gRNA-11160	0.6540745884057229	0.1259454479372386	62740
791	phage-gRNA-11161	-0.3285217138246974	0.1948513230195736	63048
792	phage-gRNA-11162	-1.460396668292673	0.020983169302861	63053
793	phage-gRNA-11163	-0.8840591860593422	0.0552388003113502	63058
794	phage-gRNA-11164	0.3319178606128569	0.5772438748447332	63063
795	phage-gRNA-11165	-1.8239830924907663	0.0325128852148177	63068
796	phage-gRNA-11166	-0.8312428700094526	0.0793728557832777	63073
797	phage-gRNA-11167	0.9845267292470848	0.1308034504054319	63078
798	phage-gRNA-11168	-1.7577358472459146	0.0148116161213813	63314
799	phage-gRNA-11169	0.8658060094455907	0.0545228721999735	63319
800	phage-gRNA-11170	-1.054837699984884	0.0199417076453946	63324
801	phage-gRNA-11171	-0.6199779134616431	0.1618151412889293	63329
802	phage-gRNA-11172	0.7578743295996251	0.1409757003654316	63334
803	phage-gRNA-11173	-0.3057754329050442	0.5902354881774059	63339
804	phage-gRNA-11174	0.6083686242319649	0.0390007966716418	63344
805	phage-gRNA-11175	-0.9086092127148196	0.0836481125425705	63527
806	phage-gRNA-11176	0.3205336112437165	0.0700416437521946	63532
807	phage-gRNA-11177	-0.2641797483958929	0.5746514984221666	63537
808	phage-gRNA-11178	0.9796387622062211	0.0241241890953732	63542
809	phage-gRNA-11179	-0.4252357197725625	0.0387774137210224	63547
810	phage-gRNA-11180	-1.138319242168271	0.1813325402038213	63552
811	phage-gRNA-11181	1.768321807471991	0.0013545009270359	63557
812	phage-gRNA-11182	1.3946636772042176	0.0009989609621513	63889
813	phage-gRNA-11183	0.1199385702947572	0.8210902765630689	63894
814	phage-gRNA-11184	0.2281232131175411	0.4965477057907393	63899
815	phage-gRNA-11185	-0.5635580299782168	0.2073426906208481	63904
816	phage-gRNA-11186	1.2530479171806006	0.0476351127866114	63909
817	phage-gRNA-11187	-1.0282834147908788	0.1140344013643494	63914
818	phage-gRNA-11188	0.5214904362850422	0.2335832906627281	63919
819	phage-gRNA-11189	-2.0633195117197727	0.3243072566874642	64226
820	phage-gRNA-11190	-0.8463630478094109	0.3840720153408751	64231
821	phage-gRNA-11191	-0.2901753091101415	0.3881207102143147	64236
822	phage-gRNA-11192	0.0469060455968636	0.7965995057135473	64241
823	phage-gRNA-11193	-2.0132529773052017	0.0020598826424466	64246
824	phage-gRNA-11194	-0.6031535662054548	0.2028925932718336	64251
825	phage-gRNA-11195	0.638963445915155	0.0357233094853703	64256
826	phage-gRNA-11196	2.41703507582373	0.0015087412839467	64882
827	phage-gRNA-11197	-0.4530455605661077	0.1933706529406051	64887
828	phage-gRNA-11198	0.7614544632207972	0.0301939904250024	64892
829	phage-gRNA-11199	1.7278659696138197	0.0066322047284192	64897
830	phage-gRNA-11200	0.802260283568551	0.2837734937973704	64902
831	phage-gRNA-11201	-1.8437557195009528	0.0106776542205194	64907
832	phage-gRNA-11202	-0.2225182940156168	0.4478902894939867	64912
833	phage-gRNA-11203	0.3479493599283474	0.1679741817859426	65325
834	phage-gRNA-11204	-0.9384625776986292	0.0908030410779423	65330
835	phage-gRNA-11205	-0.4151920023630779	0.3013426284394959	65335
836	phage-gRNA-11206	0.6255094556914523	0.1031001834526115	65340
837	phage-gRNA-11207	1.1835551697766988	0.1003141207761095	65345
838	phage-gRNA-11208	-0.52094745165411	0.0475519707041428	65350
839	phage-gRNA-11209	-0.5456849217401917	0.1899472033551218	65355
840	phage-gRNA-11210	-1.4264943095182467	0.0054686152013678	65688
841	phage-gRNA-11211	-0.8937612990461977	0.1888484347289461	65693
842	phage-gRNA-11212	0.2937400367148883	0.4166002948306313	65698
843	phage-gRNA-11213	-1.2222418290264887	0.0194783736042356	65703
844	phage-gRNA-11214	0.875446728325452	0.1622647512441387	65708
845	phage-gRNA-11215	-0.7264583654563198	0.1945115928908928	65713
846	phage-gRNA-11216	-0.4599241402437584	0.4913636100833687	65718
847	phage-gRNA-11221	-0.3344207157239222	0.6099117720012057	66405
848	phage-gRNA-11222	-1.3679141215908934	0.0181467640010509	66410
849	phage-gRNA-11223	-0.7617553975055062	0.4922428900534483	66415
850	phage-gRNA-11224	-0.3744992366657333	0.0594633899373903	66967
851	phage-gRNA-11225	-0.4628510035429952	0.3015805768205877	66972
852	phage-gRNA-11226	-0.1258721972920566	0.8219628058793758	66977
853	phage-gRNA-11227	-0.8997270914226213	0.1735943771568602	66982
854	phage-gRNA-11228	0.5630754466210246	0.5813286717122633	66987
855	phage-gRNA-11229	-2.273479477358456	0.0159388964643187	66992
856	phage-gRNA-11230	2.0464600483041195	0.0020747258375959	66997
857	phage-gRNA-11231	-1.2187860475508634	0.0914665330494124	67460
858	phage-gRNA-11232	-0.5547834974146246	0.0203750636817544	67465
859	phage-gRNA-11233	-1.9216436627478368	0.0041768284954262	67470
860	phage-gRNA-11234	1.3982262147215696	0.0296035961571383	67475
861	phage-gRNA-11235	-0.956305542079494	0.0673005486866852	67480
862	phage-gRNA-11236	-1.4859148909113058	0.0977046575363127	67485
863	phage-gRNA-11237	-1.3125052668339985	0.1574076946268132	67490
864	phage-gRNA-11238	-0.1381968471150569	0.7872337416131587	67930
865	phage-gRNA-11239	-1.5057335862704433	0.0375289350766016	67935
866	phage-gRNA-11240	-1.935124319377425	0.0178838176508242	67940
867	phage-gRNA-11241	-1.8420982916703856	0.0286484563148461	67945
868	phage-gRNA-11242	0.0774667393065486	0.9046859764616274	67950
869	phage-gRNA-11243	-1.422794915453294	0.0803971502845888	67955
870	phage-gRNA-11244	-0.8962411927190713	0.1974429224956704	67960
871	phage-gRNA-11245	-1.7471791353994408	0.0978799765237351	68289
872	phage-gRNA-11246	0.1468275305265575	0.2903559542073212	68294
873	phage-gRNA-11247	-0.2336244192219565	0.4951099411375068	68299
874	phage-gRNA-11248	1.1279690541770504	0.0224061387017982	68304
875	phage-gRNA-11249	1.2368293690781484	0.045077126419142	68309
876	phage-gRNA-11250	-1.333456618506644	0.0151556807660703	68314
877	phage-gRNA-11251	1.166829966981317	0.0061422632336684	68319
878	phage-gRNA-11252	0.3785426700170842	0.5618509878510276	68663
879	phage-gRNA-11253	1.9072950928923424	0.0005630431545378	68668
880	phage-gRNA-11254	-0.2417722824950994	0.640069770492792	68673
881	phage-gRNA-11255	-0.127566109823593	0.2298133969234837	68678
882	phage-gRNA-11256	0.2390781307810231	0.6564958682984946	68683
883	phage-gRNA-11257	0.7535262895746028	0.2192538351685224	68688
884	phage-gRNA-11258	-0.6148566259021614	0.2609357522131775	68693
885	phage-gRNA-11259	-0.7964904623363095	0.1444547658605959	69240
886	phage-gRNA-11260	-1.490488223169369	0.0241156705169081	69245
887	phage-gRNA-11261	-0.7716449824547832	0.2637027567773288	69250
888	phage-gRNA-11262	0.4721738260080593	0.3086354615343044	69255
889	phage-gRNA-11263	1.1324715268610015	0.0385539440874606	69260
890	phage-gRNA-11264	-1.6370732137429338	0.0063352806994138	69265
891	phage-gRNA-11265	0.1411692033721069	0.7791603260482164	69270
892	phage-gRNA-11266	1.0378973245307648	0.0032057308269232	69875
893	phage-gRNA-11267	0.2716902911439349	0.1763911737560985	69880
894	phage-gRNA-11268	-0.0551019474522004	0.8817494928238556	69885
895	phage-gRNA-11269	0.3903644466013715	0.2654467383197508	69890
896	phage-gRNA-11270	0.3551979255176487	0.3750760019360385	69895
897	phage-gRNA-11271	-1.0851168976764798	0.0327383476207901	69900
898	phage-gRNA-11272	1.168680003638084	0.0816933648875546	69905
899	phage-gRNA-11273	0.5571825848874973	0.0471697170926288	70273
900	phage-gRNA-11274	-1.4543558326345047	0.0048599895214214	70278
901	phage-gRNA-11275	-1.160294428909424	0.0189164311231926	70283
902	phage-gRNA-11276	-0.595688068645658	0.1584329116899647	70288
903	phage-gRNA-11277	1.4858520349795383	0.0835605842743619	70293
904	phage-gRNA-11278	-1.5807399248125094	0.018607399691054	70298
905	phage-gRNA-11279	0.3483098999198377	0.4521282159437979	70303
906	phage-gRNA-11280	-1.1220515156886754	0.2477043741911536	70593
907	phage-gRNA-11281	-0.900780503559103	0.2052105586111612	70598
908	phage-gRNA-11282	0.966754350979571	0.0069340379768294	70603
909	phage-gRNA-11283	-1.846803682333939	0.0006094785737273	70608
910	phage-gRNA-11284	0.942465184133698	0.1232417968141896	70613
911	phage-gRNA-11285	-1.788009589161501	0.0257510698718184	70618
912	phage-gRNA-11286	-0.4990087003110976	0.3430425486674976	70623
913	phage-gRNA-11287	-0.2140987307091416	0.7618215361756151	71888
914	phage-gRNA-11288	-1.1383988467961688	0.0824796681597693	71893
915	phage-gRNA-11289	-1.61623246144487	0.3299935118817764	71898
916	phage-gRNA-11290	-0.913905427618122	0.1683806085981979	71903
917	phage-gRNA-11291	0.3691765985182537	0.5514223796515985	71908
918	phage-gRNA-11292	0.5219241339067677	0.1017847065388322	71913
919	phage-gRNA-11293	1.534377643074744	0.0167197228583501	71918
920	phage-gRNA-11294	-0.1272161229788476	0.7764514224628862	72885
921	phage-gRNA-11295	2.0046886767234455	0.0193232121133178	72890
922	phage-gRNA-11296	1.398173899701607	0.3852409422483022	72895
923	phage-gRNA-11297	-1.724208546572491	0.0086561608216345	72900
924	phage-gRNA-11298	2.2404569929201825	0.0022138163856767	72905
925	phage-gRNA-11299	-2.1589495542752437	0.0152519120326991	72910
926	phage-gRNA-11300	1.5095834596637996	0.0001115570743904	72915
927	phage-gRNA-11301	0.4417019363049889	0.0067177112543633	73298
928	phage-gRNA-11302	1.5373229212375816	0.0248849474370906	73303
929	phage-gRNA-11303	-1.607551784629306	0.4810493504083361	73308
930	phage-gRNA-11304	-3.489657041257581	0.0015285533175057	73313
931	phage-gRNA-11305	1.686153383176264	0.0803487830073223	73318
932	phage-gRNA-11306	-1.1327483544021788	0.1856474698216826	73323
933	phage-gRNA-11307	-0.9222385869914296	0.1038464474972599	73328
934	phage-gRNA-11308	1.0955840183639385	0.0221128151583045	73484
935	phage-gRNA-11309	-2.0159151266211652	0.0552446411989119	73489
936	phage-gRNA-11310	0.2939956151377578	0.3843816825307953	73494
937	phage-gRNA-11311	-2.2610223340067264	0.0016924468266359	73499
938	phage-gRNA-11312	-0.8085801685143365	0.1344138563325572	73504
939	phage-gRNA-11313	-0.8147133076612203	0.0001190578320929	73509
940	phage-gRNA-11314	0.3257670384073365	0.5823902198932589	73514
941	phage-gRNA-11315	-0.7053493007881269	0.3281096823013949	73848
942	phage-gRNA-11316	-1.1658193893886242	0.0092875585642663	73853
943	phage-gRNA-11317	0.1902874539242089	0.8172358351960136	73858
944	phage-gRNA-11318	-1.6195816360643993	0.0975249685620324	73863
945	phage-gRNA-11319	-1.1849106374592588	0.2134497228422107	73868
946	phage-gRNA-11320	-1.946319436401487	0.1177726275871623	73873
947	phage-gRNA-11321	1.5287088346395137	0.0521570041819181	73878
948	phage-gRNA-11322	0.5759964282136659	0.1396495886650517	74380
949	phage-gRNA-11323	-0.0212129695601316	0.9713191631545944	74385
950	phage-gRNA-11324	-0.2112660883147571	0.7367631888208088	74390
951	phage-gRNA-11325	-0.1137195221363057	0.7905067479480807	74395
952	phage-gRNA-11326	0.8478663862064645	0.3313674175392491	74400
953	phage-gRNA-11327	-0.6051084529380241	0.2004592939441665	74405
954	phage-gRNA-11328	-1.098823390622402	0.0744400977641977	74410
955	phage-gRNA-11329	-0.9058011247416036	0.491577746563738	74619
956	phage-gRNA-11330	0.434520899647237	0.1259330486080926	74624
957	phage-gRNA-11331	0.3615162471193637	0.2242596042615534	74629
958	phage-gRNA-11332	1.604293145393734	0.0073334923777687	74634
959	phage-gRNA-11333	2.126787199714034	0.0057836151257584	74639
960	phage-gRNA-11334	1.076318398722898	0.0801641282828038	74644
961	phage-gRNA-11335	1.967552392616202	0.0065123022647542	74649
962	phage-gRNA-11336	0.960315772287636	0.1954954712205286	75344
963	phage-gRNA-11337	1.3397447983304318	0.0037639784162037	75349
964	phage-gRNA-11338	1.2288417675896464	0.3064492038579339	75354
965	phage-gRNA-11339	2.863335466987421	0.0006758472642915	75359
966	phage-gRNA-11340	-3.614093756009526	0.0050280131575046	75364
967	phage-gRNA-11341	3.652490892484908	0.0077282321987576	75369
968	phage-gRNA-11342	-1.7123345975728397	0.0361295532848216	75374
969	phage-gRNA-11343	2.2082457210305653	0.1669099421332327	75924
970	phage-gRNA-11344	2.6452178677980247	0.0020870256961544	75929
971	phage-gRNA-11345	3.568325714341581	3.6746385139702144e-05	75934
972	phage-gRNA-11346	3.131256785258703	8.151968607965837e-05	75939
973	phage-gRNA-11347	3.731496748866766	0.0002664024021402	75944
974	phage-gRNA-11348	3.691543023290208	5.44161249764332e-05	75949
975	phage-gRNA-11349	4.048751027008559	0.0002105076870845	75954
976	phage-gRNA-11350	-0.0447788152703812	0.863043807694075	76855
977	phage-gRNA-11351	-3.737950231343716	0.1702806022930331	76860
978	phage-gRNA-11352	2.0118774066915104	0.0049966845481321	76865
979	phage-gRNA-11353	3.431028781242303	5.88100670548675e-05	76870
980	phage-gRNA-11354	2.6339133166256588	0.0014991531656975	76875
981	phage-gRNA-11355	-0.5572311827124263	0.2260506526862056	76880
982	phage-gRNA-11356	-0.3960323014074953	0.2272096248195461	76885
983	phage-gRNA-11357	0.3178262710209199	0.5028664948769402	77307
984	phage-gRNA-11358	-0.6393150659638955	0.2602669918502914	77312
985	phage-gRNA-11359	1.6808395352199237	0.0207394595620802	77317
986	phage-gRNA-11360	-1.435151363514463	0.0032004722238158	77322
987	phage-gRNA-11361	-2.689440222654605	0.0379049678247838	77327
988	phage-gRNA-11362	-0.4251016969649512	0.4895234575084263	77332
989	phage-gRNA-11363	-1.1538215819035251	0.2667561488497902	77337
990	phage-gRNA-11364	-0.1765516832254533	0.8085454603076588	77385
991	phage-gRNA-11365	1.173785416176102	0.0245377155161697	77380
992	phage-gRNA-11366	2.3715510196699943	0.0042636977929908	77375
993	phage-gRNA-11367	2.1785195389799625	0.000291317571477	77370
994	phage-gRNA-11368	1.7657053914483083	0.0102077601055237	77365
995	phage-gRNA-11369	2.616624509239125	0.0076579596558451	77360
996	phage-gRNA-11370	1.7483825907249295	0.0858425660641098	77355
997	phage-gRNA-11371	0.4097766794954876	0.4273984093709001	77959
998	phage-gRNA-11372	1.9637939564606064	0.0093622716873916	77954
999	phage-gRNA-11373	-0.0019543847003446	0.99756636788291	77949
1000	phage-gRNA-11374	-0.0842447853217927	0.8840217380207	77944
1001	phage-gRNA-11375	0.6534617995511501	0.0834256931393238	77939
1002	phage-gRNA-11376	-1.4274721406944206	0.0063095850503989	77934
1003	phage-gRNA-11377	-0.1824321364432218	0.8430263472851902	77929
1004	phage-gRNA-11378	0.1473630095334067	0.651489771326091	78088
1005	phage-gRNA-11379	1.2908645347391527	0.0808429173551525	78093
1006	phage-gRNA-11380	-1.0959393933247243	0.1278902148197969	78098
1007	phage-gRNA-11381	1.5243444407861837	0.0209701251943198	78103
1008	phage-gRNA-11382	1.4500227889352195	0.0100336120717905	78108
1009	phage-gRNA-11383	-1.0180089412003352	0.145572604198433	78113
1010	phage-gRNA-11384	0.8371604437126244	0.2165725082640369	78118
1011	phage-gRNA-11385	-1.2454620289237075	0.0062264184865871	79207
1012	phage-gRNA-11386	-1.4731249578187149	0.0393491034503127	79212
1013	phage-gRNA-11387	-1.3313487852490244	0.0187044941953005	79217
1014	phage-gRNA-11388	1.8969094550094348	0.0032353221298743	79222
1015	phage-gRNA-11389	-1.1523745308305249	0.0084411129031083	79227
1016	phage-gRNA-11390	-0.4496027172691971	0.0488008613408331	79232
1017	phage-gRNA-11391	0.2533399072325591	0.3637109577553834	79237
1018	phage-gRNA-11392	0.2886658334441818	0.1391324035817477	79721
1019	phage-gRNA-11393	-0.4600091874658491	0.139733770613857	79716
1020	phage-gRNA-11394	0.3934704886170757	0.114357258151413	79711
1021	phage-gRNA-11395	-1.066482205187163	0.0835641824989435	79706
1022	phage-gRNA-11396	-0.2056186100667245	0.6642594586891186	79701
1023	phage-gRNA-11397	-1.0472168904084576	0.0131366281857779	79696
1024	phage-gRNA-11398	0.498011556234494	0.2282317770347648	79691
1025	phage-gRNA-11399	1.3210653843327882	0.0211111878400921	80196
1026	phage-gRNA-11400	1.3613317472119764	0.0091948236504461	80191
1027	phage-gRNA-11401	0.2501827630155366	0.5784191600046549	80186
1028	phage-gRNA-11402	-1.8416583173709749	0.0122283900137982	80181
1029	phage-gRNA-11403	0.3566654378630867	0.381833512195651	80176
1030	phage-gRNA-11404	0.3245693155922504	0.5139380946420838	80171
1031	phage-gRNA-11405	-0.0062313301156686	0.989733014199742	80166
1032	phage-gRNA-11406	0.1405256591080566	0.7473287954911405	80621
1033	phage-gRNA-11407	0.6969881539880355	0.0660424958470788	80616
1034	phage-gRNA-11408	1.8617031838498577	0.0016462274947903	80611
1035	phage-gRNA-11409	0.6342864634102776	0.0292677079559398	80606
1036	phage-gRNA-11410	1.2351207852576378	0.0281414130497161	80601
1037	phage-gRNA-11411	-1.5095694626005145	0.0325190777443699	80596
1038	phage-gRNA-11412	-0.462173202159797	0.7196853638738128	80591
1039	phage-gRNA-11413	0.3226256450850855	0.5740652181067434	80779
1040	phage-gRNA-11414	0.8822883085554274	0.1015913310839608	80774
1041	phage-gRNA-11415	2.4860301125031294	0.000146422472588	80769
1042	phage-gRNA-11416	-0.186584333841535	0.6797053650878775	80764
1043	phage-gRNA-11417	0.5175880303770656	0.3221978522696883	80759
1044	phage-gRNA-11418	1.71240832966157	0.0008442642745527	80754
1045	phage-gRNA-11419	0.5534514899682245	0.0312444238550905	80749
1046	phage-gRNA-11420	1.615532798561505	0.033061670623583	81081
1047	phage-gRNA-11421	3.4351843371645217	0.0144800227180457	81076
1048	phage-gRNA-11422	4.387530668972333	0.0002078383983546	81071
1049	phage-gRNA-11423	2.8376073735697376	0.0006703458242274	81066
1050	phage-gRNA-11424	2.5396887613760133	0.0022036391405365	81061
1051	phage-gRNA-11425	0.848522230523983	0.3000577404183311	81056
1052	phage-gRNA-11426	1.7203666979782242	0.2003098639035302	81051
1053	phage-gRNA-11427	3.5994826692534905	0.0098814559452993	83060
1054	phage-gRNA-11428	0.1254667551241954	0.8039827226072584	83055
1055	phage-gRNA-11429	2.475330605965383	2.7743474900800612e-05	83050
1056	phage-gRNA-11430	1.631330948898393	0.0012630074132471	83045
1057	phage-gRNA-11431	1.7258748678292914	0.0009741658364769	83040
1058	phage-gRNA-11432	2.552315036159087	0.0013213568646285	83035
1059	phage-gRNA-11433	1.8842093067585168	0.0003883108524716	83030
1060	phage-gRNA-11434	3.656840273066471	9.055987419785472e-05	86151
1061	phage-gRNA-11435	4.716851373558643	0.0004860212384749	86146
1062	phage-gRNA-11436	3.331617492742012	0.0002995081543308	86141
1063	phage-gRNA-11437	2.618690419566299	0.0013289924657999	86136
1064	phage-gRNA-11438	-1.451080516743935	0.0158782060892316	86131
1065	phage-gRNA-11439	2.359007537024804	0.0003763198497371	86126
1066	phage-gRNA-11440	0.2070182790738314	0.6979441536712482	86121
1067	phage-gRNA-11441	3.507515596729343	0.0036629123595026	87219
1068	phage-gRNA-11442	2.5904562936700515	0.0007887966559944	87214
1069	phage-gRNA-11443	2.9705580478372986	6.801884152857306e-05	87209
1070	phage-gRNA-11444	2.52363091048741	0.0122127962886661	87204
1071	phage-gRNA-11445	3.3874453829827544	0.0013419150885016	87199
1072	phage-gRNA-11446	3.4505608373879695	0.0015587523510285	87194
1073	phage-gRNA-11447	3.2589288403965653	0.0016384912221532	87189
1074	phage-gRNA-11448	0.6734908942738441	0.1597257781038362	88085
1075	phage-gRNA-11449	1.3572477222575463	0.0171850074912687	88080
1076	phage-gRNA-11450	1.2713260619932851	0.0272873276491592	88075
1077	phage-gRNA-11451	0.179750636351559	0.5006181060400046	88070
1078	phage-gRNA-11452	0.7128064120074559	0.1023097090597126	88065
1079	phage-gRNA-11453	-0.0264752710820085	0.9299174682203168	88060
1080	phage-gRNA-11454	0.7813069219880585	0.0473446180135653	88055
1081	phage-gRNA-11455	-0.0321395677662857	0.94506724328072	89893
1082	phage-gRNA-11456	-0.068089168800873	0.8185871921287097	89888
1083	phage-gRNA-11457	2.175811489920821	0.0014828066317263	89883
1084	phage-gRNA-11458	3.78779167722327	0.0007555196748768	89878
1085	phage-gRNA-11459	2.533087897003418	0.0003634163781235	89873
1086	phage-gRNA-11460	0.8049098740377397	0.0530006543368053	89868
1087	phage-gRNA-11461	0.6401273632741971	0.0109188436963476	89863
1088	phage-gRNA-11462	3.689181394537141	0.0001074973593973	90549
1089	phage-gRNA-11463	3.851340941869329	0.0004458465774484	90544
1090	phage-gRNA-11464	2.920674801261361	0.0014006038492946	90539
1091	phage-gRNA-11465	1.537552865784274	0.051422324751582	90534
1092	phage-gRNA-11466	2.1675377933079845	0.0229843175397441	90529
1093	phage-gRNA-11467	1.577644689074054	0.0022938535094167	90524
1094	phage-gRNA-11468	0.3913628354451986	0.5226541822942924	90519
1095	phage-gRNA-11469	-1.456093580051287	0.0255756380907981	92129
1096	phage-gRNA-11470	0.1769480228057842	0.8211942995786073	92124
1097	phage-gRNA-11471	-1.093338587293451	0.1940698137179253	92119
1098	phage-gRNA-11472	-1.475200982510824	0.0359407949859664	92114
1099	phage-gRNA-11473	-0.8035576234335998	0.3789567130196174	92109
1100	phage-gRNA-11474	-2.0248786028192858	0.007488705110858	92104
1101	phage-gRNA-11475	-2.92165138659561	0.0064786974091006	92099
1102	phage-gRNA-11476	2.3734546238141374	0.0001596911542341	93624
1103	phage-gRNA-11477	3.580033485360913	0.00017580809248	93619
1104	phage-gRNA-11478	3.6142339405200383	0.0010530223474154	93614
1105	phage-gRNA-11479	3.4841515683531505	0.0001986169546022	93609
1106	phage-gRNA-11480	1.9008782348223696	0.0008915383286873	93604
1107	phage-gRNA-11481	0.5910193102221815	0.2211369077338119	93599
1108	phage-gRNA-11482	-1.7204720131426658	0.210215842075488	93594
1109	phage-gRNA-11483	3.7675599493244953	3.146878868849493e-06	94555
1110	phage-gRNA-11484	1.6739723688525832	0.0786238696063852	94550
1111	phage-gRNA-11485	-1.071701508172639	0.1622640122855932	94545
1112	phage-gRNA-11486	-1.337518949500626	0.0259260824009482	94540
1113	phage-gRNA-11487	1.3610616814935323	0.0007583350595776	94535
1114	phage-gRNA-11488	-1.186190283448849	0.032567348122832	94530
1115	phage-gRNA-11489	1.5735301702574696	0.013335102882404	94525
1116	phage-gRNA-11490	0.7815105576191462	0.1563819382615737	95367
1117	phage-gRNA-11491	0.917912928996474	0.172602689266605	95362
1118	phage-gRNA-11492	1.853053600260168	0.0005938182203582	95357
1119	phage-gRNA-11493	3.75813384165569	0.0001360811657449	95352
1120	phage-gRNA-11494	2.558872812973376	9.795556311477416e-05	95347
1121	phage-gRNA-11495	2.883366997415504	0.0002880659763209	95342
1122	phage-gRNA-11496	3.1236074354250314	0.0006019486120119	95337
1123	phage-gRNA-11497	3.274473761091656	0.0003203965305522	96194
1124	phage-gRNA-11498	4.221612780938709	0.0003254605901843	96189
1125	phage-gRNA-11499	3.820647345166066	0.0005276323195364	96184
1126	phage-gRNA-11500	1.6476609773696191	0.0612560724516825	96179
1127	phage-gRNA-11501	2.504713211101661	0.0705729371303886	96174
1128	phage-gRNA-11502	-0.2989107213130459	0.5017006091275753	96169
1129	phage-gRNA-11503	1.2305910944682508	0.0307956812255421	96164
1130	phage-gRNA-11504	-0.7855109743550029	0.0977793150655427	96672
1131	phage-gRNA-11505	-0.1147174179926156	0.8025896447208523	96667
1132	phage-gRNA-11506	1.4330242495919714	0.0049750501691404	96662
1133	phage-gRNA-11507	-0.1743682875882915	0.6623498839488774	96657
1134	phage-gRNA-11508	-2.149047044567269	0.0087605223202112	96652
1135	phage-gRNA-11509	-0.9440162361143786	0.0380225701658486	96647
1136	phage-gRNA-11510	-0.2943070959466893	0.3980125261540147	96642
1137	phage-gRNA-11511	2.0461767373246023	0.0002893674624857	96933
1138	phage-gRNA-11512	2.3188667877382314	0.0288560650721361	96928
1139	phage-gRNA-11513	-1.919271622378678	0.0033267922984222	96923
1140	phage-gRNA-11514	-0.1226299918926416	0.7645012209927055	96918
1141	phage-gRNA-11515	-0.0495775369669813	0.895272894851965	96913
1142	phage-gRNA-11516	-1.1174655487730387	0.14485986818629	96908
1143	phage-gRNA-11517	-2.100274754799627	0.0131670575531246	96903
1144	phage-gRNA-11518	-0.718215921559807	0.1173949335959136	96987
1145	phage-gRNA-11519	-0.2298139023367067	0.4998696212254525	96982
1146	phage-gRNA-11520	-0.4111105343783023	0.2224130233332963	96977
1147	phage-gRNA-11521	-0.6344683276008158	0.0138936342060358	96972
1148	phage-gRNA-11522	0.8919771268468587	0.002716103656141	96967
1149	phage-gRNA-11523	-0.9848565996401076	0.1864302972735071	96962
1150	phage-gRNA-11524	-0.1497781635566345	0.5041773898080356	96957
1151	phage-gRNA-11525	0.9107611499934908	0.0283023400113184	97254
1152	phage-gRNA-11526	-0.7491178951321942	0.1191113454464934	97249
1153	phage-gRNA-11527	1.348287515376023	0.0005658445677974	97244
1154	phage-gRNA-11528	1.313802422805428	0.0015661593686959	97239
1155	phage-gRNA-11529	1.3304744290555366	0.0340448085824297	97234
1156	phage-gRNA-11530	-0.4831114968899679	0.6962050629565579	97229
1157	phage-gRNA-11531	0.2103115226493844	0.5970763232311964	97224
1158	phage-gRNA-11532	3.420920853472548	0.0001850813819434	98536
1159	phage-gRNA-11533	4.148026247248684	0.0008010259788822	98531
1160	phage-gRNA-11534	4.0173644620535285	0.0002257476365536	98526
1161	phage-gRNA-11535	4.161319906938801	3.431965076345461e-06	98521
1162	phage-gRNA-11536	4.267858625021148	0.0171180530037091	98516
1163	phage-gRNA-11537	3.9668593132904686	0.000137880675965	98511
1164	phage-gRNA-11538	3.904669955041156	0.0002255748055094	98506
1165	phage-gRNA-11539	3.1383103509464476	6.0096332707106645e-05	100632
1166	phage-gRNA-11540	3.4373797057947346	0.000716220468095	100627
1167	phage-gRNA-11541	2.41854848258907	0.0025247635148825	100622
1168	phage-gRNA-11542	3.894059464164842	0.0001938926254431	100617
1169	phage-gRNA-11543	3.797057982503991	6.3013737599202155e-06	100612
1170	phage-gRNA-11544	4.0459298405911355	3.701298691347754e-05	100607
1171	phage-gRNA-11545	2.7294964555600454	0.0059606900578443	100602
1172	phage-gRNA-11546	2.1878786821949214	0.0004932536804115	101207
1173	phage-gRNA-11547	1.9684216258687413	0.0010163924591397	101202
1174	phage-gRNA-11548	3.5124721149858686	0.0002046994978938	101197
1175	phage-gRNA-11549	3.355728291729152	7.260657974056896e-06	101192
1176	phage-gRNA-11550	0.7825444426522914	0.0014494378263759	101187
1177	phage-gRNA-11551	1.3353341354476864	0.0216235326961273	101182
1178	phage-gRNA-11552	3.2417416962950782	0.000958221314362	101177
1179	phage-gRNA-11553	0.0858910157962758	0.7187763193890855	102781
1180	phage-gRNA-11554	2.774208841617502	0.0004352038104676	102776
1181	phage-gRNA-11555	2.152846983484188	0.0003145980044772	102771
1182	phage-gRNA-11556	0.6462316151897914	0.4089567474253493	102766
1183	phage-gRNA-11557	0.6552343362029801	0.2121618215442131	102761
1184	phage-gRNA-11558	0.5168885031100321	0.2048709114559176	102756
1185	phage-gRNA-11559	2.5707097638507515	0.0020100091731863	102751
1186	phage-gRNA-11560	-0.0885088332666983	0.732912807996912	103023
1187	phage-gRNA-11561	0.7811803113703494	0.1012436439364459	103018
1188	phage-gRNA-11562	-0.9436353760185908	0.3518397683961387	103013
1189	phage-gRNA-11563	-0.3670992549690164	0.6576846742056393	103008
1190	phage-gRNA-11564	-3.386954223815424	0.0013452082072299	103003
1191	phage-gRNA-11565	0.6552343362029801	0.365681149323654	102998
1192	phage-gRNA-11566	-0.8557373432555462	0.0486993905727978	102993
1193	phage-gRNA-11567	2.272484016674999	0.3087608793503201	103448
1194	phage-gRNA-11568	0.5168885031100321	0.1840263826278993	103443
1195	phage-gRNA-11569	2.055462263563992	0.0059206988260153	103438
1196	phage-gRNA-11570	2.403910329712348	0.0167999665064681	103433
1197	phage-gRNA-11571	1.676430325960282	0.004331377022821	103428
1198	phage-gRNA-11572	-1.5815069871029266	0.0363254759868774	103423
1199	phage-gRNA-11573	-0.2167622416701527	0.3399911282236144	103418
1200	phage-gRNA-11574	-0.9899919408907476	0.0939987143208783	103514
1201	phage-gRNA-11575	-1.0857559507209125	0.06991099826691	103509
1202	phage-gRNA-11576	-1.000447203208801	0.1475773666233277	103504
1203	phage-gRNA-11577	-0.2559766884557544	0.650821414674512	103499
1204	phage-gRNA-11578	2.8416079035157984	0.0006569241372481	103494
1205	phage-gRNA-11579	-0.9237541951857552	0.269906850820487	103489
1206	phage-gRNA-11580	1.29266444380381	0.0051913240407604	103484
1207	phage-gRNA-11581	3.90940014822619	0.0058940145301455	104117
1208	phage-gRNA-11582	4.211644161862956	1.5806133985236006e-05	104112
1209	phage-gRNA-11583	5.096656105713209	0.0020365431712608	104107
1210	phage-gRNA-11584	3.8230225332595142	0.0003384631904131	104102
1211	phage-gRNA-11585	3.735784646684259	5.813284718539328e-05	104097
1212	phage-gRNA-11586	0.1835551697766988	0.2381776036680791	104092
1213	phage-gRNA-11587	3.960669695415897	0.0005123598357772	104087
1214	phage-gRNA-11588	3.4779077754247076	0.0003081065333727	104945
1215	phage-gRNA-11589	3.675163531047003	0.000195327992557	104940
1216	phage-gRNA-11590	4.130815172571783	8.088289859787111e-05	104935
1217	phage-gRNA-11591	3.594455349807852	4.50225838334842e-05	104930
1218	phage-gRNA-11592	3.7404399671417607	0.000186834982416	104925
1219	phage-gRNA-11593	3.7386732526101967	0.0002048141883327	104920
1220	phage-gRNA-11594	-0.6950526596953658	0.2813475396923111	104915
1221	phage-gRNA-11595	-1.124269042366907	0.1643810625369056	107202
1222	phage-gRNA-11596	-1.0329444785972968	0.132903624277293	107207
1223	phage-gRNA-11597	0.8283456137869075	0.1055349400189759	107212
1224	phage-gRNA-11598	2.0388589311893024	7.830275104528848e-05	107217
1225	phage-gRNA-11599	2.571531556360651	0.0020474582847494	107222
1226	phage-gRNA-11600	1.2095937527520888	0.020133183224842	107227
1227	phage-gRNA-11601	-1.137291072805371	0.0216828693968517	107232
1228	phage-gRNA-11602	3.431464054398792	0.0126822123132662	107323
1229	phage-gRNA-11603	2.8214764997212884	0.0047034096232484	107318
1230	phage-gRNA-11604	3.606288295259773	0.0003902375751995	107313
1231	phage-gRNA-11605	3.89807246279751	0.0008398957656646	107308
1232	phage-gRNA-11606	3.038987071694207	6.968317959105987e-05	107303
1233	phage-gRNA-11607	3.04912385284995	8.992643066410477e-05	107298
1234	phage-gRNA-11608	3.491036242085381	0.000155832646981	107293
1235	phage-gRNA-11609	0.2000737779347764	0.6843157551660213	109610
1236	phage-gRNA-11610	0.1908908151853211	0.7265711364312669	109615
1237	phage-gRNA-11611	-1.643527093411912	0.0517379359895514	109620
1238	phage-gRNA-11612	-0.6896949718137785	0.2185706063351965	109625
1239	phage-gRNA-11613	1.6430590441946082	0.1076545897132449	109630
1240	phage-gRNA-11614	0.4758264932965798	0.4456298454423957	109635
1241	phage-gRNA-11615	-0.33745395817307	0.5655228883721954	109640
1242	phage-gRNA-11616	-1.0632871412693696	0.1304639596906364	109898
1243	phage-gRNA-11617	-0.0028112327177289	0.989694155381561	109903
1244	phage-gRNA-11618	-0.274190667633734	0.4769224141356347	109908
1245	phage-gRNA-11619	-3.025394751712979	0.0237727258151803	109913
1246	phage-gRNA-11620	1.1527773186715085	0.0182191013644963	109918
1247	phage-gRNA-11621	-1.500763784948794	0.0153644900371723	109923
1248	phage-gRNA-11622	-1.8993600486282516	0.0323729326872433	109928
1249	phage-gRNA-11623	1.3893498292478768	0.0419224005483648	110055
1250	phage-gRNA-11624	-1.3014435570617406	0.2267555093515662	110060
1251	phage-gRNA-11625	-1.879258326548354	0.2143548976910927	110065
1252	phage-gRNA-11626	-0.7291251062509211	0.3611468206683068	110070
1253	phage-gRNA-11627	-0.4547056402976845	0.0380371404761992	110075
1254	phage-gRNA-11628	-1.3381988632096011	0.0583536799113931	110080
1255	phage-gRNA-11629	0.421761717420783	0.0895461854471056	110085
1256	phage-gRNA-11630	0.4326980752954077	0.5053403394523789	111287
1257	phage-gRNA-11631	-0.1226514596201762	0.7242105052045897	111292
1258	phage-gRNA-11632	-0.98401310309066	0.0787655308521685	111297
1259	phage-gRNA-11633	-2.5968327766440185	0.0803328569328262	111302
1260	phage-gRNA-11634	0.1793305597649954	0.7130141068407332	111307
1261	phage-gRNA-11635	-1.6617202034482952	0.0020892628346013	111312
1262	phage-gRNA-11636	-0.766892870711037	0.5305134292380927	111317
1263	phage-gRNA-11637	0.1926292106520553	0.5202536553347079	111977
1264	phage-gRNA-11638	1.108176587590566	0.0390461624448398	111982
1265	phage-gRNA-11639	1.3420686501747217	0.1458090870671593	111987
1266	phage-gRNA-11640	-0.1021478284693827	0.875037007962526	111992
1267	phage-gRNA-11641	2.0636368151841467	0.00345986295466	111997
1268	phage-gRNA-11642	0.639534170381579	0.2525185590532005	112002
1269	phage-gRNA-11643	1.854212716998724	0.005100031682875	112007
1270	phage-gRNA-11644	-0.0747343016240996	0.8835665389107321	112057
1271	phage-gRNA-11645	-0.2937075421106445	0.2313304309279195	112052
1272	phage-gRNA-11646	0.5127524018538979	0.238157831728021	112047
1273	phage-gRNA-11647	0.6053180314349079	0.3404479338112388	112042
1274	phage-gRNA-11648	0.8101026808338375	0.0132309008592105	112037
1275	phage-gRNA-11649	-1.2065584095671325	0.0937577799389524	112032
1276	phage-gRNA-11650	-1.6204380986809417	0.0925094244457833	112027
1277	phage-gRNA-11651	0.7789343348293883	0.083520701066478	112677
1278	phage-gRNA-11652	-0.5683644786089447	0.3341661681112783	112672
1279	phage-gRNA-11653	0.4986807525515851	0.200722486233298	112667
1280	phage-gRNA-11654	0.0181756076763977	0.9425354503800296	112662
1281	phage-gRNA-11655	1.9299213984981585	0.0292058131153655	112657
1282	phage-gRNA-11656	-1.2127412236398276	0.0223239226380413	112652
1283	phage-gRNA-11657	1.9784431198551409	0.001866592599404	112647
1284	phage-gRNA-11658	-0.3325017845391074	0.4971162555067462	114633
1285	phage-gRNA-11659	2.1787176728449675	0.0004283214586948	114638
1286	phage-gRNA-11660	2.2905901344940376	0.0102672296623581	114643
1287	phage-gRNA-11661	-0.2401694137712378	0.8944602273685747	114648
1288	phage-gRNA-11662	0.1835551697766988	0.2381776036680791	114653
1289	phage-gRNA-11663	2.1352736077793764	0.0105701932491988	114658
1290	phage-gRNA-11664	0.6729436173237279	0.2603453505426987	114663
1291	phage-gRNA-11665	0.9068635035908028	0.3649126376109681	114884
1292	phage-gRNA-11666	1.0199810797936204	0.0327702052483009	114889
1293	phage-gRNA-11667	-0.9079882451940762	0.0983819659743518	114894
1294	phage-gRNA-11668	-0.4053254278827302	0.3577869881970213	114899
1295	phage-gRNA-11669	0.2199161908398021	0.2731325562517813	114904
1296	phage-gRNA-11670	-1.3931388247061156	0.0655652129999217	114909
1297	phage-gRNA-11671	0.3318259401137062	0.2641336708845183	114914
1298	phage-gRNA-11672	-1.537112017252154	0.0316196344703714	115297
1299	phage-gRNA-11673	-0.2756518991755747	0.3870486210425853	115302
1300	phage-gRNA-11674	0.0576643321805855	0.8056873069653325	115307
1301	phage-gRNA-11675	0.5693995145435901	0.3560923738411282	115312
1302	phage-gRNA-11676	0.7662206691700947	0.1476122317927015	115317
1303	phage-gRNA-11677	0.8477655244540655	0.0872168627668233	115322
1304	phage-gRNA-11678	0.9804919035686664	0.0907918713688659	115327
1305	phage-gRNA-11679	1.0714367116170422	0.0023682316652031	115772
1306	phage-gRNA-11680	2.515939049007022	0.0018747169640512	115777
1307	phage-gRNA-11681	2.9230358860621	0.0001998849175842	115782
1308	phage-gRNA-11682	1.6543987176661217	0.0041539709295228	115787
1309	phage-gRNA-11683	1.4966591942103304	0.0153236911900636	115792
1310	phage-gRNA-11684	-1.27883450268181	0.0349236339853963	115797
1311	phage-gRNA-11685	2.0587463574185336	0.0241507902493318	115802
1312	phage-gRNA-11686	2.284534560539907	0.0046189949699374	116398
1313	phage-gRNA-11687	0.6099679303570845	0.3363222321792685	116059
1314	phage-gRNA-11688	2.2757061256225266	0.0038449946255837	116403
1315	phage-gRNA-11689	0.7238869137653371	0.2228180541078672	116064
1316	phage-gRNA-11690	2.4265885593079872	0.0002987510694781	116408
1317	phage-gRNA-11691	0.4865058737573007	0.4674772719357707	116069
1318	phage-gRNA-11692	1.7948687946216435	0.005041300572575	116413
1319	phage-gRNA-11693	-2.383960631680107	0.0287098813534003	116074
1320	phage-gRNA-11694	2.940684526180224	0.0003753256710807	116418
1321	phage-gRNA-11695	-0.7105776314647505	0.2370756872719572	116079
1322	phage-gRNA-11696	3.648882594477544	9.903570045327728e-05	116423
1323	phage-gRNA-11697	-1.4978751195402848	0.0533644043951846	116084
1324	phage-gRNA-11698	-0.6445451155290532	0.365622862399776	116428
1325	phage-gRNA-11699	0.9839166036117012	0.0369128125652765	116089
1326	phage-gRNA-11700	1.1535396457343108	0.0304210651371666	116479
1327	phage-gRNA-11701	1.9481564024047475	0.0002549971043412	116474
1328	phage-gRNA-11702	3.821484170570532	1.0029086992969637e-06	116469
1329	phage-gRNA-11703	1.860137617574716	0.0157440727470671	116464
1330	phage-gRNA-11704	2.85805745022364	6.912249351002184e-05	116459
1331	phage-gRNA-11705	1.0795232674926496	0.180083893606598	116454
1332	phage-gRNA-11706	-0.3022022383932272	0.6241093732812537	116449
1333	phage-gRNA-11707	0.8502218364433656	0.3098718922702005	117228
1334	phage-gRNA-11708	2.4631262770453244	0.0013725146309617	117223
1335	phage-gRNA-11709	2.8471595294945686	0.002053434752018	117218
1336	phage-gRNA-11710	-0.2033682205920003	0.6316659963862603	117213
1337	phage-gRNA-11711	-1.8806359853495331	0.1334393562238275	117208
1338	phage-gRNA-11712	0.3742811657365405	0.0643644517230926	117203
1339	phage-gRNA-11713	0.1235892911979616	0.7655005701757907	117198
1340	phage-gRNA-11714	1.7190997362371985	0.0015105982260236	118348
1341	phage-gRNA-11715	1.4340596987942318	0.0192523460055927	118343
1342	phage-gRNA-11716	1.1299722658325466	0.0501877019219968	118338
1343	phage-gRNA-11717	0.5547852307279401	0.3545122810048796	118333
1344	phage-gRNA-11718	0.2171308132883108	0.6251471554840322	118328
1345	phage-gRNA-11719	-1.4462785388780326	0.0153190887875906	118323
1346	phage-gRNA-11720	1.7118760033504177	0.0321873257507349	118318
1347	phage-gRNA-11721	3.3830060924779524	0.0002647432805525	118878
1348	phage-gRNA-11722	2.6877960885498307	0.0004618406673067	118873
1349	phage-gRNA-11723	-0.0092301465469747	0.9877159497278034	118868
1350	phage-gRNA-11724	-0.8087323615505889	0.0081311512313055	118863
1351	phage-gRNA-11725	0.4781157718235961	0.5537670325094921	118858
1352	phage-gRNA-11726	-0.1033409592165866	0.8189176564278389	118853
1353	phage-gRNA-11727	1.172227839216701	0.0143472728643758	118848
1354	phage-gRNA-11728	4.312948095759327	0.0069404494901011	120659
1355	phage-gRNA-11729	4.168330955750943	0.0010420042402455	120654
1356	phage-gRNA-11730	3.889430376563845	8.945129656334007e-06	120649
1357	phage-gRNA-11731	3.886593280329679	0.0002774640573566	120644
1358	phage-gRNA-11732	3.257033795267533	0.0001241530088327	120639
1359	phage-gRNA-11733	0.9872556335379574	0.0305235134722237	120634
1360	phage-gRNA-11734	2.606192912313261	1.3414585477985696e-06	120629
1361	phage-gRNA-11735	3.4911029560292826	0.000113185982618	121753
1362	phage-gRNA-11736	1.383658658128229	0.0397151405991816	121748
1363	phage-gRNA-11737	1.1417115424154125	0.0317577972997478	121743
1364	phage-gRNA-11738	-1.0172500519776202	0.0337348978495445	121738
1365	phage-gRNA-11739	2.0267879970630203	0.057009262408139	121733
1366	phage-gRNA-11740	0.6352386963809428	0.2294987831234996	121728
1367	phage-gRNA-11741	1.469643583779624	0.0125502776120196	121723
1368	phage-gRNA-11742	-1.2430775740939983	0.0094200323500729	123002
1369	phage-gRNA-11743	-0.6308497523935855	0.2107346263246511	123007
1370	phage-gRNA-11744	-0.1955553646825902	0.7458135969086075	123012
1371	phage-gRNA-11745	-0.5040701595939096	0.1970126828149736	123017
1372	phage-gRNA-11746	2.378542670017084	0.0010187434494756	123022
1373	phage-gRNA-11747	-1.214146850427232	0.0170780745563148	123027
1374	phage-gRNA-11748	-1.0054980144692642	0.0649190110381539	123032
1375	phage-gRNA-11749	0.9229140948228856	0.0814867788322125	123238
1376	phage-gRNA-11750	0.1228656513527628	0.5027886956027017	123243
1377	phage-gRNA-11751	-0.6891257390311146	0.0971113608667962	123248
1378	phage-gRNA-11752	-1.2083567183626982	0.033710830721889	123253
1379	phage-gRNA-11753	0.4308548988338054	0.1673749396484917	123258
1380	phage-gRNA-11754	-0.1497781635566345	0.6867942868715018	123263
1381	phage-gRNA-11755	-0.6180821499203392	0.076153145043937	123268
1382	phage-gRNA-11756	-0.8467876587349398	0.0040972008038678	123420
1383	phage-gRNA-11757	-0.9516714672842244	0.0880877040044	123425
1384	phage-gRNA-11758	0.6429928343921484	0.182276235962692	123430
1385	phage-gRNA-11759	-0.5461862326259205	0.2074395176238163	123435
1386	phage-gRNA-11760	1.0409123638377795	0.011381309854067	123440
1387	phage-gRNA-11761	-1.906360261624141	0.0075422041039511	123445
1388	phage-gRNA-11762	1.700007205150402	0.0010730191163813	123450
1389	phage-gRNA-11763	-1.4370570265579488	0.0064950363564781	125472
1390	phage-gRNA-11764	-1.1594186999908047	0.1633623491723501	125477
1391	phage-gRNA-11765	0.7518465315915144	0.1139777429512799	125482
1392	phage-gRNA-11766	-2.0254874812628914	0.0077154159153631	125487
1393	phage-gRNA-11767	0.7842499788021854	0.0218373515345312	125492
1394	phage-gRNA-11768	-1.248256313207585	0.0792993398914387	125497
1395	phage-gRNA-11769	-1.02936057373197	0.039341098486779	125502
1396	phage-gRNA-11770	-1.31245653369567	0.0178961494181574	125718
1397	phage-gRNA-11771	0.2101793080192594	0.6493348451723449	125723
1398	phage-gRNA-11772	-0.6109855986200996	0.2699538666602433	125728
1399	phage-gRNA-11773	-0.0678874481054556	0.7916194962870193	125733
1400	phage-gRNA-11774	-0.8493528999021503	0.1207093719334513	125738
1401	phage-gRNA-11775	-1.30595802221964	0.0134007432877797	125743
1402	phage-gRNA-11776	-1.0057744459600562	0.0589698926775055	125748
1403	phage-gRNA-11777	2.5658168470945384	0.0003127382155514	127178
1404	phage-gRNA-11778	-1.1743413581205897	0.0082291645380334	127183
1405	phage-gRNA-11779	-0.3945839947134383	0.5076266316424858	127188
1406	phage-gRNA-11780	-1.8203443515735735	0.002932785492973	127193
1407	phage-gRNA-11781	1.2800060906254112	0.0177595521388655	127198
1408	phage-gRNA-11782	-0.7140391348227292	0.0522194752823107	127203
1409	phage-gRNA-11783	-0.7302495222202866	0.1360007646686229	127208
1410	phage-gRNA-11784	-0.1497781635566345	0.5873665232190903	127444
1411	phage-gRNA-11785	1.411921560445567	0.0464012439563068	127449
1412	phage-gRNA-11786	1.213769087082648	0.476098840357002	127454
1413	phage-gRNA-11787	0.8614872341641764	0.0245816928936839	127459
1414	phage-gRNA-11788	1.5743390827223165	0.0125071770493607	127464
1415	phage-gRNA-11789	2.3143276440362857	0.0058381402024559	127469
1416	phage-gRNA-11790	1.442227488284898	0.0470289296277673	127474
1417	phage-gRNA-11791	-0.93437211891553	0.4277456467312196	128280
1418	phage-gRNA-11792	0.3785426700170842	0.5720904127672798	128285
1419	phage-gRNA-11793	2.8690174475910304	0.0003219410842556	128290
1420	phage-gRNA-11794	1.1708658228321922	0.009213718088109	128295
1421	phage-gRNA-11795	0.1294767472931894	0.7594411889579898	128300
1422	phage-gRNA-11796	-1.2394908057640093	0.0094648123399283	128305
1423	phage-gRNA-11797	0.6716411232422228	0.0767338629828486	128310
1424	phage-gRNA-11798	1.003454009658783	0.1344183794725877	128735
1425	phage-gRNA-11799	-1.173080551055712	0.0632107182265991	128740
1426	phage-gRNA-11800	-1.0963165604688825	0.049315844210809	128745
1427	phage-gRNA-11801	-0.6231863450127862	0.2662291345014326	128750
1428	phage-gRNA-11802	1.0816869227381734	0.1059865417569353	128755
1429	phage-gRNA-11803	0.4443349604799813	0.4301689391723038	128760
1430	phage-gRNA-11804	-0.1368433864706973	0.6848823947837871	128765
1431	phage-gRNA-11805	0.7250549937567928	0.204373732436604	128599
1432	phage-gRNA-11806	0.3719488058071659	0.5445156329439923	128604
1433	phage-gRNA-11807	0.6570933197473572	0.1681433436922823	128609
1434	phage-gRNA-11808	-1.223366164054141	0.0338291279636523	128614
1435	phage-gRNA-11809	-3.4307957548484977	0.0834312366379826	128619
1436	phage-gRNA-11810	2.0075738245101435	0.0034183398555125	128624
1437	phage-gRNA-11811	-1.6780700708348972	0.01603804200572	128629
1438	phage-gRNA-11812	-0.8753077407977417	0.4712558026422392	128934
1439	phage-gRNA-11813	0.301836075563398	0.7141063477431027	128939
1440	phage-gRNA-11814	-0.3277279217117061	0.4594796072249604	128944
1441	phage-gRNA-11815	0.2298414375640147	0.7247684472020299	128949
1442	phage-gRNA-11816	0.3709494035668485	0.1859697043877027	128954
1443	phage-gRNA-11817	-0.3073705084717903	0.482579355948197	128959
1444	phage-gRNA-11818	1.8426484776100045	0.0433011827246619	128964
1445	phage-gRNA-11819	-1.4608778030281402	0.012099922013983	129128
1446	phage-gRNA-11820	-0.6794322571775755	0.2785005806829273	129133
1447	phage-gRNA-11821	-1.4379872434152494	0.0226748088460196	129138
1448	phage-gRNA-11822	0.2938260098662502	0.6520370996455531	129143
1449	phage-gRNA-11823	2.001681300080369	0.0010152407280598	129148
1450	phage-gRNA-11824	-1.2492371091970995	0.0121781962334236	129153
1451	phage-gRNA-11825	2.4536104629592956	0.0001512860989761	129158
1452	phage-gRNA-11826	0.4686516361504675	0.413714085879182	129415
1453	phage-gRNA-11827	0.6863910398882732	0.0732562996533623	129420
1454	phage-gRNA-11828	0.0695638240803259	0.9111972266466436	129425
1455	phage-gRNA-11829	-0.2082613177832598	0.7438122199576054	129430
1456	phage-gRNA-11830	1.5136059077912505	0.0169342598132809	129435
1457	phage-gRNA-11831	1.6150786065065728	0.0050973470066118	129440
1458	phage-gRNA-11832	0.8707993250303477	0.1289946822060787	129445
1459	phage-gRNA-11833	-0.4193444783424874	0.4734881278936497	129822
1460	phage-gRNA-11834	-0.9511402827988464	0.1021092767607301	129827
1461	phage-gRNA-11835	0.0980403671178648	0.8490908990115469	129832
1462	phage-gRNA-11836	-1.632890354773484	0.0034489233985871	129837
1463	phage-gRNA-11837	0.5798038954725394	0.2602719692743092	129842
1464	phage-gRNA-11838	-1.731344248936803	0.0028860806818242	129847
1465	phage-gRNA-11839	0.940197288603646	0.0286120871925396	129852
1466	phage-gRNA-11840	0.0905264027633234	0.8026058447773247	130223
1467	phage-gRNA-11841	0.0932473279596717	0.8498144302338025	130228
1468	phage-gRNA-11842	-1.1975491666311744	0.0649145156926786	130233
1469	phage-gRNA-11843	-1.0491750279145682	0.0313087687521432	130238
1470	phage-gRNA-11844	0.3482195985460429	0.2648377757759039	130243
1471	phage-gRNA-11845	-0.1497781635566345	0.6867942868715018	130248
1472	phage-gRNA-11846	-1.4543673830420027	0.013851291915049	130253
1473	phage-gRNA-11847	-0.0687574887373093	0.8389055140488721	130510
1474	phage-gRNA-11848	-1.9650976820272616	0.0131212118972486	130515
1475	phage-gRNA-11849	-0.2109709377571157	0.543547387705607	130520
1476	phage-gRNA-11850	1.0958770344987674	0.2766761428495455	130525
1477	phage-gRNA-11851	-0.0151680747678166	0.9661032097972015	130530
1478	phage-gRNA-11852	-0.468903004280649	0.5324521916772299	130535
1479	phage-gRNA-11853	0.971777002239	0.0088612335125682	130540
1480	phage-gRNA-11854	1.384460591518806	0.015753808035599	131003
1481	phage-gRNA-11855	1.8572324612561983	0.0052869857020355	131008
1482	phage-gRNA-11856	0.886955973166816	0.3439561903679506	131013
1483	phage-gRNA-11857	-0.4318182530149587	0.4815694701467155	131018
1484	phage-gRNA-11858	2.5243444407861837	0.0058888180309881	131023
1485	phage-gRNA-11859	0.4055065596550695	0.2777329591171421	131028
1486	phage-gRNA-11860	-0.2526687695566085	0.314951361786088	131033
1487	phage-gRNA-11861	4.493232407018088	6.10435392135041e-05	131486
1488	phage-gRNA-11862	3.937874060610582	4.8746706601139176e-05	131491
1489	phage-gRNA-11863	4.606032317752996	0.0007061172215494	131496
1490	phage-gRNA-11864	3.959342746319369	0.0001716927741542	131501
1491	phage-gRNA-11865	3.8606539029749385	1.0455016058917046e-05	131506
1492	phage-gRNA-11866	4.261214728701287	0.0001336665612608	131511
1493	phage-gRNA-11867	3.9603321355075103	0.0002366426641684	131516
1494	phage-gRNA-11868	1.4262518844395995	9.8804543770144e-05	131851
1495	phage-gRNA-11869	-1.6128210633559916	0.0104493839558494	131856
1496	phage-gRNA-11870	-0.6838233263133535	0.0478381262145506	131861
1497	phage-gRNA-11871	-1.3645974090170434	0.0762037965482071	131866
1498	phage-gRNA-11872	1.2662601651093846	0.0492203149309545	131871
1499	phage-gRNA-11873	-1.534887235780085	0.0513122834580388	131876
1500	phage-gRNA-11874	-0.3050962738027909	0.6718936560332675	131881
1501	phage-gRNA-11875	-1.2582329390931295	0.0144525585326655	132088
1502	phage-gRNA-11876	-0.8484814453286532	0.4195657093378019	132093
1503	phage-gRNA-11877	-0.9203907542796804	0.1259446117439795	132098
1504	phage-gRNA-11878	-1.1852191308857654	0.0300593495251211	132103
1505	phage-gRNA-11879	1.3452347759287326	0.0122364779588244	132108
1506	phage-gRNA-11880	-1.249739989549938	0.0638421029534171	132113
1507	phage-gRNA-11881	-0.2425733239009121	0.7043925793391429	132118
1508	phage-gRNA-11882	0.3847041420215437	0.2085445085410254	132669
1509	phage-gRNA-11883	0.5244618619433935	0.2027645771567749	132674
1510	phage-gRNA-11884	0.5991357554216808	0.1350052649429098	132679
1511	phage-gRNA-11885	-1.6551646399177853	0.0493064649307027	132684
1512	phage-gRNA-11886	-0.6780989971303533	0.2627487699247942	132689
1513	phage-gRNA-11887	-2.1960054018723727	0.0011134356887743	132694
1514	phage-gRNA-11888	-2.2992449358818416	0.0085177871512292	132699
1515	phage-gRNA-11889	-0.1092677134503129	0.8872292258534135	133004
1516	phage-gRNA-11890	-0.7657750897851164	0.0843371248764183	133009
1517	phage-gRNA-11891	-1.1286429270227865	0.0385900053542806	133014
1518	phage-gRNA-11892	-0.6563547923006322	0.3871965030662712	133019
1519	phage-gRNA-11893	1.222639762909252	0.0150786179156068	133024
1520	phage-gRNA-11894	-0.9101058402073244	0.005100919166828	133029
1521	phage-gRNA-11895	0.6159748190737403	0.0071274567808449	133034
1522	phage-gRNA-11896	-0.2367999873238201	0.7356060250706773	133231
1523	phage-gRNA-11897	2.4488415975166236	0.008830826900077	133236
1524	phage-gRNA-11898	1.3336989689459031	0.0092544059489687	133241
1525	phage-gRNA-11899	-1.164217367759792	0.0083276182814135	133246
1526	phage-gRNA-11900	1.31069820532204	0.0806604773823726	133251
1527	phage-gRNA-11901	-1.318037162021011	0.0042671057374359	133256
1528	phage-gRNA-11902	-0.5988255621475002	0.4840065105498705	133261
1529	phage-gRNA-11903	-0.0413057496684932	0.9393574839902956	133579
1530	phage-gRNA-11904	0.1835551697766988	0.2381776036680791	133584
1531	phage-gRNA-11905	0.7752258926370539	0.0770582508258979	133589
1532	phage-gRNA-11906	-1.2595217871674549	0.0148531584057139	133594
1533	phage-gRNA-11907	-0.0034015869763672	0.9955577869805096	133599
1534	phage-gRNA-11908	0.3440110548087836	0.4859401990320177	133604
1535	phage-gRNA-11909	-0.2230699215321907	0.7384815076076358	133609
1536	phage-gRNA-11910	0.006230437818961	0.9913193236382776	133782
1537	phage-gRNA-11911	0.3261052777028534	0.5504707860969611	133787
1538	phage-gRNA-11912	0.1868130468298202	0.8000039737787359	133792
1539	phage-gRNA-11913	-0.655847328348148	0.2096255122448188	133797
1540	phage-gRNA-11914	1.7540520846218748	0.0268521486691478	133802
1541	phage-gRNA-11915	0.4267840518623457	0.6855836033748979	133807
1542	phage-gRNA-11916	0.2069853005801123	0.2188091525025874	133812
1543	phage-gRNA-11917	1.712752693293785	0.0006092694053218	134002
1544	phage-gRNA-11918	0.126003888145898	0.6963164601197082	134007
1545	phage-gRNA-11919	1.660473350396316	0.0033882179971895	134012
1546	phage-gRNA-11920	-0.350211110567202	0.260899777087183	134017
1547	phage-gRNA-11921	-1.5345867304595948	0.001497291747374	134022
1548	phage-gRNA-11922	-0.2027087514782758	0.1448221957180724	134027
1549	phage-gRNA-11923	-0.3840173525916087	0.3684416237897456	134032
1550	phage-gRNA-11924	-0.1702427596168328	0.8021622538593887	134877
1551	phage-gRNA-11925	0.4285449570468502	0.3841127094414959	134882
1552	phage-gRNA-11926	-1.361931629689953	0.1010163317514013	134887
1553	phage-gRNA-11927	-0.4715381680517909	0.4055821441721605	134892
1554	phage-gRNA-11928	-1.6736150630069595	0.0487394568861451	134897
1555	phage-gRNA-11929	-1.2937410424653342	0.1186916318952449	134902
1556	phage-gRNA-11930	-0.9685972890882144	0.1551009452060911	134907
1557	phage-gRNA-11931	1.1843240254590055	0.0902616231313011	135105
1558	phage-gRNA-11932	0.1835551697766988	0.2381776036680791	135110
1559	phage-gRNA-11933	0.8149486169842198	0.0497570331851158	135115
1560	phage-gRNA-11934	-0.5891000309803417	0.1300916022977321	135120
1561	phage-gRNA-11935	-0.8224318975696626	0.1679288358834328	135125
1562	phage-gRNA-11936	-0.5192600375155255	0.3356453567623382	135130
1563	phage-gRNA-11937	-0.7553183709652469	0.0832973926413927	135135
1564	phage-gRNA-11938	-4.590434477589834	0.0012383964584864	135401
1565	phage-gRNA-11939	-0.3990113685266753	0.3779908456360759	135406
1566	phage-gRNA-11940	0.5071488723912996	0.4643486717162156	135411
1567	phage-gRNA-11941	-1.2611568162988702	0.0114776296000379	135416
1568	phage-gRNA-11942	-1.1974626096163792	0.1528503219509476	135421
1569	phage-gRNA-11943	1.045209336683751	0.1122058202535622	135426
1570	phage-gRNA-11944	1.3952001930787732	0.0059803399973479	135431
1571	phage-gRNA-11945	-1.199250701727624	0.073660260280693	135751
1572	phage-gRNA-11946	-0.6917121574564421	0.1263680063628798	135756
1573	phage-gRNA-11947	1.3115833600933422	0.0265353156039774	135761
1574	phage-gRNA-11948	0.5745859299503628	0.3024847655176673	135766
1575	phage-gRNA-11949	-0.3076003765456825	0.5477911949053733	135771
1576	phage-gRNA-11950	-2.246923901925694	0.1017392048939014	135776
1577	phage-gRNA-11951	0.3900827369788991	0.4416857658780779	135781
1578	phage-gRNA-11952	-0.06762517208545	0.8943114513796552	136245
1579	phage-gRNA-11953	0.47357967834599	0.2524594028300622	136250
1580	phage-gRNA-11954	-1.3922933059993057	0.0702604455804937	136255
1581	phage-gRNA-11955	0.8978744877240471	0.1006454448353102	136260
1582	phage-gRNA-11956	0.5448921217690824	0.134300951517317	136265
1583	phage-gRNA-11957	-0.9430222802414204	0.0173998146585374	136270
1584	phage-gRNA-11958	-0.4174083388900834	0.2717085148026364	136275
1585	phage-gRNA-11959	0.5282213739782229	0.3147427636443327	137434
1586	phage-gRNA-11960	0.2463736979241909	0.8329426169512113	137439
1587	phage-gRNA-11961	1.7012195202239806	0.0002145891162663	137444
1588	phage-gRNA-11962	2.4799588311942453	0.0007753604941901	137449
1589	phage-gRNA-11963	1.0716564554784176	0.1528675358246108	137454
1590	phage-gRNA-11964	0.3785426700170842	0.5429026654998841	137459
1591	phage-gRNA-11965	2.417296672735286	0.00109704134737	137464
1592	phage-gRNA-11966	-1.128896935540686	0.2040769212121845	137921
1593	phage-gRNA-11967	-0.8028975020575189	0.5255167570590161	137926
1594	phage-gRNA-11968	1.4818277575460128	0.2408815967175549	137931
1595	phage-gRNA-11969	2.6127926296265156	0.0077729434158274	137936
1596	phage-gRNA-11970	0.6983286751846355	0.2126894788364864	137941
1597	phage-gRNA-11971	-2.6337371181580145	0.0423694124662816	137946
1598	phage-gRNA-11972	-1.8001357635054027	0.0349464955546664	137951
1599	phage-gRNA-11973	-1.1138131125438695	0.0575119942811319	139689
1600	phage-gRNA-11974	-0.1780744627521387	0.7738617592581823	139694
1601	phage-gRNA-11975	-0.612110263109184	0.1911661617230546	139699
1602	phage-gRNA-11976	1.4453096144207125	0.0430247584695266	139704
1603	phage-gRNA-11977	0.6723565516284697	0.1968702138948108	139709
1604	phage-gRNA-11978	-1.5134647755078223	0.167035579984764	139714
1605	phage-gRNA-11979	0.0007627081251365	0.9987592657748844	139719
1606	phage-gRNA-11980	-3.245919516920137	1.418620339168988e-05	138856
1607	phage-gRNA-11981	-2.269267731637462	0.0063515536778342	138861
1608	phage-gRNA-11982	1.076418097768961	0.0374933612583998	138866
1609	phage-gRNA-11983	0.7086148517221137	0.0950686305338384	138871
1610	phage-gRNA-11984	0.7822882287540809	0.1070448980685105	138876
1611	phage-gRNA-11985	-0.8693391946728942	0.1138665069723137	138881
1612	phage-gRNA-11986	-1.963956037093996	0.0317267303791824	138886
1613	phage-gRNA-11987	0.3346771246259798	0.4224805338714725	139937
1614	phage-gRNA-11988	1.799931834376439	0.009648025154723	139942
1615	phage-gRNA-11989	-0.1207937252608746	0.5426715194495698	139947
1616	phage-gRNA-11990	-1.006133772319669	0.0867532524182157	139952
1617	phage-gRNA-11991	-0.8608387753399459	0.0062059026166003	139957
1618	phage-gRNA-11992	-1.960924652879071	0.0059667603120549	139962
1619	phage-gRNA-11993	-3.7985506497091976	0.0019008660766383	139967
1620	phage-gRNA-11994	-0.8809205709404786	0.273319121058012	140386
1621	phage-gRNA-11995	-1.8607595352505744	0.0465725918485356	140391
1622	phage-gRNA-11996	0.8502218364433655	0.2445635244812835	140396
1623	phage-gRNA-11997	-1.398902590598894	0.0308925772544632	140401
1624	phage-gRNA-11998	1.4270282648408292	0.005362398543973	140406
1625	phage-gRNA-11999	-2.0242791796512094	0.0071947371635368	140411
1626	phage-gRNA-12000	1.2193778892088387	0.0004988115953354	140416
1627	phage-gRNA-12001	-0.6246391524861208	0.2477833386330129	142650
1628	phage-gRNA-12002	-0.9067759094330246	0.2358322119772431	142655
1629	phage-gRNA-12003	-0.6498623806846604	0.3536994981225618	142660
1630	phage-gRNA-12004	0.9101598029655108	0.2348506321855124	142665
1631	phage-gRNA-12005	0.165303556972933	0.6358839120808013	142670
1632	phage-gRNA-12006	1.4751913221282358	0.0259126197893742	142675
1633	phage-gRNA-12007	1.2221245562697518	0.0031869158227978	142680
1634	phage-gRNA-12008	0.3268874027942961	0.3313736883051271	142967
1635	phage-gRNA-12009	-2.1067450333282625	0.4793824262682257	142972
1636	phage-gRNA-12010	-1.404655756912829	0.0294609003966168	142977
1637	phage-gRNA-12011	-0.524564477952496	0.1104112539449981	142982
1638	phage-gRNA-12012	1.2259074152149727	0.0285580365986657	142987
1639	phage-gRNA-12013	-1.8447872632049844	0.0040149763169339	142992
1640	phage-gRNA-12014	-0.2035830451220593	0.916356144491645	142997
1641	phage-gRNA-12015	-0.5347528153566289	0.1868124732449285	143184
1642	phage-gRNA-12016	0.7240512953587888	0.0878867086332297	143189
1643	phage-gRNA-12017	-0.7321396515273358	0.226367863718816	143194
1644	phage-gRNA-12018	0.8595076603286044	0.1284149556120934	143199
1645	phage-gRNA-12019	-0.5769946469652943	0.2731139523968822	143204
1646	phage-gRNA-12020	-1.0743697419650164	0.0390485307870607	143209
1647	phage-gRNA-12021	-1.1091749246750373	0.042548283856108	143214
1648	phage-gRNA-12022	-0.6059851214673291	0.1538678586715124	145082
1649	phage-gRNA-12023	-0.6796321721313573	0.1737449122574921	145087
1650	phage-gRNA-12024	0.5159291613827506	0.1569715734973419	145092
1651	phage-gRNA-12025	-1.2834229340206045	0.0337090840193274	145097
1652	phage-gRNA-12026	0.924768825621268	0.0623918677526727	145102
1653	phage-gRNA-12027	-1.0328091096035912	0.0504477740432047	145107
1654	phage-gRNA-12028	-1.632732637040733	0.0338960691394849	145112
1655	phage-gRNA-12029	-0.5701111956383117	0.2692215308532572	144401
1656	phage-gRNA-12030	-1.0114323304636867	0.1571599265734354	144406
1657	phage-gRNA-12031	-1.0270383125502276	0.0351192976948985	144411
1658	phage-gRNA-12032	1.101270383963538	0.0830873194965919	144416
1659	phage-gRNA-12033	-0.962845712052776	0.0705091779870071	144421
1660	phage-gRNA-12034	-1.1855860245503766	0.0267333903397679	144426
1661	phage-gRNA-12035	0.785718069326926	0.1927545694128764	144431
1662	phage-gRNA-12036	-1.9960134227962432	0.0045206829233514	145660
1663	phage-gRNA-12037	0.0084993800975145	0.9837285006116188	145665
1664	phage-gRNA-12038	0.7156680423288421	0.0671804946630557	145670
1665	phage-gRNA-12039	0.5373771939652127	0.4946379154680761	145675
1666	phage-gRNA-12040	1.9051908120019283	0.0237497547562411	145680
1667	phage-gRNA-12041	-1.7451687538473155	0.0638908577389629	145685
1668	phage-gRNA-12042	-0.7840512330991464	0.0288941724814973	145690
1669	phage-gRNA-12043	1.0417535732723755	0.0779030849918306	145974
1670	phage-gRNA-12044	-0.0243579001399553	0.8844289287659253	145979
1671	phage-gRNA-12045	0.6175315614379014	0.1615587236072474	145984
1672	phage-gRNA-12046	-1.9696140820952692	0.010551454798311	145989
1673	phage-gRNA-12047	-1.7397539893344938	0.0158149715896029	145994
1674	phage-gRNA-12048	-1.222053732458846	0.006713448997057	145999
1675	phage-gRNA-12049	0.1103861596790753	0.8571260965822215	146004
1676	phage-gRNA-12050	1.111090916549016	0.0969156195206363	146499
1677	phage-gRNA-12051	0.6839290672992027	0.0331221276860301	146504
1678	phage-gRNA-12052	0.5167011644450357	0.2570257583038249	146509
1679	phage-gRNA-12053	-1.3978079662903848	0.0096517539765773	146514
1680	phage-gRNA-12054	-1.993049098482328	0.0049548066819111	146519
1681	phage-gRNA-12055	-1.3053211928733308	0.0693906711988424	146524
1682	phage-gRNA-12056	1.012969868773386	0.0209032072385845	146529
1683	phage-gRNA-12057	-0.0787798913582487	0.7894156816291116	146772
1684	phage-gRNA-12058	-1.713678865657205	0.0004965742086483	146777
1685	phage-gRNA-12059	-0.2493370634957162	0.4991043139021243	146782
1686	phage-gRNA-12060	-0.302943720661793	0.588087490077337	146787
1687	phage-gRNA-12061	0.1996484213861654	0.6801165490843601	146792
1688	phage-gRNA-12062	-0.7960757314753492	0.2865708968026358	146797
1689	phage-gRNA-12063	1.3751914484624432	0.0527692015601348	146802
1690	phage-gRNA-12064	3.676397123470215	0.0001218659285162	147823
1691	phage-gRNA-12065	3.684483823249033	0.000370312569222	147828
1692	phage-gRNA-12066	2.251941131083396	0.0004708302091068	147833
1693	phage-gRNA-12067	3.704400961721261	6.222996272908486e-05	147838
1694	phage-gRNA-12068	3.1424753779338026	0.0023705843033686	147843
1695	phage-gRNA-12069	3.6945569041086905	0.0117751820592407	147848
1696	phage-gRNA-12070	0.6843886166197599	0.5337922263553947	147853
1697	phage-gRNA-12071	-1.2237238602515623	0.1151476154070847	148511
1698	phage-gRNA-12072	-0.8067293816701292	0.206893806464622	148516
1699	phage-gRNA-12073	-0.8430903289238246	0.415697931349577	148521
1700	phage-gRNA-12074	-0.7829485186376082	0.3310558116520497	148526
1701	phage-gRNA-12075	-0.5000292637115127	0.3700636190838882	148531
1702	phage-gRNA-12076	-1.72239636232136	0.0029017156853794	148536
1703	phage-gRNA-12077	0.1991258815242892	0.7580419968356633	148541
1704	phage-gRNA-12078	0.7118760033504176	0.2481453018108263	149166
1705	phage-gRNA-12079	1.0343030333753036	0.0564940028236208	149171
1706	phage-gRNA-12080	0.8502218364433651	0.0218471380362348	149176
1707	phage-gRNA-12081	1.6447026644767213	0.0036625980287283	149181
1708	phage-gRNA-12082	1.6389959078586376	0.1318572198506634	149186
1709	phage-gRNA-12083	-1.011838730589245	0.0447750744422437	149191
1710	phage-gRNA-12084	-1.42028615415305	0.0253748906934257	149196
1711	phage-gRNA-12085	1.0911646299689008	0.0135073605577452	149501
1712	phage-gRNA-12086	1.8433883524103525	0.0123456410316167	149506
1713	phage-gRNA-12087	-0.65245029706579	0.3079623685165854	149511
1714	phage-gRNA-12088	0.4183476777957819	0.4177779963453097	149516
1715	phage-gRNA-12089	-0.3488901861137388	0.4887559216928154	149521
1716	phage-gRNA-12090	-0.5075392288344833	0.0284012817423471	149526
1717	phage-gRNA-12091	0.5550005950750444	0.3222526580100559	149531
1718	phage-gRNA-12092	0.7597724087741481	0.1213478905134165	149748
1719	phage-gRNA-12093	-0.9183258339899254	0.0736085713491148	149753
1720	phage-gRNA-12094	0.3382718922899744	0.8179539085755432	149758
1721	phage-gRNA-12095	-1.6265956807784785	0.0935386291856173	149763
1722	phage-gRNA-12096	1.5750121386012006	0.0126426497295828	149768
1723	phage-gRNA-12097	0.3785426700170838	0.5281962843349491	149773
1724	phage-gRNA-12098	-0.1185923249180405	0.7582059429720083	149778
1725	phage-gRNA-12099	1.2753250209409268	0.0351817255204687	150674
1726	phage-gRNA-12100	-0.2554121927451103	0.5772098713746339	150679
1727	phage-gRNA-12101	1.782133782706956	0.0033746921794542	150684
1728	phage-gRNA-12102	0.4783965530126322	0.1426418891227682	150689
1729	phage-gRNA-12103	1.29076304588398	0.01433997972746	150694
1730	phage-gRNA-12104	1.2625404302265146	0.0004570774804275	150699
1731	phage-gRNA-12105	1.2437459183239723	0.3467815852033887	150704
1732	phage-gRNA-12106	-1.05266198333333	0.0252490049488554	150809
1733	phage-gRNA-12107	4.094635502128189	0.0003005165293967	150804
1734	phage-gRNA-12108	3.829379140483573	0.0117267801796478	150799
1735	phage-gRNA-12109	2.593404951031665	0.0154397514213767	150794
1736	phage-gRNA-12110	3.3087014120138014	0.0028032113503693	150789
1737	phage-gRNA-12111	3.7516848576850546	0.0004407101751362	150784
1738	phage-gRNA-12112	3.1795283535790695	0.0033795674981782	150779
1739	phage-gRNA-12113	-1.4386031959062962	0.0057660938058001	154687
1740	phage-gRNA-12114	3.1400220377500054	8.20881244367672e-05	154682
1741	phage-gRNA-12115	3.613619396897585	1.925073127842284e-05	154677
1742	phage-gRNA-12116	3.1104164755181247	0.004025294315654	154672
1743	phage-gRNA-12117	3.2999527534869206	0.0011817646088294	154667
1744	phage-gRNA-12118	1.1494210240844047	0.0242861916338103	154662
1745	phage-gRNA-12119	2.9481930760159543	0.0010584491612749	154657
1746	phage-gRNA-12120	3.316566908086525	0.0001384372121504	155868
1747	phage-gRNA-12121	3.219318416099872	1.3548135455035578e-05	155863
1748	phage-gRNA-12122	3.74857866907333	0.0012603826451014	155858
1749	phage-gRNA-12123	4.094984117390628	0.0012060825183472	155853
1750	phage-gRNA-12124	2.7803696807169147	0.0027932586204103	155848
1751	phage-gRNA-12125	1.4170415247560253	0.4205697135548868	155843
1752	phage-gRNA-12126	0.573221420052581	0.2461734884586847	155838
1753	phage-gRNA-12127	2.329183282271525	0.0035386145876976	156542
1754	phage-gRNA-12128	2.111599106922875	0.0009321407732736	156537
1755	phage-gRNA-12129	3.7333464395445337	0.000127170762275	156532
1756	phage-gRNA-12130	-3.786453136226498	0.012607443193494	156527
1757	phage-gRNA-12131	1.533292214995442	0.0105059543831363	156522
1758	phage-gRNA-12132	-0.3131648089484067	0.4616267279768552	156517
1759	phage-gRNA-12133	3.0888310054553982	0.0001995998378567	156512
1760	phage-gRNA-12134	0.5818355654709549	0.1991289812013937	159649
1761	phage-gRNA-12135	0.3433782937346462	0.735045332142364	159644
1762	phage-gRNA-12136	0.8828197744260197	0.1119844018740692	159639
1763	phage-gRNA-12137	1.1736753396300743	0.0030831260133721	159634
1764	phage-gRNA-12138	-2.191395057975388	0.0070074043046317	159629
1765	phage-gRNA-12139	0.7118760033504178	0.3968601579584951	159624
1766	phage-gRNA-12140	1.5235502060363135	0.0138067339683579	159619
1767	phage-gRNA-12141	0.7358085578851071	0.0997220843367729	160221
1768	phage-gRNA-12142	3.1816729820629845	0.0117238639206136	160216
1769	phage-gRNA-12143	2.5567084812631404	0.003399520420253	160211
1770	phage-gRNA-12144	1.7279860877602184	0.0092288629878627	160206
1771	phage-gRNA-12145	1.584567279173784	0.0009158600463015	160201
1772	phage-gRNA-12146	0.1337578764471946	0.8048753153633227	160196
1773	phage-gRNA-12147	-1.1435793201853286	0.03846188570603	160191
1774	phage-gRNA-12148	-0.6728483720052143	0.1323942836930225	161120
1775	phage-gRNA-12149	-0.2438395167279547	0.2513220502809086	161125
1776	phage-gRNA-12150	-0.041687485104747	0.9265995256455888	161130
1777	phage-gRNA-12151	1.0152621064978933	0.0324878335588798	161135
1778	phage-gRNA-12152	0.0436335918649491	0.939059156302654	161140
1779	phage-gRNA-12153	-0.7869293994858383	0.0904624377641171	161145
1780	phage-gRNA-12154	-1.5842948077235246	0.0337349480030937	161150
1781	phage-gRNA-12155	-0.9810998201028044	0.069705380701558	161285
1782	phage-gRNA-12156	-1.7758363402488475	0.0009578797149241	161290
1783	phage-gRNA-12157	-1.3498850494805026	0.0340130390482799	161295
1784	phage-gRNA-12158	0.7783027334475205	0.0426879800427018	161300
1785	phage-gRNA-12159	1.318215283211478	0.0086786666949751	161305
1786	phage-gRNA-12160	-0.1926632045121001	0.4734748782207342	161310
1787	phage-gRNA-12161	1.1385786430813296	0.2438578952952815	161315
1788	phage-gRNA-12162	0.2339684913112728	0.6920080981278454	161560
1789	phage-gRNA-12163	-0.1410384586339959	0.6709044342588938	161565
1790	phage-gRNA-12164	-1.1746311066754342	0.2243016276417732	161570
1791	phage-gRNA-12165	0.0763636678633181	0.9317931791723328	161575
1792	phage-gRNA-12166	1.9219502845125953	0.0011797054201355	161580
1793	phage-gRNA-12167	-1.3209766176265765	0.0153922133433772	161585
1794	phage-gRNA-12168	-1.1301390167395156	0.0030977219851971	161590
1795	phage-gRNA-12169	0.2009375321719749	0.6684389994102142	161775
1796	phage-gRNA-12170	-0.8745947673518343	0.0271142237858497	161780
1797	phage-gRNA-12171	-1.0961754262527297	0.0090770048708916	161785
1798	phage-gRNA-12172	-0.4104120696241654	0.5412897278582653	161790
1799	phage-gRNA-12173	1.206480327973962	0.0009958808802108	161795
1800	phage-gRNA-12174	-0.870521372778518	0.0054298299953868	161800
1801	phage-gRNA-12175	-2.276824481642897	0.0033252115520973	161805
1802	phage-gRNA-12176	-1.2378499683167836	0.0701794036524366	162142
1803	phage-gRNA-12177	-1.5793878009253597	0.0034261031199048	162147
1804	phage-gRNA-12178	-1.74813820537722	0.0930452885548091	162152
1805	phage-gRNA-12179	-1.5395578248827704	0.0381518967282765	162157
1806	phage-gRNA-12180	-0.5096005064093738	0.1368744520425764	162162
1807	phage-gRNA-12181	-2.3793529239272675	0.0525340015231931	162167
1808	phage-gRNA-12182	0.7849431908722956	0.0061124784264118	162172
1809	phage-gRNA-12183	-0.469314286490991	0.1817070347668628	162600
1810	phage-gRNA-12184	0.0252865651006581	0.9713466317118676	162605
1811	phage-gRNA-12185	-1.1643258241450425	0.0012794253838809	162610
1812	phage-gRNA-12186	-0.244551120301202	0.51824615504335	162615
1813	phage-gRNA-12187	2.010830381790725	0.0001038108362768	162620
1814	phage-gRNA-12188	-1.0095204331464378	0.1020986803783544	162625
1815	phage-gRNA-12189	0.010834159825196	0.9692461203302742	162630
1816	phage-gRNA-12190	-1.1769239870618875	0.0296310974668643	162803
1817	phage-gRNA-12191	-1.0410198768390089	0.0392024946452277	162808
1818	phage-gRNA-12192	-2.637429343101525	0.0029369638439367	162813
1819	phage-gRNA-12193	-1.2573773273166378	0.0302087930781471	162818
1820	phage-gRNA-12194	0.0031303019580753	0.9958654803465354	162823
1821	phage-gRNA-12195	-1.2439472145783912	0.0372595589966789	162828
1822	phage-gRNA-12196	-1.3875323764060814	0.0212152557455507	162833
1823	phage-gRNA-12197	1.1657203245028267	0.035381062912329	163572
1824	phage-gRNA-12198	-1.871956228987947	0.0506048778198808	163577
1825	phage-gRNA-12199	0.0222022740094483	0.9700103345036764	163582
1826	phage-gRNA-12200	-0.6402769106741951	0.2019401199380777	163587
1827	phage-gRNA-12201	1.6006596125376875	0.0083888033933381	163592
1828	phage-gRNA-12202	-2.811799713699139	0.011196934669263	163597
1829	phage-gRNA-12203	-1.248195806886436	0.1705084033956037	163602
1830	phage-gRNA-12204	-0.4570037587873079	0.3280287589799935	163849
1831	phage-gRNA-12205	-0.6768724690839667	0.1848697033852522	163854
1832	phage-gRNA-12206	-0.1336607494295577	0.7350260771692408	163859
1833	phage-gRNA-12207	-0.6038880930821273	0.1600705515956745	163864
1834	phage-gRNA-12208	1.390776038029024	0.0035299132488767	163869
1835	phage-gRNA-12209	-1.163358203694063	0.0200096327812396	163874
1836	phage-gRNA-12210	-0.0483558117785571	0.897296837083697	163879
1837	phage-gRNA-12211	1.4200275141069258	0.1450943942123383	165174
1838	phage-gRNA-12212	1.984281408362854	0.0037836848273466	165179
1839	phage-gRNA-12213	3.062223243062068	0.001559771654825	165184
1840	phage-gRNA-12214	-0.3125827571029441	0.8927327942341714	165189
1841	phage-gRNA-12215	1.2289995818528925	0.0134453356752373	165194
1842	phage-gRNA-12216	-1.1678192066905255	0.3447090571422091	165199
1843	phage-gRNA-12217	3.134736352489218	4.297298610092331e-05	165204
1844	phage-gRNA-12218	-0.8929594091737417	0.1520994747638188	165319
1845	phage-gRNA-12219	1.1109336913102228	0.0179811074613698	165324
1846	phage-gRNA-12220	0.7537196307117041	0.2402098564060621	165329
1847	phage-gRNA-12221	-0.8802097282489685	0.2336938798492915	165334
1848	phage-gRNA-12222	0.2465193384710726	0.5603808495344376	165339
1849	phage-gRNA-12223	-1.6191092891089662	0.0277321373932378	165344
1850	phage-gRNA-12224	0.6810107542016081	0.2709933058469758	165349
1851	phage-gRNA-12225	1.03451601301911	0.0398951729731898	165467
1852	phage-gRNA-12226	-0.7150357680850128	0.347621595252343	165472
1853	phage-gRNA-12227	-0.8086455053393511	0.2115712914087	165477
1854	phage-gRNA-12228	-1.1173317795362403	0.0188701790321197	165482
1855	phage-gRNA-12229	1.2880298766821452	0.0015462895315563	165487
1856	phage-gRNA-12230	-1.31461757253273	0.0036613672151192	165492
1857	phage-gRNA-12231	-0.8832753575709749	0.0811117260894898	165497
1858	phage-gRNA-12232	1.7148273241425709	0.0001375766647817	165555
1859	phage-gRNA-12233	-0.6331989597712516	0.2931661422154915	165560
1860	phage-gRNA-12234	-0.0711040199853621	0.8171447747418403	165565
1861	phage-gRNA-12235	0.8722317932217644	0.0385144660806995	165570
1862	phage-gRNA-12236	2.0879109452663123	0.0562932168112719	165575
1863	phage-gRNA-12237	-2.462219896158286	0.0006886799652327	165580
1864	phage-gRNA-12238	1.250112618055487	0.0905206646415831	165585
1865	phage-gRNA-12239	0.8264597708611184	0.0697443409987634	166010
1866	phage-gRNA-12240	0.0130749493577081	0.9779737608043864	166015
1867	phage-gRNA-12241	-3.223541202460961	0.0217379712652027	166020
1868	phage-gRNA-12242	-0.4877709159710853	0.3968096208181371	166025
1869	phage-gRNA-12243	1.216502470903642	0.1342648346788779	166030
1870	phage-gRNA-12244	-1.289396989580793	0.1174820071966678	166035
1871	phage-gRNA-12245	0.9459427286855948	0.0982009674697496	166040
1872	phage-gRNA-12246	-0.0157457146298488	0.972526533188984	166286
1873	phage-gRNA-12247	0.3757852178120622	0.5433529861227053	166291
1874	phage-gRNA-12248	-1.060435309867094	0.5203752175916203	166296
1875	phage-gRNA-12249	0.267212632569751	0.5747362630239099	166301
1876	phage-gRNA-12250	0.4292103678321008	0.6831341398081485	166306
1877	phage-gRNA-12251	-0.728791292697195	0.0984322601281146	166311
1878	phage-gRNA-12252	0.5778431888266357	0.5110261856264118	166316
1879	phage-gRNA-12253	1.184091587397251	0.3560183425726752	166405
1880	phage-gRNA-12254	0.2683687616780386	0.3172101147477109	166410
1881	phage-gRNA-12255	-0.1997279106284303	0.7397854495931164	166415
1882	phage-gRNA-12256	-1.1539767102495293	0.0464267708028554	166420
1883	phage-gRNA-12257	1.5139450374706993	0.0080017845996903	166425
1884	phage-gRNA-12258	-1.2410919931777522	0.004086645420806	166430
1885	phage-gRNA-12259	-0.8408850899233288	0.0469298598141424	166435
1886	phage-gRNA-12260	3.1050766601039257	0.0031500813782244	166524
1887	phage-gRNA-12261	1.572043620860569	0.0051924893477759	166529
1888	phage-gRNA-12262	1.126993859943671	0.0102048599320313	166534
1889	phage-gRNA-12263	1.045209336683751	0.3548941756197106	166539
1890	phage-gRNA-12264	-0.473304405673848	0.5926901292273734	166544
1891	phage-gRNA-12265	1.9146929545649256	0.1256595146512	166549
1892	phage-gRNA-12266	0.281614727848772	0.7003505876311278	166554
1893	phage-gRNA-12267	-0.8131865448650965	0.0938778107311773	166598
1894	phage-gRNA-12268	-1.894677929043506	0.0024910005849587	166603
1895	phage-gRNA-12269	-0.5374537075868145	0.2453079484284278	166608
1896	phage-gRNA-12270	-1.2560310611393302	0.0735688730024845	166613
1897	phage-gRNA-12271	-1.4133047158504155	0.0154554554171094	166618
1898	phage-gRNA-12272	-0.825769023098195	0.1182852237556225	166623
1899	phage-gRNA-12273	1.511753904021622	0.0516129291366383	166628
1900	phage-gRNA-12274	-1.914386290055354	0.0707133244716611	166734
1901	phage-gRNA-12275	-2.426254276078714	0.0128680013118977	166739
1902	phage-gRNA-12276	-2.1647763224907655	0.0080763656622811	166744
1903	phage-gRNA-12277	-0.5694154659509788	0.2395102098634	166749
1904	phage-gRNA-12278	-0.2346815745522	0.7797876359621452	166754
1905	phage-gRNA-12279	0.5349129819847122	0.2670311096207339	166759
1906	phage-gRNA-12280	-0.1685942472748595	0.6698588441164233	166764
1907	phage-gRNA-12281	-0.5373710782800911	0.288929692981326	166883
1908	phage-gRNA-12282	1.419889080324871	0.0179728658418401	166888
1909	phage-gRNA-12283	-0.2901955955751051	0.193818575374752	166893
1910	phage-gRNA-12284	-0.371628902455478	0.5814435908592326	166898
1911	phage-gRNA-12285	1.6843886166197592	0.024765991399607	166903
1912	phage-gRNA-12286	-1.1184033089269436	0.0456775009166931	166908
1913	phage-gRNA-12287	1.0511100039282368	0.0578806008934125	166913
1914	phage-gRNA-12288	1.3758025010820945	0.002972329079777	166966
1915	phage-gRNA-12289	0.0600806524904754	0.8674962505533172	166971
1916	phage-gRNA-12290	1.847055540231116	0.0133095669705103	166976
1917	phage-gRNA-12291	-0.1272813376064387	0.6803010658042914	166981
1918	phage-gRNA-12292	2.3144866449790342	0.0009037916641342	166986
1919	phage-gRNA-12293	-1.6366570221326493	0.0094087569335949	166991
1920	phage-gRNA-12294	0.7974149125092834	0.0994780385874093	166996
1921	phage-gRNA-12295	0.9035133861698738	0.0112962259180755	167630
1922	phage-gRNA-12296	-1.4632690374350703	0.0282412502187871	167635
1923	phage-gRNA-12297	1.6456965986615326	0.0243734148060805	167640
1924	phage-gRNA-12298	-1.5093584335446024	0.0367766546410912	167645
1925	phage-gRNA-12299	-0.4809953898072144	0.3013195353022744	167650
1926	phage-gRNA-12300	-0.8518267589587815	0.1195398605652174	167655
1927	phage-gRNA-12301	1.1291872248171189	0.0232080915007206	167660
1928	phage-gRNA-12302	-1.324570612194328	0.0117885177383549	167907
1929	phage-gRNA-12303	-2.2755905053725485	0.0007834009971279	167912
1930	phage-gRNA-12304	-1.421849556485555	0.0060431673178606	167917
1931	phage-gRNA-12305	-1.5963380683176025	0.1112302614599153	167922
1932	phage-gRNA-12306	1.4396251284971366	0.0083450116686634	167927
1933	phage-gRNA-12307	1.1782493752209513	0.0315455004357618	167932
1934	phage-gRNA-12308	-0.5698444302842457	0.7316178644626202	167937
1935	phage-gRNA-12309	-0.5983807568039813	0.0898750867625909	168873
