# Supplementary material for: CRISPRi-ART enables functional genomics of diverse bacteriophages using RNA-binding dCas13d
Source: Nat Microbiol. 2025 Feb 26;10(3):694–709. doi: 10.1038/s41564-025-01935-7 (PMC11879866; doi:10.1038/s41564-025-01935-7)
Supplement: Supplementary file 17 — Statistical data for supplementary figures where appropriate, compressed into a zip file and organized by supplementary figure number. [file 41564_2025_1935_MOESM17_ESM.zip › Source Data for Supplementary Figures/SuppFig36/SuppFig36.xlsx]

## Sheet: SuppFig36a
Control	1000000000000	1000000000000	500000000000
00001_gRNA4	500000	500000	500000
00001_gRNA5	5000000	5000000	5000000
00007_gRNA1	5000000	5000000	5000000
00007_gRNA3	5000000	5000000	5000000
00008_gRNA1	50000000	50000000	100000000
00008_gRNA2	50000000	50000000	50000000
00009_gRNA5	5000000	5000000	5000000
00009_gRNA7	5000000	5000000	5000000
00010_gRNA1	500000000000	300000000000	300000000000
00010_gRNA3	300000000000	300000000000	350000000000
00011_gRNA4	5000000	5000000	5000000
00011_gRNA6	5000000	5000000	5000000
00019_gRNA3	5000000	5000000	5000000
00019_gRNA4	150000000	150000000	350000000
00020_gRNA1	500000	500000	5000000
00020_gRNA4	500000	500000	5000000
00023_gRNA2	500000	500000	5000000
00023_gRNA3	500000	500000	5000000
00024_gRNA2	500000000	1000000000	1500000000
00024_gRNA7	350000000000	250000000000	400000000000
00025_gRNA1	5000000	5000000	5000000
00025_gRNA6	5000000	5000000	5000000
00038_gRNA6	500000	500000	500000
00038_gRNA7	500000	500000	5000000
00040_gRNA6	5000000	5000000	50000000
00040_gRNA7	10000000	5000000	5000000
00041_gRNA3	200000000000	150000000000	450000000000
00041_gRNA5	500000000000	300000000000	500000000000
00092_gRNA5	25000000000	25000000000	50000000000
00092_gRNA7	500000	500000	500000

## Sheet: SuppFig36b
Neg Con	10000000000	10000000000	5000000000
T4_54	500000000	500000000	500000000
T4_45	20000000	35000000	25000000
T4_55	500000	500000	500000
T4_32	500000	500000	500000
T4_42	5000000000	3500000000	10000000000
T4_23_mcp	500000	500000	500000
T4_43	500000000	500000000	500000000
T4_1	5000000	5000000	5000000
T4_16	5000000	5000000	5000000
uvsY.-2	5000000000	5000000000	5000000000

## Sheet: SuppFig36c
Neg Con	20000000000	20000000000	10000000000
agp027	5000000000	5000000000	5000000000
agp024	500000	500000	500000
agp137	15000000000	20000000000	5000000000
agp010	25000000000	30000000000	30000000000
agp038	30000000000	10000000000	15000000000
agp054	500000	500000	5000000
agp022	5000000	5000000	5000000
agp001	10000000000	30000000000	15000000000
agp089	2000000000	4000000000	500000000

## Sheet: Plaque Size 36a
NT Control			PTXU04_00001_gRNA4			PTXU04_00001_gRNA5			PTXU04_00003_gRNA1			PTXU04_00003_gRNA6			PTXU04_00007_gRNA1			PTXU04_00007_gRNA3			PTXU04_00008_gRNA1			PTXU04_00008_gRNA2			PTXU04_00009_gRNA5			PTXU04_00009_gRNA7			PTXU04_00010_gRNA1			PTXU04_00010_gRNA3			PTXU04_00011_gRNA4			PTXU04_00011_gRNA6			PTXU04_00016_gRNA1			PTXU04_00016_gRNA3
1457	1396	2472	1	1	1	1	1	1	716	540	616	1201	749	616	316	32	32	1	1	1	97	1	52	69	80	80	1	1	1	1	1	1	716	540	749	52	69	208	1	1	1	1	1	1	208	177	97	156	137
1741	1124	1597							716	749	316	1020	716	665	137	52	9				97	9	137	112	97	97							616	349	616	37	32	97							177	137	137	208	156
1313	1313	1313							577	665	540	1201	616	616	156	69	1				1	4	9	69	97								489	489	812	37	69	32							225	156	225	208	112
	1201								448	384					32	52	4				1	52	4	97	97								489	540		32	52	97							256	156	293	208	137
									716	349					80	97	69				177	4	1	69	97									293		9	21	69							177	208	208		156
										448					112		4				4	12	4	97	80											69	52	80							208	156			177
										577					156		4				4	4	1	80												52	112	97								137			137
															52		4				4	12		97												32	52	97
															80						1															12	52
															208																					4	52
[truncated: 109 more columns]

## Sheet: Plaque Size 36b
NT Control			T4_1_phage-gRNA-11341			T4_16_phage-gRNA-11499			T4_23_mcp_phage-gRNA-11588			T4_32_phage-gRNA-12064			T4_42_phage-gRNA-10674			T4_43_phage-gRNA-10697			T4_45_phage-gRNA-10721			T4_49.1_phage-gRNA-10934			T4_54_phage-gRNA-11735			T4_55_phage-gRNA-10818			T4_a-gt.4_phage-gRNA-10804			uvsY.-2_phage-gRNA-11663
256	256	293	1	1	1	1	1	1	1	1	1	1	1	1	32	69	69	52	69	32	32	37	32	349	208	256	37	37	69	1	1	1	112	80	69	97	97	97
156	156	208													52	32	32	32	32	32	37	32	21	293	256	256	37	21	97				112	52	80	52	137	69
137	177	177													12	21	52	32	21	21	32	21	21	256	156	256	69	21	37				97	69	69	80	97	69
	208	156													32	37	69	52			21	32		156	225	156	52	37	69				137	37	52	80	69	97
	156	156													52	32	32	37			12	32		384		225	32	32	37				97	69	52	80	69	52
	137														32	21	69					12		225		177	37		52				80	52	69	97	112	52
	137														52		37					37		256		225	32		32				97	80	69	112	97	80
	177														52		52							293					37				80	52	69	97		80
	112																32												37					37	97	97		69
																	37												69						52			37

## Sheet: Plaque Size 36c
NT Control			agp001_phage-gRNA-08488			agp010_phage-gRNA-08545			agp015_phage-gRNA-08580			agp017_phage-gRNA-08594			agp022_phage-gRNA-08630			agp024_phage-gRNA-08645			agp027_phage-gRNA-08664			agp038_phage-gRNA-08741			agp054_phage-gRNA-08853			agp089_phage-gRNA-09098			agp137_phage-gRNA-09409			agp138_phage-gRNA-09399
1201	1085	616	716	749	861	137	97	156	208	208	177	1	1	1	9	9	1	1	1	1	69	52	52	489	861	912	1	1	9	52	69	37	749	156	421	256	489	749
1085	1020	1085	861	489	208	69	112	112	225	208	80				9	9					69	52	97	225	256	912			9	32	37	21	973	1201	749	156	812	861
912	349	1201	540	749	156	80	177	52	225	208	137				9	9					69	69	69	861	137	577			9	32	69	9	1201	349	716	156	973	665
1264	156	1085	112	349	665	156	112	80	256	225	177				9	9					52	69	112	812	577	256			12	69	21	12	1264	1020	384	912	97	384
	1085	421	80	716	448	69	37	177	137	208	156				9	12					52	69	21	716	577	812			9	32	32	37		1124	812	540	489	577
				812	97	80	80	137	112	208	177				9	12					52	69	52	749	208	616				21	32	52		1085	912	716	349	112
						137	52	97	177	156	137				12	9					80	37	69		384							37				316	616	256
						69	97	69	137		69				9	9					80	32	69									32				225	540
						112	97	32	177		97				9	9					97	21	37									32				489
						80	80	112			156										69	69										12				616
