# Supplementary material for: CRISPRi-ART enables functional genomics of diverse bacteriophages using RNA-binding dCas13d
Source: Nat Microbiol. 2025 Feb 26;10(3):694–709. doi: 10.1038/s41564-025-01935-7 (PMC11879866; doi:10.1038/s41564-025-01935-7)
Supplement: Supplementary file 17 — Statistical data for supplementary figures where appropriate, compressed into a zip file and organized by supplementary figure number. [file 41564_2025_1935_MOESM17_ESM.zip › Source Data for Supplementary Figures/SuppFig3/Supfig_3_rawdata.csv]

	center_index	FC	gene
0	476	-0.7580765550876636	adk
1	475	0.0340640576767197	adk
2	474	-0.7255584072926803	adk
3	473	0.0380627068497338	adk
4	472	-0.3427348182957805	adk
5	471	-0.3170713526970747	adk
6	470	-0.0162552360423796	adk
7	469	-0.2312882113409442	adk
8	468	0.2521105814081954	adk
9	467	0.6252321808908141	adk
10	466	-0.4577654249013576	adk
11	465	3.1000635970722024	adk
12	464	2.9554759301697606	adk
13	463	1.4792212927100978	adk
14	462	1.1971985574191664	adk
15	461	-0.0211374371895496	adk
16	460	0.0974535399031475	adk
17	459	-0.0076210668872218	adk
18	458	0.5553735008483387	adk
19	457	0.2172822631348985	adk
20	456	0.5452695944305432	adk
21	455	0.159297983427052	adk
22	454	0.8849256459882283	adk
23	453	1.3146819932171994	adk
24	452	2.7231448990671487	adk
25	451	3.009680495750653	adk
26	450	2.2822690222889768	adk
27	449	3.4843245138264907	adk
28	448	2.2226120937080176	adk
29	447	2.8045835644278636	adk
30	446	0.9557414179755664	adk
31	445	2.4599427319696225	adk
32	444	0.6656382976487876	adk
33	443	0.7253496322816254	adk
34	442	0.7653934271622393	adk
35	441	0.4300635413767091	adk
36	440	0.0107246505829767	adk
37	439	0.1690370789858191	adk
38	438	-0.2020652878870822	adk
39	437	0.1150490660423934	adk
40	436	-0.1133498313492943	adk
41	435	-0.3203151641626979	adk
42	434	-0.0283000915644125	adk
43	433	0.0161041939375104	adk
44	432	0.0983646483744582	adk
45	431	0.1290920640566976	adk
46	430	-0.7471764611124745	adk
47	429	0.4063285368769228	adk
48	428	-0.2390204311715032	adk
49	427	-0.0361879596928413	adk
50	426	0.2721637820713554	adk
51	425	-0.0694590009037078	adk
52	424	-0.2228255727807453	adk
53	423	-0.913933140118098	adk
54	422	-1.9347712648356368	adk
55	421	-0.4674585228747841	adk
56	420	-0.4479458215869557	adk
57	419	-0.4003777393262664	adk
58	418	0.3623701761907142	adk
59	417	-0.3858538166500868	adk
60	416	0.3488911299076284	adk
61	415	-0.3474785728515899	adk
62	414	0.2904813851359472	adk
63	413	-0.6413709270072635	adk
64	412	0.3542954150526977	adk
65	411	-0.115671245154963	adk
66	410	-0.254482250798466	adk
67	409	-0.6305394181959856	adk
68	408	-0.6867517221451288	adk
69	407	0.2380667576820578	adk
70	406	-0.2504361630738037	adk
71	405	0.176266359076986	adk
72	404	0.167210058111354	adk
73	403	0.0902946476030899	adk
74	402	0.0495956505612383	adk
75	401	0.1313625101608092	adk
76	400	0.0998605518672505	adk
77	399	-0.1682056737792647	adk
78	398	-0.0531948368209663	adk
79	397	0.0825593427950989	adk
80	396	-0.0420625810102191	adk
81	395	0.2351756203131498	adk
82	394	-0.4411228340474648	adk
83	393	-0.0567954367002473	adk
84	392	-0.4555767337936205	adk
85	391	-0.0399327950292704	adk
86	390	-1.063281342806201	adk
87	389	-1.2579165179054594	adk
88	388	-0.1353546098444425	adk
89	387	-1.2041865468221729	adk
90	386	-2.0014650382198584	adk
91	385	-2.7287163047233123	adk
92	384	0.1908825142003332	adk
93	383	-0.7364327177433945	adk
94	382	-0.2060895000535211	adk
95	381	0.3148071113594273	adk
96	380	-0.54026182692488	adk
97	379	-0.528337686054727	adk
98	378	-0.384206068402866	adk
99	377	-4.644642227435056	adk
100	376	-2.6890993774483767	adk
101	375	-0.577614925724281	adk
102	374	-0.8415010113899888	adk
103	373	-0.1022704287675264	adk
104	372	-0.1864349224507898	adk
105	371	0.3562072166656805	adk
106	370	0.3156310584260127	adk
107	369	0.5568407075229443	adk
108	368	0.8273539166696664	adk
109	367	0.8346546395700515	adk
110	366	0.9495235807216228	adk
111	365	-0.1580188599831755	adk
112	364	-0.1628165546128481	adk
113	363	-0.0684570150867358	adk
114	362	0.4751073231842698	adk
115	361	0.3845881637229273	adk
116	360	0.1897304434942954	adk
117	359	0.2884579760636006	adk
118	358	-0.8642376609866081	adk
119	357	-0.3075090850630839	adk
120	356	0.1865767695181349	adk
121	355	0.0753062535012838	adk
122	354	0.6362103393958851	adk
123	353	0.4255027382186497	adk
124	352	-0.1474164787705031	adk
125	351	-0.3374717548105713	adk
126	350	-0.2524828857026255	adk
127	349	-0.4681688546929243	adk
128	348	-0.0737809933172399	adk
129	347	0.4955468037749472	adk
130	346	0.2859185177006311	adk
131	345	0.6123578041643242	adk
132	344	-0.2933156843669784	adk
133	343	0.5846446385028616	adk
134	342	0.3874334810206514	adk
135	341	-1.068613525517404	adk
136	340	0.0382143167696751	adk
137	339	-0.1497338123147195	adk
138	338	0.317288731522705	adk
139	337	0.8647841018847976	adk
140	336	0.3857725212114861	adk
141	335	-0.0422006598579023	adk
142	334	0.0149505604901562	adk
143	333	0.4082740864226242	adk
144	332	-0.1111121981961529	adk
145	331	-0.768611512288956	adk
146	330	0.116703982156323	adk
147	329	-0.0121163296326627	adk
148	328	-0.3114150666226125	adk
149	327	0.3922370012168408	adk
150	326	0.0428506793672096	adk
151	325	-0.3046818900897121	adk
152	324	0.581930468467205	adk
153	323	0.4373352809542904	adk
154	322	-0.1734647657890887	adk
155	321	-0.5176385233473478	adk
156	320	0.2851417673177582	adk
157	319	-0.1975342052972713	adk
158	318	0.0073750889237312	adk
159	317	0.5245693488359453	adk
160	316	-0.0042075018279173	adk
161	315	0.555267447564015	adk
162	314	0.4522731705057971	adk
163	313	0.553288790432766	adk
164	312	-0.5002350606509639	adk
165	311	0.052188063256835	adk
166	310	0.1508907309766662	adk
167	309	-0.4669418055863017	adk
168	308	0.340586221037769	adk
169	307	-0.216348056737649	adk
170	306	0.2287731416549729	adk
171	305	1.1768670328884252	adk
172	304	0.8595878107293723	adk
173	303	0.1569420084600048	adk
174	302	0.6735970049309912	adk
175	301	1.020323108205063	adk
176	300	-0.6242728750814408	adk
177	299	-0.5565799738855745	adk
178	298	0.1649397613092401	adk
179	297	0.7612533102581633	adk
180	296	0.7116077290822022	adk
181	295	-0.0820689647307288	adk
182	294	0.8472358357612884	adk
183	293	0.6890043661941273	adk
184	292	0.6629443887494414	adk
185	291	0.4617289629190194	adk
186	290	0.3951537085469408	adk
187	289	-0.2283764705219842	adk
188	288	-0.1806396146955149	adk
189	287	0.4910594156728549	adk
190	286	-0.117360428648748	adk
191	285	-0.2255246213099609	adk
192	284	-0.6052742624340828	adk
193	283	-0.3716689974756635	adk
194	282	-0.403911866081166	adk
195	281	-0.5555632471863644	adk
196	280	-0.2994355549096582	adk
197	279	-0.4401474820538905	adk
198	278	-0.2865195259899358	adk
199	277	-0.2113982404467711	adk
200	276	-0.4959424626286106	adk
201	275	0.1546461370450456	adk
202	274	0.1175919091462126	adk
203	273	0.0584199034963144	adk
204	272	-0.558019812103917	adk
205	271	-0.4179009055664241	adk
206	270	-0.6958058117965	adk
207	269	-0.3069715580693658	adk
208	268	-0.7643509960659591	adk
209	267	-0.348092041446205	adk
210	266	-0.136526720334155	adk
211	265	-0.3247947210163995	adk
212	264	0.1117966811338459	adk
213	263	-0.0809973252527767	adk
214	262	-0.3932366498198053	adk
215	261	0.2158768037280692	adk
216	260	-0.3984167014900134	adk
217	259	-0.0206560436090703	adk
218	258	-1.3385986849396152	adk
219	257	-0.0668742488801702	adk
220	256	-0.2238861937547571	adk
221	255	-0.7620329212142114	adk
222	254	0.1498218015764468	adk
223	253	-0.2727084897450058	adk
224	252	-0.4183125531771116	adk
225	251	0.0796381497093965	adk
226	250	-0.0044033410531031	adk
227	249	0.3409267379843914	adk
228	248	-0.7027449970917973	adk
229	247	-0.0338360235016319	adk
230	246	-0.1851086346342781	adk
231	245	0.3394926925553169	adk
232	244	-0.0486922630898278	adk
233	243	-0.7248227860214684	adk
234	242	-1.1988090968240213	adk
235	241	-0.4327001493351697	adk
236	240	-0.444089787794721	adk
237	239	-0.314695535603717	adk
238	238	-0.5804827167620434	adk
239	237	-0.731637053341058	adk
240	236	-1.216994627429931	adk
241	235	-1.113356600321689	adk
242	234	-0.1828143589824017	adk
243	233	0.307211293372001	adk
244	232	0.1919929607195789	adk
245	231	-0.583312157542461	adk
246	230	0.0069300425160204	adk
247	229	-0.4873048487618993	adk
248	228	-0.1135276684692284	adk
249	227	0.1705827107535347	adk
250	226	0.1652224352425077	adk
251	225	0.0721498326396659	adk
252	224	0.6393283939683737	adk
253	223	0.2498794703411829	adk
254	222	0.4274383360775619	adk
255	221	-0.3728301503747282	adk
256	220	-0.0173716210833539	adk
257	219	1.0256928054444563	adk
258	218	0.739293205881129	adk
259	217	0.1374287766700163	adk
260	216	-0.2831847049270811	adk
261	215	-0.7387677786899274	adk
262	214	-0.0138676534941718	adk
263	213	-0.3379825266767866	adk
264	212	-0.3583337698398738	adk
265	211	-0.2714267535312928	adk
266	210	0.1615896584017668	adk
267	209	0.1659297543783301	adk
268	208	0.4263240714496516	adk
269	207	0.2797058967129718	adk
270	206	-0.0401726517291515	adk
271	205	-0.1188206918171558	adk
272	204	0.0008039295050329	adk
273	203	0.441972690816355	adk
274	202	-0.6739617277028362	adk
275	201	-0.2227620015945084	adk
276	200	-3.4527736962756337	adk
277	199	-2.324811023483866	adk
278	198	-3.0734312774900916	adk
279	197	-1.0709657763098053	adk
280	196	0.1818615749802559	adk
281	195	-0.1082367994430949	adk
282	194	-0.0570755961203767	adk
283	193	-0.6417557885879405	adk
284	192	-0.5916524471558172	adk
285	191	0.2043172912407724	adk
286	190	-0.0763614799374569	adk
287	189	-0.1231213564769112	adk
288	188	0.5723860455162455	adk
289	187	0.1783949135614493	adk
290	186	0.1437369709793605	adk
291	185	0.5448082442315626	adk
292	184	-0.4953968539571226	adk
293	183	0.052706916474033	adk
294	182	0.5341685672447387	adk
295	181	-0.0317120114710408	adk
296	180	0.3537256070180169	adk
297	179	-0.2439987905345734	adk
298	178	0.0938865297678991	adk
299	177	0.6406437502168291	adk
300	176	0.1945922858027807	adk
301	175	0.509611996987329	adk
302	174	-0.0889570467348758	adk
303	173	0.0711318144571031	adk
304	172	-0.4486141287654751	adk
305	171	0.5102416013502459	adk
306	170	-0.128052653859727	adk
307	169	0.2081291483800926	adk
308	168	0.1633165343853942	adk
309	167	0.7447962295179595	adk
310	166	0.1680649920534396	adk
311	165	-0.5606351546137944	adk
312	164	-0.2317342004029238	adk
313	163	-0.0939054545573287	adk
314	162	-0.112345072810279	adk
315	161	0.5505776553588037	adk
316	160	-0.3964420910679813	adk
317	159	0.1432076117552874	adk
318	158	0.231340163809756	adk
319	157	-0.9564932140654392	adk
320	156	0.3445182015848633	adk
321	155	-0.1646338164813884	adk
322	154	0.3072018518798514	adk
323	153	-0.671797504106808	adk
324	152	0.0719465023457815	adk
325	151	0.0546804587260511	adk
326	150	1.3411885513808322	adk
327	149	0.3068249572025353	adk
328	148	0.74452728985468	adk
329	147	0.978490983891936	adk
330	146	0.6522937186746048	adk
331	145	0.7535393992832523	adk
332	144	1.0354132031556418	adk
333	143	0.2961853041407017	adk
334	142	0.241499329653882	adk
335	141	0.2128053278381539	adk
336	140	0.2368673960458492	adk
337	139	0.3743789509237659	adk
338	138	0.2296845835349415	adk
339	137	0.8707444809473385	adk
340	136	0.9002726921689512	adk
341	135	0.4619359303107524	adk
342	134	-0.4601031973346728	adk
343	133	0.3016720862802385	adk
344	132	-0.1963755153075999	adk
345	131	-0.8941750440363826	adk
346	130	-0.2279295451958595	adk
347	129	0.0330236244402866	adk
348	128	-0.2592699408648984	adk
349	127	-0.0670206881824074	adk
350	126	0.2378369203842926	adk
351	125	0.048975393375749	adk
352	124	0.3479825131613653	adk
353	123	-0.0813522297483104	adk
354	122	-0.3306847826572966	adk
355	121	0.0223564101642734	adk
356	120	0.0002708806374655	adk
357	119	-0.049939056159616	adk
358	118	0.5653214940122229	adk
359	117	0.1038019991403015	adk
360	116	0.5430276856433905	adk
361	115	-0.8044988777672699	adk
362	114	0.5778677968808368	adk
363	113	-0.4905091144977124	adk
364	112	-0.3263446698550502	adk
365	111	0.0545424702437108	adk
366	110	0.8219091236199702	adk
367	109	0.4471843770736792	adk
368	108	0.0385132224756131	adk
369	107	0.5215995710381996	adk
370	106	0.2397010383918341	adk
371	105	0.1682302614989673	adk
372	104	0.6961186728374102	adk
373	103	0.1852073760374915	adk
374	102	-0.2589586746938452	adk
375	101	0.7227347732735092	adk
376	100	-0.8710615569410796	adk
377	99	-0.0012358343738418	adk
378	98	-0.4594976139597546	adk
379	97	-0.8048831399383928	adk
380	96	-0.2070889023434518	adk
381	95	-1.1874394292012536	adk
382	94	-0.8780389296555431	adk
383	93	-0.2936283420541173	adk
384	92	0.4545797174482766	adk
385	91	-0.2026032984297291	adk
386	90	0.20451656896777	adk
387	89	-0.3430813200091702	adk
388	88	0.0159474150927057	adk
389	87	0.2921238887297477	adk
390	86	-0.0047267160730249	adk
391	85	-0.895858928989928	adk
392	84	-0.9924660647934782	adk
393	83	0.3684699473281917	adk
394	82	-0.077550766544174	adk
395	81	-1.15961855408614	adk
396	80	-1.0460502231682944	adk
397	79	-0.1621659868771038	adk
398	78	-0.530536982583056	adk
399	77	-0.0674037344949988	adk
400	76	0.4123862972224245	adk
401	75	-0.0921336999347457	adk
402	74	0.0457763866359552	adk
403	73	-0.1453955764253441	adk
404	72	0.0266300884814832	adk
405	71	0.1071521348644475	adk
406	70	-0.2405436869527118	adk
407	69	0.124737676276402	adk
408	68	-0.3483143940522915	adk
409	67	0.4478565286992666	adk
410	66	0.6124971756397408	adk
411	65	0.4589280361752619	adk
412	64	0.1520193570741966	adk
413	63	0.4840197860167097	adk
414	62	0.3959145609034021	adk
415	61	0.27688156295957	adk
416	60	0.0453177445624486	adk
417	59	0.1397222215044435	adk
418	58	0.6119526539125957	adk
419	57	0.3947243648648367	adk
420	56	-4.445627801201073	adk
421	55	-5.158589777215592	adk
422	54	-3.7635809095187738	adk
423	53	0.9277775658752438	adk
424	52	0.9541344770097508	adk
425	51	0.718441410880467	adk
426	50	0.2465072720920925	adk
427	49	0.5766915198883922	adk
428	48	0.7399904562049807	adk
429	47	0.5794205383424778	adk
430	46	0.7008839007909861	adk
431	45	0.4305456186766642	adk
432	44	0.5645743930469573	adk
433	43	-0.0848886420118851	adk
434	42	0.1011009029245363	adk
435	41	0.0378549467444774	adk
436	40	0.4545651213708205	adk
437	39	0.4880284703840954	adk
438	38	0.2375670067666982	adk
439	37	0.5075628292910019	adk
440	36	1.0971285115429223	adk
441	35	0.7353818423210254	adk
442	34	0.1650461271283569	adk
443	33	-0.1204568204662198	adk
444	32	0.2682718453402347	adk
445	31	0.7124295049081926	adk
446	30	-0.4879720658551951	adk
447	29	-0.0846702414453437	adk
448	28	0.0941988010073899	adk
449	27	-1.1569570364864343	adk
450	26	0.291453749520338	adk
451	25	0.3032096138486735	adk
452	24	0.1247762451194721	adk
453	23	-0.6427149084757863	adk
454	22	-0.7493458354762353	adk
455	21	-0.3950188630340018	adk
456	20	-0.2067837569639682	adk
457	19	-0.4086870098292418	adk
458	18	-0.7176965797518084	adk
459	17	-0.6083995334514946	adk
460	16	-0.5842039731320929	adk
461	15	0.5781342234240192	adk
462	14	0.4496107880374313	adk
463	13	-0.5152785454468715	adk
464	12	-0.4376761381162146	adk
465	11	-0.1604976170707445	adk
466	10	0.3552467523822951	adk
467	9	-1.485730428557699	adk
468	8	-0.4796063600603962	adk
469	7	-1.0412254228940687	adk
470	6	-7.3581916462569055	adk
471	5	-6.146619174924389	adk
472	4	-7.604607791844072	adk
473	3	-7.660367349702035	adk
474	2	-7.095331181624404	adk
475	1	-7.413659153850841	adk
476	0	-6.228281254397485	adk
477	-1	-3.784900103617402	adk
478	-2	-1.8704109835228997	adk
479	-3	-6.143854421364113	adk
480	-4	-6.2213509275392225	adk
481	-5	-8.1469308312918	adk
482	-6	-6.752269959089887	adk
483	-7	-6.803928022622391	adk
484	-8	-6.8668214284664675	adk
485	-9	-7.511505768561818	adk
486	-10	-5.557275129645738	adk
487	-11	-2.1238630913162884	adk
488	-12	-1.2607244608624275	adk
489	-13	-6.607242233562013	adk
490	-14	-6.769821057792079	adk
491	-15	-7.666099567213792	adk
492	-16	-7.236098170960333	adk
493	-17	-7.858852113996415	adk
494	-18	-7.550855566541279	adk
495	-19	-6.580565742765751	adk
496	-20	-7.1410548811506045	adk
497	-21	-7.1680637292628315	adk
498	-22	-6.664545667116751	adk
499	-23	-3.8700118716282934	adk
500	-24	-3.2859673916572087	adk
501	-25	-6.094341674069864	adk
502	-26	-6.117370153172806	adk
503	-27	-6.388542204185217	adk
504	-28	-6.533495095505858	adk
505	-29	-4.987781644365698	adk
506	-30	-4.2751971166972265	adk
507	-31	-0.7798158351017838	adk
508	-32	-5.398178279278017	adk
509	-33	-0.0843085363516262	adk
510	-34	-3.476735687896431	adk
511	-35	-0.3036597643567162	adk
512	-36	-0.7635024831526472	adk
513	-37	0.462757032105197	adk
514	-38	-0.2174863474895548	adk
515	-39	-0.1698747856411224	adk
516	-40	0.3635817759535299	adk
517	-41	-0.5672479662052127	adk
518	-42	0.5894401399512056	adk
519	-43	-0.5063273504842966	adk
520	-44	-0.0588140429040672	adk
521	-45	0.5177396268780763	adk
522	-46	0.777624591483009	adk
523	-47	-0.6185741130873368	adk
524	-48	0.6890577220926417	adk
525	-49	0.1061328161687032	adk
526	-50	-0.0140942909464606	adk
527	-51	0.3656639807010667	adk
528	-52	-0.267649729127011	adk
529	-53	0.0320590474664076	adk
530	-54	0.0595212150775682	adk
531	-55	0.0183523640156741	adk
532	-56	0.3561231757913486	adk
533	-57	0.1633800001799781	adk
534	-58	0.775492953776178	adk
535	-59	0.4565539485800913	adk
536	-60	0.5237005196621096	adk
537	-61	-0.5994870577213495	adk
538	-62	0.2771818176350513	adk
539	-63	0.3424337087427272	adk
540	-64	1.0057335821824702	adk
541	-65	-0.2240343722952592	adk
542	-66	0.0179884531386734	adk
543	-67	0.6154558753704596	adk
544	-68	0.0012631171823426	adk
545	-69	-0.1983459894142986	adk
546	-70	-0.4108869539196413	adk
547	-71	0.2589564561226142	adk
548	-72	-0.910559115334294	adk
549	-73	-0.7516226622415111	adk
550	-74	-0.1065931889480095	adk
551	-75	-0.3084752287879024	adk
552	-76	0.1170427151583712	adk
553	-77	-0.9441532290151824	adk
554	-78	0.0779763598570682	adk
555	-79	0.4676924035455011	adk
556	-80	0.2198535293337164	adk
557	-81	-0.4158392366599138	adk
558	-82	-0.4189466152050581	adk
559	-83	-0.5420578970770881	adk
560	-84	-2.220092544798819	adk
561	-85	-1.1762152587623025	adk
562	-86	-2.3494668634152913	adk
563	-87	-1.692950099523273	adk
564	-88	-0.8785293336712282	adk
565	-89	0.5643516589366807	adk
566	-90	-1.063949969260439	adk
567	-91	0.1084614845357262	adk
568	-92	-0.3480769773376698	adk
569	-93	-2.4710265092510797	adk
570	-94	-0.6171759189924197	adk
571	-95	-1.0926605143085513	adk
572	-96	-0.3561585912495169	adk
573	-97	0.2563282118715765	adk
574	-98	-0.2525537403760085	adk
575	-99	-1.0703834869583195	adk
576	-100	0.009325269230349	adk
577	-101	-0.7704355628808035	adk
578	-102	0.8349957484224075	adk
579	-103	0.4004994648078719	adk
580	-104	0.746426578629977	adk
581	-105	-0.2314005958387383	adk
582	-106	-0.0194656823995944	adk
583	-107	0.6630672294765644	adk
584	-108	0.1042950782932591	adk
585	-109	-0.394266498620381	adk
586	-110	-0.081034814682567	adk
587	-111	0.1889830577156531	adk
588	-112	0.277712311196489	adk
589	-113	-0.0276531934075921	adk
590	-114	-0.5478084689461952	adk
591	-115	0.2249722707771611	adk
592	-116	-0.0239516285743189	adk
593	-117	0.204778342716465	adk
594	274	0.2776849652389215	csrA
595	273	0.6834153564286277	csrA
596	272	-0.7420070436306673	csrA
597	271	0.2351265858281722	csrA
598	270	0.6820670671079536	csrA
599	269	0.876451153432645	csrA
600	268	-0.0380643941198196	csrA
601	267	-0.2342264687284132	csrA
602	266	-0.5511165153871821	csrA
603	265	0.3951049961837399	csrA
604	264	-0.3213705200003483	csrA
605	263	0.0781106131041223	csrA
606	262	0.3547348746045254	csrA
607	261	-1.2028977201206683	csrA
608	260	0.2308121816764413	csrA
609	259	-0.3959004374555881	csrA
610	258	-0.2366556129989672	csrA
611	257	-0.9623379708313808	csrA
612	256	-0.3279846797489065	csrA
613	255	-0.1665709260055043	csrA
614	254	-0.0521105373273404	csrA
615	253	-0.6193213516229439	csrA
616	252	0.5113806869197719	csrA
617	251	-2.0406100630166923	csrA
618	250	0.4449507046274216	csrA
619	249	0.6155922892626995	csrA
620	248	0.3498630555007682	csrA
621	247	0.1222824886395941	csrA
622	246	0.3836279322041641	csrA
623	245	0.4208125023466562	csrA
624	244	-0.407764737635637	csrA
625	243	0.387598696827224	csrA
626	242	-0.4037173408956149	csrA
627	241	-0.4502865507890266	csrA
628	240	0.1531532120146948	csrA
629	239	-0.4243954144319046	csrA
630	238	-0.2412685161612542	csrA
631	237	-0.3004980233035035	csrA
632	236	0.1546852899290407	csrA
633	235	-0.0636021962722124	csrA
634	234	0.703272265086433	csrA
635	233	-0.2415620185696541	csrA
636	232	-0.1792647249347671	csrA
637	231	0.0118110629433699	csrA
638	230	0.6595203414377394	csrA
639	229	-0.1852231449133777	csrA
640	228	-0.5227743284346142	csrA
641	227	-0.6230016835121631	csrA
642	226	-0.4001577805350854	csrA
643	225	-0.9542093307669108	csrA
644	224	-5.016355533121531	csrA
645	223	-5.326407009395318	csrA
646	222	-4.634555331932175	csrA
647	221	-3.1193493728097588	csrA
648	220	-2.640799242113449	csrA
649	219	-0.7172951259087501	csrA
650	218	-0.2138832819823338	csrA
651	217	-0.491465378294493	csrA
652	216	-0.4859257487552725	csrA
653	215	-0.5436168991464007	csrA
654	214	0.0052486020675086	csrA
655	213	-0.8518787077897837	csrA
656	212	-0.2284233349677151	csrA
657	211	-0.3368806969843839	csrA
658	210	0.3816017713850049	csrA
659	209	-0.2146547278979508	csrA
660	208	-0.6272820995022738	csrA
661	207	-0.4959957440698611	csrA
662	206	-0.145004472761308	csrA
663	205	0.7612466434859009	csrA
664	204	-0.4390126180233715	csrA
665	203	0.4189921365069428	csrA
666	202	-0.8281941309588771	csrA
667	201	-0.7834114201201885	csrA
668	200	-1.528817904493171	csrA
669	199	-0.4130468724268578	csrA
670	198	-0.2701684656028595	csrA
671	197	-1.441322356162427	csrA
672	196	-2.0515971009822915	csrA
673	195	-1.0746805037874525	csrA
674	194	-1.104779628377738	csrA
675	193	-1.6313346531096522	csrA
676	192	-0.9168259165033624	csrA
677	191	-1.1697985718661268	csrA
678	190	-0.0693733035418314	csrA
679	189	-0.1325341087011507	csrA
680	188	-1.4255873685566274	csrA
681	187	-1.1656458484072785	csrA
682	186	-2.475786089293652	csrA
683	185	-2.118350278821242	csrA
684	184	-2.414161431040178	csrA
685	183	-2.374387558621262	csrA
686	182	-1.5175080133251606	csrA
687	181	-0.4400319723599233	csrA
688	180	0.0359536274449189	csrA
689	179	-0.4379612283821577	csrA
690	178	-0.1359520792483769	csrA
691	177	0.2580394280272737	csrA
692	176	0.0040133931488677	csrA
693	175	-4.275373709738827	csrA
694	174	-0.9160401390554066	csrA
695	173	0.7326473980687839	csrA
696	172	0.1219963795618862	csrA
697	171	-0.2269705724735683	csrA
698	170	0.550043535084836	csrA
699	169	0.4739338903135225	csrA
700	168	0.4445590814205808	csrA
701	167	0.4278218861874363	csrA
702	166	0.0400160166642748	csrA
703	165	-0.2342545402082578	csrA
704	164	-0.1235745413986873	csrA
705	163	0.7649080734552647	csrA
706	162	-0.419273198322051	csrA
707	161	-0.3661358652207064	csrA
708	160	-2.994065554874208	csrA
709	159	-2.562006961170301	csrA
710	158	-1.0301778921356397	csrA
711	157	-0.1711656214432958	csrA
712	156	0.3381464408378744	csrA
713	155	-1.019926827154294	csrA
714	154	-0.1360279335852762	csrA
715	153	-0.6386860292494901	csrA
716	152	0.0486540297007691	csrA
717	151	0.1910061532630277	csrA
718	150	-0.0516039375791409	csrA
719	149	-0.3062594619667728	csrA
720	148	-0.3100757349359701	csrA
721	147	-0.2758051788545511	csrA
722	146	0.3873284536484872	csrA
723	145	0.0768115459978525	csrA
724	144	0.0161268926375999	csrA
725	143	-0.0476957980544698	csrA
726	142	0.1407079513465832	csrA
727	141	-0.0937576985347297	csrA
728	140	0.356042336524535	csrA
729	139	0.1847522066711862	csrA
730	138	-0.3489847290812152	csrA
731	137	-0.6227831305836531	csrA
732	136	-1.2489793146418122	csrA
733	135	-0.3311648511986592	csrA
734	134	-0.3882848493802224	csrA
735	133	0.4520608182413217	csrA
736	132	0.1579912645846015	csrA
737	131	0.3152135390791521	csrA
738	130	-0.8988741830650269	csrA
739	129	0.0931902987433233	csrA
740	128	0.063386015347086	csrA
741	127	-0.6613727244584497	csrA
742	126	-0.2340807657501212	csrA
743	125	0.0184288356384061	csrA
744	124	0.1074589425790392	csrA
745	123	0.0084131373573118	csrA
746	122	-0.2625115938644975	csrA
747	121	-0.3586774099083488	csrA
748	120	0.0226832218979978	csrA
749	119	-0.1289952840814899	csrA
750	118	-2.994228510471467	csrA
751	117	-2.26998166692416	csrA
752	116	-1.9765260101530069	csrA
753	115	-4.7584725036002125	csrA
754	114	-3.425725223785263	csrA
755	113	-1.65327277776937	csrA
756	112	-2.482518737721147	csrA
757	111	-0.1490754531461718	csrA
758	110	0.3718624299676935	csrA
759	109	-0.0077085234252453	csrA
760	108	0.2543183026801378	csrA
761	107	0.0376620071158218	csrA
762	106	-0.0502876816958791	csrA
763	105	0.132465377129726	csrA
764	104	0.376443901290258	csrA
765	103	-0.5101026501901159	csrA
766	102	-0.0380525210789495	csrA
767	101	-0.629291760549373	csrA
768	100	0.0918085702157881	csrA
769	99	-0.3591723598760578	csrA
770	98	0.1927413441487554	csrA
771	97	0.0213372810789397	csrA
772	96	-0.0099955890378664	csrA
773	95	0.5296840321587237	csrA
774	94	0.4643359902712005	csrA
775	93	-0.3073623545866995	csrA
776	92	-0.5516293790051096	csrA
777	91	-3.125100578145785	csrA
778	90	-5.0549443584285925	csrA
779	89	-1.1122927570488703	csrA
780	88	-4.349529549987591	csrA
781	87	-5.318792625607443	csrA
782	86	-6.288863348183832	csrA
783	85	0.8788133034904734	csrA
784	84	0.1915801524439155	csrA
785	83	0.5859915242321915	csrA
786	82	1.0829529648234073	csrA
787	81	0.5621199069763121	csrA
788	80	0.6715265886763591	csrA
789	79	0.421534140817407	csrA
790	78	-0.0410376201850918	csrA
791	77	0.2647080414609832	csrA
792	76	0.1963837940320673	csrA
793	75	0.3317456678562812	csrA
794	74	-0.0218904785822654	csrA
795	73	-0.4167721849205941	csrA
796	72	-0.132187769818714	csrA
797	71	-0.4449487304300478	csrA
798	70	0.1384729689750567	csrA
799	69	0.3586139644940998	csrA
800	68	-0.1001145718302837	csrA
801	67	0.5312753184030791	csrA
802	66	-0.1696125438463654	csrA
803	65	-0.5205812632161446	csrA
804	64	-1.5519542920549807	csrA
805	63	-3.4508281875055147	csrA
806	62	-3.005695464803486	csrA
807	61	-1.8539883001240665	csrA
808	60	-1.3861659500898609	csrA
809	59	-1.3713932723486348	csrA
810	58	-1.8895944683451944	csrA
811	57	-1.3732412651470076	csrA
812	56	-2.1040495638612597	csrA
813	55	0.4188974155573194	csrA
814	54	-1.0496868772025096	csrA
815	53	-0.1739377464379337	csrA
816	52	-0.2951968716691257	csrA
817	51	0.0488890702116609	csrA
818	50	0.2901861814295928	csrA
819	49	0.0122874262307134	csrA
820	48	0.1054856487040451	csrA
821	47	0.5966025433487591	csrA
822	20	-3.622326032600869	csrA
823	19	-3.350605603605764	csrA
824	18	-3.295807971673716	csrA
825	17	-3.180143645653692	csrA
826	16	-1.7676536895174044	csrA
827	15	-2.3781586104245305	csrA
828	14	-2.9302966405684674	csrA
829	13	-1.756742450497958	csrA
830	12	-2.4256239655683793	csrA
831	11	-3.6314838867045904	csrA
832	10	-5.330193373008623	csrA
833	9	-3.978860993347885	csrA
834	8	-3.816732503512524	csrA
835	7	-3.243668085071751	csrA
836	6	-4.53339740227104	csrA
837	5	-3.6112464626825105	csrA
838	4	-2.983512872597381	csrA
839	3	-4.3311870840862365	csrA
840	2	-4.076198337675385	csrA
841	1	-3.0767540212648097	csrA
842	0	-3.2124400180350636	csrA
843	-1	-4.7000242363709575	csrA
844	-2	-3.400539927299148	csrA
845	-3	-4.733083858172232	csrA
846	-4	-3.941008909606921	csrA
847	-5	-4.628434724280985	csrA
848	-6	-3.109915496082776	csrA
849	-7	-1.7399418435342964	csrA
850	-8	-3.512816584147198	csrA
851	-9	-3.470768742373338	csrA
852	-10	-2.4527483285160345	csrA
853	-11	-2.8986695450261433	csrA
854	-12	-1.261201121920141	csrA
855	-13	-2.2334768718656965	csrA
856	-14	-2.77064196112537	csrA
857	-15	-1.6192687355364654	csrA
858	-16	-1.961349236116188	csrA
859	-43	-0.5212257301354702	csrA
860	-44	-0.2904803059094769	csrA
861	-45	-0.2756128266452564	csrA
862	-46	-0.4799915423290644	csrA
863	-47	0.3038117171015524	csrA
864	-48	-0.3987284856209931	csrA
865	-49	0.1765399690226698	csrA
866	-50	-0.2336648902167477	csrA
867	-51	0.4140912125565213	csrA
868	-52	0.0784918873669528	csrA
869	-53	0.0990735009145188	csrA
870	-54	-0.032020887511251	csrA
871	-55	0.2509553868909203	csrA
872	-56	-0.1127600943925871	csrA
873	-57	-0.6848676916098542	csrA
874	-58	-0.0407371810523615	csrA
875	-59	0.3328785531717478	csrA
876	-60	0.2954200508116686	csrA
877	-61	0.3034953822548545	csrA
878	-62	-0.237649347073711	csrA
879	-63	-0.4078404919297597	csrA
880	-64	-0.7395962351549272	csrA
881	-65	0.3259582601033593	csrA
882	-66	0.1133780143331948	csrA
883	-67	-0.1302267303499522	csrA
884	-68	-0.8358548755585392	csrA
885	-69	-0.042624587954875	csrA
886	-70	-0.0380697671773033	csrA
887	-71	0.1537110105260533	csrA
888	-72	-0.3695838137013599	csrA
889	-73	-0.2589720492815619	csrA
890	-74	0.3788483593092184	csrA
891	-75	0.9696983168346964	csrA
892	-76	0.4977660659777756	csrA
893	-77	0.7571716774887474	csrA
894	-78	0.0797926960905365	csrA
895	-79	-0.196704013529335	csrA
896	-80	-0.6047003123905869	csrA
897	-81	-0.2317525892016659	csrA
898	-82	-0.3743951029381626	csrA
899	-83	0.5884548519283176	csrA
900	-84	0.1315074007468359	csrA
901	-85	-1.139575004669218	csrA
902	-86	0.7340762064382529	csrA
903	-87	0.8992703660215249	csrA
904	-88	1.0782405560477155	csrA
905	-89	0.5288405783922784	csrA
906	-90	0.3265626784791953	csrA
907	-91	0.3714029068015126	csrA
908	-92	0.0661726550646053	csrA
909	-93	-0.4987488245081065	csrA
910	-94	0.4607810454397635	csrA
911	-95	0.2629149252403523	csrA
912	-96	0.5339204445284128	csrA
913	-97	-0.2443725048457483	csrA
914	-98	-0.2991998127731882	csrA
915	-99	-0.0640972662793105	csrA
916	-100	0.1540378006788108	csrA
917	-101	-0.3750662378500947	csrA
918	-102	0.0178839202198421	csrA
919	-103	-0.8964858637797815	csrA
920	-104	-1.6853956060966997	csrA
921	-105	-4.653974651506161	csrA
922	-106	-3.528059944212716	csrA
923	-107	-2.0900089874150676	csrA
924	-108	-0.9323101760104168	csrA
925	-109	-0.3672536089919146	csrA
926	-110	-0.1413207877524113	csrA
927	-111	-0.0622325443753586	csrA
928	-112	0.3461699291479964	csrA
929	-113	-0.2043645414954984	csrA
930	-114	0.1091165140579026	csrA
931	-115	0.6713738527670766	csrA
932	-116	0.0875023876667408	csrA
933	-117	0.6777532017439476	csrA
934	-118	0.3801747956422721	csrA
935	-119	0.1473559410410002	csrA
936	-120	0.1695223429096934	csrA
937	-121	-0.3654560249985181	csrA
938	-122	-0.5977444307412717	csrA
939	-123	0.3732055390048577	csrA
940	-124	0.0062498558810363	csrA
941	-125	-0.294837377124751	csrA
942	-126	-0.8863803871128623	csrA
943	-127	0.5931131409172519	csrA
944	-128	-0.2710679540167874	csrA
945	-129	-0.4184053475148236	csrA
946	-130	0.2845529243255171	csrA
947	-131	-0.6249388557783521	csrA
948	-132	-0.6122190669668773	csrA
949	-133	-0.1216622245573186	csrA
950	-134	-0.5122181198012313	csrA
951	-135	-0.2300968064023789	csrA
952	-136	-0.3439996222338684	csrA
953	-137	-0.1445319283778038	csrA
954	-138	-1.0036906250659396	csrA
955	-139	0.4420805136016901	csrA
956	-140	0.4171358691917306	csrA
957	-141	0.4334268844162081	csrA
958	-142	0.0034607288865412	csrA
959	-143	0.0496550691007094	csrA
960	-144	-0.3027868278264353	csrA
961	-145	0.0573698152455251	csrA
962	-146	0.3029353388339525	csrA
963	-147	0.4701333673700536	csrA
964	-148	0.0092151342958578	csrA
965	-149	0.47982768756608	csrA
966	-150	0.7067356745846584	csrA
967	-151	0.2329109102661089	csrA
968	-152	0.5440209369353948	csrA
969	-153	-0.1058069621936497	csrA
970	-154	0.2392052734954965	csrA
971	-155	-0.0423811636238897	csrA
972	-156	0.7282299231950543	csrA
973	-157	0.197996889408794	csrA
974	-158	-0.2937176546090836	csrA
975	-159	-0.2061834066384869	csrA
976	-160	-0.4942676573397375	csrA
977	-161	-0.0789556078392452	csrA
978	-162	-0.1333294316334566	csrA
979	-163	0.1057685354929821	csrA
980	-164	0.1442318543339808	csrA
981	-165	0.3901169448967996	csrA
982	-166	0.5555812363786738	csrA
983	-167	0.6854943182153739	csrA
984	-168	0.6366438524511739	csrA
985	-169	0.1800130123262048	csrA
986	-170	0.0920532932336556	csrA
987	-171	0.8719971306957575	csrA
988	-172	0.1274316488323061	csrA
989	-173	-0.1427282975906123	csrA
990	-174	-0.569853791492845	csrA
991	-175	-0.1405673167988771	csrA
992	-176	0.3097981831118357	csrA
993	-177	0.0510330030257773	csrA
994	-178	0.2850217439580644	csrA
995	-179	0.17324342259695	csrA
996	-180	0.4873411825779087	csrA
997	-181	-0.0041155879644446	csrA
998	-182	-0.0843138330143367	csrA
999	-183	0.0787843068017701	csrA
1000	-184	0.7279491486268922	csrA
1001	-185	0.4597503502817165	csrA
1002	-186	-0.4779319515499042	csrA
1003	-187	0.7233627835124369	csrA
1004	-188	0.4536116743807545	csrA
1005	-189	0.2237423293696242	csrA
1006	-190	0.2006702351463115	csrA
1007	-191	-0.0200780385198131	csrA
1008	-192	0.3779392558326915	csrA
1009	-193	-0.875379773391062	csrA
1010	-194	-1.7347199554985884	csrA
1011	-195	-1.0757180460470448	csrA
1012	-196	0.4969052767476472	csrA
1013	-197	0.0313046440792462	csrA
1014	-198	0.2848640047013442	csrA
1015	-199	-1.0502250064776135	csrA
1016	-200	-0.0546618063756812	csrA
1017	-201	0.1738118421138523	csrA
1018	-202	0.4891850951857231	csrA
1019	-203	0.0821329923037412	csrA
1020	-204	0.1387290727256487	csrA
1021	-205	-0.2075286140561626	csrA
1022	-206	-0.3872122889359823	csrA
1023	-207	0.2340080201500701	csrA
1024	-208	-0.4633140981706338	csrA
1025	-209	-0.2021129224790828	csrA
1026	-210	0.1979169437461922	csrA
1027	-211	0.083627017402025	csrA
1028	-212	-0.217109039391162	csrA
1029	-213	-0.5094538530434368	csrA
1030	-214	-0.2703212779113612	csrA
1031	-215	-0.1378084580665234	csrA
1032	-216	-0.61632965209768	csrA
1033	-217	-0.7451327977964287	csrA
1034	-218	-0.8689888730617019	csrA
1035	-219	-0.2247131550426596	csrA
1036	-220	-0.2963543659031333	csrA
1037	-221	-0.8263378655659156	csrA
1038	-222	0.0082429597047859	csrA
1039	-223	-0.1117944243590196	csrA
1040	-224	-0.310908371767654	csrA
1041	-225	-0.2131475327761313	csrA
1042	-226	-0.6880389755287726	csrA
1043	-227	-0.9459952620096012	csrA
1044	-228	-0.1252285482974029	csrA
1045	-229	-0.0659159252071842	csrA
1046	-230	-0.0677164876798691	csrA
1047	-231	-0.1757769525977171	csrA
1048	-232	0.0631611347080031	csrA
1049	-233	-0.4093359918626484	csrA
1050	-234	-0.3113693818145825	csrA
1051	-235	-0.2969162488340321	csrA
1052	-236	0.0421794965168336	csrA
1053	-237	0.5930302818315222	csrA
1054	-238	-0.1912313361104143	csrA
1055	-239	-0.8500808187156269	csrA
1056	-240	0.0005050564788425	csrA
1057	-241	-0.3167065042734388	csrA
1058	-242	-0.010388946390987	csrA
1059	-243	1.069461088679542	csrA
1060	-244	0.128697092848793	csrA
1061	-245	0.2876325414640217	csrA
1062	-246	-0.3167633628677246	csrA
1063	-247	-0.1463113470697156	csrA
1064	-248	0.0665423974483913	csrA
1065	-249	-0.7081578090813988	csrA
1066	-250	-1.0122383362565757	csrA
1067	-251	-0.1721162817833005	csrA
1068	-252	0.3807715226969781	csrA
1069	-253	0.3761886401658864	csrA
1070	-254	-0.9254595115208076	csrA
1071	-255	-0.2196186526918551	csrA
1072	-256	0.0207991352569877	csrA
1073	-257	0.036894886356033	csrA
1074	-258	0.2000614286100569	csrA
1075	-259	0.5667804079758922	csrA
1076	-260	0.0857925302820632	csrA
1077	-261	0.2183048228835423	csrA
1078	-262	0.0317198715306386	csrA
1079	-263	0.5923999702672041	csrA
1080	-264	0.428802163493553	csrA
1081	-265	0.1331875146271599	csrA
1082	-266	0.5129956935927877	csrA
1083	-267	0.4925113342226502	csrA
1084	-268	0.5931478567681067	csrA
1085	-269	0.2721679291428408	csrA
1086	-270	0.4898332043781723	csrA
1087	-271	0.1132893529910801	csrA
1088	-272	0.2629784061622968	csrA
1089	-273	0.9701394422011071	csrA
1090	-274	1.1435632961597513	csrA
1091	-275	-0.5236317053582711	csrA
1092	-276	1.174225627879015	csrA
1093	-277	1.1616850148391595	csrA
1094	-278	0.3726318142169477	csrA
1095	-279	0.0528409798436667	csrA
1096	-280	-0.4595846316446164	csrA
1097	-281	-0.1153747145494565	csrA
1098	-282	-0.1681704938711885	csrA
1099	-283	-0.4195030965592274	csrA
1100	-284	-0.1289686311346591	csrA
1101	-285	-0.1877294880370634	csrA
1102	-286	0.5024609992153453	csrA
1103	-287	-0.2089181103537612	csrA
1104	-288	-0.0884626597242467	csrA
1105	-289	-0.0766632201530312	csrA
1106	-290	-0.7967148195914271	csrA
1107	-291	-0.2953989285892267	csrA
1108	-292	0.1846229312677471	csrA
1109	-293	0.3122984260110372	csrA
1110	-294	-1.8216163718391656	csrA
1111	-295	-0.8180834351434648	csrA
1112	-296	-0.0368874803631154	csrA
1113	-297	0.4515865097819256	csrA
1114	-298	-0.1967703241754736	csrA
1115	-299	-0.2266375941062928	csrA
1116	-300	-0.1217064836806331	csrA
1117	-301	0.67578339760037	csrA
1118	-302	0.3308502609291113	csrA
1119	-303	0.5406401913353811	csrA
1120	-304	-0.1279442650159058	csrA
1121	-305	0.3169687148209216	csrA
1122	-306	-0.3145149903066483	csrA
1123	-307	0.5485808237414802	csrA
1124	-308	0.6837247460095934	csrA
1125	500	0.4347114192435998	fabI
1126	499	0.0956912243285279	fabI
1127	498	0.108819161567224	fabI
1128	497	-0.9360031969218294	fabI
1129	496	0.4282301389573566	fabI
1130	495	0.4902126281324103	fabI
1131	494	0.7140509745611106	fabI
1132	493	-0.2400510286684964	fabI
1133	492	-0.6734349156216374	fabI
1134	491	-0.1040192745944197	fabI
1135	490	-0.4707153622832222	fabI
1136	489	0.245471604845568	fabI
1137	488	-0.33478275413978	fabI
1138	487	0.4180913831554407	fabI
1139	486	0.0516849745648637	fabI
1140	485	0.4260298293097453	fabI
1141	484	0.2724427488295191	fabI
1142	483	0.1124804773194809	fabI
1143	482	0.1507557438890425	fabI
1144	481	0.1955402311846807	fabI
1145	480	0.2113238251279771	fabI
1146	479	-1.417125730640575	fabI
1147	478	0.521015401221012	fabI
1148	477	0.4842842924736726	fabI
1149	476	0.8359366224911061	fabI
1150	475	0.2723925500622931	fabI
1151	474	0.1237223173460638	fabI
1152	473	1.6772829675729592	fabI
1153	472	0.0957533987244562	fabI
1154	471	0.6147826132298134	fabI
1155	470	0.221538788750455	fabI
1156	469	-0.0844064224655129	fabI
1157	468	0.4575787550033081	fabI
1158	467	0.8650057184413185	fabI
1159	466	0.1153907455230759	fabI
1160	465	-3.4971483468181717	fabI
1161	464	0.4889685687670382	fabI
1162	463	0.4576891434887897	fabI
1163	462	0.8583379946177414	fabI
1164	461	0.0743176653965156	fabI
1165	460	-1.27274628640329	fabI
1166	459	-0.0954198363449984	fabI
1167	458	-0.0875985695177317	fabI
1168	457	-0.3462417255734785	fabI
1169	456	-0.7624250150050144	fabI
1170	455	0.1353051928552795	fabI
1171	454	0.0670169509336667	fabI
1172	453	-0.0109052506612892	fabI
1173	452	-0.3597610723285951	fabI
1174	451	-0.0629412042678478	fabI
1175	450	-0.4458561100055572	fabI
1176	449	-0.7296380426837609	fabI
1177	448	0.0264422501250513	fabI
1178	447	-0.3121239227194872	fabI
1179	446	0.1214417218118369	fabI
1180	445	-0.072528570502706	fabI
1181	444	-0.6656705496693246	fabI
1182	443	-1.002872122951432	fabI
1183	442	-0.0554435473988299	fabI
1184	441	-0.1589622776026233	fabI
1185	440	0.1060200476919152	fabI
1186	439	-0.5638594227227859	fabI
1187	438	-0.1839862810798823	fabI
1188	437	-0.0380265805975605	fabI
1189	436	-0.4345942986901456	fabI
1190	435	0.0904101059539091	fabI
1191	434	-1.214145084829363	fabI
1192	433	-0.1616470280584822	fabI
1193	432	0.0649450718394793	fabI
1194	431	0.7893912310928708	fabI
1195	430	0.5086379371729837	fabI
1196	429	0.6160159710329673	fabI
1197	428	-0.8768705558272197	fabI
1198	427	-0.3161893731426483	fabI
1199	426	-0.2409323074418852	fabI
1200	425	0.3233468228057931	fabI
1201	424	-0.3982822044934794	fabI
1202	423	-0.1783307891263746	fabI
1203	422	-0.1981165675709137	fabI
1204	421	0.1996081229670901	fabI
1205	420	0.2716729279183245	fabI
1206	419	-0.0611988386062134	fabI
1207	418	-0.2755628458919478	fabI
1208	417	-0.4088408184745689	fabI
1209	416	0.7121997062132713	fabI
1210	415	0.6522925600993884	fabI
1211	414	0.3065804559401315	fabI
1212	413	0.8144575504553234	fabI
1213	412	0.9277988746608457	fabI
1214	411	0.4880784040591487	fabI
1215	410	0.3641354810439038	fabI
1216	409	-0.7852822964344344	fabI
1217	408	-0.0153838368905588	fabI
1218	407	-0.0829515108809648	fabI
1219	406	-0.6485791180142411	fabI
1220	405	-1.2271154540471492	fabI
1221	404	0.1870009764907745	fabI
1222	403	-0.6490957209006877	fabI
1223	402	-0.7334787442394943	fabI
1224	401	-1.0426274464583627	fabI
1225	400	-0.3929467764253769	fabI
1226	399	-0.6248119286295443	fabI
1227	398	-0.7625850104784255	fabI
1228	397	-0.5863489166446918	fabI
1229	396	-0.2565345008467444	fabI
1230	395	0.3997812550931654	fabI
1231	394	-0.3147970652388818	fabI
1232	393	-0.2625076120790375	fabI
1233	392	-0.7669262492372099	fabI
1234	391	-0.1474410819759976	fabI
1235	390	-0.071585594453099	fabI
1236	389	-0.1471216464679353	fabI
1237	388	-0.895156216765721	fabI
1238	387	-0.7166502030453152	fabI
1239	386	-0.0566196662137398	fabI
1240	385	-0.1906233252729185	fabI
1241	384	-0.8974955332204939	fabI
1242	383	0.0680896985764068	fabI
1243	382	0.1313379428500143	fabI
1244	381	0.8688354677123401	fabI
1245	380	0.127788766139304	fabI
1246	379	-0.6133582203300026	fabI
1247	378	-0.0437869413598493	fabI
1248	377	0.992212827105608	fabI
1249	376	-0.403462874149492	fabI
1250	375	-0.5324770296377462	fabI
1251	374	-0.3858030076154053	fabI
1252	373	-0.8430842198792702	fabI
1253	372	0.4069157758792359	fabI
1254	371	-0.0464993916060092	fabI
1255	370	-0.2872573294669787	fabI
1256	369	-1.0230187575982352	fabI
1257	368	-4.3007170209307075	fabI
1258	367	-1.243975167547675	fabI
1259	366	0.4100428449326571	fabI
1260	365	-0.4652895998092862	fabI
1261	364	0.1808015242775906	fabI
1262	363	1.243862253745171	fabI
1263	362	0.6003063929791018	fabI
1264	361	0.9398695637948518	fabI
1265	360	0.130963107550554	fabI
1266	359	0.2005694743893613	fabI
1267	358	-0.221700622591171	fabI
1268	357	-0.314681448579635	fabI
1269	356	-1.6447545252093698	fabI
1270	355	-1.598768490056934	fabI
1271	354	-1.7736725456128732	fabI
1272	353	-0.9427759902920384	fabI
1273	352	-1.4457142970021788	fabI
1274	351	-0.2381526406042051	fabI
1275	350	0.6260389184619534	fabI
1276	349	-0.5411266525555123	fabI
1277	348	-0.1842556988315681	fabI
1278	347	0.0822417999804497	fabI
1279	346	-0.353731643949292	fabI
1280	345	-0.1886686730841051	fabI
1281	344	0.1643070768741853	fabI
1282	343	-0.1709697288680113	fabI
1283	342	-0.4053369745052514	fabI
1284	341	-0.5967027753289348	fabI
1285	340	-0.5312810100016391	fabI
1286	339	0.6531323119161864	fabI
1287	338	0.1226540754614824	fabI
1288	337	-0.8020536664105583	fabI
1289	336	0.4652262722740004	fabI
1290	335	0.2315646797320257	fabI
1291	334	0.4429738829507339	fabI
1292	333	-0.3200878998289301	fabI
1293	332	0.0527051752329271	fabI
1294	331	-0.5393270077918364	fabI
1295	330	-0.3441831781762808	fabI
1296	329	1.6680180008327268	fabI
1297	328	0.9356552012896584	fabI
1298	327	-0.3966324510073215	fabI
1299	326	-1.5251881940442953	fabI
1300	325	-0.1199358638059851	fabI
1301	324	0.4976970785351793	fabI
1302	323	0.2802630273072874	fabI
1303	322	-0.2910593140956744	fabI
1304	321	-0.1816604982010477	fabI
1305	320	-0.2140840111919639	fabI
1306	319	0.0672519607740385	fabI
1307	318	0.4691704036224833	fabI
1308	317	0.0855288124265111	fabI
1309	316	-0.8343584485992969	fabI
1310	315	-0.0019092202080196	fabI
1311	314	0.5275262607996042	fabI
1312	313	0.0803649946654474	fabI
1313	312	-0.0061068806202158	fabI
1314	311	0.1102399505155303	fabI
1315	310	0.0262727793289034	fabI
1316	309	1.4122108796654034	fabI
1317	308	0.1381200309096853	fabI
1318	307	-0.4444543281628186	fabI
1319	306	0.1788342012880902	fabI
1320	305	-0.334077550608561	fabI
1321	304	0.002673863882031	fabI
1322	303	0.0414846090602284	fabI
1323	302	0.6528714285470756	fabI
1324	301	0.6237566065497967	fabI
1325	300	0.840137885244236	fabI
1326	299	0.1042888408331955	fabI
1327	298	-0.3041511096994688	fabI
1328	297	-0.9207440609393588	fabI
1329	296	-0.1192349659596956	fabI
1330	295	0.0307610994888191	fabI
1331	294	0.1761453672155778	fabI
1332	293	-0.2777611096503698	fabI
1333	292	0.3490885179517781	fabI
1334	291	-0.5502774270147975	fabI
1335	290	-0.4701868600835091	fabI
1336	289	-0.3534043630408423	fabI
1337	288	-0.0530076731839481	fabI
1338	287	0.1130195032262132	fabI
1339	286	-0.4015368651972354	fabI
1340	285	0.1179836595788562	fabI
1341	284	0.1677303437953669	fabI
1342	283	0.1514659190369975	fabI
1343	282	-1.1386644092202942	fabI
1344	281	-0.1690927492544868	fabI
1345	280	0.1119458727318216	fabI
1346	279	0.1523330639102017	fabI
1347	278	0.0775759809475128	fabI
1348	277	0.2984012035579675	fabI
1349	276	0.1931114637537435	fabI
1350	275	0.7071172145864837	fabI
1351	274	-0.0738919383056954	fabI
1352	273	0.8217344975369926	fabI
1353	272	-1.1459579033808645	fabI
1354	271	-1.6638770020843288	fabI
1355	270	-1.5582385625758006	fabI
1356	269	-0.1393515811938754	fabI
1357	268	-0.225514476409964	fabI
1358	267	0.7819305612853988	fabI
1359	266	0.2488864488171861	fabI
1360	265	0.704185128194097	fabI
1361	264	1.0532814673282187	fabI
1362	263	-0.0864063938475039	fabI
1363	262	0.2541658999005627	fabI
1364	261	-0.3257072559418994	fabI
1365	260	-0.0107116605966836	fabI
1366	259	0.4454259934324834	fabI
1367	258	0.5378467812025803	fabI
1368	257	-0.1209752270942909	fabI
1369	256	0.2545065020215583	fabI
1370	255	0.2951799233295759	fabI
1371	254	-0.0897404577237218	fabI
1372	253	0.3290092225258183	fabI
1373	252	-0.1543005871928736	fabI
1374	251	0.0929554358879685	fabI
1375	250	-0.8583449525500743	fabI
1376	249	0.501132043524733	fabI
1377	248	-0.4607251608952488	fabI
1378	247	0.6932954057871514	fabI
1379	246	1.0532337679036157	fabI
1380	245	0.3451076163820631	fabI
1381	244	0.8202244882783414	fabI
1382	243	0.2255612847049729	fabI
1383	242	-0.0530244996424467	fabI
1384	241	-0.7024151001817168	fabI
1385	240	0.4666082778897255	fabI
1386	239	0.3635329516456713	fabI
1387	238	0.7986233822860439	fabI
1388	237	-0.0009310333653794	fabI
1389	236	0.2786563303486398	fabI
1390	235	0.7914918444043686	fabI
1391	234	-0.3906668566532493	fabI
1392	233	0.4327603866018821	fabI
1393	232	0.6534172759523644	fabI
1394	231	0.6034064193312433	fabI
1395	230	-0.0578124400697072	fabI
1396	229	-0.2194853797273614	fabI
1397	228	-0.2308751555746531	fabI
1398	227	-0.4490376778144687	fabI
1399	226	-0.1418678502125728	fabI
1400	225	0.1366498471658098	fabI
1401	224	-0.0406769096023414	fabI
1402	223	0.1790188479228344	fabI
1403	222	0.1369608674704862	fabI
1404	221	-5.008711201966301	fabI
1405	220	-0.5327099312365812	fabI
1406	219	0.3143914335321766	fabI
1407	218	0.3005388116010906	fabI
1408	217	-0.0876640028509234	fabI
1409	216	0.8714530860056288	fabI
1410	215	1.317377511991004	fabI
1411	214	0.1102322851584445	fabI
1412	213	-0.123871322987436	fabI
1413	212	-0.5007374911494985	fabI
1414	211	-0.0746059481888655	fabI
1415	210	0.0608801998109618	fabI
1416	209	-0.205052185185859	fabI
1417	208	0.1073736383588287	fabI
1418	207	-0.894256389965291	fabI
1419	206	-0.0374571244656133	fabI
1420	205	0.0512883383416116	fabI
1421	204	-0.1430873918992625	fabI
1422	203	-0.1938685610659101	fabI
1423	202	0.1233317290430203	fabI
1424	201	0.0880078651110005	fabI
1425	200	0.4942348015985301	fabI
1426	199	0.1671517556152653	fabI
1427	198	0.1654180425339331	fabI
1428	197	-0.162374726226912	fabI
1429	196	-0.3115849738547057	fabI
1430	195	0.2780298271839201	fabI
1431	194	-0.554790976384142	fabI
1432	193	-0.1783788656217654	fabI
1433	192	0.132499835377692	fabI
1434	191	-0.1531747963070917	fabI
1435	190	0.0119123380861977	fabI
1436	189	-0.1045284288401219	fabI
1437	188	0.2207136680947157	fabI
1438	187	0.4855624955297813	fabI
1439	186	-0.5478846606922203	fabI
1440	185	0.6012827933554018	fabI
1441	184	0.1611951417132593	fabI
1442	183	-0.1446487661607511	fabI
1443	182	-0.2353363052010904	fabI
1444	181	-0.0870505486062904	fabI
1445	180	0.4164723177205574	fabI
1446	179	0.4302142110773933	fabI
1447	178	0.3029020597163677	fabI
1448	177	2.5191607433262404	fabI
1449	176	2.634905079081467	fabI
1450	175	0.7934115205974872	fabI
1451	174	0.6614959031981829	fabI
1452	173	-0.0851006591021871	fabI
1453	172	0.3875415700637211	fabI
1454	171	0.0743271990856072	fabI
1455	170	0.1547836402081737	fabI
1456	169	0.0804208722577316	fabI
1457	168	-0.0523832831530475	fabI
1458	167	0.3474399523540672	fabI
1459	166	0.5775086247884583	fabI
1460	165	-0.5916714525565019	fabI
1461	164	-0.2863302906961944	fabI
1462	163	-0.4645514296604416	fabI
1463	162	-1.0765092684891089	fabI
1464	161	-0.97482442515246	fabI
1465	160	-1.3319602490814992	fabI
1466	159	-0.453205892906614	fabI
1467	158	0.5012318566721007	fabI
1468	157	0.1257176484347022	fabI
1469	156	-0.5327173335812141	fabI
1470	155	0.292064629001408	fabI
1471	154	-0.4747768322518995	fabI
1472	153	-0.0764233470438233	fabI
1473	152	-0.563840664942319	fabI
1474	151	0.224530645135408	fabI
1475	150	-0.3103558245152791	fabI
1476	149	0.1545209105391769	fabI
1477	148	-0.3878894739278953	fabI
1478	147	0.2628755218598614	fabI
1479	146	-0.3309786482791879	fabI
1480	145	-0.407131235491441	fabI
1481	144	-0.1176615444427323	fabI
1482	143	-1.9182383396584513	fabI
1483	142	-1.1652276409572346	fabI
1484	141	-0.7393689590903142	fabI
1485	140	0.4366307594104848	fabI
1486	139	-0.735797450369649	fabI
1487	138	-0.451642031913108	fabI
1488	137	-0.4979987269134799	fabI
1489	136	-0.0985030203456314	fabI
1490	135	-0.0372961915790618	fabI
1491	134	0.0694205590624381	fabI
1492	133	-0.0844784719077005	fabI
1493	132	-0.2769329144910183	fabI
1494	131	0.0303140986946244	fabI
1495	130	0.3892079367976347	fabI
1496	129	-0.3685638671244877	fabI
1497	128	-0.1454514116071207	fabI
1498	127	-0.8541804556000241	fabI
1499	126	-1.7092990801390626	fabI
1500	125	-0.311966845293014	fabI
1501	124	-0.800187883082934	fabI
1502	123	-0.6972432429819895	fabI
1503	122	0.0076657667454034	fabI
1504	121	-0.1429547252592599	fabI
1505	120	-0.8560178107855809	fabI
1506	119	-0.8937575393812907	fabI
1507	118	-0.3364755975877157	fabI
1508	117	0.0491341936661792	fabI
1509	116	-0.004933734186419	fabI
1510	115	-0.115240412531697	fabI
1511	114	0.0442162150812491	fabI
1512	113	-0.261438692340343	fabI
1513	112	0.3774584181252013	fabI
1514	111	-0.2005427152251214	fabI
1515	110	-0.0375126229383116	fabI
1516	109	-0.7296424816076923	fabI
1517	108	-0.8571903931680845	fabI
1518	107	-0.4605292887119008	fabI
1519	106	0.7173444008057673	fabI
1520	105	0.0367048881210086	fabI
1521	104	0.4503222670237192	fabI
1522	103	0.6443020508253742	fabI
1523	102	1.1649414146053665	fabI
1524	101	-0.1836610502602685	fabI
1525	100	0.1479901285688128	fabI
1526	99	-0.1473735821820327	fabI
1527	98	-0.5609173220758836	fabI
1528	97	0.4363566674995776	fabI
1529	96	-0.0394107804227925	fabI
1530	95	-0.2009695144112559	fabI
1531	94	-0.4143471720851291	fabI
1532	93	-1.802142746212171	fabI
1533	92	-3.91536086999632	fabI
1534	91	0.0010149299427718	fabI
1535	90	-1.6064403312176776	fabI
1536	89	0.4420501713953405	fabI
1537	88	0.0324529368510749	fabI
1538	87	-0.2805103864432314	fabI
1539	86	0.1463995889012216	fabI
1540	85	-0.8275550304182578	fabI
1541	84	0.2416569560345784	fabI
1542	83	-0.1190834543798906	fabI
1543	82	0.2041504535902088	fabI
1544	81	0.3112244959970715	fabI
1545	80	-0.4530338381296064	fabI
1546	79	-0.7263674140605757	fabI
1547	78	-0.0101015483812429	fabI
1548	77	-0.374351577393034	fabI
1549	76	0.1128692037579694	fabI
1550	75	-0.9433244604193036	fabI
1551	74	0.3577943763162101	fabI
1552	73	-0.3676310830582978	fabI
1553	72	-0.3331805800940976	fabI
1554	71	0.2590234659092118	fabI
1555	70	-0.1310631472066337	fabI
1556	69	-0.0468524242436103	fabI
1557	68	-0.3587982216406082	fabI
1558	67	0.1669864704497172	fabI
1559	66	0.5863385430126535	fabI
1560	65	0.7533080661616058	fabI
1561	64	0.7203542796701677	fabI
1562	63	-0.2732172179033485	fabI
1563	62	0.7700898290755043	fabI
1564	61	-0.2295780815810516	fabI
1565	60	1.1112647557700115	fabI
1566	59	0.2521979860557374	fabI
1567	58	0.5889142944606748	fabI
1568	57	0.7738456044082078	fabI
1569	56	-0.1736284157909745	fabI
1570	55	-0.1852161411474129	fabI
1571	54	0.0897864738831106	fabI
1572	53	0.227181668087997	fabI
1573	52	-0.2208213572878528	fabI
1574	51	-0.4028499386168254	fabI
1575	50	0.1456387774504016	fabI
1576	49	0.3837642813731734	fabI
1577	48	0.503026372722511	fabI
1578	47	0.1900497851387711	fabI
1579	46	-0.1220823010424415	fabI
1580	45	-0.12731686569351	fabI
1581	44	-0.0566039112402944	fabI
1582	43	0.3213234066713661	fabI
1583	42	0.5423598861396183	fabI
1584	41	0.7282865800265623	fabI
1585	40	-0.3095200703514144	fabI
1586	39	-0.5587799875415299	fabI
1587	38	-0.4498581747135209	fabI
1588	37	0.1691055379459891	fabI
1589	36	-0.1310565262492386	fabI
1590	35	-0.0123776625774117	fabI
1591	34	-0.1201858207501155	fabI
1592	33	0.3467933931547045	fabI
1593	32	0.4567598713155548	fabI
1594	31	-0.0482646185729328	fabI
1595	30	0.6267118999626936	fabI
1596	29	-0.2338554928268188	fabI
1597	28	-2.7491830767007084	fabI
1598	27	-3.0794019651491418	fabI
1599	26	-2.1206941382070386	fabI
1600	25	0.605072842803584	fabI
1601	24	-4.396890506967517	fabI
1602	23	-7.1564006898818295	fabI
1603	22	-6.22228487123047	fabI
1604	21	-6.078495106826636	fabI
1605	20	-6.917364720978832	fabI
1606	19	-6.7681188947360615	fabI
1607	18	-5.611060311000705	fabI
1608	17	-6.766416147467042	fabI
1609	16	-2.6713945102254253	fabI
1610	15	-2.5286068038356957	fabI
1611	14	-1.8984156419932892	fabI
1612	13	-0.784405878511709	fabI
1613	12	-1.3003555980979031	fabI
1614	11	-0.275125696271891	fabI
1615	10	-5.509874253331059	fabI
1616	9	-6.482961928949093	fabI
1617	8	-6.458970089060999	fabI
1618	7	-6.625878403645109	fabI
1619	6	-7.333138836500359	fabI
1620	5	-7.367644735793425	fabI
1621	4	-7.734874417893784	fabI
1622	3	-7.052250636641788	fabI
1623	2	-5.479801614804791	fabI
1624	1	-6.29325772648077	fabI
1625	0	-7.487002500777847	fabI
1626	-1	-6.334419520195866	fabI
1627	-2	-6.0310852106322335	fabI
1628	-3	-6.61689540904235	fabI
1629	-4	-5.383857869805783	fabI
1630	-5	-6.76949745960289	fabI
1631	-6	-6.534134945321915	fabI
1632	-7	-7.76361097216892	fabI
1633	-8	-7.628637210436821	fabI
1634	-9	-8.867038654156607	fabI
1635	-10	-8.533022917047877	fabI
1636	-11	-5.898357140998313	fabI
1637	-12	-6.047480118362479	fabI
1638	-13	-7.542875100497083	fabI
1639	-14	-7.334484225041031	fabI
1640	-15	-8.594918711018144	fabI
1641	-16	-8.43191425670198	fabI
1642	-17	-8.195789589593552	fabI
1643	-18	-8.229006077749016	fabI
1644	-19	-7.319668253982662	fabI
1645	-20	-8.583718242745617	fabI
1646	-21	-7.318655855112707	fabI
1647	-22	-7.0076192527605174	fabI
1648	-23	-7.094056665266377	fabI
1649	-24	-8.393359286640855	fabI
1650	-25	-6.761156353945908	fabI
1651	-26	-7.47908503370276	fabI
1652	-27	-8.705143723298468	fabI
1653	-28	-3.3763775790498354	fabI
1654	-29	0.3611228960831347	fabI
1655	-30	0.2366060957100948	fabI
1656	-31	0.2787524279003207	fabI
1657	-32	0.3579957025230252	fabI
1658	-33	-0.0830915356408624	fabI
1659	-34	0.0713354162257469	fabI
1660	-35	0.2487942690063411	fabI
1661	-36	-0.3988536079353253	fabI
1662	-37	0.3699202633287544	fabI
1663	-38	-0.0310830719516349	fabI
1664	-39	-0.2666929484928256	fabI
1665	-40	0.656272341007214	fabI
1666	-41	0.0516475745434413	fabI
1667	-42	-0.5046963964393023	fabI
1668	-43	0.0203705002832282	fabI
1669	-44	0.0273018561204192	fabI
1670	-45	0.792361038827451	fabI
1671	-46	-0.1380987798750549	fabI
1672	-47	0.1408995537607237	fabI
1673	-48	0.0940155064910799	fabI
1674	-49	0.613313574900472	fabI
1675	-50	0.299731499920545	fabI
1676	-51	0.4658901998472028	fabI
1677	-52	0.5562528960798535	fabI
1678	-53	-0.502703945590885	fabI
1679	-54	-0.0673864274162886	fabI
1680	-55	-0.3694956791324632	fabI
1681	-56	0.3495331035922999	fabI
1682	-57	0.2087331518180117	fabI
1683	-58	0.1477177479837506	fabI
1684	-59	0.7488283729091573	fabI
1685	-60	0.4008473180713329	fabI
1686	-61	0.6931116632301372	fabI
1687	-62	0.5454015087737148	fabI
1688	-63	-0.3222013669989936	fabI
1689	-64	-0.3499711191456364	fabI
1690	-65	-0.6643993435093956	fabI
1691	-66	0.1203504209046782	fabI
1692	-67	-0.5204363772356588	fabI
1693	-68	0.0711576539651794	fabI
1694	-69	-0.3530443443421632	fabI
1695	-70	-0.0129216756323475	fabI
1696	-71	-0.0589356317844526	fabI
1697	-72	-0.0527764065879845	fabI
1698	-73	-0.5131657677287879	fabI
1699	-74	-0.0900881661105221	fabI
1700	-75	0.0752518273885494	fabI
1701	-76	-0.6899710585862225	fabI
1702	-77	0.0375820651251891	fabI
1703	-78	-0.0470785280745008	fabI
1704	-79	-0.7699447342795043	fabI
1705	-80	-0.4830282623869646	fabI
1706	-81	0.1083274865637423	fabI
1707	-82	-0.1868318098782481	fabI
1708	-83	-0.2574180659420396	fabI
1709	-84	-0.994917905778356	fabI
1710	-85	-0.0225615672901976	fabI
1711	-86	-0.1735884470868838	fabI
1712	-87	0.1908585455182369	fabI
1713	-88	0.039188711746835	fabI
1714	-89	-0.3001714904316571	fabI
1715	-90	-0.1734103477624695	fabI
1716	-91	-0.4394583963197263	fabI
1717	-92	-0.0098793746344738	fabI
1718	-93	-0.1982009470856704	fabI
1719	-94	-0.3051712897744186	fabI
1720	-95	-0.5917685531573375	fabI
1721	-96	-0.576746852154567	fabI
1722	-97	-0.0813419531408662	fabI
1723	-98	-0.4499532280152833	fabI
1724	-99	-0.2264776485980075	fabI
1725	-100	-0.7243476182868552	fabI
1726	-101	0.7286269643688583	fabI
1727	-102	-0.8665858870437104	fabI
1728	-103	0.5273018676508343	fabI
1729	-104	0.1950416490522875	fabI
1730	-105	-0.0977105054145738	fabI
1731	-106	0.551401303442452	fabI
1732	-107	0.2364444378293122	fabI
1733	-108	-0.2316881140233216	fabI
1734	-109	0.0085203578800682	fabI
1735	-110	-0.2468103617655234	fabI
1736	-111	-0.0991196764095631	fabI
1737	-112	-0.0718265219764107	fabI
1738	-113	-0.1287456174851674	fabI
1739	-114	-0.2099925581884864	fabI
1740	-115	-0.0690586097947244	fabI
1741	-116	-1.1504115239624104	fabI
1742	-117	-0.1948352224243334	fabI
1743	-118	0.1227445734776899	fabI
1744	-119	-0.1263114009731147	fabI
1745	-120	0.0751220329956026	fabI
1746	-121	-1.610990813784669	fabI
1747	-122	-1.9517921830408247	fabI
1748	-123	-1.964762564202795	fabI
1749	-124	-1.1888859969549552	fabI
1750	-125	-0.1693491255599643	fabI
1751	-126	0.033222950292736	fabI
1752	-127	0.0009185098526112	fabI
1753	-128	0.1421708917870378	fabI
1754	-129	0.353422912870487	fabI
1755	-130	0.6146379755227461	fabI
1756	-131	-0.0272823374496273	fabI
1757	-132	-0.1204056371047876	fabI
1758	-133	0.2024884009909335	fabI
1759	-134	0.8902623949059801	fabI
1760	-135	0.5038975677139335	fabI
1761	-136	0.4315482270228453	fabI
1762	-137	0.1812031118263992	fabI
1763	-138	0.0082360020825989	fabI
1764	-139	-0.1592032286302922	fabI
1765	-140	-0.4743527949199625	fabI
1766	-141	-0.6173403249689918	fabI
1767	-142	-0.2895836437983422	fabI
1768	-143	-0.0918847346406178	fabI
1769	-144	-0.0523684316570145	fabI
1770	-145	-0.4605735574888333	fabI
1771	-146	-0.600861089829063	fabI
1772	-147	0.0329159337620662	fabI
1773	-148	-0.3739656877106728	fabI
1774	-149	-0.2799659651362812	fabI
1775	-150	-0.6324213898700073	fabI
1776	-151	0.2164712845950076	fabI
1777	-152	0.2870143633789209	fabI
1778	-153	-0.038507297366779	fabI
1779	-154	-0.011652181517692	fabI
1780	-155	-0.0434682579721265	fabI
1781	-156	0.0510391460880109	fabI
1782	-157	-0.1139798849828421	fabI
1783	-158	0.0203552301379401	fabI
1784	-159	-0.009548653244028	fabI
1785	-160	-0.0885896323539212	fabI
1786	499	-0.2927119421123836	frr
1787	498	-0.4669077793068607	frr
1788	497	0.5037341625078475	frr
1789	496	-0.2040251962961679	frr
1790	495	-1.0972405023830245	frr
1791	494	0.9158465252660116	frr
1792	493	-0.0370288931678512	frr
1793	492	0.5335248389106891	frr
1794	491	0.8849809568725923	frr
1795	490	0.2749309382480014	frr
1796	489	0.1545071835688629	frr
1797	488	0.0832816480554645	frr
1798	487	0.0407372080961303	frr
1799	486	0.7392994759458812	frr
1800	485	-0.1018692413989306	frr
1801	484	1.0051984876848952	frr
1802	483	0.3855966594572346	frr
1803	482	0.2065133749230808	frr
1804	481	0.2546184601331049	frr
1805	480	-0.0309460021460763	frr
1806	479	0.611092057521991	frr
1807	478	0.4255584035217824	frr
1808	477	0.0887180929279424	frr
1809	476	0.5776106777196747	frr
1810	475	0.1003930659770792	frr
1811	474	0.1421563804473115	frr
1812	473	-0.3693481291915327	frr
1813	472	-0.0176613613269684	frr
1814	471	0.31039210304588	frr
1815	470	0.0952347572796406	frr
1816	469	-0.6644769077317637	frr
1817	468	0.3816056789359283	frr
1818	467	-0.1666357120013863	frr
1819	466	0.2712052708274349	frr
1820	465	0.4929593659892408	frr
1821	464	0.2155764574044192	frr
1822	463	-0.1295458547561272	frr
1823	462	-0.2218898677909132	frr
1824	461	0.2821353175516171	frr
1825	460	-0.3805226919726978	frr
1826	459	-0.6989778356196134	frr
1827	458	0.0028034267442042	frr
1828	457	-0.1125000623696289	frr
1829	456	0.0979386377667484	frr
1830	455	-0.1855682863402474	frr
1831	454	-0.3187251327245617	frr
1832	453	-0.0453976241225956	frr
1833	452	-0.386137521770183	frr
1834	451	0.1614942282469373	frr
1835	450	0.1344745553315753	frr
1836	449	-0.1377469987494613	frr
1837	448	-0.4561907933781468	frr
1838	447	-1.1568875876321272	frr
1839	446	0.400898321331527	frr
1840	445	-0.552411894453848	frr
1841	444	0.3465548333519521	frr
1842	443	0.2790742731282494	frr
1843	442	0.0735055063054654	frr
1844	441	-0.1643867863379515	frr
1845	440	0.0005301325706117	frr
1846	439	0.4423855427017514	frr
1847	438	-0.1459860234012064	frr
1848	437	-0.0948023731877805	frr
1849	436	-0.7672102802673214	frr
1850	435	-0.2889882878897518	frr
1851	434	-0.4588814497006145	frr
1852	433	-0.3686658444368973	frr
1853	432	0.0800068539581031	frr
1854	431	-0.5258678850956287	frr
1855	430	-0.2040420830841226	frr
1856	429	0.4449904927319736	frr
1857	428	-0.3205606717259245	frr
1858	427	0.9156635259629746	frr
1859	426	0.1816157746364683	frr
1860	425	0.4110536811957916	frr
1861	424	0.15334657763643	frr
1862	423	0.1498830523613318	frr
1863	422	0.3644033771641942	frr
1864	421	0.0464700842712974	frr
1865	420	-0.0056971150187221	frr
1866	419	0.054569567519721	frr
1867	418	0.9645236014942876	frr
1868	417	0.703200895525925	frr
1869	416	0.9598271347993343	frr
1870	415	0.495272934951075	frr
1871	414	0.527859115669551	frr
1872	413	0.7790447324166466	frr
1873	412	0.181261501749405	frr
1874	411	0.3170640488990526	frr
1875	410	0.2517528402520636	frr
1876	409	0.446779284141681	frr
1877	408	-0.653307046278427	frr
1878	407	0.0558301727188963	frr
1879	406	0.0756499965850656	frr
1880	405	-0.0461818596173855	frr
1881	404	-0.5017914007692884	frr
1882	403	-0.493425540847186	frr
1883	402	0.1670770236839727	frr
1884	401	0.2065393190524144	frr
1885	400	-0.1963317517954499	frr
1886	399	-0.6692399237778901	frr
1887	398	-0.3305401020161824	frr
1888	397	-0.4115090263899743	frr
1889	396	-0.3200525736972326	frr
1890	395	0.1894466505413945	frr
1891	394	0.4613554129651617	frr
1892	393	-0.3359793309517688	frr
1893	392	-0.2584823049696368	frr
1894	391	0.8261741768548589	frr
1895	390	1.3405395828001592	frr
1896	389	0.4386357274721602	frr
1897	388	0.9685897727534948	frr
1898	387	0.527564539330551	frr
1899	386	0.5185148072690129	frr
1900	385	0.4269348666670323	frr
1901	384	-0.2284095039304968	frr
1902	383	0.2076416528192181	frr
1903	382	-0.1320718542707649	frr
1904	381	0.3683939773679549	frr
1905	380	0.2597015636521642	frr
1906	379	0.5625757121401629	frr
1907	378	-0.1335102893193374	frr
1908	377	0.4663172870181296	frr
1909	376	0.2400103945778207	frr
1910	375	0.4259293472967094	frr
1911	374	0.6255913439357785	frr
1912	373	0.4406875676282923	frr
1913	372	0.5659647607124724	frr
1914	371	-0.0769053028343857	frr
1915	370	-0.267802765247203	frr
1916	369	-0.6692258514701389	frr
1917	368	-0.0148182462702359	frr
1918	367	0.3660215301313013	frr
1919	366	0.1163123370114711	frr
1920	365	-0.2717167442752728	frr
1921	364	0.0595406740019739	frr
1922	363	0.1613231431212445	frr
1923	362	0.2264866329405331	frr
1924	361	-0.538050218971953	frr
1925	360	-0.0465622773130845	frr
1926	359	0.0058436442899328	frr
1927	358	0.0971287555024559	frr
1928	357	0.3926722291126914	frr
1929	356	0.2987550649070384	frr
1930	355	-0.5273476004736554	frr
1931	354	0.2217729894970865	frr
1932	353	0.1775129487914212	frr
1933	352	0.1539725802901386	frr
1934	351	0.602289168251769	frr
1935	350	0.1141610649833773	frr
1936	349	0.0872049695488649	frr
1937	348	-0.6834265417193339	frr
1938	347	-0.6873154084231438	frr
1939	346	-1.148907357859697	frr
1940	345	-1.375205418993158	frr
1941	344	0.2170109851192884	frr
1942	343	1.6091385989340343	frr
1943	342	0.0660067730349938	frr
1944	341	-0.8230927553966009	frr
1945	340	0.3800530994207369	frr
1946	339	-0.4613435880121421	frr
1947	338	0.2232557261418208	frr
1948	337	-0.1307966373264654	frr
1949	336	-0.1863599663328292	frr
1950	335	-0.4287829688384587	frr
1951	334	-0.3030529788452996	frr
1952	333	-0.1539127498658304	frr
1953	332	0.4070935417014858	frr
1954	331	0.3578063347594326	frr
1955	330	0.1124447916956674	frr
1956	329	0.5992734465199717	frr
1957	328	0.1310183741106305	frr
1958	327	0.3589211943352514	frr
1959	326	-0.3324582782499255	frr
1960	325	-0.1121913216810618	frr
1961	324	0.4583608540907357	frr
1962	323	0.1832587922826485	frr
1963	322	0.4567696266743369	frr
1964	321	0.4482295615791363	frr
1965	320	1.317848537983302	frr
1966	319	2.336195268993345	frr
1967	318	1.343663613910939	frr
1968	317	-0.4114947831337852	frr
1969	316	-0.7487774898306734	frr
1970	315	-1.5112271673097195	frr
1971	314	-0.2715592283322168	frr
1972	313	-0.0653933005665894	frr
1973	312	-0.0969021645179863	frr
1974	311	-0.0907293982863355	frr
1975	310	-0.9979830027882596	frr
1976	309	0.133197005379095	frr
1977	308	-0.3015904855879886	frr
1978	307	0.4271519813285455	frr
1979	306	0.0150902245377622	frr
1980	305	0.2650250920245281	frr
1981	304	-0.1038266485547993	frr
1982	303	-0.0074877796425906	frr
1983	302	0.4382075521799208	frr
1984	301	-0.2177428243530931	frr
1985	300	-0.4692859342308019	frr
1986	299	0.3921237582220961	frr
1987	298	-0.3670590186671471	frr
1988	297	-0.4578797454401158	frr
1989	296	-0.123570014350699	frr
1990	295	-0.3329309283845415	frr
1991	294	0.2872702772964347	frr
1992	293	-0.0374303013150813	frr
1993	292	-0.7655430147841598	frr
1994	291	0.5426035669302235	frr
1995	290	0.1856639893994238	frr
1996	289	0.0205307091438086	frr
1997	288	0.7798223287083719	frr
1998	287	0.3398979533978521	frr
[truncated: 3,375 more rows]
