# Supplementary material for: CRISPRi-ART enables functional genomics of diverse bacteriophages using RNA-binding dCas13d
Source: Nat Microbiol. 2025 Feb 26;10(3):694–709. doi: 10.1038/s41564-025-01935-7 (PMC11879866; doi:10.1038/s41564-025-01935-7)
Supplement: Supplementary file 17 — Statistical data for supplementary figures where appropriate, compressed into a zip file and organized by supplementary figure number. [file 41564_2025_1935_MOESM17_ESM.zip › Source Data for Supplementary Figures/SuppFig4/SuppFig4.xlsx]

## Sheet: SuppFig4
	rep_1	rep_2	rep_3	rep_1	rep_2	rep_3	rep_1	rep_2	rep_3	rep_1	rep_2	rep_3	rep_1	rep_2	rep_3	rep_1	rep_2	rep_3	rep_1	rep_2	rep_3
	uninduced	uninduced	uninduced	uninduced	uninduced	uninduced	uninduced	uninduced	uninduced	induced	induced	induced	induced	induced	induced	induced	induced	induced	induced	induced	induced
Time (hr)	sBFC1482	sBFC1482	sBFC1482	sBFC1483	sBFC1483	sBFC1483	sBFC1484	sBFC1484	sBFC1484	sBFC1482	sBFC1482	sBFC1482	sBFC1483	sBFC1483	sBFC1483	sBFC1484	sBFC1484	sBFC1484	adk Guide 00840	adk Guide 00840	adk Guide 00840
0.0694444	0.159	0.149	0.157	0.138	0.139	0.145	0.147	0.149	0.141	0.157	0.15	0.155	0.143	0.143	0.146	0.141	0.143	0.149	0.097	0.094	0.094
0.138889	0.163	0.15	0.161	0.14	0.138	0.146	0.148	0.149	0.142	0.159	0.151	0.154	0.144	0.142	0.145	0.143	0.142	0.149	0.097	0.094	0.094
0.208333	0.166	0.151	0.163	0.14	0.139	0.146	0.148	0.15	0.143	0.162	0.151	0.154	0.143	0.143	0.146	0.143	0.143	0.149	0.097	0.095	0.095
0.277778	0.173	0.157	0.161	0.141	0.14	0.146	0.152	0.152	0.143	0.16	0.154	0.155	0.142	0.144	0.147	0.142	0.143	0.149	0.097	0.096	0.095
0.347222	0.173	0.168	0.162	0.143	0.143	0.147	0.155	0.157	0.146	0.161	0.157	0.157	0.143	0.145	0.148	0.144	0.145	0.151	0.097	0.097	0.095
0.416667	0.176	0.176	0.163	0.145	0.145	0.149	0.157	0.162	0.148	0.162	0.159	0.16	0.145	0.147	0.15	0.145	0.147	0.153	0.097	0.097	0.096
0.486111	0.175	0.182	0.169	0.149	0.151	0.152	0.162	0.169	0.155	0.166	0.166	0.164	0.147	0.151	0.154	0.148	0.15	0.157	0.097	0.098	0.096
0.555556	0.18	0.189	0.173	0.153	0.155	0.156	0.166	0.175	0.158	0.169	0.171	0.168	0.15	0.154	0.158	0.15	0.153	0.161	0.098	0.099	0.097
0.625	0.186	0.195	0.184	0.16	0.165	0.166	0.173	0.186	0.17	0.177	0.182	0.175	0.156	0.161	0.163	0.157	0.16	0.166	0.098	0.099	0.098
0.694444	0.196	0.205	0.194	0.168	0.174	0.175	0.181	0.198	0.181	0.184	0.19	0.182	0.163	0.167	0.169	0.164	0.166	0.173	0.098	0.1	0.098
0.763889	0.209	0.22	0.2	0.173	0.178	0.179	0.186	0.206	0.186	0.191	0.196	0.188	0.167	0.171	0.175	0.168	0.171	0.18	0.098	0.1	0.098
0.833333	0.225	0.236	0.214	0.184	0.191	0.191	0.197	0.222	0.201	0.201	0.209	0.197	0.175	0.179	0.182	0.176	0.18	0.188	0.099	0.102	0.1
0.902778	0.252	0.262	0.227	0.193	0.199	0.198	0.207	0.234	0.212	0.212	0.221	0.206	0.183	0.185	0.191	0.184	0.189	0.197	0.099	0.102	0.1
0.972222	0.274	0.277	0.248	0.212	0.221	0.221	0.227	0.261	0.238	0.231	0.242	0.221	0.198	0.199	0.202	0.198	0.203	0.208	0.099	0.102	0.101
1.04167	0.304	0.303	0.267	0.226	0.237	0.234	0.242	0.284	0.254	0.247	0.259	0.235	0.21	0.209	0.214	0.21	0.215	0.222	0.1	0.104	0.102
1.11111	0.339	0.337	0.294	0.245	0.257	0.252	0.261	0.31	0.275	0.269	0.282	0.25	0.228	0.222	0.228	0.225	0.231	0.237	0.1	0.105	0.103
1.18056	0.373	0.37	0.341	0.279	0.296	0.288	0.291	0.344	0.31	0.303	0.313	0.272	0.256	0.239	0.243	0.249	0.251	0.252	0.101	0.107	0.104
1.25	0.404	0.406	0.331	0.27	0.283	0.279	0.288	0.345	0.303	0.294	0.298	0.276	0.25	0.245	0.255	0.248	0.257	0.266	0.102	0.11	0.106
1.31944	0.434	0.434	0.345	0.283	0.294	0.288	0.3	0.357	0.311	0.301	0.304	0.287	0.262	0.254	0.265	0.259	0.267	0.278	0.102	0.111	0.106
1.38889	0.499	0.498	0.409	0.329	0.353	0.335	0.345	0.422	0.371	0.353	0.356	0.306	0.301	0.273	0.281	0.293	0.294	0.294	0.103	0.114	0.107
1.45833	0.555	0.559	0.481	0.4	0.425	0.401	0.401	0.475	0.414	0.419	0.423	0.327	0.351	0.289	0.297	0.335	0.32	0.307	0.103	0.115	0.108
1.52778	0.568	0.584	0.508	0.41	0.446	0.423	0.42	0.51	0.453	0.433	0.437	0.345	0.364	0.309	0.318	0.354	0.342	0.329	0.104	0.117	0.11
1.59722	0.554	0.589	0.499	0.402	0.444	0.419	0.41	0.517	0.467	0.419	0.42	0.359	0.36	0.33	0.341	0.365	0.356	0.351	0.104	0.115	0.11
1.66667	0.582	0.622	0.521	0.417	0.46	0.43	0.432	0.541	0.483	0.432	0.428	0.372	0.377	0.348	0.354	0.377	0.368	0.365	0.105	0.114	0.109
1.73611	0.636	0.671	0.582	0.466	0.512	0.479	0.484	0.601	0.537	0.48	0.474	0.393	0.415	0.363	0.369	0.411	0.392	0.384	0.106	0.116	0.11
1.80556	0.644	0.698	0.607	0.484	0.53	0.499	0.506	0.631	0.563	0.497	0.483	0.414	0.424	0.379	0.388	0.427	0.408	0.407	0.106	0.116	0.109
1.875	0.666	0.732	0.642	0.508	0.563	0.532	0.538	0.671	0.6	0.52	0.505	0.436	0.446	0.4	0.41	0.452	0.433	0.432	0.107	0.116	0.11
1.94444	0.697	0.764	0.687	0.557	0.613	0.586	0.577	0.719	0.667	0.568	0.554	0.464	0.494	0.429	0.439	0.499	0.471	0.464	0.107	0.114	0.111
2.01389	0.732	0.797	0.726	0.607	0.664	0.633	0.609	0.755	0.699	0.609	0.589	0.491	0.535	0.459	0.469	0.537	0.504	0.493	0.108	0.115	0.111
2.08333	0.746	0.819	0.763	0.638	0.701	0.679	0.634	0.796	0.744	0.645	0.622	0.516	0.572	0.495	0.499	0.581	0.547	0.519	0.108	0.114	0.111
2.15278	0.823	0.851	0.831	0.738	0.748	0.715	0.674	0.776	0.694	0.708	0.7	0.545	0.627	0.514	0.521	0.598	0.554	0.532	0.109	0.114	0.112
2.22222	0.808	0.87	0.846	0.72	0.78	0.757	0.681	0.835	0.783	0.715	0.702	0.56	0.653	0.55	0.547	0.631	0.599	0.561	0.11	0.115	0.111
2.29167	0.801	0.883	0.845	0.703	0.79	0.771	0.683	0.867	0.837	0.707	0.692	0.577	0.671	0.577	0.57	0.657	0.63	0.588	0.11	0.115	0.111
2.36111	0.861	0.912	0.895	0.781	0.834	0.799	0.707	0.873	0.825	0.751	0.739	0.589	0.7	0.582	0.58	0.669	0.627	0.592	0.111	0.111	0.112
2.43056	0.767	0.888	0.82	0.688	0.785	0.758	0.673	0.876	0.835	0.688	0.664	0.603	0.663	0.6	0.596	0.661	0.651	0.614	0.111	0.112	0.111
2.5	0.77	0.895	0.802	0.68	0.773	0.735	0.681	0.862	0.829	0.677	0.645	0.618	0.644	0.607	0.607	0.65	0.643	0.627	0.112	0.112	0.111
2.56944	0.865	0.966	0.913	0.769	0.881	0.814	0.718	0.921	0.864	0.751	0.708	0.636	0.706	0.617	0.62	0.685	0.657	0.637	0.112	0.112	0.113
2.63889	0.946	1.001	0.981	0.851	0.904	0.839	0.764	0.905	0.825	0.804	0.774	0.658	0.739	0.631	0.636	0.694	0.659	0.651	0.113	0.114	0.115
2.70833	0.867	0.998	0.938	0.784	0.918	0.851	0.751	0.959	0.897	0.782	0.741	0.674	0.732	0.651	0.659	0.713	0.69	0.676	0.114	0.118	0.115
2.77778	0.978	1.033	1.015	0.897	0.942	0.876	0.794	0.93	0.84	0.867	0.822	0.7	0.781	0.666	0.678	0.728	0.692	0.69	0.114	0.118	0.116
2.84722	0.988	1.042	1.032	0.906	0.957	0.881	0.799	0.948	0.853	0.87	0.831	0.721	0.808	0.685	0.7	0.739	0.707	0.714	0.115	0.122	0.115
2.91667	0.953	1.05	1.034	0.866	0.989	0.933	0.806	1.009	0.93	0.863	0.829	0.742	0.826	0.718	0.723	0.782	0.75	0.742	0.115	0.122	0.115
2.98611	1.026	1.074	1.063	0.923	0.985	0.921	0.823	0.971	0.893	0.885	0.87	0.764	0.833	0.727	0.737	0.773	0.746	0.75	0.116	0.123	0.114
3.05556	0.976	1.084	1.063	0.874	1.013	0.948	0.831	1.016	0.954	0.87	0.851	0.779	0.851	0.75	0.756	0.803	0.775	0.772	0.117	0.126	0.113
3.125	0.875	1.035	1.01	0.82	0.981	0.942	0.834	1.034	1.001	0.821	0.811	0.789	0.831	0.777	0.776	0.823	0.808	0.789	0.117	0.124	0.114
3.19444	1.025	1.127	1.103	0.912	1.039	0.975	0.861	1.034	0.974	0.879	0.882	0.825	0.856	0.78	0.789	0.822	0.802	0.8	0.117	0.126	0.113
3.26389	0.845	0.976	0.949	0.823	0.93	0.918	0.85	1.008	0.966	0.816	0.81	0.819	0.806	0.796	0.806	0.816	0.822	0.819	0.118	0.127	0.113
3.33333	1.005	1.156	1.118	0.924	1.002	0.948	0.875	0.981	0.936	0.889	0.873	0.844	0.83	0.806	0.82	0.813	0.808	0.83	0.119	0.129	0.113
3.40278	0.958	1.136	1.095	0.908	1.025	0.969	0.884	1.032	0.968	0.897	0.879	0.858	0.843	0.824	0.838	0.827	0.827	0.847	0.119	0.13	0.112
3.47222	0.944	1.102	1.073	0.897	1.027	0.984	0.892	1.037	1	0.902	0.884	0.871	0.844	0.843	0.853	0.845	0.847	0.863	0.12	0.131	0.111
3.54167	0.984	1.152	1.108	0.919	1.044	0.997	0.906	1.032	0.99	0.916	0.897	0.886	0.855	0.855	0.867	0.856	0.858	0.876	0.12	0.132	0.111
3.61111	1.007	1.172	1.125	0.934	1.059	1.003	0.918	1.042	0.991	0.937	0.918	0.903	0.871	0.869	0.881	0.872	0.87	0.891	0.121	0.135	0.11
3.68056	1.037	1.187	1.149	0.958	1.076	1.019	0.932	1.062	1.008	0.961	0.94	0.919	0.89	0.883	0.895	0.894	0.888	0.904	0.121	0.134	0.11
3.75	1.011	1.18	1.139	0.939	1.085	1.022	0.94	1.074	1.038	0.964	0.936	0.93	0.901	0.898	0.91	0.91	0.904	0.916	0.122	0.135	0.11
3.81944	0.939	1.021	1.021	0.915	1.016	0.983	0.941	1.058	1.039	0.913	0.916	0.937	0.903	0.914	0.922	0.913	0.921	0.929	0.122	0.136	0.109
3.88889	1.024	1.188	1.075	0.955	1.088	0.982	0.959	1.066	1.025	0.933	0.942	0.95	0.917	0.922	0.932	0.918	0.921	0.936	0.123	0.138	0.107
3.95833	1.02	1.183	1.085	0.962	1.086	0.984	0.966	1.081	1.046	0.944	0.954	0.961	0.93	0.933	0.943	0.929	0.932	0.947	0.124	0.139	0.109
4.02778	1.012	1.176	1.079	0.967	1.085	0.989	0.975	1.094	1.026	0.953	0.96	0.97	0.941	0.943	0.952	0.937	0.944	0.957	0.124	0.139	0.109
4.09722	1.099	1.232	1.131	1.024	1.093	1.004	0.986	1.067	0.997	0.979	0.991	0.981	0.955	0.949	0.961	0.952	0.949	0.965	0.124	0.141	0.107
4.16667	1.005	1.205	1.107	0.993	1.105	1.013	0.994	1.103	1.026	0.977	0.978	0.989	0.96	0.961	0.971	0.962	0.963	0.976	0.125	0.142	0.108
4.23611	1.02	1.224	1.12	1.016	1.116	1.025	1.005	1.105	1.026	0.989	0.99	0.998	0.969	0.97	0.981	0.971	0.972	0.985	0.126	0.144	0.109
4.30556	1.001	1.189	1.09	1.002	1.111	1.018	1.008	1.113	1.037	0.983	0.987	1.006	0.974	0.978	0.99	0.975	0.98	0.994	0.126	0.146	0.108
4.375	1.002	1.18	1.085	1.002	1.073	1.021	1.015	1.116	1.041	0.986	0.991	1.014	0.982	0.988	1	0.98	0.987	1.002	0.127	0.148	0.108
4.44444	1.005	1.181	1.087	1.006	1.07	1.03	1.021	1.122	1.044	0.992	0.996	1.021	0.991	0.996	1.008	0.991	0.993	1.011	0.128	0.149	0.109
4.51389	1.014	1.201	1.096	1.014	1.084	1.035	1.029	1.124	1.044	1.001	1.004	1.031	1	1.004	1.016	0.996	0.998	1.018	0.128	0.15	0.109
4.58333	1.025	1.222	1.109	1.026	1.097	1.043	1.035	1.127	1.048	1.009	1.012	1.037	1.007	1.012	1.024	1.001	1.004	1.026	0.129	0.15	0.11
4.65278	1.057	1.249	1.148	1.054	1.114	1.06	1.045	1.124	1.047	1.023	1.024	1.046	1.014	1.019	1.031	1.007	1.008	1.032	0.13	0.153	0.109
4.72222	1.04	1.227	1.139	1.047	1.123	1.065	1.051	1.147	1.065	1.029	1.027	1.051	1.022	1.027	1.039	1.016	1.02	1.039	0.13	0.153	0.111
4.79167	1.09	1.25	1.176	1.112	1.125	1.083	1.061	1.121	1.059	1.051	1.04	1.06	1.033	1.032	1.046	1.026	1.02	1.045	0.131	0.152	0.113
4.86111	1.056	1.238	1.149	1.053	1.137	1.081	1.067	1.151	1.076	1.048	1.04	1.065	1.036	1.039	1.054	1.028	1.03	1.052	0.132	0.156	0.114
4.93056	1.053	1.225	1.134	1.049	1.133	1.085	1.073	1.173	1.092	1.049	1.043	1.071	1.042	1.047	1.063	1.033	1.038	1.06	0.132	0.156	0.113
5	1.062	1.227	1.141	1.056	1.131	1.09	1.08	1.177	1.095	1.052	1.049	1.079	1.048	1.054	1.071	1.037	1.042	1.068	0.133	0.159	0.113
5.06944	1.069	1.222	1.141	1.061	1.141	1.104	1.087	1.189	1.108	1.052	1.055	1.087	1.057	1.062	1.079	1.042	1.048	1.076	0.134	0.16	0.117
5.13889	1.094	1.244	1.169	1.07	1.167	1.122	1.096	1.171	1.106	1.065	1.065	1.095	1.064	1.068	1.085	1.048	1.052	1.082	0.135	0.162	0.117
5.20833	1.063	1.178	1.119	1.069	1.145	1.107	1.097	1.203	1.119	1.055	1.068	1.102	1.069	1.077	1.092	1.057	1.063	1.09	0.136	0.164	0.118
5.27778	1.1	1.197	1.177	1.083	1.183	1.138	1.108	1.197	1.123	1.071	1.08	1.11	1.08	1.082	1.1	1.06	1.067	1.096	0.137	0.167	0.121
5.34722	1.09	1.159	1.158	1.087	1.187	1.14	1.113	1.208	1.129	1.077	1.085	1.115	1.087	1.091	1.107	1.066	1.074	1.103	0.138	0.168	0.123
5.41667	1.128	1.206	1.19	1.097	1.166	1.146	1.121	1.179	1.113	1.092	1.097	1.125	1.092	1.096	1.113	1.068	1.076	1.108	0.139	0.169	0.124
5.48611	1.1	1.156	1.156	1.1	1.194	1.153	1.124	1.211	1.14	1.09	1.099	1.129	1.1	1.105	1.12	1.079	1.089	1.116	0.14	0.172	0.126
5.55556	1.109	1.163	1.171	1.108	1.201	1.165	1.131	1.211	1.146	1.096	1.105	1.137	1.106	1.111	1.127	1.085	1.095	1.123	0.141	0.173	0.127
5.625	1.113	1.153	1.17	1.113	1.21	1.165	1.134	1.215	1.151	1.101	1.112	1.142	1.112	1.117	1.133	1.091	1.103	1.128	0.142	0.174	0.129
5.69444	1.124	1.179	1.188	1.12	1.214	1.179	1.141	1.215	1.158	1.107	1.118	1.149	1.119	1.123	1.14	1.096	1.106	1.133	0.143	0.176	0.131
5.76389	1.125	1.169	1.183	1.124	1.209	1.179	1.147	1.219	1.166	1.113	1.123	1.154	1.122	1.129	1.146	1.102	1.113	1.14	0.145	0.178	0.135
5.83333	1.144	1.199	1.202	1.134	1.214	1.191	1.153	1.216	1.163	1.119	1.131	1.162	1.127	1.134	1.152	1.105	1.116	1.146	0.146	0.18	0.135
5.90278	1.138	1.19	1.201	1.139	1.218	1.196	1.158	1.226	1.181	1.124	1.135	1.166	1.134	1.141	1.158	1.112	1.124	1.151	0.147	0.182	0.136
5.97222	1.17	1.211	1.217	1.15	1.181	1.186	1.166	1.193	1.15	1.132	1.144	1.174	1.137	1.147	1.164	1.113	1.123	1.157	0.149	0.185	0.138
6.04167	1.156	1.202	1.201	1.153	1.191	1.179	1.169	1.206	1.163	1.137	1.149	1.18	1.146	1.154	1.171	1.121	1.133	1.164	0.151	0.187	0.14
6.11111	1.146	1.169	1.171	1.153	1.199	1.181	1.171	1.205	1.179	1.139	1.152	1.184	1.152	1.162	1.176	1.131	1.142	1.17	0.152	0.188	0.141
6.18056	1.168	1.208	1.173	1.159	1.205	1.177	1.178	1.193	1.173	1.146	1.159	1.19	1.154	1.165	1.181	1.132	1.142	1.176	0.153	0.188	0.143
6.25	1.147	1.163	1.167	1.157	1.196	1.168	1.176	1.199	1.182	1.147	1.162	1.194	1.158	1.171	1.186	1.139	1.149	1.18	0.155	0.19	0.146
6.31944	1.168	1.205	1.175	1.166	1.21	1.177	1.185	1.198	1.179	1.154	1.169	1.199	1.161	1.176	1.192	1.139	1.152	1.185	0.157	0.192	0.149
6.38889	1.154	1.166	1.173	1.166	1.2	1.175	1.184	1.201	1.189	1.156	1.171	1.201	1.166	1.18	1.194	1.147	1.158	1.189	0.159	0.195	0.15
6.45833	1.157	1.175	1.178	1.17	1.212	1.18	1.188	1.205	1.192	1.161	1.176	1.205	1.169	1.185	1.199	1.151	1.162	1.194	0.161	0.196	0.154
6.52778	1.169	1.195	1.184	1.177	1.224	1.185	1.193	1.209	1.195	1.167	1.181	1.21	1.174	1.188	1.203	1.152	1.165	1.198	0.163	0.2	0.155
6.59722	1.165	1.184	1.185	1.177	1.213	1.188	1.195	1.213	1.204	1.169	1.184	1.213	1.178	1.193	1.208	1.158	1.17	1.201	0.165	0.202	0.157
6.66667	1.163	1.163	1.186	1.179	1.201	1.187	1.195	1.216	1.211	1.172	1.187	1.216	1.181	1.196	1.211	1.163	1.175	1.204	0.167	0.204	0.159
6.73611	1.171	1.191	1.192	1.185	1.212	1.195	1.201	1.22	1.21	1.177	1.192	1.22	1.184	1.201	1.216	1.164	1.177	1.21	0.169	0.206	0.161
6.80556	1.173	1.185	1.194	1.187	1.208	1.198	1.203	1.222	1.215	1.179	1.195	1.224	1.187	1.203	1.219	1.169	1.181	1.215	0.171	0.208	0.164
6.875	1.178	1.21	1.2	1.194	1.221	1.205	1.209	1.227	1.217	1.184	1.199	1.229	1.191	1.206	1.224	1.172	1.185	1.224	0.173	0.211	0.166
6.94444	1.18	1.212	1.203	1.197	1.223	1.212	1.211	1.229	1.219	1.188	1.203	1.236	1.195	1.21	1.227	1.174	1.189	1.229	0.176	0.213	0.17
7.01389	1.178	1.177	1.201	1.197	1.202	1.204	1.209	1.223	1.22	1.189	1.205	1.25	1.196	1.212	1.23	1.182	1.195	1.233	0.179	0.217	0.173
