# Supplementary material for: CRISPRi-ART enables functional genomics of diverse bacteriophages using RNA-binding dCas13d
Source: Nat Microbiol. 2025 Feb 26;10(3):694–709. doi: 10.1038/s41564-025-01935-7 (PMC11879866; doi:10.1038/s41564-025-01935-7)
Supplement: Supplementary file 17 — Statistical data for supplementary figures where appropriate, compressed into a zip file and organized by supplementary figure number. [file 41564_2025_1935_MOESM17_ESM.zip › Source Data for Supplementary Figures/SuppFig37/SuppFig37.xlsx]

## Sheet: SuppFig37
	rep_1	rep_2	rep_3	rep_1	rep_2	rep_3	rep_1	rep_2	rep_3	rep_1	rep_2	rep_3	rep_1	rep_2	rep_3	rep_1	rep_2	rep_3	rep_1	rep_2	rep_3	rep_1	rep_2	rep_3	rep_1	rep_2	rep_3	rep_1	rep_2	rep_3	rep_1	rep_2	rep_3	rep_1	rep_2	rep_3	rep_1	rep_2	rep_3	rep_1	rep_2	rep_3	rep_1	rep_2	rep_3	rep_1	rep_2	rep_3	rep_1
Time (min)	pBFC1402	pBFC1402	pBFC1402	pBFC1403	pBFC1403	pBFC1403	pBFC1404	pBFC1404	pBFC1404	pBFC1405	pBFC1405	pBFC1405	pBFC1406	pBFC1406	pBFC1406	pBFC1407	pBFC1407	pBFC1407	pBFC1408	pBFC1408	pBFC1408	pBFC1409	pBFC1409	pBFC1409	pBFC1458	pBFC1458	pBFC1458	pBFC1459	pBFC1459	pBFC1459	pBFC1463	pBFC1463	pBFC1463	pBFC1464	pBFC1464	pBFC1464	pBFC1410	pBFC1410	pBFC1410	pBFC1411	pBFC1411	pBFC1411	pBFC1412	pBFC1412	pBFC1412	pBFC1413	pBFC1413	pBFC1413	pBFC1414
4.16667	0.154	0.145	0.136	0.138	0.132	0.133	0.139	0.138	0.135	0.14	0.141	0.134	0.137	0.139	0.133	0.149	0.15	0.138	0.148	0.148	0.139	0.151	0.15	0.142	0.152	0.151	0.146	0.143	0.137	0.133	0.142	0.14	0.13	0.141	0.139	0.136	0.124	0.134	0.135	0.122	0.128	0.131	0.126	0.131	0.136	0.125	0.133	0.137	0.143
8.33333	0.153	0.152	0.149	0.139	0.137	0.141	0.138	0.141	0.141	0.138	0.148	0.141	0.136	0.142	0.139	0.149	0.154	0.146	0.147	0.152	0.147	0.149	0.156	0.153	0.149	0.156	0.156	0.139	0.141	0.14	0.139	0.144	0.14	0.139	0.142	0.139	0.134	0.143	0.143	0.129	0.137	0.137	0.139	0.147	0.146	0.14	0.15	0.146	0.16
12.5	0.148	0.163	0.157	0.138	0.14	0.143	0.136	0.141	0.143	0.137	0.145	0.144	0.134	0.143	0.141	0.147	0.155	0.148	0.146	0.153	0.148	0.144	0.156	0.151	0.146	0.155	0.155	0.139	0.14	0.14	0.138	0.143	0.142	0.138	0.141	0.14	0.145	0.148	0.147	0.135	0.14	0.142	0.148	0.153	0.154	0.145	0.153	0.152	0.156
16.6667	0.146	0.164	0.157	0.138	0.14	0.143	0.135	0.141	0.142	0.136	0.145	0.144	0.134	0.142	0.141	0.148	0.155	0.15	0.146	0.154	0.149	0.143	0.154	0.149	0.146	0.156	0.155	0.138	0.139	0.139	0.138	0.143	0.142	0.138	0.141	0.139	0.149	0.15	0.148	0.137	0.14	0.143	0.15	0.154	0.155	0.147	0.153	0.154	0.147
20.8333	0.147	0.159	0.154	0.138	0.14	0.143	0.135	0.141	0.141	0.136	0.145	0.142	0.134	0.142	0.141	0.148	0.155	0.15	0.147	0.154	0.15	0.144	0.154	0.149	0.147	0.156	0.156	0.139	0.139	0.14	0.139	0.143	0.143	0.138	0.142	0.139	0.148	0.15	0.149	0.137	0.141	0.143	0.148	0.153	0.155	0.146	0.152	0.154	0.146
25	0.147	0.157	0.153	0.139	0.141	0.144	0.136	0.142	0.142	0.137	0.145	0.142	0.134	0.143	0.141	0.15	0.156	0.152	0.149	0.156	0.151	0.145	0.155	0.15	0.149	0.157	0.158	0.139	0.141	0.141	0.139	0.144	0.144	0.139	0.142	0.14	0.147	0.15	0.15	0.138	0.141	0.144	0.148	0.153	0.155	0.145	0.152	0.153	0.146
29.1667	0.148	0.157	0.154	0.14	0.142	0.145	0.138	0.142	0.143	0.138	0.146	0.143	0.135	0.143	0.142	0.151	0.158	0.154	0.15	0.157	0.152	0.147	0.156	0.151	0.151	0.159	0.16	0.139	0.142	0.142	0.141	0.145	0.145	0.14	0.143	0.14	0.147	0.151	0.151	0.138	0.143	0.144	0.148	0.154	0.155	0.146	0.152	0.153	0.146
33.3333	0.15	0.159	0.156	0.141	0.143	0.147	0.139	0.143	0.144	0.14	0.148	0.144	0.136	0.145	0.143	0.153	0.16	0.156	0.153	0.159	0.154	0.149	0.158	0.154	0.153	0.161	0.163	0.14	0.142	0.143	0.142	0.147	0.147	0.14	0.144	0.141	0.149	0.152	0.153	0.139	0.144	0.146	0.15	0.156	0.158	0.147	0.153	0.154	0.147
37.5	0.153	0.161	0.159	0.143	0.145	0.148	0.141	0.146	0.146	0.142	0.15	0.146	0.139	0.148	0.145	0.156	0.162	0.159	0.155	0.161	0.157	0.152	0.162	0.157	0.157	0.164	0.167	0.14	0.144	0.144	0.143	0.148	0.148	0.141	0.145	0.143	0.15	0.153	0.154	0.141	0.146	0.147	0.152	0.159	0.161	0.149	0.155	0.155	0.148
41.6667	0.157	0.164	0.162	0.145	0.148	0.15	0.145	0.148	0.149	0.145	0.152	0.148	0.141	0.15	0.147	0.16	0.166	0.162	0.159	0.164	0.16	0.156	0.164	0.16	0.161	0.169	0.171	0.142	0.145	0.146	0.144	0.149	0.15	0.142	0.147	0.144	0.152	0.156	0.157	0.143	0.148	0.15	0.155	0.163	0.164	0.15	0.157	0.157	0.15
45.8333	0.161	0.168	0.166	0.149	0.151	0.154	0.148	0.152	0.152	0.149	0.155	0.152	0.145	0.153	0.15	0.165	0.171	0.168	0.164	0.168	0.165	0.16	0.168	0.164	0.167	0.174	0.176	0.145	0.147	0.148	0.146	0.151	0.152	0.144	0.149	0.146	0.155	0.158	0.16	0.146	0.151	0.153	0.16	0.167	0.168	0.153	0.16	0.161	0.152
50	0.166	0.174	0.171	0.154	0.155	0.158	0.152	0.156	0.156	0.154	0.16	0.156	0.149	0.158	0.154	0.171	0.177	0.174	0.17	0.174	0.171	0.165	0.173	0.168	0.172	0.18	0.182	0.154	0.15	0.15	0.149	0.154	0.154	0.147	0.151	0.149	0.159	0.162	0.164	0.15	0.155	0.156	0.165	0.173	0.174	0.156	0.164	0.163	0.156
54.1667	0.172	0.181	0.178	0.159	0.16	0.163	0.157	0.161	0.162	0.159	0.165	0.161	0.155	0.163	0.159	0.178	0.184	0.182	0.177	0.181	0.177	0.171	0.179	0.173	0.179	0.186	0.188	0.158	0.153	0.154	0.152	0.157	0.157	0.149	0.154	0.151	0.164	0.167	0.168	0.154	0.159	0.161	0.171	0.18	0.18	0.16	0.168	0.168	0.16
58.3333	0.179	0.187	0.185	0.164	0.166	0.169	0.163	0.167	0.167	0.165	0.171	0.167	0.161	0.168	0.165	0.186	0.192	0.19	0.185	0.188	0.184	0.177	0.186	0.18	0.186	0.193	0.196	0.161	0.156	0.157	0.155	0.161	0.161	0.153	0.158	0.155	0.169	0.172	0.173	0.159	0.165	0.166	0.177	0.187	0.188	0.165	0.174	0.174	0.165
62.5	0.186	0.195	0.193	0.171	0.172	0.176	0.17	0.174	0.173	0.172	0.177	0.173	0.168	0.175	0.171	0.196	0.202	0.199	0.193	0.197	0.192	0.185	0.193	0.187	0.194	0.202	0.204	0.166	0.162	0.162	0.163	0.165	0.166	0.157	0.162	0.159	0.174	0.178	0.179	0.165	0.171	0.173	0.184	0.195	0.196	0.171	0.18	0.18	0.171
66.6667	0.195	0.204	0.202	0.179	0.179	0.183	0.177	0.181	0.181	0.179	0.185	0.182	0.175	0.183	0.179	0.206	0.213	0.209	0.203	0.207	0.202	0.194	0.202	0.195	0.203	0.211	0.213	0.172	0.167	0.167	0.165	0.171	0.17	0.162	0.167	0.164	0.181	0.186	0.186	0.172	0.177	0.18	0.193	0.204	0.206	0.177	0.187	0.188	0.178
70.8333	0.205	0.214	0.212	0.187	0.188	0.19	0.187	0.19	0.189	0.188	0.193	0.19	0.184	0.191	0.188	0.217	0.225	0.219	0.213	0.218	0.212	0.203	0.211	0.204	0.212	0.221	0.224	0.175	0.173	0.173	0.17	0.177	0.176	0.167	0.173	0.17	0.188	0.193	0.194	0.18	0.185	0.188	0.202	0.214	0.215	0.186	0.197	0.197	0.186
75	0.216	0.225	0.223	0.197	0.197	0.2	0.197	0.199	0.198	0.196	0.202	0.199	0.194	0.201	0.197	0.23	0.236	0.23	0.223	0.23	0.224	0.213	0.221	0.213	0.223	0.233	0.234	0.18	0.179	0.18	0.177	0.183	0.183	0.173	0.179	0.176	0.196	0.202	0.203	0.188	0.194	0.196	0.212	0.225	0.226	0.195	0.207	0.206	0.197
79.1667	0.228	0.236	0.234	0.207	0.206	0.209	0.208	0.209	0.207	0.207	0.212	0.208	0.204	0.211	0.206	0.244	0.249	0.242	0.235	0.242	0.235	0.226	0.233	0.223	0.236	0.246	0.247	0.183	0.187	0.187	0.184	0.191	0.19	0.18	0.186	0.183	0.204	0.211	0.212	0.197	0.203	0.205	0.224	0.237	0.238	0.205	0.216	0.217	0.206
83.3333	0.241	0.249	0.247	0.218	0.216	0.219	0.222	0.219	0.217	0.217	0.223	0.218	0.215	0.222	0.217	0.259	0.263	0.256	0.249	0.257	0.249	0.237	0.244	0.235	0.247	0.256	0.257	0.191	0.195	0.195	0.191	0.199	0.198	0.187	0.193	0.19	0.214	0.221	0.222	0.206	0.213	0.216	0.236	0.25	0.251	0.215	0.227	0.228	0.216
87.5	0.255	0.262	0.26	0.23	0.228	0.23	0.237	0.231	0.229	0.229	0.235	0.23	0.227	0.234	0.229	0.271	0.274	0.268	0.261	0.268	0.261	0.249	0.254	0.246	0.256	0.265	0.267	0.199	0.203	0.203	0.201	0.207	0.207	0.195	0.201	0.198	0.224	0.232	0.234	0.217	0.224	0.227	0.25	0.263	0.264	0.225	0.239	0.238	0.228
91.6667	0.265	0.274	0.272	0.243	0.24	0.243	0.243	0.243	0.24	0.241	0.247	0.242	0.239	0.246	0.241	0.28	0.284	0.277	0.271	0.279	0.27	0.258	0.264	0.254	0.265	0.275	0.277	0.208	0.213	0.213	0.209	0.217	0.216	0.203	0.21	0.207	0.235	0.245	0.247	0.228	0.235	0.239	0.262	0.276	0.276	0.237	0.252	0.251	0.24
95.8333	0.275	0.284	0.281	0.255	0.253	0.255	0.256	0.257	0.253	0.252	0.259	0.254	0.251	0.258	0.253	0.292	0.296	0.289	0.281	0.289	0.281	0.27	0.276	0.265	0.277	0.287	0.29	0.219	0.225	0.224	0.22	0.228	0.227	0.213	0.22	0.217	0.247	0.256	0.258	0.239	0.247	0.251	0.273	0.288	0.287	0.25	0.263	0.262	0.252
100	0.286	0.296	0.293	0.265	0.264	0.267	0.267	0.268	0.265	0.261	0.269	0.265	0.262	0.269	0.265	0.305	0.309	0.302	0.293	0.303	0.294	0.281	0.288	0.279	0.29	0.301	0.303	0.229	0.235	0.234	0.231	0.239	0.237	0.224	0.231	0.228	0.258	0.265	0.267	0.251	0.259	0.262	0.285	0.3	0.3	0.261	0.274	0.272	0.263
104.167	0.299	0.311	0.309	0.277	0.276	0.279	0.277	0.28	0.277	0.272	0.281	0.276	0.273	0.283	0.277	0.319	0.324	0.317	0.307	0.317	0.307	0.295	0.302	0.292	0.304	0.316	0.318	0.239	0.245	0.245	0.24	0.248	0.248	0.234	0.241	0.239	0.266	0.275	0.277	0.261	0.27	0.273	0.297	0.312	0.312	0.271	0.285	0.282	0.273
108.333	0.313	0.325	0.323	0.289	0.289	0.292	0.291	0.294	0.291	0.284	0.294	0.289	0.286	0.295	0.291	0.334	0.34	0.332	0.322	0.331	0.323	0.31	0.317	0.307	0.319	0.333	0.335	0.248	0.255	0.255	0.249	0.258	0.257	0.243	0.249	0.247	0.278	0.288	0.289	0.274	0.284	0.287	0.309	0.325	0.324	0.283	0.298	0.296	0.285
112.5	0.328	0.341	0.339	0.304	0.304	0.307	0.305	0.308	0.306	0.299	0.308	0.304	0.3	0.311	0.305	0.352	0.359	0.35	0.338	0.349	0.339	0.327	0.334	0.324	0.337	0.351	0.354	0.261	0.268	0.268	0.259	0.268	0.268	0.252	0.26	0.259	0.291	0.302	0.304	0.288	0.299	0.302	0.321	0.34	0.34	0.296	0.313	0.311	0.299
116.667	0.345	0.359	0.358	0.318	0.319	0.322	0.32	0.324	0.322	0.313	0.324	0.318	0.315	0.327	0.322	0.372	0.381	0.371	0.357	0.369	0.358	0.344	0.353	0.341	0.356	0.373	0.374	0.274	0.282	0.283	0.272	0.282	0.281	0.264	0.273	0.271	0.306	0.318	0.319	0.302	0.315	0.316	0.336	0.357	0.357	0.311	0.328	0.325	0.314
120.833	0.365	0.381	0.379	0.334	0.336	0.34	0.336	0.343	0.339	0.329	0.341	0.334	0.332	0.345	0.338	0.394	0.403	0.394	0.379	0.391	0.38	0.364	0.373	0.359	0.378	0.393	0.397	0.288	0.297	0.298	0.286	0.296	0.295	0.277	0.288	0.285	0.321	0.333	0.335	0.317	0.33	0.334	0.353	0.376	0.376	0.325	0.343	0.341	0.329
125	0.387	0.404	0.402	0.353	0.356	0.359	0.356	0.363	0.359	0.349	0.36	0.354	0.352	0.366	0.358	0.418	0.429	0.417	0.402	0.414	0.403	0.387	0.395	0.381	0.402	0.418	0.422	0.304	0.314	0.314	0.3	0.311	0.31	0.292	0.304	0.3	0.338	0.352	0.354	0.335	0.349	0.353	0.373	0.397	0.397	0.343	0.362	0.36	0.346
129.167	0.411	0.429	0.427	0.374	0.378	0.381	0.377	0.385	0.381	0.369	0.382	0.375	0.373	0.388	0.38	0.443	0.454	0.443	0.426	0.44	0.428	0.41	0.419	0.404	0.425	0.442	0.447	0.32	0.331	0.331	0.314	0.327	0.325	0.306	0.319	0.315	0.357	0.373	0.375	0.354	0.37	0.374	0.394	0.421	0.42	0.362	0.384	0.382	0.366
133.333	0.435	0.454	0.453	0.397	0.402	0.404	0.4	0.409	0.404	0.392	0.406	0.399	0.396	0.413	0.404	0.465	0.476	0.466	0.451	0.463	0.452	0.432	0.441	0.426	0.448	0.465	0.468	0.339	0.352	0.351	0.332	0.345	0.344	0.322	0.337	0.332	0.38	0.395	0.398	0.376	0.393	0.397	0.416	0.445	0.444	0.384	0.407	0.406	0.389
137.5	0.457	0.474	0.474	0.421	0.426	0.429	0.425	0.434	0.429	0.416	0.43	0.423	0.42	0.437	0.429	0.486	0.497	0.487	0.471	0.485	0.474	0.453	0.461	0.448	0.469	0.485	0.49	0.36	0.373	0.374	0.35	0.364	0.364	0.34	0.356	0.352	0.403	0.419	0.422	0.398	0.417	0.421	0.44	0.47	0.469	0.407	0.431	0.43	0.412
141.667	0.478	0.497	0.496	0.444	0.448	0.452	0.447	0.456	0.452	0.438	0.453	0.446	0.444	0.458	0.452	0.508	0.519	0.508	0.493	0.506	0.495	0.475	0.481	0.467	0.492	0.51	0.515	0.382	0.397	0.397	0.371	0.386	0.385	0.36	0.376	0.373	0.428	0.444	0.446	0.423	0.441	0.444	0.466	0.493	0.492	0.432	0.455	0.454	0.437
145.833	0.5	0.519	0.518	0.465	0.47	0.474	0.469	0.479	0.475	0.458	0.473	0.467	0.464	0.479	0.474	0.529	0.539	0.53	0.517	0.529	0.518	0.496	0.503	0.489	0.515	0.531	0.537	0.406	0.422	0.422	0.393	0.41	0.41	0.381	0.4	0.397	0.45	0.464	0.467	0.446	0.462	0.466	0.487	0.518	0.517	0.454	0.476	0.474	0.459
150	0.521	0.54	0.538	0.488	0.494	0.496	0.49	0.501	0.496	0.479	0.494	0.487	0.487	0.501	0.496	0.548	0.556	0.548	0.537	0.548	0.538	0.516	0.521	0.509	0.536	0.549	0.555	0.43	0.445	0.447	0.417	0.433	0.432	0.405	0.424	0.421	0.471	0.485	0.487	0.467	0.484	0.488	0.513	0.541	0.539	0.475	0.495	0.493	0.479
154.167	0.539	0.558	0.556	0.508	0.514	0.517	0.51	0.52	0.516	0.501	0.515	0.509	0.507	0.519	0.515	0.566	0.574	0.564	0.554	0.565	0.555	0.533	0.537	0.526	0.552	0.567	0.572	0.451	0.468	0.469	0.438	0.453	0.452	0.428	0.445	0.442	0.492	0.508	0.51	0.489	0.505	0.51	0.535	0.558	0.556	0.493	0.516	0.513	0.497
158.333	0.554	0.575	0.573	0.526	0.531	0.534	0.527	0.537	0.533	0.519	0.533	0.527	0.523	0.536	0.533	0.583	0.59	0.581	0.57	0.581	0.573	0.548	0.551	0.541	0.57	0.583	0.588	0.476	0.492	0.494	0.458	0.474	0.475	0.447	0.467	0.464	0.515	0.528	0.531	0.51	0.524	0.528	0.552	0.575	0.572	0.513	0.534	0.531	0.517
162.5	0.572	0.593	0.592	0.542	0.548	0.551	0.543	0.553	0.551	0.536	0.55	0.544	0.541	0.552	0.549	0.599	0.608	0.598	0.588	0.598	0.589	0.56	0.565	0.555	0.586	0.599	0.605	0.497	0.511	0.513	0.481	0.498	0.497	0.468	0.49	0.486	0.533	0.546	0.548	0.527	0.54	0.544	0.568	0.59	0.588	0.531	0.552	0.549	0.535
166.667	0.587	0.61	0.61	0.558	0.564	0.568	0.559	0.57	0.567	0.554	0.567	0.561	0.557	0.569	0.565	0.616	0.625	0.615	0.605	0.615	0.606	0.574	0.58	0.571	0.602	0.617	0.624	0.514	0.526	0.528	0.501	0.516	0.517	0.491	0.508	0.507	0.55	0.563	0.565	0.544	0.556	0.561	0.584	0.607	0.604	0.548	0.569	0.566	0.552
170.833	0.606	0.629	0.627	0.575	0.582	0.585	0.576	0.586	0.584	0.571	0.584	0.579	0.573	0.585	0.583	0.634	0.642	0.633	0.623	0.632	0.623	0.591	0.593	0.587	0.621	0.633	0.642	0.534	0.541	0.545	0.519	0.534	0.533	0.508	0.525	0.523	0.568	0.581	0.58	0.56	0.574	0.577	0.6	0.623	0.618	0.565	0.586	0.582	0.569
175	0.625	0.648	0.646	0.592	0.6	0.603	0.592	0.604	0.602	0.588	0.602	0.596	0.59	0.603	0.6	0.652	0.661	0.651	0.642	0.649	0.642	0.606	0.61	0.601	0.638	0.652	0.66	0.546	0.557	0.56	0.536	0.55	0.55	0.525	0.541	0.539	0.585	0.598	0.595	0.578	0.592	0.591	0.616	0.641	0.631	0.582	0.604	0.597	0.586
179.167	0.645	0.667	0.665	0.609	0.618	0.621	0.61	0.621	0.62	0.606	0.621	0.614	0.608	0.621	0.618	0.67	0.679	0.67	0.66	0.668	0.661	0.619	0.624	0.615	0.655	0.668	0.678	0.561	0.573	0.577	0.553	0.567	0.568	0.54	0.557	0.555	0.604	0.616	0.611	0.594	0.609	0.608	0.633	0.657	0.647	0.599	0.621	0.612	0.604
183.333	0.665	0.686	0.684	0.628	0.636	0.639	0.627	0.64	0.639	0.626	0.639	0.634	0.626	0.64	0.636	0.689	0.696	0.687	0.679	0.685	0.679	0.634	0.639	0.63	0.674	0.687	0.695	0.577	0.591	0.594	0.57	0.584	0.586	0.557	0.574	0.573	0.622	0.634	0.628	0.612	0.626	0.624	0.649	0.672	0.663	0.617	0.637	0.629	0.622
187.5	0.682	0.704	0.702	0.646	0.655	0.658	0.646	0.658	0.658	0.645	0.659	0.653	0.645	0.658	0.656	0.706	0.713	0.702	0.698	0.703	0.696	0.649	0.654	0.645	0.69	0.703	0.712	0.595	0.609	0.613	0.586	0.602	0.604	0.573	0.591	0.589	0.64	0.651	0.645	0.63	0.643	0.642	0.667	0.687	0.68	0.635	0.653	0.646	0.64
191.667	0.699	0.721	0.718	0.664	0.675	0.676	0.663	0.676	0.676	0.663	0.676	0.672	0.662	0.676	0.674	0.721	0.728	0.716	0.714	0.718	0.711	0.661	0.663	0.66	0.705	0.716	0.727	0.612	0.628	0.631	0.603	0.618	0.624	0.59	0.609	0.607	0.658	0.668	0.663	0.646	0.659	0.659	0.682	0.702	0.694	0.651	0.669	0.663	0.657
195.833	0.717	0.737	0.734	0.682	0.692	0.693	0.68	0.693	0.693	0.681	0.694	0.689	0.681	0.692	0.691	0.737	0.744	0.732	0.731	0.735	0.726	0.674	0.676	0.67	0.72	0.732	0.742	0.632	0.646	0.65	0.622	0.636	0.642	0.608	0.628	0.624	0.674	0.685	0.68	0.663	0.677	0.676	0.696	0.717	0.71	0.668	0.685	0.68	0.673
200	0.733	0.753	0.749	0.699	0.708	0.708	0.697	0.708	0.709	0.699	0.711	0.706	0.698	0.709	0.706	0.753	0.76	0.747	0.748	0.75	0.742	0.685	0.688	0.682	0.737	0.748	0.756	0.65	0.663	0.669	0.64	0.656	0.662	0.626	0.647	0.642	0.693	0.702	0.697	0.679	0.694	0.694	0.711	0.732	0.726	0.683	0.702	0.696	0.688
204.167	0.75	0.769	0.766	0.715	0.724	0.724	0.712	0.725	0.724	0.716	0.728	0.722	0.713	0.724	0.722	0.769	0.775	0.762	0.764	0.765	0.757	0.697	0.699	0.694	0.752	0.763	0.77	0.668	0.681	0.686	0.659	0.674	0.68	0.644	0.665	0.661	0.709	0.719	0.713	0.695	0.71	0.71	0.724	0.747	0.741	0.699	0.718	0.712	0.704
208.333	0.766	0.785	0.781	0.731	0.74	0.74	0.728	0.739	0.74	0.733	0.743	0.737	0.73	0.74	0.738	0.785	0.79	0.777	0.781	0.78	0.773	0.71	0.712	0.707	0.768	0.778	0.788	0.686	0.697	0.702	0.677	0.691	0.698	0.662	0.683	0.679	0.726	0.736	0.729	0.712	0.726	0.726	0.739	0.763	0.756	0.715	0.734	0.728	0.72
212.5	0.783	0.8	0.798	0.747	0.755	0.755	0.745	0.754	0.755	0.749	0.758	0.753	0.746	0.756	0.754	0.802	0.805	0.793	0.798	0.795	0.789	0.72	0.722	0.718	0.782	0.791	0.803	0.702	0.713	0.717	0.695	0.707	0.714	0.679	0.699	0.696	0.743	0.752	0.745	0.728	0.743	0.742	0.754	0.778	0.771	0.731	0.751	0.744	0.736
216.667	0.799	0.817	0.814	0.764	0.771	0.771	0.76	0.769	0.771	0.766	0.774	0.769	0.763	0.771	0.769	0.817	0.82	0.808	0.815	0.811	0.805	0.734	0.735	0.729	0.798	0.805	0.817	0.718	0.73	0.732	0.711	0.724	0.73	0.696	0.717	0.712	0.759	0.769	0.761	0.744	0.759	0.758	0.77	0.795	0.786	0.748	0.767	0.76	0.752
220.833	0.816	0.832	0.829	0.781	0.786	0.787	0.777	0.784	0.787	0.783	0.789	0.785	0.78	0.787	0.785	0.833	0.835	0.823	0.831	0.826	0.821	0.746	0.747	0.742	0.812	0.821	0.833	0.734	0.746	0.748	0.728	0.74	0.747	0.711	0.731	0.727	0.776	0.786	0.777	0.76	0.776	0.774	0.786	0.81	0.802	0.762	0.783	0.776	0.768
225	0.832	0.848	0.846	0.797	0.802	0.802	0.792	0.799	0.803	0.799	0.804	0.801	0.796	0.802	0.8	0.848	0.85	0.838	0.846	0.841	0.836	0.756	0.758	0.752	0.826	0.834	0.848	0.75	0.762	0.764	0.743	0.756	0.761	0.727	0.748	0.741	0.793	0.803	0.793	0.777	0.792	0.789	0.801	0.825	0.817	0.779	0.798	0.792	0.784
229.167	0.848	0.864	0.861	0.813	0.819	0.818	0.808	0.815	0.819	0.816	0.82	0.817	0.812	0.817	0.816	0.863	0.865	0.853	0.863	0.856	0.852	0.77	0.769	0.764	0.841	0.848	0.861	0.766	0.778	0.778	0.76	0.773	0.777	0.743	0.764	0.756	0.809	0.818	0.809	0.792	0.808	0.805	0.816	0.84	0.832	0.795	0.814	0.808	0.799
233.333	0.863	0.878	0.876	0.829	0.834	0.833	0.825	0.829	0.834	0.832	0.835	0.831	0.828	0.831	0.831	0.877	0.879	0.866	0.877	0.869	0.867	0.782	0.78	0.775	0.856	0.861	0.875	0.782	0.793	0.793	0.776	0.789	0.793	0.759	0.78	0.77	0.825	0.834	0.825	0.808	0.824	0.821	0.831	0.855	0.847	0.81	0.83	0.823	0.814
237.5	0.877	0.894	0.89	0.844	0.849	0.848	0.839	0.844	0.849	0.848	0.85	0.847	0.843	0.847	0.846	0.891	0.893	0.88	0.892	0.883	0.881	0.79	0.79	0.786	0.869	0.873	0.888	0.798	0.808	0.807	0.792	0.803	0.808	0.773	0.795	0.784	0.841	0.849	0.841	0.823	0.839	0.836	0.845	0.868	0.859	0.826	0.845	0.838	0.829
241.667	0.892	0.907	0.905	0.858	0.864	0.863	0.854	0.857	0.863	0.863	0.865	0.862	0.858	0.861	0.861	0.905	0.906	0.894	0.906	0.897	0.895	0.803	0.799	0.797	0.882	0.887	0.901	0.813	0.823	0.822	0.808	0.818	0.824	0.788	0.811	0.799	0.856	0.864	0.855	0.839	0.854	0.851	0.859	0.882	0.875	0.84	0.859	0.852	0.845
245.833	0.907	0.922	0.92	0.873	0.878	0.878	0.869	0.872	0.878	0.877	0.879	0.876	0.873	0.875	0.875	0.919	0.919	0.907	0.921	0.91	0.909	0.814	0.809	0.808	0.895	0.897	0.914	0.827	0.836	0.836	0.822	0.832	0.84	0.804	0.826	0.813	0.871	0.879	0.87	0.854	0.87	0.865	0.873	0.896	0.889	0.855	0.874	0.867	0.859
250	0.92	0.935	0.933	0.887	0.893	0.892	0.882	0.885	0.892	0.891	0.893	0.89	0.887	0.888	0.889	0.932	0.932	0.92	0.935	0.923	0.923	0.825	0.818	0.817	0.908	0.909	0.926	0.843	0.851	0.85	0.838	0.845	0.854	0.819	0.84	0.828	0.886	0.894	0.883	0.868	0.885	0.879	0.887	0.909	0.901	0.869	0.887	0.881	0.873
254.167	0.934	0.948	0.946	0.901	0.906	0.905	0.895	0.899	0.904	0.905	0.906	0.905	0.9	0.902	0.903	0.944	0.945	0.933	0.947	0.936	0.935	0.832	0.829	0.826	0.918	0.922	0.938	0.857	0.863	0.862	0.85	0.859	0.868	0.832	0.854	0.841	0.9	0.908	0.897	0.883	0.898	0.893	0.899	0.922	0.914	0.883	0.901	0.894	0.887
258.333	0.947	0.962	0.96	0.914	0.921	0.918	0.909	0.912	0.919	0.919	0.919	0.918	0.915	0.916	0.916	0.957	0.957	0.946	0.961	0.949	0.948	0.843	0.839	0.838	0.93	0.933	0.95	0.872	0.878	0.876	0.865	0.872	0.883	0.847	0.869	0.855	0.914	0.922	0.91	0.896	0.912	0.907	0.913	0.935	0.926	0.896	0.914	0.907	0.901
262.5	0.96	0.975	0.972	0.926	0.933	0.931	0.921	0.924	0.932	0.932	0.932	0.931	0.927	0.929	0.928	0.969	0.969	0.957	0.974	0.961	0.96	0.85	0.846	0.846	0.942	0.944	0.96	0.885	0.89	0.888	0.878	0.885	0.896	0.86	0.882	0.868	0.928	0.934	0.923	0.909	0.926	0.921	0.924	0.947	0.935	0.91	0.927	0.92	0.913
266.667	0.973	0.989	0.985	0.939	0.946	0.944	0.934	0.936	0.944	0.945	0.945	0.944	0.94	0.942	0.942	0.98	0.981	0.969	0.988	0.972	0.973	0.858	0.856	0.854	0.952	0.955	0.973	0.899	0.901	0.901	0.891	0.897	0.909	0.873	0.894	0.88	0.941	0.948	0.936	0.921	0.939	0.933	0.937	0.959	0.948	0.922	0.94	0.932	0.926
270.833	0.985	1	0.997	0.952	0.96	0.956	0.947	0.949	0.956	0.958	0.958	0.956	0.953	0.956	0.954	0.994	0.993	0.981	1.002	0.985	0.985	0.868	0.865	0.865	0.966	0.967	0.985	0.911	0.915	0.913	0.903	0.909	0.922	0.885	0.908	0.892	0.954	0.96	0.949	0.935	0.952	0.946	0.949	0.97	0.958	0.934	0.952	0.945	0.939
275	0.996	1.012	1.01	0.965	0.972	0.969	0.959	0.96	0.968	0.971	0.969	0.969	0.967	0.967	0.966	1.005	1.004	0.993	1.012	0.996	0.998	0.875	0.872	0.874	0.975	0.977	0.995	0.923	0.927	0.926	0.915	0.92	0.934	0.897	0.921	0.904	0.967	0.974	0.96	0.948	0.966	0.958	0.959	0.982	0.97	0.947	0.965	0.957	0.952
279.167	1.008	1.024	1.021	0.977	0.983	0.981	0.97	0.971	0.981	0.983	0.981	0.981	0.979	0.979	0.978	1.017	1.015	1.004	1.025	1.008	1.009	0.884	0.881	0.882	0.986	0.988	1.005	0.936	0.939	0.939	0.926	0.933	0.946	0.909	0.934	0.916	0.98	0.986	0.972	0.96	0.978	0.97	0.969	0.993	0.981	0.959	0.977	0.969	0.963
283.333	1.02	1.035	1.033	0.989	0.996	0.993	0.983	0.983	0.992	0.996	0.992	0.993	0.991	0.99	0.99	1.029	1.026	1.015	1.038	1.018	1.021	0.894	0.89	0.891	0.999	0.998	1.016	0.95	0.951	0.951	0.944	0.945	0.961	0.923	0.948	0.928	0.993	0.998	0.984	0.972	0.99	0.982	0.98	1.003	0.99	0.971	0.988	0.981	0.975
287.5	1.031	1.046	1.044	1	1.008	1.005	0.995	0.994	1.004	1.008	1.004	1.005	1.003	1	1.002	1.039	1.036	1.025	1.048	1.029	1.032	0.904	0.9	0.898	1.008	1.008	1.026	0.96	0.961	0.961	0.955	0.957	0.974	0.934	0.96	0.942	1.005	1.011	0.996	0.984	1.002	0.993	0.99	1.013	1.001	0.983	1	0.993	0.987
291.667	1.042	1.057	1.054	1.012	1.019	1.017	1.005	1.006	1.016	1.018	1.016	1.016	1.014	1.012	1.013	1.05	1.047	1.036	1.059	1.04	1.042	0.91	0.907	0.906	1.019	1.017	1.036	0.974	0.972	0.973	0.968	0.969	0.986	0.946	0.971	0.954	1.017	1.022	1.008	0.996	1.016	1.004	1.001	1.024	1.012	0.995	1.012	1.005	0.999
295.833	1.054	1.068	1.066	1.024	1.03	1.028	1.017	1.017	1.028	1.03	1.028	1.028	1.026	1.023	1.025	1.061	1.057	1.046	1.071	1.05	1.053	0.919	0.917	0.914	1.029	1.027	1.045	0.985	0.983	0.983	0.98	0.981	0.997	0.959	0.984	0.965	1.03	1.034	1.019	1.009	1.026	1.016	1.011	1.035	1.023	1.007	1.024	1.016	1.01
300	1.065	1.08	1.077	1.035	1.041	1.038	1.028	1.027	1.039	1.041	1.038	1.038	1.037	1.034	1.036	1.07	1.068	1.057	1.083	1.06	1.064	0.928	0.921	0.924	1.039	1.036	1.054	0.995	0.992	0.994	0.991	0.992	1.009	0.97	0.995	0.977	1.041	1.045	1.03	1.02	1.038	1.028	1.021	1.045	1.033	1.018	1.035	1.028	1.022
304.167	1.074	1.089	1.086	1.044	1.052	1.05	1.039	1.038	1.05	1.052	1.048	1.05	1.048	1.046	1.047	1.081	1.077	1.067	1.093	1.07	1.075	0.939	0.926	0.932	1.048	1.046	1.064	1.007	1.001	1.005	1.004	1.003	1.02	0.985	1.005	0.987	1.053	1.056	1.044	1.031	1.049	1.038	1.033	1.055	1.044	1.03	1.046	1.039	1.033
308.333	1.085	1.1	1.097	1.056	1.064	1.061	1.051	1.049	1.06	1.063	1.058	1.06	1.059	1.056	1.057	1.091	1.087	1.076	1.105	1.081	1.085	0.948	0.932	0.94	1.058	1.055	1.075	1.018	1.01	1.015	1.015	1.015	1.031	0.995	1.016	0.997	1.065	1.067	1.053	1.043	1.06	1.05	1.044	1.065	1.054	1.041	1.057	1.05	1.044
312.5	1.096	1.11	1.107	1.066	1.075	1.071	1.06	1.059	1.071	1.073	1.069	1.071	1.071	1.066	1.067	1.101	1.096	1.086	1.115	1.091	1.095	0.955	0.94	0.949	1.068	1.063	1.083	1.029	1.021	1.024	1.025	1.025	1.042	1.005	1.027	1.007	1.075	1.078	1.064	1.054	1.071	1.061	1.055	1.075	1.063	1.052	1.067	1.06	1.055
316.667	1.106	1.12	1.117	1.078	1.085	1.082	1.071	1.069	1.082	1.084	1.079	1.081	1.081	1.076	1.078	1.111	1.107	1.096	1.127	1.101	1.105	0.963	0.947	0.956	1.078	1.073	1.091	1.039	1.03	1.036	1.035	1.036	1.053	1.014	1.036	1.017	1.086	1.088	1.075	1.066	1.081	1.072	1.064	1.084	1.073	1.062	1.078	1.07	1.066
320.833	1.117	1.129	1.127	1.088	1.096	1.093	1.081	1.08	1.092	1.093	1.088	1.091	1.092	1.085	1.089	1.121	1.116	1.105	1.137	1.111	1.115	0.972	0.955	0.964	1.088	1.081	1.1	1.05	1.04	1.046	1.048	1.047	1.064	1.025	1.047	1.027	1.097	1.098	1.084	1.077	1.092	1.082	1.074	1.094	1.083	1.073	1.089	1.081	1.076
325	1.126	1.139	1.136	1.098	1.106	1.103	1.091	1.089	1.102	1.104	1.099	1.101	1.101	1.095	1.099	1.13	1.124	1.115	1.146	1.12	1.124	0.979	0.961	0.971	1.096	1.089	1.108	1.062	1.049	1.055	1.057	1.057	1.074	1.032	1.055	1.037	1.108	1.109	1.095	1.087	1.103	1.092	1.084	1.103	1.092	1.083	1.098	1.091	1.086
329.167	1.135	1.148	1.145	1.107	1.115	1.112	1.101	1.098	1.111	1.113	1.107	1.11	1.111	1.105	1.109	1.139	1.133	1.123	1.157	1.129	1.134	0.985	0.967	0.979	1.104	1.098	1.116	1.07	1.058	1.064	1.067	1.065	1.084	1.042	1.065	1.045	1.117	1.119	1.104	1.097	1.113	1.101	1.093	1.113	1.102	1.093	1.108	1.105	1.096
333.333	1.144	1.157	1.154	1.117	1.126	1.122	1.111	1.108	1.121	1.123	1.117	1.121	1.121	1.114	1.117	1.148	1.142	1.132	1.167	1.138	1.143	0.99	0.974	0.985	1.113	1.106	1.124	1.079	1.067	1.072	1.075	1.075	1.096	1.051	1.074	1.054	1.127	1.128	1.114	1.107	1.123	1.111	1.103	1.126	1.111	1.103	1.118	1.11	1.105
337.5	1.153	1.167	1.164	1.127	1.135	1.131	1.121	1.118	1.131	1.133	1.125	1.129	1.131	1.123	1.127	1.157	1.152	1.141	1.178	1.147	1.152	0.996	0.978	0.993	1.121	1.114	1.134	1.089	1.076	1.082	1.086	1.084	1.104	1.061	1.083	1.063	1.136	1.137	1.123	1.117	1.132	1.121	1.113	1.135	1.123	1.112	1.127	1.119	1.115
341.667	1.163	1.181	1.178	1.136	1.145	1.141	1.13	1.127	1.14	1.143	1.134	1.139	1.141	1.132	1.136	1.167	1.167	1.15	1.19	1.157	1.164	1.002	0.984	0.999	1.129	1.124	1.148	1.099	1.084	1.089	1.095	1.093	1.108	1.069	1.092	1.072	1.145	1.146	1.131	1.127	1.141	1.13	1.125	1.144	1.132	1.122	1.137	1.13	1.124
345.833	1.175	1.194	1.19	1.147	1.162	1.151	1.14	1.135	1.15	1.152	1.144	1.148	1.15	1.143	1.146	1.178	1.177	1.165	1.2	1.172	1.177	1.008	0.992	1.006	1.137	1.133	1.158	1.107	1.092	1.099	1.105	1.101	1.118	1.079	1.1	1.081	1.153	1.155	1.14	1.135	1.151	1.14	1.135	1.151	1.14	1.13	1.146	1.138	1.133
350	1.184	1.202	1.199	1.157	1.173	1.166	1.151	1.146	1.164	1.163	1.155	1.162	1.159	1.159	1.155	1.186	1.184	1.174	1.208	1.181	1.187	1.014	0.995	1.013	1.147	1.142	1.164	1.115	1.101	1.106	1.113	1.109	1.127	1.087	1.109	1.089	1.163	1.167	1.149	1.145	1.165	1.148	1.145	1.158	1.147	1.139	1.158	1.147	1.142
354.167	1.192	1.208	1.206	1.167	1.181	1.178	1.161	1.162	1.177	1.173	1.17	1.176	1.171	1.168	1.17	1.194	1.191	1.184	1.216	1.189	1.196	1.019	0.999	1.022	1.155	1.149	1.17	1.121	1.108	1.114	1.123	1.118	1.136	1.095	1.116	1.096	1.175	1.177	1.159	1.155	1.175	1.161	1.152	1.164	1.153	1.149	1.168	1.159	1.152
358.333	1.199	1.216	1.214	1.175	1.188	1.186	1.169	1.171	1.185	1.181	1.179	1.185	1.181	1.176	1.182	1.201	1.197	1.192	1.223	1.196	1.203	1.026	1.003	1.029	1.163	1.155	1.175	1.129	1.117	1.123	1.13	1.127	1.147	1.103	1.124	1.104	1.186	1.188	1.17	1.168	1.185	1.17	1.158	1.17	1.159	1.162	1.177	1.168	1.165
362.5	1.205	1.222	1.219	1.182	1.196	1.194	1.177	1.179	1.192	1.19	1.186	1.192	1.188	1.182	1.191	1.207	1.203	1.198	1.229	1.202	1.21	1.034	1.011	1.037	1.17	1.161	1.179	1.136	1.123	1.13	1.137	1.136	1.161	1.11	1.131	1.111	1.195	1.197	1.179	1.178	1.194	1.179	1.164	1.177	1.166	1.172	1.185	1.177	1.175
366.667	1.212	1.228	1.226	1.19	1.202	1.199	1.183	1.186	1.198	1.196	1.193	1.199	1.196	1.188	1.198	1.213	1.208	1.203	1.234	1.208	1.216	1.039	1.017	1.042	1.174	1.166	1.184	1.141	1.128	1.138	1.144	1.144	1.17	1.116	1.138	1.12	1.207	1.208	1.187	1.188	1.205	1.188	1.171	1.185	1.172	1.182	1.195	1.185	1.184
370.833	1.217	1.234	1.231	1.196	1.208	1.205	1.19	1.192	1.205	1.203	1.2	1.206	1.204	1.195	1.205	1.218	1.214	1.208	1.24	1.214	1.223	1.041	1.02	1.044	1.178	1.17	1.186	1.147	1.135	1.147	1.155	1.154	1.177	1.124	1.145	1.126	1.214	1.215	1.196	1.198	1.211	1.196	1.179	1.193	1.178	1.19	1.204	1.193	1.193
375	1.222	1.238	1.236	1.201	1.214	1.212	1.197	1.198	1.211	1.208	1.205	1.212	1.209	1.201	1.212	1.222	1.219	1.213	1.245	1.22	1.227	1.044	1.022	1.046	1.18	1.173	1.189	1.154	1.14	1.156	1.164	1.163	1.183	1.13	1.15	1.135	1.222	1.222	1.204	1.208	1.218	1.205	1.188	1.199	1.185	1.201	1.212	1.201	1.202
379.167	1.228	1.243	1.241	1.207	1.219	1.218	1.201	1.204	1.217	1.212	1.211	1.218	1.214	1.205	1.216	1.226	1.223	1.218	1.249	1.226	1.233	1.045	1.024	1.047	1.185	1.175	1.192	1.161	1.146	1.161	1.171	1.169	1.188	1.137	1.157	1.142	1.228	1.227	1.213	1.215	1.224	1.214	1.194	1.202	1.194	1.207	1.219	1.21	1.21
383.333	1.231	1.248	1.245	1.211	1.223	1.223	1.207	1.21	1.222	1.216	1.217	1.223	1.219	1.21	1.223	1.23	1.227	1.224	1.254	1.23	1.238	1.045	1.024	1.049	1.188	1.178	1.194	1.165	1.152	1.166	1.175	1.175	1.192	1.143	1.165	1.151	1.234	1.232	1.22	1.221	1.229	1.222	1.197	1.206	1.2	1.213	1.225	1.218	1.216
387.5	1.235	1.252	1.249	1.216	1.228	1.228	1.21	1.215	1.227	1.22	1.221	1.228	1.222	1.214	1.228	1.233	1.232	1.228	1.259	1.235	1.243	1.046	1.026	1.05	1.192	1.182	1.197	1.173	1.159	1.172	1.18	1.18	1.196	1.149	1.17	1.158	1.238	1.237	1.227	1.226	1.235	1.227	1.202	1.21	1.203	1.22	1.23	1.225	1.222
391.667	1.241	1.256	1.255	1.22	1.232	1.232	1.214	1.22	1.232	1.225	1.226	1.232	1.227	1.219	1.233	1.238	1.235	1.232	1.265	1.239	1.247	1.047	1.026	1.05	1.196	1.185	1.201	1.179	1.165	1.179	1.185	1.184	1.198	1.154	1.176	1.165	1.243	1.242	1.233	1.232	1.238	1.233	1.207	1.214	1.207	1.224	1.234	1.228	1.228
395.833	1.246	1.26	1.259	1.224	1.235	1.236	1.218	1.224	1.235	1.226	1.23	1.236	1.231	1.223	1.238	1.242	1.24	1.236	1.27	1.244	1.252	1.045	1.026	1.048	1.199	1.188	1.205	1.188	1.173	1.187	1.189	1.188	1.202	1.159	1.183	1.171	1.247	1.247	1.238	1.237	1.243	1.237	1.21	1.217	1.211	1.23	1.239	1.234	1.233
400	1.251	1.265	1.264	1.228	1.24	1.241	1.221	1.228	1.238	1.231	1.233	1.239	1.235	1.227	1.242	1.247	1.244	1.24	1.275	1.249	1.257	1.046	1.026	1.048	1.203	1.193	1.208	1.198	1.182	1.194	1.194	1.192	1.206	1.166	1.19	1.176	1.252	1.252	1.242	1.243	1.247	1.242	1.214	1.222	1.214	1.234	1.242	1.238	1.237
404.167	1.255	1.27	1.269	1.233	1.244	1.245	1.225	1.232	1.242	1.235	1.237	1.243	1.24	1.231	1.245	1.25	1.249	1.244	1.279	1.254	1.261	1.046	1.026	1.047	1.206	1.195	1.211	1.206	1.189	1.2	1.198	1.195	1.21	1.171	1.198	1.181	1.257	1.258	1.246	1.246	1.251	1.246	1.218	1.226	1.221	1.239	1.247	1.242	1.242
408.333	1.26	1.274	1.274	1.237	1.25	1.251	1.23	1.235	1.246	1.24	1.24	1.248	1.244	1.235	1.249	1.256	1.253	1.249	1.283	1.259	1.266	1.047	1.024	1.047	1.21	1.198	1.213	1.212	1.195	1.206	1.207	1.199	1.214	1.179	1.207	1.188	1.262	1.263	1.251	1.251	1.257	1.25	1.221	1.23	1.226	1.243	1.251	1.247	1.246
412.5	1.263	1.279	1.278	1.242	1.255	1.255	1.235	1.24	1.25	1.245	1.245	1.251	1.25	1.24	1.253	1.259	1.257	1.254	1.286	1.264	1.27	1.048	1.025	1.044	1.213	1.2	1.216	1.218	1.201	1.212	1.208	1.204	1.218	1.186	1.216	1.197	1.267	1.267	1.257	1.254	1.261	1.255	1.228	1.232	1.23	1.247	1.256	1.251	1.25
416.667	1.267	1.282	1.281	1.246	1.258	1.26	1.239	1.244	1.255	1.248	1.249	1.256	1.254	1.244	1.257	1.261	1.26	1.257	1.288	1.268	1.274	1.05	1.025	1.045	1.214	1.203	1.217	1.222	1.206	1.217	1.212	1.208	1.221	1.197	1.222	1.204	1.271	1.271	1.262	1.259	1.266	1.259	1.231	1.234	1.232	1.251	1.261	1.257	1.254
420.833	1.269	1.285	1.284	1.25	1.262	1.263	1.242	1.248	1.26	1.252	1.253	1.26	1.257	1.248	1.262	1.265	1.263	1.261	1.29	1.271	1.278	1.049	1.023	1.045	1.216	1.204	1.218	1.226	1.21	1.221	1.213	1.212	1.224	1.204	1.226	1.21	1.275	1.274	1.266	1.263	1.27	1.264	1.234	1.236	1.234	1.255	1.266	1.261	1.259
[truncated: 194 more columns]
