# Supplementary material for: CRISPRi-ART enables functional genomics of diverse bacteriophages using RNA-binding dCas13d
Source: Nat Microbiol. 2025 Feb 26;10(3):694–709. doi: 10.1038/s41564-025-01935-7 (PMC11879866; doi:10.1038/s41564-025-01935-7)
Supplement: Supplementary file 17 — Statistical data for supplementary figures where appropriate, compressed into a zip file and organized by supplementary figure number. [file 41564_2025_1935_MOESM17_ESM.zip › Source Data for Supplementary Figures/SuppFig2/Supfig_2_rawdata.csv]

	oligo_name	Replicate 1	Replicate 2	Replicate 3
0	essential-counterselection-gRNA-00001	0.7220578981535859	0.219782433727669	0.7887560334074878
1	essential-counterselection-gRNA-00002	0.14866810645497858	0.4266726716738466	0.7364062658557914
2	essential-counterselection-gRNA-00003	-0.29163212772287006	-0.20040755331677765	0.37292704046408454
3	essential-counterselection-gRNA-00004	-1.252909603383408	-0.7462702343489934	-0.5564624114429187
4	essential-counterselection-gRNA-00005	-0.29154291000904853	0.3699747824721883	0.24599603117129396
5	essential-counterselection-gRNA-00006	-0.3536184382438468	-0.4992597273928568	-0.15799138055210313
6	essential-counterselection-gRNA-00007	-0.7112568964973655	-0.2634978606247293	-0.2689367814561359
7	essential-counterselection-gRNA-00008	0.28692036789581665	0.2036678403381545	0.45810410481143915
8	essential-counterselection-gRNA-00009	-0.1587948365534094	0.36098438729426674	0.5916147714818343
9	essential-counterselection-gRNA-00010	0.80981530923954	0.3886593457371152	0.5489838515496024
10	essential-counterselection-gRNA-00011	0.7197481484174967	1.1095995159772458	0.9878370848122032
11	essential-counterselection-gRNA-00012	-0.4674419964177971	-1.4414156528205726	-0.361058057675428
12	essential-counterselection-gRNA-00013	-0.42862505332877776	-0.31642887598204256	-0.20423952940240941
13	essential-counterselection-gRNA-00014	-0.15412860397293515	-0.2573325883816009	-0.3043101102490058
14	essential-counterselection-gRNA-00015	-0.0738269758820738	-0.2870875064292789	-0.2532291773250281
15	essential-counterselection-gRNA-00016	-0.06787770955088761	0.6570742105787908	0.46158327460262777
16	essential-counterselection-gRNA-00017	0.38435840768220575	1.3823337074877002	1.1758287922687498
17	essential-counterselection-gRNA-00018	-1.837264781409471	-0.7001499212207409	-1.5056163389593138
18	essential-counterselection-gRNA-00019	-0.12795553014613031	-0.3259384354006364	-0.3572039160424397
19	essential-counterselection-gRNA-00020	0.16536068799735237	0.25741481245886255	1.0137348712188683
20	essential-counterselection-gRNA-00021	1.4626370071478922	1.138753836711684	1.4208023891240078
21	essential-counterselection-gRNA-00022	0.07927598423276692	-0.01308133092827098	-0.12810937803092567
22	essential-counterselection-gRNA-00023	0.7091430682494348	0.5465115148788524	0.3992532835776571
23	essential-counterselection-gRNA-00024	0.013311671519372582	-0.5829697970345915	-0.08129215651121922
24	essential-counterselection-gRNA-00025	0.8469491459813946	0.7809767685158754	0.37106768569436893
25	essential-counterselection-gRNA-00026	-0.24692410096174802	-0.38001510815642914	0.3924212500952321
26	essential-counterselection-gRNA-00027	0.20385420591612147	0.056611211129302855	0.1513859173413322
27	essential-counterselection-gRNA-00028	-0.41991712144342624	-0.39667733805528804	-0.48614359478248614
28	essential-counterselection-gRNA-00029	-0.12517385588229427	0.2085268791082681	-0.2092997688872908
29	essential-counterselection-gRNA-00030	0.7223224914676496	0.8882897926585092	0.7087027818414523
30	essential-counterselection-gRNA-00031	-0.2970312227089037	0.04511288882924095	-0.41623476482754984
31	essential-counterselection-gRNA-00032	-0.8752326316084915	-0.5568928702405084	-1.0603985795417172
32	essential-counterselection-gRNA-00033	0.051703906201785006	0.35444363039920246	0.18990062898316815
33	essential-counterselection-gRNA-00034	-1.1241459291976326	-1.235666987603996	-1.0695172241526398
34	essential-counterselection-gRNA-00035	-4.280871432885085	-4.365688326657327	-5.143631650144978
35	essential-counterselection-gRNA-00036	-0.5072993674566904	-0.6376391411322182	-0.81733307314852
36	essential-counterselection-gRNA-00037	-0.5495524018600216	-1.0548667105014244	-0.7238955454575747
37	essential-counterselection-gRNA-00038	-2.4888644751609172	-3.5568928702405085	-2.285650655017406
38	essential-counterselection-gRNA-00039	0.6768235333949241	0.9509017699581876	1.3083569853067574
39	essential-counterselection-gRNA-00040	-0.568153384965557	0.040117258245178006	0.5143247366746008
40	essential-counterselection-gRNA-00041	-1.023483590192434	-1.0418081941113344	-0.2997717632620582
41	essential-counterselection-gRNA-00042	0.4946474020505135	1.5020008188130602	0.14730875225870046
42	essential-counterselection-gRNA-00043	0.023300191198118905	-0.11257918859103266	-0.07619728938845585
43	essential-counterselection-gRNA-00044	-0.48362782679477057	0.2135943454288403	-0.4911726021959915
44	essential-counterselection-gRNA-00045	-0.1799880758724246	-0.7545735380802027	-0.39256585893391743
45	essential-counterselection-gRNA-00046	0.36897062371928446	0.22996159971805716	-0.011816848331088328
46	essential-counterselection-gRNA-00047	-0.6900152179350555	-0.6743004479746629	-0.5660671390794358
47	essential-counterselection-gRNA-00048	-1.0917876873877475	-0.38393015815981224	-0.20699371114240728
48	essential-counterselection-gRNA-00049	-0.5559786710194545	-0.40115178260684536	-0.4293861324788554
49	essential-counterselection-gRNA-00050	0.3851276399269764	-0.40125852634859016	0.15777844491766277
50	essential-counterselection-gRNA-00051	-0.3845500789867549	0.5133550931864296	0.18828053331500647
51	essential-counterselection-gRNA-00052	-0.02869444644014249	-0.15668617588745976	0.3014195086657417
52	essential-counterselection-gRNA-00053	-0.32657504306694074	0.05676308175851725	-0.5711025269587967
53	essential-counterselection-gRNA-00054	0.2513762510381492	0.13943073942835169	0.19674211206320258
54	essential-counterselection-gRNA-00055	0.4142739855864935	0.44412562259451277	1.1712070199560654
55	essential-counterselection-gRNA-00056	0.339948874832859	0.7227037269405344	0.5176173095169557
56	essential-counterselection-gRNA-00057	-0.6138770547276556	-0.16086348572874912	-0.011475691578411417
57	essential-counterselection-gRNA-00058	0.19076794393933694	0.07777907774956312	0.5269792090808728
58	essential-counterselection-gRNA-00059	-0.4397196398774136	-0.312773501381468	-0.32217653104251953
59	essential-counterselection-gRNA-00060	-0.5439058387188795	0.302244593919642	-0.15636763807243959
60	essential-counterselection-gRNA-00061	1.321164581195012	0.24664034086468734	-0.6872049249326275
61	essential-counterselection-gRNA-00062	0.15970115850089553	-0.7762058986449845	-0.20188229732480792
62	essential-counterselection-gRNA-00063	-0.42278744328730095	-0.47502404546339205	-0.7918859444675538
63	essential-counterselection-gRNA-00064	-0.03616884982354916	-0.46539451575501245	-0.17985599099480903
64	essential-counterselection-gRNA-00065	0.8465894762971728	0.10015425238720309	0.8026050936675061
65	essential-counterselection-gRNA-00066	0.3086122092387375	0.14222145043401618	0.24316444038813126
66	essential-counterselection-gRNA-00067	0.15475406392893634	0.4870310861543937	0.13720634872073725
67	essential-counterselection-gRNA-00068	0.5057723400719896	0.09434284989981337	0.44485991701150096
68	essential-counterselection-gRNA-00069	-1.041405498189696	-0.26716472597546986	-0.5315303398121327
69	essential-counterselection-gRNA-00070	-0.10029918724326484	0.9991569385654091	0.7911649420334249
70	essential-counterselection-gRNA-00071	0.06034800061103668	-0.2063121797345704	0.04805460764631047
71	essential-counterselection-gRNA-00072	-0.2237822406782652	0.03827480480052489	0.25672421689143493
72	essential-counterselection-gRNA-00073	-1.1002991872432648	-0.9719303695193524	0.05899751637004021
73	essential-counterselection-gRNA-00074	0.06155169215813215	0.13635134649637976	-0.2322113960559452
74	essential-counterselection-gRNA-00075	-0.49826317316316754	0.3232949318285375	-0.1311793059816061
75	essential-counterselection-gRNA-00076	-1.95590927790809	-1.7809021190922396	-0.5486850608511995
76	essential-counterselection-gRNA-00077	-0.17300238097290935	-0.0703215011293257	-0.15938688237123305
77	essential-counterselection-gRNA-00078	-0.15373844620472546	-0.22332336891774987	-0.2680207609956142
78	essential-counterselection-gRNA-00079	1.008635184309899	0.5458732954298736	0.3829279641685505
79	essential-counterselection-gRNA-00080	-0.5263918750311045	-0.02637815354172881	-0.5445689523789681
80	essential-counterselection-gRNA-00081	-0.652840210272044	-0.16234303689500754	-0.16498076837714748
81	essential-counterselection-gRNA-00082	-0.2072143911597767	-0.10606704217088851	-0.3697149198058802
82	essential-counterselection-gRNA-00083	0.19609381553696006	-1.204376455519723	-0.7054105645386525
83	essential-counterselection-gRNA-00084	-1.5891007411941631	-0.8257563548764999	-1.3208791433283873
84	essential-counterselection-gRNA-00085	-0.4674419964177971	-0.456365994286544	-0.04225596267673253
85	essential-counterselection-gRNA-00086	-0.07115284158374824	0.001818738288923316	0.3773143577050235
86	essential-counterselection-gRNA-00087	-0.41580101297119426	-0.7989676574386563	-1.090479702415982
87	essential-counterselection-gRNA-00088	-0.2281740097954227	-0.5204872238117713	-0.4177541910247509
88	essential-counterselection-gRNA-00089	0.18479213946372622	-0.18864958244060567	0.3262788933040201
89	essential-counterselection-gRNA-00090	0.13615956545474805	-0.07700422661169665	0.14170379428293023
90	essential-counterselection-gRNA-00091	-0.25290960338340807	0.08356474307235155	-0.10836226516160676
91	essential-counterselection-gRNA-00092	-0.5873227993478364	-0.5141719952558866	-0.5345547320163112
92	essential-counterselection-gRNA-00093	-0.8022178343102704	-0.5261383317259996	-0.8657474005667459
93	essential-counterselection-gRNA-00094	-0.10361192128410052	-0.6782185170811866	0.0006535301392355063
94	essential-counterselection-gRNA-00095	-0.6350069171847249	-0.4239282260917317	-0.05546512875761878
95	essential-counterselection-gRNA-00096	0.04770197564428904	-0.23904402889340276	0.511806699505168
96	essential-counterselection-gRNA-00097	-0.9401221623525147	-1.0148825147038991	-0.28279100087816506
97	essential-counterselection-gRNA-00098	0.08412538389416262	-0.7875912939546124	-0.1596427701053002
98	essential-counterselection-gRNA-00099	-0.12984346285728005	0.3574867042062077	0.08067155922840989
99	essential-counterselection-gRNA-00100	-0.7488268167418871	-0.6138828488253382	-0.8002238278471642
100	essential-counterselection-gRNA-00101	-1.202397374862001	-0.7122695631136655	-0.9637225601300433
101	essential-counterselection-gRNA-00102	-0.20980302988541505	-0.24185116093838618	-0.4192532434274368
102	essential-counterselection-gRNA-00103	-0.9178455112769612	-1.060142134757456	-1.1134696796347254
103	essential-counterselection-gRNA-00104	-1.0128363459929255	-0.9610866932900094	-1.135408019436793
104	essential-counterselection-gRNA-00105	0.06197224165561225	-0.3597318552268647	-0.7352453763326183
105	essential-counterselection-gRNA-00106	-0.04630429760253578	0.1705138955008533	-1.0434497526007773
106	essential-counterselection-gRNA-00107	-0.19738844254729174	-0.38001510815642914	0.16667407712563165
107	essential-counterselection-gRNA-00108	-0.5996652053713805	-0.6758809064575955	-0.4911726021959915
108	essential-counterselection-gRNA-00109	-0.4022226064706537	-0.009100162109893256	0.049635822724975784
109	essential-counterselection-gRNA-00110	-1.076840214419276	-0.6715854247487395	-0.5564624114429187
110	essential-counterselection-gRNA-00111	-0.2743285870183138	-0.35395281157023295	0.2375758295717804
111	essential-counterselection-gRNA-00112	-0.6959089321639296	0.23563703992831245	-0.3634392601251311
112	essential-counterselection-gRNA-00113	-0.12110380238256106	-0.08371132860768031	0.19461446703705731
113	essential-counterselection-gRNA-00114	0.04577907224467983	0.18485382205749742	-0.23822975040778593
114	essential-counterselection-gRNA-00115	-0.16280060570435	-0.0952817388276627	-0.1713179795384105
115	essential-counterselection-gRNA-00116	-0.5101189772510891	-0.4597474755928298	-0.6329363970923335
116	essential-counterselection-gRNA-00117	0.0686769848054987	-0.03375768390732625	0.1076162215902189
117	essential-counterselection-gRNA-00118	-0.24698963183959027	-0.6766321145146043	-0.6678982191785802
118	essential-counterselection-gRNA-00119	0.6082099608737132	0.17466936539636424	0.2612929438215424
119	essential-counterselection-gRNA-00120	0.35139678261442703	0.4208329163851694	0.23956103825869984
120	essential-counterselection-gRNA-00121	0.3679632510024554	0.5762863489128864	0.43530416640954855
121	essential-counterselection-gRNA-00122	-0.3329599440335397	-0.14723254841611438	-0.2603395664882178
122	essential-counterselection-gRNA-00123	0.2520025566876163	0.10792293816986227	0.2566073947495122
123	essential-counterselection-gRNA-00124	0.14724671132152128	0.7149859045219943	-0.12973251156897267
124	essential-counterselection-gRNA-00125	0.307020398874742	-0.6949092914447601	0.19355823206004635
125	essential-counterselection-gRNA-00126	-0.19034879188568832	0.14938536271200936	0.19878496974978613
126	essential-counterselection-gRNA-00127	-0.42064227604069326	-0.18583005276190617	-0.3298504589279407
127	essential-counterselection-gRNA-00128	-1.0154102896567518	-0.1429759108555802	-0.529094332493319
128	essential-counterselection-gRNA-00129	-0.1627117944118298	-0.044525500251987864	-0.19485055796275638
129	essential-counterselection-gRNA-00130	-0.1757749171191311	0.20999849723042027	0.2232869831429198
130	essential-counterselection-gRNA-00131	-0.2429225466763237	-0.22396228129567441	-0.728344497199115
131	essential-counterselection-gRNA-00132	-0.6392083446842769	-1.352148314723485	-1.398442425270587
132	essential-counterselection-gRNA-00133	-1.079751809839179	-1.5281769647398562	-1.351452713413152
133	essential-counterselection-gRNA-00134	-0.42986734433275925	-0.568859670101758	-1.1613225200152042
134	essential-counterselection-gRNA-00135	-0.8319205606326364	-1.094965238799141	-0.5671419655587606
135	essential-counterselection-gRNA-00136	-0.7365509166612755	0.10760015149419223	-0.46788594988187093
136	essential-counterselection-gRNA-00137	-0.27033747006766906	-0.20040755331677745	-0.528176202050779
137	essential-counterselection-gRNA-00138	-0.5719202148884761	-0.255701068786793	-0.0959703584284828
138	essential-counterselection-gRNA-00139	-0.16149934368000227	-0.5470774291683284	-0.6911967053189519
139	essential-counterselection-gRNA-00140	0.16108736570904647	-0.171743795064634	-0.4483181023214288
140	essential-counterselection-gRNA-00141	0.46419921091817573	0.5380879402938471	0.014903789077389769
141	essential-counterselection-gRNA-00142	-0.3118032924369768	0.19840878293510208	0.03627743986995671
142	essential-counterselection-gRNA-00143	-0.00016251595781481987	-0.03623205428385768	-0.08161506545141288
143	essential-counterselection-gRNA-00144	-0.4982631731631673	-0.535282576284795	-1.1494148774306718
144	essential-counterselection-gRNA-00145	-0.2460500713759759	-0.726296760952615	-0.5830150535895356
145	essential-counterselection-gRNA-00146	-0.11584003813904287	-0.21766795187211355	-0.3731573531795109
146	essential-counterselection-gRNA-00147	-0.4348868541020926	-0.15243797973449694	-0.18122862610646548
147	essential-counterselection-gRNA-00148	-0.5970413276413408	0.035022391122414474	-0.4955737243916372
148	essential-counterselection-gRNA-00149	0.9652232402762073	0.7809767685158755	0.4812681612504282
149	essential-counterselection-gRNA-00150	0.3112661201287738	0.1580464175956989	0.7237548512170472
150	essential-counterselection-gRNA-00151	0.2791144023048576	0.2454896368827347	0.2503063882717779
151	essential-counterselection-gRNA-00152	-0.010186767578975974	0.5401723100655469	0.3401613592875576
152	essential-counterselection-gRNA-00153	0.37137602714877954	0.16843802344229447	0.6314357076970015
153	essential-counterselection-gRNA-00154	0.5728904964896265	0.6032841546502414	0.21212727526937428
154	essential-counterselection-gRNA-00155	0.38343517611950634	0.14827699981298087	0.3620137948856234
155	essential-counterselection-gRNA-00156	0.5883268726514826	0.48392714960921823	0.6351791315489866
156	essential-counterselection-gRNA-00157	0.18035263206557833	0.3988039031426583	-0.03790437328574612
157	essential-counterselection-gRNA-00158	0.35017302826515895	0.9915437544555337	0.767662001772863
158	essential-counterselection-gRNA-00159	-0.33403145722886	-0.1362167526650069	-0.19348979645668002
159	essential-counterselection-gRNA-00160	0.026857528593313418	0.30392960696160704	-0.06828847995652622
160	essential-counterselection-gRNA-00161	-0.4534836219879958	-0.37608940494262927	-0.5073011400860803
161	essential-counterselection-gRNA-00162	-0.46777100327005267	-0.6863935646183953	-0.6978285001570089
162	essential-counterselection-gRNA-00163	0.3147383120355789	0.26148810527200056	0.42763594267928984
163	essential-counterselection-gRNA-00164	-0.3848667546267	-0.9832102943853552	-0.08925344221390219
164	essential-counterselection-gRNA-00165	0.31626578178217285	0.2860157249400825	-0.012870209459131293
165	essential-counterselection-gRNA-00166	-0.20330139639317807	-0.329907337603582	-0.43320784343126373
166	essential-counterselection-gRNA-00167	-0.7902127050004191	-0.9341196456897402	-1.2380427735103523
167	essential-counterselection-gRNA-00168	-0.3306180179336803	-0.39751283094375756	-0.30113916228641335
168	essential-counterselection-gRNA-00169	0.030051306658201236	0.639504342562995	-0.39053722718524064
169	essential-counterselection-gRNA-00170	-0.47775350371395225	-0.9934635310689932	-0.7547367973447456
170	essential-counterselection-gRNA-00171	0.04144600083634611	-0.4318296039913743	-0.4039606135340296
171	essential-counterselection-gRNA-00172	0.06611133002281064	0.14617231730740698	-0.011917272599602445
172	essential-counterselection-gRNA-00173	-0.3232132846081377	-0.18864958244060587	-0.24220536505250104
173	essential-counterselection-gRNA-00174	-0.25760165356223885	-0.03991313166484122	-0.21492867897122794
174	essential-counterselection-gRNA-00175	-0.5619317140738329	-0.30046482745216874	-0.08997030932971473
175	essential-counterselection-gRNA-00176	0.09340319748217346	0.35695048600977697	-0.011139341157416327
176	essential-counterselection-gRNA-00177	0.09424960116786989	0.2042490552448866	-0.16246783760885705
177	essential-counterselection-gRNA-00178	-0.725129071078923	-0.2924853934251459	-0.7120864814048666
178	essential-counterselection-gRNA-00179	0.31043817460195333	0.21666477710459903	0.15050719068308174
179	essential-counterselection-gRNA-00180	-0.02725140387983603	0.8323922780164245	-0.1846628474325792
180	essential-counterselection-gRNA-00181	-0.6645511927987404	-0.45255621042577254	-0.5551400829884988
181	essential-counterselection-gRNA-00182	-0.19687244693831749	-0.7341974020484185	-0.43249204334667685
182	essential-counterselection-gRNA-00183	-0.6221153943846952	-0.2776353915991688	-0.33791796463437873
183	essential-counterselection-gRNA-00184	0.24373960924984592	0.3948220848856064	0.058926178815156875
184	essential-counterselection-gRNA-00185	-1.3633335930770587	-0.5805784004921977	-0.8606290671659398
185	essential-counterselection-gRNA-00186	0.1492528522766177	0.10078627660217161	0.17610040952284997
186	essential-counterselection-gRNA-00187	-0.7145559947584591	-0.14502265004034776	-0.04207819783149781
187	essential-counterselection-gRNA-00188	-1.6036925609429558	-0.1360026447162269	-0.16808105863622955
188	essential-counterselection-gRNA-00189	0.4214983123544058	0.18661556979246985	0.22352191751229564
189	essential-counterselection-gRNA-00190	-0.29577030926442416	-0.13802350937063762	-0.3107416359802361
190	essential-counterselection-gRNA-00191	-0.06787770955088744	-0.7489884547308651	-0.507861479646346
191	essential-counterselection-gRNA-00192	0.20808237580614977	0.7219066137974928	-0.5559166300822755
192	essential-counterselection-gRNA-00193	-0.13200804697060306	-0.16467633169946558	0.1079384249974031
193	essential-counterselection-gRNA-00194	0.15208797439102045	0.0785914060598139	0.16872773589360643
194	essential-counterselection-gRNA-00195	0.17748180395971547	0.29554994134563345	-0.10257755474310715
195	essential-counterselection-gRNA-00196	-0.07465730398608127	0.2255402200978911	0.403262809742659
196	essential-counterselection-gRNA-00197	-0.040656240815862915	0.04683169341204823	0.23429568991120417
197	essential-counterselection-gRNA-00198	-0.6000338510973899	-0.8108721177905207	-0.40825135611828633
198	essential-counterselection-gRNA-00199	-0.03247237341968854	-0.456365994286544	-0.6230172582120528
199	essential-counterselection-gRNA-00200	1.052973325589351	0.7190490193726737	0.6443235537041541
200	essential-counterselection-gRNA-00201	0.2864800519940655	-0.0575727751453231	0.3885791838008379
201	essential-counterselection-gRNA-00202	-1.006399048361783	-0.8688368765552487	-0.1897906396098895
202	essential-counterselection-gRNA-00203	-0.5928154391998262	0.2106610437591206	-0.38501904988056956
203	essential-counterselection-gRNA-00204	-0.3309121153846813	0.08676082180900657	0.1482323726749391
204	essential-counterselection-gRNA-00205	-0.9827295908620888	0.15226406500169246	-0.2565043093578893
205	essential-counterselection-gRNA-00206	-0.5594761152556814	-0.11268772582786886	0.030904267771104787
206	essential-counterselection-gRNA-00207	-0.07435591999098293	-0.12631959141563542	-0.34399464124821066
207	essential-counterselection-gRNA-00208	-0.4731568710298101	-0.309855948587295	0.00047671844211001483
208	essential-counterselection-gRNA-00209	-0.6862528903674713	-0.4091753158203643	-0.3622719366203182
209	essential-counterselection-gRNA-00210	0.7796243607649844	0.6328781295267416	0.4933789987153446
210	essential-counterselection-gRNA-00211	-0.3850286641763778	0.5136584762979113	0.12607411022060266
211	essential-counterselection-gRNA-00212	0.44700518741936673	0.43527470501224713	0.7332449661042436
212	essential-counterselection-gRNA-00213	-0.7068178313308684	-0.23496477535314633	-0.055062871668469446
213	essential-counterselection-gRNA-00214	0.5211891895030053	0.8256206835707175	0.9956354553726109
214	essential-counterselection-gRNA-00215	0.7881187482937746	0.9469867199548048	0.5197019141290506
215	essential-counterselection-gRNA-00216	0.5498615793856688	0.6618950644217234	0.9017764042815452
216	essential-counterselection-gRNA-00217	-0.6175748804528464	-0.066204134034917	-0.5462418849228707
217	essential-counterselection-gRNA-00218	0.37269488183509397	-0.010781298490710217	0.22434978802252825
218	essential-counterselection-gRNA-00219	0.018300747934571673	-0.10037873498550534	0.22497964834289708
219	essential-counterselection-gRNA-00220	-0.4897449726193679	-0.12897900691050784	-0.4461153272106518
220	essential-counterselection-gRNA-00221	-0.2707674743409859	-0.6141177389334587	-0.09300557707500988
221	essential-counterselection-gRNA-00222	-0.01454603812375387	0.021016372529148005	0.7655427753545807
222	essential-counterselection-gRNA-00223	0.35913243139403245	0.424785849111968	-0.021566634702327593
223	essential-counterselection-gRNA-00224	-0.2247047221242848	0.09374329197996978	0.04210651867215428
224	essential-counterselection-gRNA-00225	0.2634490833387245	-0.5669465349044314	0.9658881119785587
225	essential-counterselection-gRNA-00226	-0.5748376982707705	-0.5549445984509866	-0.32923992356508835
226	essential-counterselection-gRNA-00227	-0.008068314315583481	0.25741481245886255	0.2348231192520367
227	essential-counterselection-gRNA-00228	-0.2694852923616717	-0.0840718743760321	0.0662010764200768
228	essential-counterselection-gRNA-00229	-0.20660808938960545	-0.09175416239375266	-0.36365316701867884
229	essential-counterselection-gRNA-00230	-0.6938965241923661	-0.6512426929711597	-0.44711407771152184
230	essential-counterselection-gRNA-00231	0.17836145373992845	0.25105247336856884	0.21972358096588793
231	essential-counterselection-gRNA-00232	-0.05400553496932979	-0.3273993925289167	-0.28103402694703566
232	essential-counterselection-gRNA-00233	0.4263734631611209	0.4236547670933189	0.5358484493604682
233	essential-counterselection-gRNA-00234	0.40707449442278776	0.2793397141643747	0.6895092166081412
234	essential-counterselection-gRNA-00235	-0.07793137421481053	0.40355356103680945	0.500123223218252
235	essential-counterselection-gRNA-00236	1.385748287405204	0.718398032654451	0.8541386284515885
236	essential-counterselection-gRNA-00237	0.6286290878575232	-0.02824814089477505	-0.5407798627658533
237	essential-counterselection-gRNA-00238	0.33403235574234386	0.4696506187591392	0.10242977487488382
238	essential-counterselection-gRNA-00239	-0.40212607607411777	0.06692556629767113	-0.38141940585937734
239	essential-counterselection-gRNA-00240	-0.43323560630721475	-0.00751912629041279	0.3809256112574024
240	essential-counterselection-gRNA-00241	0.3401256702794068	0.4095467122109388	0.4470654661474426
241	essential-counterselection-gRNA-00242	0.3846140120662541	-0.04590071180654753	0.5272637923820992
242	essential-counterselection-gRNA-00243	0.44402132898054547	0.010539705923071446	0.5145573731406196
243	essential-counterselection-gRNA-00244	0.2730756730627735	-0.23218769068257233	0.06310122794566664
244	essential-counterselection-gRNA-00245	0.20755372243237447	-0.059627657891723154	0.328761756864837
245	essential-counterselection-gRNA-00246	-0.0365232768099501	-0.20437645551972342	0.10822728174897157
246	essential-counterselection-gRNA-00247	0.34419554985035306	0.24508487436264587	0.36795351130888104
247	essential-counterselection-gRNA-00248	-1.3778331627721738	-0.8855685383056994	-0.7154386056615714
248	essential-counterselection-gRNA-00249	-3.7245211184116482	-4.3240587021824135	-3.5280747811759134
249	essential-counterselection-gRNA-00250	-5.042478532854923	-4.918621973185846	-6.402514412708304
250	essential-counterselection-gRNA-00251	-0.5101047858076835	-0.042866276330297624	-0.451136114776367
251	essential-counterselection-gRNA-00252	-0.46904303424817384	-0.7088959636855584	-0.5068648851565724
252	essential-counterselection-gRNA-00253	-0.09152897761553264	-0.4678878641817634	-0.6039070305862183
253	essential-counterselection-gRNA-00254	-0.4636606517497861	-0.33450044890406067	-0.07626089887859615
254	essential-counterselection-gRNA-00255	0.39034814634101295	-0.04987034407730832	-0.09154473374175089
255	essential-counterselection-gRNA-00256	0.5254096558212005	0.37302869402335104	0.0887448597640924
256	essential-counterselection-gRNA-00257	-0.31752990346393406	-0.049906689037969514	-1.1217243941965365
257	essential-counterselection-gRNA-00258	-0.19219776903669872	-0.19826467131732736	-0.5899077235777123
258	essential-counterselection-gRNA-00259	-0.3368613817158676	-0.358728370518306	-0.36211979372105924
259	essential-counterselection-gRNA-00260	0.3242820847064499	0.08707989624155546	-0.062196257158298254
260	essential-counterselection-gRNA-00261	0.22162890764409743	-0.3341546861604309	0.0890401007435098
261	essential-counterselection-gRNA-00262	-0.053774055620114856	-0.05003962977563265	-0.6806137141332088
262	essential-counterselection-gRNA-00263	-0.48346617123508656	-0.32759575326341056	-0.5706083763872596
263	essential-counterselection-gRNA-00264	-1.2564183891605467	-0.3692658670647373	-1.2749242484243473
264	essential-counterselection-gRNA-00265	0.31316245711003976	0.1410529924120255	-0.0133804464373548
265	essential-counterselection-gRNA-00266	0.7175864023065085	0.5828318934261049	0.3954449350338254
266	essential-counterselection-gRNA-00267	0.8202663452623298	0.8909667997039562	0.7855813685994057
267	essential-counterselection-gRNA-00268	-0.08525978777912376	-0.1910088553145278	0.30349964266718416
268	essential-counterselection-gRNA-00269	-0.11540607963347321	-0.4229784045638962	-0.13797348697514603
269	essential-counterselection-gRNA-00270	-0.28087143288508565	-0.08818343801520041	-0.24943046710465255
270	essential-counterselection-gRNA-00271	0.24471252075713879	0.1924564483815303	-0.1081124694652182
271	essential-counterselection-gRNA-00272	-0.25305153806214814	-0.25479436250594645	-0.5627602460629224
272	essential-counterselection-gRNA-00273	-0.5317311247727773	0.17923855504389258	-0.06787979142133498
273	essential-counterselection-gRNA-00274	0.8065914083652537	1.2016908902545682	0.8867010838194467
274	essential-counterselection-gRNA-00275	0.36482354347188833	-0.0014014880105155507	-0.0829510254854068
275	essential-counterselection-gRNA-00276	0.5742439063891263	0.4751175246621125	0.5845281622345917
276	essential-counterselection-gRNA-00277	-0.32508122433480136	-0.15696226335187302	-0.3908127196579112
277	essential-counterselection-gRNA-00278	0.5903727546490063	0.331698944818599	0.4782216317784129
278	essential-counterselection-gRNA-00279	0.29271200570558015	0.2215493599018569	0.8065430431923408
279	essential-counterselection-gRNA-00280	-0.019379191859697352	0.4499176618763846	0.41009227642228746
280	essential-counterselection-gRNA-00281	-0.6593535172307177	-0.36634521961038635	-0.7217937873079008
281	essential-counterselection-gRNA-00282	-1.4811700833709172	-1.9819840341832753	-1.485259680709566
282	essential-counterselection-gRNA-00283	-0.2946208429930445	0.33251626769958137	-0.6083913069754674
283	essential-counterselection-gRNA-00284	-0.6263679989108528	-0.6767937157515008	-0.8857200481287706
284	essential-counterselection-gRNA-00285	-0.580144982150207	-0.969110952868878	-0.2738734872410519
285	essential-counterselection-gRNA-00286	0.016809115755599208	0.12082677140050056	-0.002068871779526162
286	essential-counterselection-gRNA-00287	0.07996775842050674	0.2838681362979983	-0.0251231047941865
287	essential-counterselection-gRNA-00288	0.5525457857587145	0.3528356819628515	0.32578405706494146
288	essential-counterselection-gRNA-00289	-0.5578366172400371	-0.38717260803658554	-0.7457760438247877
289	essential-counterselection-gRNA-00290	-0.5661112537552349	-0.30230377322859875	-0.14322356381368742
290	essential-counterselection-gRNA-00291	-0.40825946395857515	-0.5521191172267923	-0.7429538812732596
291	essential-counterselection-gRNA-00292	-0.29294426518566086	-0.3604159307070859	-0.3204614188442201
292	essential-counterselection-gRNA-00293	-0.06101005612920768	-0.030704078944518688	0.1651440345170719
293	essential-counterselection-gRNA-00294	0.7730388486542269	-0.11948755793321025	-0.09457003958966495
294	essential-counterselection-gRNA-00295	-0.06880103440857238	0.04492891931756978	-0.046809777756034184
295	essential-counterselection-gRNA-00296	-0.5519431577842978	-0.4655281089373801	-0.6325955283962164
296	essential-counterselection-gRNA-00297	-0.15451957824115117	0.15030421407589237	0.17510514456727344
297	essential-counterselection-gRNA-00298	-0.0634624190628934	-0.016109818087901337	-0.3531342517333926
298	essential-counterselection-gRNA-00299	0.5211891895030055	-0.40200726826233724	-0.0602305409833897
299	essential-counterselection-gRNA-00300	0.11909924274418618	-0.13834658518452617	0.20730247570859822
300	essential-counterselection-gRNA-00301	0.639213089033288	0.234620942703302	0.5924809476096888
301	essential-counterselection-gRNA-00302	-0.0323223934272579	-0.34504725834834116	-0.07986415473919667
302	essential-counterselection-gRNA-00303	0.11760584310086927	0.05427950980349641	-0.1184451549286854
303	essential-counterselection-gRNA-00304	-0.21807064586901556	0.47766435179586003	-0.44914938730028525
304	essential-counterselection-gRNA-00305	-0.11634712847513481	0.19724786773382993	-0.05600067954266848
305	essential-counterselection-gRNA-00306	-0.016775831680981415	-0.4489297064778792	-0.1640212106158746
306	essential-counterselection-gRNA-00307	0.011061921704439188	0.03829469320671633	-0.25590331162335367
307	essential-counterselection-gRNA-00308	0.8105767563164327	0.5916131475668982	0.4595237524243333
308	essential-counterselection-gRNA-00309	0.057742822683125576	-0.0383507952078046	0.0105907962063069
309	essential-counterselection-gRNA-00310	0.10077451276971187	0.28600616867476264	0.7271733853401781
310	essential-counterselection-gRNA-00311	-0.02229667524199178	-0.2155342454042445	-0.042499673514160285
311	essential-counterselection-gRNA-00312	-0.2501946177263236	-0.48405999022906604	-0.3590238413476248
312	essential-counterselection-gRNA-00313	0.24800432306839468	0.07064630085313568	0.20620244131226925
313	essential-counterselection-gRNA-00314	-3.9368004549603857	-5.1279161800037905	-5.736312064026971
314	essential-counterselection-gRNA-00315	-4.998922166868183	-4.7573199600801646	-5.188688925130317
315	essential-counterselection-gRNA-00316	-4.442691384690343	-3.689343166264158	-4.383261451643827
316	essential-counterselection-gRNA-00317	-2.5971307776857557	-2.680202512407689	-2.4567625714101604
317	essential-counterselection-gRNA-00318	-4.133851746954291	-5.01968350096772	-4.86184294611083
318	essential-counterselection-gRNA-00319	0.045058592559772764	0.10122143842706194	0.32104777535504514
319	essential-counterselection-gRNA-00320	-0.011684800069696567	0.26780495086272926	0.4894500680355715
320	essential-counterselection-gRNA-00321	0.3455005658062659	0.5426074946296593	0.5149812532005555
321	essential-counterselection-gRNA-00322	-0.001749297837905929	0.5403452288943851	0.37106768569436865
322	essential-counterselection-gRNA-00323	0.6029832806666524	0.09805714941780132	-0.16075940718959683
323	essential-counterselection-gRNA-00324	0.13381102885268012	0.8948677350438599	-0.3251512667962882
324	essential-counterselection-gRNA-00325	-0.649856351833222	-0.31101901556489764	-0.19402017955183734
325	essential-counterselection-gRNA-00326	-0.2743285870183138	-0.09311214250891275	-0.507057965328286
326	essential-counterselection-gRNA-00327	-0.4043962496989448	-0.3548279678244817	-0.4962176409570637
327	essential-counterselection-gRNA-00328	0.7653687456387407	0.778914302058983	0.8186860047973301
328	essential-counterselection-gRNA-00329	-0.03283621946452564	0.24104802140922268	0.13884717351050432
329	essential-counterselection-gRNA-00330	-0.6434415122697937	-0.7752458367642264	-0.4905821062876312
330	essential-counterselection-gRNA-00331	-0.8201912680505299	-1.191437399812225	-2.0018576890168145
331	essential-counterselection-gRNA-00332	-0.49660012394052283	-0.2634173508425781	-0.791255364125278
332	essential-counterselection-gRNA-00333	-0.8951847573386524	-0.4867871605818792	-0.6951711493286836
333	essential-counterselection-gRNA-00334	0.36770716713204243	0.16395305856242082	0.46725648301782213
334	essential-counterselection-gRNA-00335	-0.9427579102567851	-0.5913110833036311	-0.6039924325302966
335	essential-counterselection-gRNA-00336	0.22162890764409743	-0.36011555071872436	-0.0734679661133866
336	essential-counterselection-gRNA-00337	0.6483293244485214	0.06912200677402881	0.33435879280295144
337	essential-counterselection-gRNA-00338	-0.10029918724326484	-0.4943645327695315	-0.32996455557404325
338	essential-counterselection-gRNA-00339	-0.3465253053905047	-0.3627413386926599	-0.52467959784041
339	essential-counterselection-gRNA-00340	-0.9186923807533172	0.010280317037119647	-0.6827024088228868
340	essential-counterselection-gRNA-00341	-0.2792693282885842	-0.4414156528205725	0.9171823827677729
341	essential-counterselection-gRNA-00342	0.6006380977387273	0.7117694931616322	0.634629317818292
342	essential-counterselection-gRNA-00343	-0.3808741743861938	-0.3874380317617477	0.07394785783601178
343	essential-counterselection-gRNA-00344	0.07611780529279674	-0.02494192142620967	0.6583020348126578
344	essential-counterselection-gRNA-00345	0.16986747995435575	0.041049773978561695	-0.19845897156147205
345	essential-counterselection-gRNA-00346	-0.3303047926895879	-0.3883450238860444	-0.011995670808574036
346	essential-counterselection-gRNA-00347	-0.3709467771869336	-1.4887213675989293	-0.5714051373512831
347	essential-counterselection-gRNA-00348	0.006360920741031276	0.07840282258107369	0.014138462600708205
348	essential-counterselection-gRNA-00349	-0.6143329339905041	-0.8526912333032172	-0.7055294173657485
349	essential-counterselection-gRNA-00350	0.20414148091525636	-0.08980353368336229	0.014840269207664795
350	essential-counterselection-gRNA-00351	-0.17845825016877487	-0.45535484377844615	-0.4119269233440861
351	essential-counterselection-gRNA-00352	-0.21828326027377556	-0.24485552487479342	-0.4854201673931831
352	essential-counterselection-gRNA-00353	0.054850461518648974	-0.01653036758538147	-0.09069541638780862
353	essential-counterselection-gRNA-00354	-0.12629439577620935	-0.41675359858630334	-0.1390896466406037
354	essential-counterselection-gRNA-00355	0.24597876905984664	0.23665625229206508	0.27224994947645315
355	essential-counterselection-gRNA-00356	0.6796792958830343	0.49469073058080093	0.737515329561637
356	essential-counterselection-gRNA-00357	-0.6339811830207277	-0.2945742644913016	-0.4662229006592265
357	essential-counterselection-gRNA-00358	2.7849259562244515	3.0840849754756148	3.4676946823376573
358	essential-counterselection-gRNA-00359	2.9245547457195435	2.7227472040037504	3.239304536339474
359	essential-counterselection-gRNA-00360	1.262716099687297	1.404476665409454	1.7832894562369226
360	essential-counterselection-gRNA-00361	0.4193592747462763	1.3241190935424045	1.8108762686611706
361	essential-counterselection-gRNA-00362	0.05699820587129805	-0.14279820622508005	0.06154419848038685
362	essential-counterselection-gRNA-00363	0.10427195700593865	-0.0251219975713034	0.20447776084280816
363	essential-counterselection-gRNA-00364	-0.060406460119752155	0.12440179863388048	-0.08452070410118039
364	essential-counterselection-gRNA-00365	0.3897516664524245	0.7537761072321699	0.5266030664530374
365	essential-counterselection-gRNA-00366	0.05382395807615436	0.49840363436346086	0.04048969115687089
366	essential-counterselection-gRNA-00367	0.4494348251669097	0.5847818641298709	0.601290351246868
367	essential-counterselection-gRNA-00368	0.2555762395674353	0.08996580769573984	0.13697143948942977
368	essential-counterselection-gRNA-00369	0.5347867929037279	1.2788987007954697	0.890426573406502
369	essential-counterselection-gRNA-00370	1.1872774028533206	1.4246412252793685	1.3109813258709584
370	essential-counterselection-gRNA-00371	2.6039843032627537	2.917772060635872	2.6403818342912837
371	essential-counterselection-gRNA-00372	2.705472192321308	2.9351916868695263	3.3046203131246608
372	essential-counterselection-gRNA-00373	2.3357268753979032	2.4437203901474245	2.0918287924008894
373	essential-counterselection-gRNA-00374	3.198592207628886	3.536672276884105	3.7075905923677235
374	essential-counterselection-gRNA-00375	2.1245811348930004	2.347154975599185	2.187689143660942
375	essential-counterselection-gRNA-00376	2.732469136985013	2.722067889281251	2.9390548608010048
376	essential-counterselection-gRNA-00377	0.7129697742361386	1.0149145062756848	1.1177644766446853
377	essential-counterselection-gRNA-00378	2.3712649865452313	2.794569713139855	2.1869918373464343
378	essential-counterselection-gRNA-00379	1.013883262272051	0.6006484067459713	0.36919424524028893
379	essential-counterselection-gRNA-00380	0.6308373281207438	0.6300063845214278	0.911581692420642
380	essential-counterselection-gRNA-00381	0.6161390046663597	1.0430654548527498	0.6273921675727081
381	essential-counterselection-gRNA-00382	0.6818551806891966	0.3092248782427101	0.2925447268444274
382	essential-counterselection-gRNA-00383	-0.25626861547332275	0.2976468821812137	-0.025783528262294707
383	essential-counterselection-gRNA-00384	0.2878626060441843	0.16969913575655227	0.06001208866231713
384	essential-counterselection-gRNA-00385	-0.3633335930770586	0.09915272854213031	-0.3920568820223448
385	essential-counterselection-gRNA-00386	0.3355850969411835	-0.05546264599791349	0.07604796856255751
386	essential-counterselection-gRNA-00387	-0.15298879950514105	0.020356104271241612	-0.21795106858849606
387	essential-counterselection-gRNA-00388	0.13611083645804073	-0.6285012054210677	-0.5011566907686137
388	essential-counterselection-gRNA-00389	-0.38288639049845913	0.186166481838372	0.14091098106054972
389	essential-counterselection-gRNA-00390	0.07874553288350977	0.060844258570334105	-0.09553851436472692
390	essential-counterselection-gRNA-00391	0.3350869574273816	-0.10181890984020353	0.045525516671972556
391	essential-counterselection-gRNA-00392	-0.026995055265530126	0.0009928179744108714	0.4010955836610655
392	essential-counterselection-gRNA-00393	-0.7903437340219783	-0.5369933128028038	-0.9392398749307
393	essential-counterselection-gRNA-00394	0.24834624601987718	0.697412051876744	0.2490838123772067
394	essential-counterselection-gRNA-00395	-0.05802511975918086	-0.2445391052101714	-0.42595522707858174
395	essential-counterselection-gRNA-00396	0.11371356847721001	0.06271577328753881	-0.28098927764754267
396	essential-counterselection-gRNA-00397	0.2536901168763958	0.005683055690569705	0.6254894135924707
397	essential-counterselection-gRNA-00398	-0.5353943388633622	0.08367539192318506	0.27023461283932676
398	essential-counterselection-gRNA-00399	-0.440833161011572	-0.18812922353834102	-0.017161819091503765
399	essential-counterselection-gRNA-00400	-1.3231764666050758	-0.7334422619940731	-0.6724204292734443
400	essential-counterselection-gRNA-00401	-1.804523380211871	-1.4220503279536414	-2.6670050280399606
401	essential-counterselection-gRNA-00402	-0.6025212569564847	-0.32195198621900106	-0.48072247035434174
402	essential-counterselection-gRNA-00403	-0.27022418868557724	-0.7017305573007742	-0.3998216749367169
403	essential-counterselection-gRNA-00404	-0.06787770955088744	-0.6276344616035355	-0.49528880387310675
404	essential-counterselection-gRNA-00405	0.46854364811461435	0.39757087828614257	0.21714028779715702
405	essential-counterselection-gRNA-00406	-0.49364161542278945	-0.24965485013778793	-0.4272899533365459
406	essential-counterselection-gRNA-00407	-0.15118035624544895	0.7374583053492229	0.37311724416124736
407	essential-counterselection-gRNA-00408	-0.497302763691847	-0.34072165320109943	-0.20699371114240728
408	essential-counterselection-gRNA-00409	0.1549578679988101	0.20711197667804981	0.5667921565687367
409	essential-counterselection-gRNA-00410	-0.9398345150500188	-0.9120454780627338	-0.0037999995053786795
410	essential-counterselection-gRNA-00411	-0.014977372912051343	0.3309836348402186	0.7427577601683483
411	essential-counterselection-gRNA-00412	-0.3030330828092448	-0.11210802756761286	0.0362774398699564
412	essential-counterselection-gRNA-00413	-0.4110000267073733	-0.00034029264020524647	-0.3385709692931882
413	essential-counterselection-gRNA-00414	-0.7518988809947115	-0.8329246166031755	-0.321274564748127
414	essential-counterselection-gRNA-00415	-0.6842489149913525	-0.495863436842949	-0.894860701985239
415	essential-counterselection-gRNA-00416	0.7268642158945198	0.17156122407018015	-0.11844515492868524
416	essential-counterselection-gRNA-00417	0.05323137594837872	-0.2732928940122455	-0.54442303399704
417	essential-counterselection-gRNA-00418	0.3341036369025101	0.33819427875412744	-0.1630313683534498
418	essential-counterselection-gRNA-00419	-0.6166200223592905	0.7541351562972343	0.4600851487765326
419	essential-counterselection-gRNA-00420	0.18210054345746007	-0.023689066014088583	0.13720634872073725
420	essential-counterselection-gRNA-00421	0.2391163343729384	-0.6258402239579999	0.5957048484839753
421	essential-counterselection-gRNA-00422	0.17337373903687636	-0.17180859306329255	0.4389463817183821
422	essential-counterselection-gRNA-00423	0.38816809424702786	-0.2977221929514398	0.2410972317584549
423	essential-counterselection-gRNA-00424	0.03856280651371878	-0.4688963892426797	-0.07681633897567951
424	essential-counterselection-gRNA-00425	0.09609802556023847	0.028530187560660808	-0.2821700862824436
425	essential-counterselection-gRNA-00426	0.4066608014766182	0.015791300702210822	-0.1231431251375765
426	essential-counterselection-gRNA-00427	0.17630491713460722	-0.4735482737613818	0.15993590762104512
427	essential-counterselection-gRNA-00428	0.18231598361927126	0.25233787452433465	0.2678415071046547
428	essential-counterselection-gRNA-00429	-0.5320154276687389	-0.41494344145938156	-0.39140426866111017
429	essential-counterselection-gRNA-00430	-0.12414592919763247	0.28039771611308667	-0.28712958394331894
430	essential-counterselection-gRNA-00431	-0.39091942474895836	-0.1531706841894988	-0.9200520884730667
431	essential-counterselection-gRNA-00432	-0.2386826713991869	-0.04063213722197054	0.15954881477169067
432	essential-counterselection-gRNA-00433	-1.2329369558213836	-0.7566178845196218	-1.192254118563898
433	essential-counterselection-gRNA-00434	-0.9885887997462481	-1.5090854793583783	-1.2908247013553429
434	essential-counterselection-gRNA-00435	-0.26961915825486515	0.04872330169898991	-0.19867844293040365
435	essential-counterselection-gRNA-00436	-1.240714306413103	-1.3337018355203194	-1.0102651460670737
436	essential-counterselection-gRNA-00437	-2.0388986425791216	-1.7099044887464743	-2.2486995188445142
437	essential-counterselection-gRNA-00438	-2.6582946403641516	-2.81539049547753	-2.712914456629509
438	essential-counterselection-gRNA-00439	0.09797043989300906	0.22824401247586518	0.24918465254296618
439	essential-counterselection-gRNA-00440	-0.6638113280930467	-1.2092422106915395	-0.4302903600489694
440	essential-counterselection-gRNA-00441	-0.14542856273292457	-0.0909184057364395	-0.3598657476564166
441	essential-counterselection-gRNA-00442	0.5010522740169246	0.46591809900119535	0.03627743986995671
442	essential-counterselection-gRNA-00443	-0.27794210184641394	-0.5846727038008049	-0.773324087947983
443	essential-counterselection-gRNA-00444	-0.47170975412185073	-0.6795753900153371	-0.42477245716572315
444	essential-counterselection-gRNA-00445	-0.7266560558117472	-0.10220956650137467	-0.2632828419889513
445	essential-counterselection-gRNA-00446	-3.9970784668844943	-4.884359148669301	-5.402136397498258
446	essential-counterselection-gRNA-00447	-2.6363520874834747	-2.2928931281104843	-3.161867435219814
447	essential-counterselection-gRNA-00448	-0.5072430044757722	-0.47552350714083663	-0.7357706134516946
448	essential-counterselection-gRNA-00449	-0.7592622694081981	-0.8039857322052809	-0.9586693324037577
449	essential-counterselection-gRNA-00450	-0.2696744858628136	-0.04373172029199676	-0.014837875856897598
450	essential-counterselection-gRNA-00451	-0.1775980767872842	-0.10793052651081035	-0.2715885358610909
451	essential-counterselection-gRNA-00452	0.5731012781454751	0.2973865998252506	0.15315874016557562
452	essential-counterselection-gRNA-00453	0.2028923450625117	0.5557527563962648	0.17854899529723336
453	essential-counterselection-gRNA-00454	0.5062697696672663	0.6181262928338331	0.5563652744868155
454	essential-counterselection-gRNA-00455	1.0834316137240778	0.9027383603017615	0.4990680705971687
455	essential-counterselection-gRNA-00456	0.8770993838196026	0.6272110663715657	0.9976315119704732
456	essential-counterselection-gRNA-00457	1.0489522459342975	0.8536886539910798	0.9414182535285155
457	essential-counterselection-gRNA-00458	-0.028914554006499525	-0.09268749858949486	-0.3210663385745838
458	essential-counterselection-gRNA-00459	-0.16831761067191603	-0.26126151906137346	-0.059538347543844065
459	essential-counterselection-gRNA-00460	0.3261230755152035	-0.26193182295341544	-0.2619463944261373
460	essential-counterselection-gRNA-00461	0.4060534787815249	0.7606029783315934	0.28866460150424195
461	essential-counterselection-gRNA-00462	0.6499188136368562	-0.04987034407730832	0.5620238976001315
462	essential-counterselection-gRNA-00463	0.3019480721558355	-0.07884557343586446	0.3358377217288644
463	essential-counterselection-gRNA-00464	0.5981922591083055	0.16660208412824945	0.0854250891990446
464	essential-counterselection-gRNA-00465	-0.23443585989480092	-1.3589534926285993	-1.157895107819033
465	essential-counterselection-gRNA-00466	-0.10699383981727296	-0.46044047850232883	-0.3515385906738627
466	essential-counterselection-gRNA-00467	0.4321514763167494	0.2065763115233574	-0.09358369571263522
467	essential-counterselection-gRNA-00468	-0.3102988307551907	0.3041630716503418	0.2337235040761741
468	essential-counterselection-gRNA-00469	0.5153601107008076	1.1040184837139464	0.29059462860264124
469	essential-counterselection-gRNA-00470	0.22162890764409743	0.7713759982335995	0.27728553937375144
470	essential-counterselection-gRNA-00471	-0.24680484861283883	-0.019182652137524774	-0.17490358950986698
471	essential-counterselection-gRNA-00472	-0.22767849371949253	-0.6113406542628849	-0.19171768769586717
472	essential-counterselection-gRNA-00473	0.05244280252569062	-0.31386560310006134	-0.5108830281388151
473	essential-counterselection-gRNA-00474	-0.17560576911499287	-0.7717003000635619	-0.5334183041978888
474	essential-counterselection-gRNA-00475	-0.13499190540942443	-0.07736208226053368	-0.0072789261167832435
475	essential-counterselection-gRNA-00476	0.6687121338537498	0.411641127543187	0.41358229179369227
476	essential-counterselection-gRNA-00477	0.07362774475654375	0.5666366194741606	0.25229167175579437
477	essential-counterselection-gRNA-00478	0.28639916303433555	1.1435468479005835	0.5378239324034753
478	essential-counterselection-gRNA-00479	-0.14285964947131055	-0.23496477535314614	-0.5238816698506267
479	essential-counterselection-gRNA-00480	0.40449296479390795	0.6024719911804275	0.7427142362359563
480	essential-counterselection-gRNA-00481	0.3340028865242513	0.38982988944505303	0.4472452748397536
481	essential-counterselection-gRNA-00482	-1.1002991872432648	-1.002304018562871	-1.106917195957834
482	essential-counterselection-gRNA-00483	0.1517641007695258	-0.08371132860768031	0.028172390232901436
483	essential-counterselection-gRNA-00484	-0.20490423047257578	-0.005067647296316705	-0.2231091889486929
484	essential-counterselection-gRNA-00485	0.7255669115118721	-0.11948755793321009	0.3896583478000044
485	essential-counterselection-gRNA-00486	1.086377835625541	0.7501836149702724	0.7537961341478143
486	essential-counterselection-gRNA-00487	0.19534958284524848	0.49485874956904036	0.4570105448128035
487	essential-counterselection-gRNA-00488	-0.005971804695111823	-0.026378153541728646	-0.09030305669518635
488	essential-counterselection-gRNA-00489	0.25653452259229875	-0.07000508594198669	-0.15382544350998614
489	essential-counterselection-gRNA-00490	0.6671883516998374	0.33913920989331636	0.2533545553408515
490	essential-counterselection-gRNA-00491	-0.4169715566791318	-0.1542219740622991	0.27922269312688425
491	essential-counterselection-gRNA-00492	-0.6621780748513793	-0.7611052755119354	-0.9112551402359076
492	essential-counterselection-gRNA-00493	0.08183962417510372	0.1609004146508518	0.11189448651465171
493	essential-counterselection-gRNA-00494	0.019136043745354478	-0.31415346722774184	0.28420495331354245
494	essential-counterselection-gRNA-00495	-0.4022226064706537	-0.24396958861435555	-0.28225207855554113
495	essential-counterselection-gRNA-00496	0.5941830756014279	0.3325806722906007	0.22070201100738387
496	essential-counterselection-gRNA-00497	0.3990875817718174	-0.24877057487817675	-0.05720918900815269
497	essential-counterselection-gRNA-00498	-0.5569031792477527	-0.22758524498754884	-0.145396520251436
498	essential-counterselection-gRNA-00499	0.6416326598162906	0.5356839450693487	0.5682910606421538
499	essential-counterselection-gRNA-00500	0.7173240702681664	-0.08101341011857446	0.5006810164697801
500	essential-counterselection-gRNA-00501	-0.060142060771282195	0.19770261794748908	-0.6311472210431727
501	essential-counterselection-gRNA-00502	-0.5925045470445687	-0.5659607507588762	-0.3787600594088872
502	essential-counterselection-gRNA-00503	0.42053297605817574	0.3451807090702341	0.09213067460347418
503	essential-counterselection-gRNA-00504	-0.37273229107930833	-0.13750896557125045	-0.0807619813202626
504	essential-counterselection-gRNA-00505	0.3604566123414143	-0.12474328338470547	-0.18611498146649103
505	essential-counterselection-gRNA-00506	0.5963737009749078	0.41897827988384573	0.5477777786500918
506	essential-counterselection-gRNA-00507	-0.2544701173710254	0.004986017367606487	0.21396305734101861
507	essential-counterselection-gRNA-00508	0.9123008495363685	0.38811606008170607	0.33354348052305
508	essential-counterselection-gRNA-00509	0.5743005259625676	0.45568443959513644	0.3377859935183862
509	essential-counterselection-gRNA-00510	0.7570519475639389	0.8225292579603813	0.07407947258234107
510	essential-counterselection-gRNA-00511	-0.6903746113580737	-0.391317041230207	-0.4360272600817376
511	essential-counterselection-gRNA-00512	-0.007596527735812552	0.009027182589469846	0.15884408207621195
512	essential-counterselection-gRNA-00513	0.3480772428850366	-0.3267730868794499	0.3899143944846575
513	essential-counterselection-gRNA-00514	-0.4564429974685401	-0.7057562561549913	-0.22799586259719584
514	essential-counterselection-gRNA-00515	0.3063515865495248	0.20894932312222314	0.5078468975685704
515	essential-counterselection-gRNA-00516	-0.36689141249024765	-0.1746291121256711	-0.11286599943585285
516	essential-counterselection-gRNA-00517	0.4991628831730067	-0.2024085176332282	0.3860234788970815
517	essential-counterselection-gRNA-00518	1.0169862966021088	1.3526424466235738	1.1657011320664499
518	essential-counterselection-gRNA-00519	0.7040764977393194	0.6608078557712175	1.140614099684692
519	essential-counterselection-gRNA-00520	0.464574160901025	-0.0019546796025111295	-0.011744074992986566
520	essential-counterselection-gRNA-00521	0.5820311503460956	0.39212320104068654	0.9613153821887347
521	essential-counterselection-gRNA-00522	1.0784342718163067	0.7747649395826123	1.2072636366825795
522	essential-counterselection-gRNA-00523	-0.328845216691768	-0.8498804981759303	-0.6718841256488717
523	essential-counterselection-gRNA-00524	-0.37919999853607983	-0.37524872885482624	-0.9464445686982079
524	essential-counterselection-gRNA-00525	0.31399292579275706	0.20357161897280115	-0.03980495296087231
525	essential-counterselection-gRNA-00526	1.1767164857685233	0.7108794545999485	0.3790260783419209
526	essential-counterselection-gRNA-00527	0.8826738011960825	0.5785626393043506	0.6525554810573211
527	essential-counterselection-gRNA-00528	-0.1818988432409687	-0.4166264683560028	0.3398396522863608
528	essential-counterselection-gRNA-00529	0.8431172843903677	0.8081982372508997	0.8836891932873416
529	essential-counterselection-gRNA-00530	0.7637290835667954	0.5424195277484206	0.76439002748219
530	essential-counterselection-gRNA-00531	0.8590588282593895	0.6547996624387303	0.4723765546766303
531	essential-counterselection-gRNA-00532	0.14180882684696952	1.0008066757845016	0.2586698612064046
532	essential-counterselection-gRNA-00533	0.15723832037414281	0.4850865345300364	0.6117796113420467
533	essential-counterselection-gRNA-00534	-0.21874437517751497	-0.21259696232469147	-0.25347024926825595
534	essential-counterselection-gRNA-00535	-0.311103634304501	0.20515719334178398	-0.4761725610668314
535	essential-counterselection-gRNA-00536	0.534151496297007	0.5806588003178503	0.3664260415622871
536	essential-counterselection-gRNA-00537	-0.1710558467829587	-0.05639072260816823	-0.12403066440942477
537	essential-counterselection-gRNA-00538	-0.4404425187748248	-0.24256542535146852	-0.00011679739044268952
538	essential-counterselection-gRNA-00539	-0.42251724194285617	-0.7560512551415788	-0.6509351190991499
539	essential-counterselection-gRNA-00540	-0.20926254283558332	-0.531262270203053	-0.36482086845101336
540	essential-counterselection-gRNA-00541	-0.3297028151957786	-0.4323420691951103	-0.44571030333351386
541	essential-counterselection-gRNA-00542	-0.8510163941876683	-0.4607809776875035	-0.3842982429503172
542	essential-counterselection-gRNA-00543	-0.14429082507005522	-0.425648336962256	-0.3444668818550092
543	essential-counterselection-gRNA-00544	-0.46849182306244097	-0.5351510910864419	-0.328613951424873
544	essential-counterselection-gRNA-00545	0.17064497892529276	-0.6678435873921772	-0.3596512364611827
545	essential-counterselection-gRNA-00546	-0.20646474446019264	-0.0659065177283659	-0.36178172423337635
546	essential-counterselection-gRNA-00547	-0.28389912558265373	-0.4480033128553324	-0.7842747845692243
547	essential-counterselection-gRNA-00548	0.32271503275841207	0.09873905254190857	0.03627743986995671
548	essential-counterselection-gRNA-00549	0.02575992882741543	0.16728656896985447	0.15938158455927567
549	essential-counterselection-gRNA-00550	0.14009902214749914	0.23357904876305643	-0.20629286340412148
550	essential-counterselection-gRNA-00551	-0.12770534458391666	-0.8896200160346154	-0.7365450762282186
551	essential-counterselection-gRNA-00552	-0.3234691321991192	-0.7573199600801649	-0.16972602092745806
552	essential-counterselection-gRNA-00553	-0.9291510445315118	-0.6607286812250486	-0.5203960164197758
553	essential-counterselection-gRNA-00554	-0.20481335490699576	-0.4078985266677969	-0.3153713531374053
554	essential-counterselection-gRNA-00555	-0.5759816956670785	-0.9922299311298831	-0.7381628597149124
555	essential-counterselection-gRNA-00556	-0.17367237357348408	-0.1842578133234481	-0.6603304166801085
556	essential-counterselection-gRNA-00557	-0.19595527374509286	-0.052108428635146385	-0.1558324145304484
557	essential-counterselection-gRNA-00558	-0.37009095925236735	-0.3106290452852182	-0.29332458290282665
558	essential-counterselection-gRNA-00559	-0.014863710737204475	0.5317288553527215	-0.1662652056074697
559	essential-counterselection-gRNA-00560	0.18366105744507696	-0.2995225870203635	-0.11172372301759681
560	essential-counterselection-gRNA-00561	-0.5835549153718794	-0.5677929385901278	-0.034111888021441286
561	essential-counterselection-gRNA-00562	-0.08529702390401818	0.35264244662357414	0.3970718943648136
562	essential-counterselection-gRNA-00563	-0.13996933267328593	-0.6951722450663553	-0.3807735908465353
563	essential-counterselection-gRNA-00564	-0.2133081490724513	0.09249924231019098	0.08590820759455714
564	essential-counterselection-gRNA-00565	-1.0468599282818045	-1.6304494772105893	-1.3507456832392908
565	essential-counterselection-gRNA-00566	0.24982579947474953	-0.21902323148412448	-0.14429480577186424
566	essential-counterselection-gRNA-00567	-0.3824424160247635	-0.23246876254907584	-0.04344975260077732
567	essential-counterselection-gRNA-00568	-0.7783710923559025	-0.5989569298070526	-0.9311546976736127
568	essential-counterselection-gRNA-00569	0.23890689907593274	-0.002842639080939635	0.19816512224685073
569	essential-counterselection-gRNA-00570	-0.31523930487601376	0.08760867630672631	-0.6079608701668056
570	essential-counterselection-gRNA-00571	-0.5559786710194545	-0.8758184769663476	0.16351262816606435
571	essential-counterselection-gRNA-00572	0.2533377673714355	-0.5015366452581436	0.5067280594674066
572	essential-counterselection-gRNA-00573	0.24125771439303015	-0.2282417615135033	-0.02749847056335805
573	essential-counterselection-gRNA-00574	0.3780739950474927	0.09810387713941687	0.5376752239519816
574	essential-counterselection-gRNA-00575	-0.44395205328534343	-1.3232342264722583	-0.41662824499933027
575	essential-counterselection-gRNA-00576	0.2722549807140656	-0.1617983627911746	-0.21937743559823975
576	essential-counterselection-gRNA-00577	-0.26245023606439766	-0.15618550087258262	-0.14160428540069883
577	essential-counterselection-gRNA-00578	0.5001644070180793	0.36801957967807863	0.12765179289069054
578	essential-counterselection-gRNA-00579	-0.06960239002034851	0.1314740156000087	-0.1916745068083918
579	essential-counterselection-gRNA-00580	-0.6301201337719599	-0.8468671032702184	-0.7105359402525968
580	essential-counterselection-gRNA-00581	-1.3939219129104816	-0.983942887221332	-1.217216198754231
581	essential-counterselection-gRNA-00582	-0.07236231074014143	-0.957898415658962	-0.30885804617873086
582	essential-counterselection-gRNA-00583	-0.705439569902051	-0.16457544746174843	-0.46795378873834265
583	essential-counterselection-gRNA-00584	-0.4815150194253729	-0.05707495076464504	-0.3855492250715262
584	essential-counterselection-gRNA-00585	-0.6074382703760013	-0.39944338234525645	-0.7435243522065073
585	essential-counterselection-gRNA-00586	-0.7264076707344521	-0.48780855830502357	-0.9987179814862472
586	essential-counterselection-gRNA-00587	-1.7720295654820761	-1.0043518472117297	-0.9511225233504099
587	essential-counterselection-gRNA-00588	-1.391025326946107	-1.0919017262613109	-0.928580754009786
588	essential-counterselection-gRNA-00589	-0.045475162498743206	-0.38797639385911203	-0.13364756157235555
589	essential-counterselection-gRNA-00590	0.4516345130904206	0.5201101993647916	-0.07475387251878725
590	essential-counterselection-gRNA-00591	0.14362639564282428	0.1665778165559247	0.2758528728797616
591	essential-counterselection-gRNA-00592	-0.28426202208585993	-0.9404479747545526	-0.5776188390960262
592	essential-counterselection-gRNA-00593	0.2425076373200134	-0.025261948425399174	-0.21387567466710478
593	essential-counterselection-gRNA-00594	-0.4811050517028094	-0.32049087056096603	-0.6864942727134951
594	essential-counterselection-gRNA-00595	0.3684702959733685	-0.8146329764047894	0.1980285098665692
595	essential-counterselection-gRNA-00596	0.36096558925298683	0.24220390081478685	-0.08148614100931167
596	essential-counterselection-gRNA-00597	0.19653792668126704	0.18717378030084167	0.09892237685895287
597	essential-counterselection-gRNA-00598	-0.12125880587891084	0.11657980030031445	0.21998939304234508
598	essential-counterselection-gRNA-00599	0.47387125672710556	0.9458471803566665	0.5121309403333977
599	essential-counterselection-gRNA-00600	0.19388391716119335	0.1060721424819207	0.423300562979204
600	essential-counterselection-gRNA-00601	0.6667684387123605	0.29219092925571893	0.3483577488009721
601	essential-counterselection-gRNA-00602	-0.228455538733947	-0.5959256018761973	-0.29429326989801086
602	essential-counterselection-gRNA-00603	-0.14033153934578452	-0.11597307375697323	0.23002507425951105
603	essential-counterselection-gRNA-00604	1.0480295853922483	0.8729983884094831	1.1548170550453578
604	essential-counterselection-gRNA-00605	0.9863394922932078	0.4095061306427194	0.8018121862329339
605	essential-counterselection-gRNA-00606	0.2555762395674353	0.12179229526006208	0.01498266150672839
606	essential-counterselection-gRNA-00607	-0.3523624752560555	-0.4992597273928568	-0.040942062591938846
607	essential-counterselection-gRNA-00608	-0.8188501617109725	-0.47584914988444643	-0.9316103749762907
608	essential-counterselection-gRNA-00609	-0.05818121094052311	0.18600709443933805	-0.15825969741364762
609	essential-counterselection-gRNA-00610	-0.4963357245920529	-0.18507589956078682	-0.33191519594921975
610	essential-counterselection-gRNA-00611	-0.5108907814909167	-0.37102632492917453	-0.20005417242436532
611	essential-counterselection-gRNA-00612	-0.15897509457087222	-0.48770930509450755	-0.19598113458972352
612	essential-counterselection-gRNA-00613	0.26204317609000544	0.2681918257251718	-0.08431270094363202
613	essential-counterselection-gRNA-00614	0.16526646502498515	0.3056640191098309	0.04906359482579988
614	essential-counterselection-gRNA-00615	0.3986833731445149	0.6281252804325044	0.26408335739276895
615	essential-counterselection-gRNA-00616	0.7696402721923621	0.20874511380836125	-0.1403422141463636
616	essential-counterselection-gRNA-00617	0.037764715243911604	0.0592779310029801	-0.23110243623980162
617	essential-counterselection-gRNA-00618	-0.08542591076173459	-0.24962550529779598	-0.010315254433814858
618	essential-counterselection-gRNA-00619	0.09744949642336777	0.11022677470055743	-0.20250941971715955
619	essential-counterselection-gRNA-00620	0.5702390451839655	0.21213393315799636	0.5773522965901128
620	essential-counterselection-gRNA-00621	-0.7266560558117472	-0.4414156528205723	-0.8526912477412996
621	essential-counterselection-gRNA-00622	-0.24231819211569272	-0.399836549069173	-0.034805658191525944
622	essential-counterselection-gRNA-00623	-2.982942236605106	-3.3619811853261674	-4.285650655017406
623	essential-counterselection-gRNA-00624	-2.1706885151346627	-2.4702129171280074	-2.322409205027524
624	essential-counterselection-gRNA-00625	-2.649088075410936	-3.849998129962117	-2.9900018849288923
625	essential-counterselection-gRNA-00626	-0.9928756042620375	-0.9312209205013885	-1.320657104845319
626	essential-counterselection-gRNA-00627	0.04292302065957553	0.536653707109925	-0.02120805479080356
627	essential-counterselection-gRNA-00628	-0.18046953592724815	-0.06099190862306553	-0.09617285615369282
628	essential-counterselection-gRNA-00629	0.15046787872285855	-0.26509288018010957	-0.0539203691016216
629	essential-counterselection-gRNA-00630	-0.3411036456935929	-0.9751906986829392	-0.6816871923661938
630	essential-counterselection-gRNA-00631	0.013042285832679709	-0.9109009361217929	-0.8657474005667463
631	essential-counterselection-gRNA-00632	0.1788792601847605	0.17921711747130945	0.2593731003336066
632	essential-counterselection-gRNA-00633	0.1530021884519594	-0.23594653452059308	-0.17522666532375503
633	essential-counterselection-gRNA-00634	-0.06037300283050578	0.05519097347973694	-0.3563226702891318
634	essential-counterselection-gRNA-00635	0.4036892349453272	0.7915074360080449	0.5508506126997147
635	essential-counterselection-gRNA-00636	0.5280855937690199	0.008750069861873164	-0.04034384173295599
636	essential-counterselection-gRNA-00637	0.22162890764409743	-0.19619607054970814	0.4561416249519794
637	essential-counterselection-gRNA-00638	0.6376304530937212	0.5954950371716607	0.3819960980920698
638	essential-counterselection-gRNA-00639	-0.806250124931339	-0.31185601905165644	-0.3268733177439186
639	essential-counterselection-gRNA-00640	0.291234375129964	0.2694202095209798	-0.3451949084835429
640	essential-counterselection-gRNA-00641	0.6457686140301937	0.5155156252875417	0.4456683760076585
641	essential-counterselection-gRNA-00642	0.2216289076440977	-0.21314666514745503	-0.10697961111027561
642	essential-counterselection-gRNA-00643	0.5201523981965162	0.20542629548726202	0.3225816250265977
643	essential-counterselection-gRNA-00644	-0.131386865027362	-0.2816352087838032	-0.33336815659487284
644	essential-counterselection-gRNA-00645	0.0700357289740425	0.3230644918573667	-0.088050695132245
645	essential-counterselection-gRNA-00646	0.8935747099598935	0.5317993660913748	0.4988433092313863
646	essential-counterselection-gRNA-00647	0.6330551533705622	-0.1313943246173842	0.15411393016381475
647	essential-counterselection-gRNA-00648	0.6267509380578585	0.710261002102689	0.1758612740609386
648	essential-counterselection-gRNA-00649	-0.1902688841041791	-0.056435387397908494	-0.018515032970422562
649	essential-counterselection-gRNA-00650	-0.04345332683855495	0.16863782886341402	0.09369068236889408
650	essential-counterselection-gRNA-00651	-0.02267829012079091	-0.7341974020484185	-0.6807885968585448
651	essential-counterselection-gRNA-00652	0.33056327919726125	0.798254759947711	0.39632090732886843
652	essential-counterselection-gRNA-00653	-0.7094237386384111	0.030652791494650222	0.24649514726030236
653	essential-counterselection-gRNA-00654	0.021095920271388752	0.11141422695977467	0.5335110912196384
654	essential-counterselection-gRNA-00655	0.041807870059285074	0.499205800100496	-0.0382328377603228
655	essential-counterselection-gRNA-00656	1.2093505778656606	0.810771370776229	0.27632852770291116
656	essential-counterselection-gRNA-00657	-0.10029918724326484	0.18243586129417852	0.4639591484010232
657	essential-counterselection-gRNA-00658	0.1285195032526162	-0.9268424799908145	-0.780276419034112
658	essential-counterselection-gRNA-00659	-0.3238052288904212	-0.4278691209826247	0.03627743986995671
659	essential-counterselection-gRNA-00660	0.21596015755740552	-0.8083116576080709	0.41770654650598055
660	essential-counterselection-gRNA-00661	0.1455847168894763	-0.3048211042393538	-0.1829125494281473
661	essential-counterselection-gRNA-00662	0.5127195986088668	0.6095872506135306	0.5341073488651383
662	essential-counterselection-gRNA-00663	-0.7859443120607034	-0.3368850693492654	-0.07986415473919667
663	essential-counterselection-gRNA-00664	0.44989789531721486	0.1697567272234324	-0.15354711901006066
664	essential-counterselection-gRNA-00665	0.16595530995493923	0.10290486340323762	0.4077480777431126
665	essential-counterselection-gRNA-00666	-1.9009903790198581	-0.595449281492993	-0.505292465337819
666	essential-counterselection-gRNA-00667	0.5916789521496313	-0.028113204912476143	0.518340033006822
667	essential-counterselection-gRNA-00668	-0.030154363214987424	-0.23119794543022706	-0.23808497176534996
668	essential-counterselection-gRNA-00669	0.30794668785737433	0.42428325546783663	0.15993590762104512
669	essential-counterselection-gRNA-00670	-0.7308427222733167	-0.6018803250138185	-0.6861885846011346
670	essential-counterselection-gRNA-00671	0.3631013335969778	-0.37310963942966374	0.15323358621580593
671	essential-counterselection-gRNA-00672	-0.1311052340244395	0.10275496522232583	0.20804378813643645
672	essential-counterselection-gRNA-00673	1.0873278159325066	1.1324491390172533	1.8047695395901067
673	essential-counterselection-gRNA-00674	0.25200255668761656	0.08686665331146659	0.5293174511500736
674	essential-counterselection-gRNA-00675	0.7042296907355758	0.6386487361086066	0.8886694603828169
675	essential-counterselection-gRNA-00676	0.7858924156974177	0.9912159064730096	1.1509007389217318
676	essential-counterselection-gRNA-00677	0.710832425559823	-0.0032945404286874014	1.1408663411471565
677	essential-counterselection-gRNA-00678	0.5090975317880871	0.9139354436042403	0.8393450035244624
678	essential-counterselection-gRNA-00679	0.9983522110480383	1.6365868591807007	0.4891364045837678
679	essential-counterselection-gRNA-00680	0.5521021116644688	0.35279389318010906	0.010045898296777276
680	essential-counterselection-gRNA-00681	-0.022789820022349264	0.13452997454315013	0.608528888841559
681	essential-counterselection-gRNA-00682	0.2457749949757999	0.27448832581780397	0.12346201030433308
682	essential-counterselection-gRNA-00683	0.06528687847471017	0.1812172658666387	0.4625421945720546
683	essential-counterselection-gRNA-00684	0.421072996006465	0.39320074670875443	0.30872136139017314
684	essential-counterselection-gRNA-00685	0.29923172576807	0.27803218008760394	0.10026553474177392
685	essential-counterselection-gRNA-00686	0.9670560805584999	0.45011255792123867	1.2498729129692456
686	essential-counterselection-gRNA-00687	0.823514711401722	0.8642412728923063	1.0068063213787928
687	essential-counterselection-gRNA-00688	0.43122405451643087	0.4155660383667277	0.5346821210384084
688	essential-counterselection-gRNA-00689	-0.3994028477845804	-0.5178287683397405	-0.458039696411199
689	essential-counterselection-gRNA-00690	0.503892784957944	0.09324176605251823	0.2800063229069593
690	essential-counterselection-gRNA-00691	-0.4604010110372235	-0.22751802564958018	0.07257356909294672
691	essential-counterselection-gRNA-00692	-0.994504523220668	-0.6919591144711696	-1.0185844951645615
692	essential-counterselection-gRNA-00693	0.05520814654716358	-0.7138487566566162	0.009310392269687282
693	essential-counterselection-gRNA-00694	0.21324112215137853	0.014529790038477361	-0.1407451929318112
694	essential-counterselection-gRNA-00695	-0.2765840744819875	-0.3269569282356576	-0.16863900528899514
695	essential-counterselection-gRNA-00696	-0.18770848528289133	-0.1042122935942914	0.10450268317723618
696	essential-counterselection-gRNA-00697	0.13340172463236222	0.1793920468473059	0.39175809446834564
697	essential-counterselection-gRNA-00698	0.08452167425261871	0.2217720152060859	-0.18665299938840393
698	essential-counterselection-gRNA-00699	0.4262715186860862	0.35884369130155386	0.2586698612064046
699	essential-counterselection-gRNA-00700	-0.1571724424990265	-0.09881398966846026	0.009032603679074883
700	essential-counterselection-gRNA-00701	-0.2039009654523887	0.004917976947809999	-0.8993319728600886
701	essential-counterselection-gRNA-00702	-0.13430807940816372	0.06144576768569017	0.15421869724137363
702	essential-counterselection-gRNA-00703	0.21150469037039013	0.13151715903938418	-0.335492605504718
703	essential-counterselection-gRNA-00704	-0.34489634482038256	0.1917303814105488	-0.02568831343643598
704	essential-counterselection-gRNA-00705	0.4637845838019753	0.6234063482356699	0.6047689309122121
705	essential-counterselection-gRNA-00706	0.14568005441079895	-0.04005309043880542	0.25572257715606805
706	essential-counterselection-gRNA-00707	0.6653839158518998	0.4790556874713051	0.49313511484342765
707	essential-counterselection-gRNA-00708	-0.6244584089022213	-0.7489884547308651	-1.1685423520185416
708	essential-counterselection-gRNA-00709	0.507537779730478	0.8872856706622161	0.35306223148135935
709	essential-counterselection-gRNA-00710	-0.6207414555445049	-0.20296688526505166	-0.6367995553222886
710	essential-counterselection-gRNA-00711	0.10224017845376725	-0.3983469309286865	-0.7505072757048943
711	essential-counterselection-gRNA-00712	0.5974958096422636	0.011096551876934015	-0.4111815371012646
712	essential-counterselection-gRNA-00713	1.0128958862140158	0.7576556942812561	0.6841918462190346
713	essential-counterselection-gRNA-00714	0.48249547679518123	0.498299489711007	0.35091304219096303
714	essential-counterselection-gRNA-00715	-0.31493326895871876	0.5690009631247658	-0.12849294964897134
715	essential-counterselection-gRNA-00716	0.5281817766445441	0.5642979983738211	0.471627394571057
716	essential-counterselection-gRNA-00717	0.2746472899435884	0.1915683627635269	0.24980988428617593
717	essential-counterselection-gRNA-00718	0.07193597488624866	0.4196610807783676	0.030228395197151724
718	essential-counterselection-gRNA-00719	0.9477951009577801	0.3154206474791373	0.7613128239531809
719	essential-counterselection-gRNA-00720	0.34192314136180924	0.25132594108895034	-0.05298989822713044
720	essential-counterselection-gRNA-00721	-0.16090595194741691	-0.28504736681412074	-0.3401273998058275
721	essential-counterselection-gRNA-00722	1.0909252159995035	0.42852380661505474	0.6434356867053092
722	essential-counterselection-gRNA-00723	-0.9011531103990715	-0.7020273963875107	-1.0281392886258138
723	essential-counterselection-gRNA-00724	-0.3871803350314264	-0.21902323148412448	0.44668349041715477
724	essential-counterselection-gRNA-00725	-0.2637979195261442	-0.9607898119141519	-0.29737994759951275
725	essential-counterselection-gRNA-00726	-0.8898176285324858	-0.8623731236432342	-0.6716364767716064
726	essential-counterselection-gRNA-00727	-0.08871121296805302	-0.282349166852954	-0.2565043093578893
727	essential-counterselection-gRNA-00728	-1.0724323938103206	-1.185914919672186	-1.3034497229583217
728	essential-counterselection-gRNA-00729	-0.5760108595802949	-0.7353613351820543	-1.367871743266151
729	essential-counterselection-gRNA-00730	-0.4325962555141726	0.07515987292033367	-0.5102896821141891
730	essential-counterselection-gRNA-00731	0.4838642577715666	0.511663299791935	0.36873324666123
731	essential-counterselection-gRNA-00732	-0.31829983946255497	-0.03865648332016532	-0.2545019564467413
732	essential-counterselection-gRNA-00733	-0.0811056220099542	0.23738323393551022	0.42198627388321674
733	essential-counterselection-gRNA-00734	-0.2555774127211759	-0.32369369394747777	-0.4509883869640663
734	essential-counterselection-gRNA-00735	0.28456016337055423	-0.14185537096166456	-0.08387359120324929
735	essential-counterselection-gRNA-00736	0.22162890764409743	0.33767541701831033	0.3112844873698262
736	essential-counterselection-gRNA-00737	-0.3676595184798488	-0.31258567247561997	0.5516057527540605
737	essential-counterselection-gRNA-00738	-1.3633335930770587	-0.5288784940709119	-0.8087479001537025
738	essential-counterselection-gRNA-00739	-1.0764524452888973	-0.8399650293108472	-1.0908344780333827
739	essential-counterselection-gRNA-00740	0.13810555208181402	0.5370511856297865	0.42278924096751125
740	essential-counterselection-gRNA-00741	0.1247673683915085	-0.3389326952193217	-0.01967896610405878
741	essential-counterselection-gRNA-00742	-1.6216455886684493	-1.1194875579332102	-0.793797558687731
742	essential-counterselection-gRNA-00743	-0.7884953096296096	-0.7111759218426796	-1.6808796732160691
743	essential-counterselection-gRNA-00744	-0.10315318429841784	-0.4784777470421172	0.0867425068529444
744	essential-counterselection-gRNA-00745	-0.9100767715677247	-0.14696829435531725	-0.324720219695998
745	essential-counterselection-gRNA-00746	-0.2013137897200924	-0.008456245544466143	-0.023665100586325444
746	essential-counterselection-gRNA-00747	0.39805547502836514	0.37013925776631695	0.47186231655288624
747	essential-counterselection-gRNA-00748	-0.24202729685492522	-0.21009010671411696	0.1327072025530495
748	essential-counterselection-gRNA-00749	0.2216289076440977	-0.25796951172464133	0.1453991622500693
749	essential-counterselection-gRNA-00750	-0.08079607573367219	-0.23705715431438618	-0.10811246946521802
750	essential-counterselection-gRNA-00751	-0.10602039120191516	-0.06322388214345252	0.2581344390288398
751	essential-counterselection-gRNA-00752	-0.16492003467505054	0.23414939668149018	0.21164452638051717
752	essential-counterselection-gRNA-00753	-0.6139842744550201	-0.17582554208302212	0.11104520827192856
753	essential-counterselection-gRNA-00754	-0.08019798118675531	0.5750098950925387	-0.08811342236723348
754	essential-counterselection-gRNA-00755	-0.47654420352504967	-0.23030903903063962	-0.3656802323648974
755	essential-counterselection-gRNA-00756	-0.03896232226136738	0.5512048168138298	0.8072519262010617
756	essential-counterselection-gRNA-00757	0.5586638949216682	0.5533094051387534	0.7072797716578044
757	essential-counterselection-gRNA-00758	0.39224767925649445	0.12068273954884652	0.8445320782279332
758	essential-counterselection-gRNA-00759	0.08318213767495304	-0.0509561762623945	0.4109125850881635
759	essential-counterselection-gRNA-00760	0.6408542038863748	0.14354684790058322	0.6212399405911128
760	essential-counterselection-gRNA-00761	0.3615150827050264	0.39752191444691143	0.42925317661902124
761	essential-counterselection-gRNA-00762	0.46955642108768303	0.1367576822379446	0.2051810642495098
762	essential-counterselection-gRNA-00763	0.17463142810692817	0.03640468023926468	-0.07737934192561052
763	essential-counterselection-gRNA-00764	-0.03268828108858741	0.05990880122987763	0.3643841096864434
764	essential-counterselection-gRNA-00765	0.5597976435386709	0.6434732447659406	0.6375559348773133
765	essential-counterselection-gRNA-00766	0.3189261089990125	0.46326585009202165	0.4157292358782947
766	essential-counterselection-gRNA-00767	-4.230497910369967	-4.122593468801032	-5.295453830047764
767	essential-counterselection-gRNA-00768	-6.125327981734787	-4.825628025962278	-4.83716667264542
768	essential-counterselection-gRNA-00769	-4.092261868177847	-3.8843591486693008	-3.401727620956014
769	essential-counterselection-gRNA-00770	0.6924681985912929	0.9535885811046523	1.1530673917215843
770	essential-counterselection-gRNA-00771	1.0351283499996027	1.2937677360036242	0.526542539296439
771	essential-counterselection-gRNA-00772	0.6032632486557274	0.8267553971998141	0.7179931734707004
772	essential-counterselection-gRNA-00773	0.41302543938923436	-0.027553465249003	0.35406580439639496
773	essential-counterselection-gRNA-00774	0.5366855258261737	0.5207161615889844	0.6765072472387323
774	essential-counterselection-gRNA-00775	0.8342036395731135	0.8120036641364998	0.5777896845577154
775	essential-counterselection-gRNA-00776	0.5640211050911755	0.7529623923462789	0.4354318975421454
776	essential-counterselection-gRNA-00777	0.9207924690979192	0.5765957551637463	0.6277364876166911
777	essential-counterselection-gRNA-00778	0.5456927468754509	0.3257645543926414	0.42696507773305165
778	essential-counterselection-gRNA-00779	0.6855760074038877	0.5687085644531347	0.44678528066828677
779	essential-counterselection-gRNA-00780	0.23073111475135016	-0.2179774213325734	-0.23275570658528028
780	essential-counterselection-gRNA-00781	0.4648028911170484	-0.16099916875854206	-0.004054654165261304
781	essential-counterselection-gRNA-00782	-0.10642529004010642	0.16350995038821997	0.023822441297029026
782	essential-counterselection-gRNA-00783	0.5889059897063332	0.46816905195720926	0.2984992886330513
783	essential-counterselection-gRNA-00784	1.11371356847721	0.6858650112132462	-0.6919179446685176
784	essential-counterselection-gRNA-00785	0.2557221063125055	0.17713491617167018	0.2829906202637793
785	essential-counterselection-gRNA-00786	0.41606726740954436	0.7764893775235615	0.36725067436032616
786	essential-counterselection-gRNA-00787	1.162876320360008	0.9668005806022572	1.1786022161548144
787	essential-counterselection-gRNA-00788	0.6306995651611276	0.6167360999652229	0.9588981799712101
788	essential-counterselection-gRNA-00789	0.30342299880774487	0.5585843471794275	-0.31017297415147466
789	essential-counterselection-gRNA-00790	0.277005664680471	-0.4032805239338011	-0.34049004248116993
790	essential-counterselection-gRNA-00791	0.23401263209992967	0.00979545901175595	0.6086399038114793
791	essential-counterselection-gRNA-00792	0.4840635649592192	0.8866016071425545	0.7621825483078188
792	essential-counterselection-gRNA-00793	-0.6801906984169992	-0.38157179529061824	-0.43258799592832825
793	essential-counterselection-gRNA-00794	-0.2696744858628136	-0.04655603547935905	0.057651090662523385
794	essential-counterselection-gRNA-00795	0.28550109081048275	0.06532168059508132	-0.05738166734428852
795	essential-counterselection-gRNA-00796	-1.6839064083524096	-1.1261105001269454	-0.7390162729553487
796	essential-counterselection-gRNA-00797	0.2840254447819649	0.46985542858509594	0.13280436354853248
797	essential-counterselection-gRNA-00798	-0.03507787821768503	0.5871534993761984	0.38582585756054116
798	essential-counterselection-gRNA-00799	0.04713117641196117	0.29099884911444673	0.05572980253612929
799	essential-counterselection-gRNA-00800	-0.7148920355315023	-0.5902790387350555	-0.6078940586243904
800	essential-counterselection-gRNA-00801	-0.5463635821427328	-0.8648555930951135	-0.7994472807533877
801	essential-counterselection-gRNA-00802	-0.18528071075134622	-0.5335338548090041	-0.5007505837874975
802	essential-counterselection-gRNA-00803	0.06147168245060608	-0.3774883260310221	-0.2883116364804734
803	essential-counterselection-gRNA-00804	-0.18449753772735053	-0.509319717322376	-0.5351020885782748
804	essential-counterselection-gRNA-00805	-0.5281039825959867	-0.7791110635662516	-0.8497663708329577
805	essential-counterselection-gRNA-00806	-0.6196733463368445	-0.8337330755993326	-0.37465566107615034
806	essential-counterselection-gRNA-00807	-0.8227652117143555	-0.8031549259393673	-0.0606842900171312
807	essential-counterselection-gRNA-00808	0.46955642108768325	0.6179184865618295	0.6304584706204917
808	essential-counterselection-gRNA-00809	0.32223284858250323	0.5002403609486226	0.5188121276669149
809	essential-counterselection-gRNA-00810	-0.2593428618195227	-0.5781519896123118	-0.7321807016997866
810	essential-counterselection-gRNA-00811	-0.4802897394229079	-0.1815485260654618	-0.601152480745335
811	essential-counterselection-gRNA-00812	-0.0032445031961053413	0.028904281959461174	-0.565963052283035
812	essential-counterselection-gRNA-00813	0.4440213289805457	0.43659382280081727	0.17291213189180257
813	essential-counterselection-gRNA-00814	-1.3871803350314262	-1.320109356598439	-1.8535396423796204
814	essential-counterselection-gRNA-00815	-0.44858087969556965	-0.4747742497670036	-0.5145918621827914
815	essential-counterselection-gRNA-00816	-1.3562441682907393	-1.0431538662925557	-0.7277933844588472
816	essential-counterselection-gRNA-00817	-6.636352087483475	-7.641087997656937	-7.771077482187648
817	essential-counterselection-gRNA-00818	-5.928118211860585	-6.372152990383459	-6.192541250625925
818	essential-counterselection-gRNA-00819	-8.021545075828854	-8.57069866976554	-6.7450822736547025
819	essential-counterselection-gRNA-00820	-7.886895549134072	-8.317932599385571	-6.958075996988901
820	essential-counterselection-gRNA-00821	-6.9482960937982154	-7.40719993748266	-6.95240724690221
821	essential-counterselection-gRNA-00822	-7.499470281063088	-7.106751570005748	-7.764622460050348
822	essential-counterselection-gRNA-00823	-6.007189782851784	-5.933268749150247	-6.677968077796167
823	essential-counterselection-gRNA-00824	-5.276621959883728	-2.8676804075226707	-3.639287609632106
824	essential-counterselection-gRNA-00825	-1.6528402102720434	-1.9607898119141518	-1.9637225601300436
825	essential-counterselection-gRNA-00826	-6.317529903463934	-7.155661170486695	-5.4662229006592264
826	essential-counterselection-gRNA-00827	-6.697234329630497	-5.085271842595297	-7.5486850608512
827	essential-counterselection-gRNA-00828	-7.290123746123282	-9.12791618000379	-8.529776598301135
828	essential-counterselection-gRNA-00829	-6.636352087483475	-6.949210293019268	-6.705189546531191
829	essential-counterselection-gRNA-00830	-6.811794093893353	-7.641087997656937	-6.1336475615723565
830	essential-counterselection-gRNA-00831	-6.685261687964422	-6.964977608877585	-6.9971455616674945
831	essential-counterselection-gRNA-00832	-7.063773311218151	-7.9171490837869705	-7.593079180209653
832	essential-counterselection-gRNA-00833	-6.9975396128180645	-4.588257041149844	-6.082663632853551
833	essential-counterselection-gRNA-00834	-1.969054653965012	-1.850221198387902	-2.582632392774537
834	essential-counterselection-gRNA-00835	-1.7466622326285641	-0.8939278575180796	-1.2417073074298088
835	essential-counterselection-gRNA-00836	-6.90765410930087	-7.169336107383772	-5.917918870516919
836	essential-counterselection-gRNA-00837	-6.0357589350485545	-7.474838654358023	-7.347426852604096
837	essential-counterselection-gRNA-00838	-7.422227282130628	-7.867680407522671	-7.764622460050348
838	essential-counterselection-gRNA-00839	-7.2459766424389	-7.155661170486695	-7.29463943824466
839	essential-counterselection-gRNA-00840	-7.457851191861349	-8.25519684403761	-7.906237065469283
840	essential-counterselection-gRNA-00841	-7.237802710993201	-8.12089575232602	-7.249124778992292
841	essential-counterselection-gRNA-00842	-6.135923096973987	-7.085271842595297	-6.533578168460991
842	essential-counterselection-gRNA-00843	-6.661014141717744	-7.3240587021824135	-7.47151720032874
843	essential-counterselection-gRNA-00844	-6.855186689406734	-7.430100339592738	-7.276605515414399
844	essential-counterselection-gRNA-00845	-6.546555417132829	-6.833733075599333	-6.650223087313262
845	essential-counterselection-gRNA-00846	-5.422227282130627	-3.3931604842133516	-3.5400719305464916
846	essential-counterselection-gRNA-00847	-3.940991293174981	-3.3828634704654594	-2.6755971733334185
847	essential-counterselection-gRNA-00848	-7.0821518405330055	-7.0413284950077	-4.94100248362996
848	essential-counterselection-gRNA-00849	-6.016775831680982	-6.0462777109794335	-6.330044774375859
849	essential-counterselection-gRNA-00850	-6.187762028493604	-6.833733075599333	-6.1336475615723565
850	essential-counterselection-gRNA-00851	-5.661014141717744	-7.286905703764948	-7.202127299455123
851	essential-counterselection-gRNA-00852	-4.237802710993201	-5.141855370961665	-5.518311411807681
852	essential-counterselection-gRNA-00853	-3.8938483097758385	-3.964977608877585	-5.691643014693243
853	essential-counterselection-gRNA-00854	-0.3633335930770586	-1.4414156528205722	-0.9637225601300433
854	essential-counterselection-gRNA-00855	-4.3633335930770585	-5.763343747707935	-6.285650655017406
855	essential-counterselection-gRNA-00856	-0.19774752735908385	-0.008154394922821264	-0.039010687434280454
856	essential-counterselection-gRNA-00857	-4.212999319992627	-3.1725988943927725	-3.271844855492375
857	essential-counterselection-gRNA-00858	-0.7094237386384111	-0.24732860070427012	0.03627743986995671
858	essential-counterselection-gRNA-00859	-0.8658339336062417	-0.9764529282100463	-0.4975462118593985
859	essential-counterselection-gRNA-00860	0.4494348251669097	0.4632364705919462	0.4723765546766303
860	essential-counterselection-gRNA-00861	-0.0007635136923503488	-0.5959926899294488	-0.05871907406579021
861	essential-counterselection-gRNA-00862	-0.3097525528722145	-0.008154394922821264	-0.22675696596383763
862	essential-counterselection-gRNA-00863	0.5148252839881436	0.14354684790058353	0.4336129374153416
863	essential-counterselection-gRNA-00864	-0.0414054981896965	-0.42547410895155113	-1.3956734423452335
864	essential-counterselection-gRNA-00865	0.5379615396379406	0.43763199969334043	0.7657484974892387
865	essential-counterselection-gRNA-00866	-0.9605744235766518	-0.25980884633062473	-0.3167383328015026
866	essential-counterselection-gRNA-00867	0.03791695447170919	0.37572029002961665	-0.6397201370048224
867	essential-counterselection-gRNA-00868	0.2304527580311036	0.4229292478218612	1.0000572519572033
868	essential-counterselection-gRNA-00869	0.7385460209421548	0.8443678783316949	0.7581755859472213
869	essential-counterselection-gRNA-00870	-0.5835549153718794	-0.5232097439842197	-0.7831503144882227
870	essential-counterselection-gRNA-00871	0.6030580142801217	0.9444755007987551	0.4697875992202793
871	essential-counterselection-gRNA-00872	0.06962581419904733	0.3886593457371152	-0.15242476860298396
872	essential-counterselection-gRNA-00873	0.09984042724605523	-0.190132252679136	0.05138433226016521
873	essential-counterselection-gRNA-00874	0.08145124959583705	0.49969065812585917	0.5963652719520833
874	essential-counterselection-gRNA-00875	-0.012836345992925208	-0.35861534776805964	-0.4769404533477904
875	essential-counterselection-gRNA-00876	0.26661636241740744	-0.34576341375688613	0.17000179959669762
876	essential-counterselection-gRNA-00877	0.3251334833979575	-0.21504995703417565	0.06022313549498916
877	essential-counterselection-gRNA-00878	0.595694625866635	-0.5677929385901278	-0.03284692078486371
878	essential-counterselection-gRNA-00879	0.4574860524077924	0.18220846826968876	0.437984608736317
879	essential-counterselection-gRNA-00880	-0.07465730398608127	0.08465315884701524	0.4781933228249484
880	essential-counterselection-gRNA-00881	0.8496601302571396	0.5898804776689662	0.9095854349540942
881	essential-counterselection-gRNA-00882	0.5345118629284529	0.5294380015199109	0.3290591890978026
882	essential-counterselection-gRNA-00883	-0.06645141675959203	0.8602400470405288	0.8087417152575491
883	essential-counterselection-gRNA-00884	-0.6810738910009875	-0.7368715363467438	-0.3422341833837732
884	essential-counterselection-gRNA-00885	0.606058420992545	-0.04148504593193698	0.25539472917354356
885	essential-counterselection-gRNA-00886	0.24587645389077475	0.5289895649911316	0.25514851447188125
886	essential-counterselection-gRNA-00887	0.7965377437013307	1.104325538102865	1.0842828127807889
887	essential-counterselection-gRNA-00888	-0.2270679029859776	-0.09556171868772967	-0.35945950344995087
888	essential-counterselection-gRNA-00889	-0.10851969404823324	0.1712385817696319	-0.0010357185980991732
889	essential-counterselection-gRNA-00890	0.4242580741591155	0.4101925072867564	1.0546559691848114
890	essential-counterselection-gRNA-00891	0.18883897252642812	0.04674441490364704	-0.23157398226161308
891	essential-counterselection-gRNA-00892	-0.27350218284799294	-0.06148195449764465	-0.25138075293265943
892	essential-counterselection-gRNA-00893	-0.5477581642144861	-0.47928383841101585	-0.23609483054317318
893	essential-counterselection-gRNA-00894	0.02630472950582042	0.5368892760801083	0.25408259171075287
894	essential-counterselection-gRNA-00895	-0.9424904721170092	-0.7394970057535674	-1.042434536144084
895	essential-counterselection-gRNA-00896	-0.3753661485719556	-1.0089435602057082	-0.8839218489169238
896	essential-counterselection-gRNA-00897	-0.4441456386651559	0.17189147359454526	-0.006247176776600471
897	essential-counterselection-gRNA-00898	-0.26138538545075307	-0.2645378907364932	-0.39926891820930765
898	essential-counterselection-gRNA-00899	-0.14873954230101782	0.3063973235826262	0.16530334539221717
899	essential-counterselection-gRNA-00900	-0.9326992387471962	-1.0411319202317557	-0.8416209523988554
900	essential-counterselection-gRNA-00901	-0.2478563756571226	0.5211096417607644	-0.13880926668813479
901	essential-counterselection-gRNA-00902	0.5404510916636381	0.12523496962364247	0.720464319493956
902	essential-counterselection-gRNA-00903	0.07657857484081443	0.2521046513807291	0.34143732137642724
903	essential-counterselection-gRNA-00904	-0.7092785690829564	-0.7106022856359613	0.22803824255274135
904	essential-counterselection-gRNA-00905	-0.37153074604367825	-0.30748884961565687	-0.5882134250378369
905	essential-counterselection-gRNA-00906	-0.4453878089595444	-0.6004051765817294	-0.5685846182889045
906	essential-counterselection-gRNA-00907	-2.3867165205150096	-2.4114030837541325	-1.8334999827214622
907	essential-counterselection-gRNA-00908	-1.1741194205349363	-1.223025162041621	-1.1336475615723556
908	essential-counterselection-gRNA-00909	-2.4590925758824893	-1.8620777012932945	-2.817002687491801
909	essential-counterselection-gRNA-00910	-1.1409411717406108	-1.6159133840527087	-2.572531802805567
910	essential-counterselection-gRNA-00911	-0.7931680942839829	-0.8480409122832159	-1.0226162491836122
911	essential-counterselection-gRNA-00912	0.6038350144555689	0.49317445753313943	0.5961489596282824
912	essential-counterselection-gRNA-00913	-1.0461434171963593	-1.098113907140643	-1.0531576437119878
913	essential-counterselection-gRNA-00914	0.4652690626845849	-0.06421795956739891	-0.11719704079176148
914	essential-counterselection-gRNA-00915	-0.007189782851783262	-0.3548279678244817	-0.6574433758978433
915	essential-counterselection-gRNA-00916	-2.12984346285728	-2.2938584644067146	-3.084016793847755
916	essential-counterselection-gRNA-00917	-0.7994327078837321	-0.6096871354103711	-0.44016060407303037
917	essential-counterselection-gRNA-00918	-0.7592622694081977	-0.7718888568409439	-1.882802564746476
918	essential-counterselection-gRNA-00919	-0.7245998359149214	-0.4703670265167016	0.18943422793137724
919	essential-counterselection-gRNA-00920	0.2216289076440977	0.0504374435091023	0.5768458212326595
920	essential-counterselection-gRNA-00921	-0.31324836164074943	-0.4490288369304475	0.02132709840398498
921	essential-counterselection-gRNA-00922	-2.0584790115486378	-0.5934187462656224	-0.4231541787673405
922	essential-counterselection-gRNA-00923	-0.004646948179578558	0.5337809561788548	-0.4932719405325932
923	essential-counterselection-gRNA-00924	-0.520059096764512	-0.7252086188211637	-1.1057415650024713
924	essential-counterselection-gRNA-00925	0.7283470971442929	0.9009765446265057	0.8611907333118656
925	essential-counterselection-gRNA-00926	0.14807230067401644	0.45284509363984743	0.5967176214570438
926	essential-counterselection-gRNA-00927	0.41622577173431646	0.957356792095487	0.8363398693612045
927	essential-counterselection-gRNA-00928	-0.11540607963347321	-0.33665791160744285	-0.2532291773250285
928	essential-counterselection-gRNA-00929	-0.07671236692564884	0.23887180692389356	-0.2844326768607341
929	essential-counterselection-gRNA-00930	1.7872260834983225	0.3963129182805506	-0.03189406277162261
930	essential-counterselection-gRNA-00931	0.4195682852560064	-0.026378153541728646	-0.03391040837012724
931	essential-counterselection-gRNA-00932	-0.6794560662832151	-0.19348813937698672	-0.30582853695503637
932	essential-counterselection-gRNA-00933	-0.4350693466759733	-0.30563887379010574	0.48084089145197245
933	essential-counterselection-gRNA-00934	0.06625221477094025	0.4058960506624188	0.11667121972070059
934	essential-counterselection-gRNA-00935	0.16476657068842107	0.5385465939428825	0.1665338258212982
935	essential-counterselection-gRNA-00936	-0.22657545556994618	0.2955499413456337	-0.14342858236494105
936	essential-counterselection-gRNA-00937	-0.026298605799487944	-0.7582727581605128	-0.7982989509226717
937	essential-counterselection-gRNA-00938	0.39246961526814494	0.2532391364876694	0.03627743986995671
938	essential-counterselection-gRNA-00939	0.002733930543876381	-0.3117245761809355	0.22732573287802324
939	essential-counterselection-gRNA-00940	0.2581547836692113	0.060465106406028535	0.2586698612064046
940	essential-counterselection-gRNA-00941	-0.43733417452083545	0.2207663503624792	0.08789154747749632
941	essential-counterselection-gRNA-00942	0.17064497892529276	1.06805664831632	0.06899301501333512
942	essential-counterselection-gRNA-00943	-0.29354526292019617	-0.669947211254427	-0.7423661855461201
943	essential-counterselection-gRNA-00944	-0.27587075182671916	-0.2718609054649553	-0.269014653425544
944	essential-counterselection-gRNA-00945	-0.5780724418700715	0.3627320910932053	0.1771399757098064
945	essential-counterselection-gRNA-00946	-0.09578370612077176	0.09580928546775982	-0.014497127363169403
946	essential-counterselection-gRNA-00947	0.4585680602140799	0.22207292914762822	0.05309505793023051
947	essential-counterselection-gRNA-00948	-0.18695356949744685	0.14198970253528953	-0.32393913974177946
948	essential-counterselection-gRNA-00949	-0.05474113475117535	0.48857462593168505	0.5611733720191344
949	essential-counterselection-gRNA-00950	-0.3589149218100538	0.09915272854213031	0.056683650531793695
950	essential-counterselection-gRNA-00951	-0.04400729337797632	-0.5833087186207813	-0.22414811346107885
951	essential-counterselection-gRNA-00952	-0.6621780748513796	-0.6836654925022072	-0.6272670848268802
952	essential-counterselection-gRNA-00953	-0.47201491203082707	-0.6068052998805327	-0.7845197450997201
953	essential-counterselection-gRNA-00954	-0.23676963179338853	-0.09697012137178258	-0.26957824852043044
954	essential-counterselection-gRNA-00955	0.08697938094931561	-1.0812400885762474	0.17510514456727314
955	essential-counterselection-gRNA-00956	0.08943429527922786	0.19724786773382993	0.027913966935329947
956	essential-counterselection-gRNA-00957	-0.9215657281836932	-1.658071704607876	-0.91624384996316
957	essential-counterselection-gRNA-00958	0.1389178567345421	0.03440635497108042	0.43554762329048385
958	essential-counterselection-gRNA-00959	-0.6068906244115488	-0.40268325833185803	-0.557024361763929
959	essential-counterselection-gRNA-00960	0.34325835204562866	0.25787952337957887	0.02526444714753872
960	essential-counterselection-gRNA-00961	-0.6644149030588168	-0.917601807624397	-0.4480526977447082
961	essential-counterselection-gRNA-00962	-0.3545633834493267	-0.4920417258905404	-1.093357840546639
962	essential-counterselection-gRNA-00963	-0.3633335930770586	-0.3983469309286865	-0.7501785888617596
963	essential-counterselection-gRNA-00964	0.3622893145812155	0.43471268901725896	0.4059719536880462
964	essential-counterselection-gRNA-00965	0.45032958144876867	0.3106568337358419	0.5652456937334591
965	essential-counterselection-gRNA-00966	0.6219898302904976	0.7277838293502822	0.3681210036224018
966	essential-counterselection-gRNA-00967	-0.3483832516110871	-0.14090654156811558	-0.39893794134651756
967	essential-counterselection-gRNA-00968	-0.9573412334012221	-0.8992662356383895	-0.2442747272218668
968	essential-counterselection-gRNA-00969	0.13048101958590216	-0.22811110431208387	0.034106340828329404
969	essential-counterselection-gRNA-00970	-0.4118321107682486	0.04911204604253454	-0.5811065385435771
970	essential-counterselection-gRNA-00971	0.03807456577255868	-0.1400814926601201	0.07607844792793131
971	essential-counterselection-gRNA-00972	0.40859183944294764	0.7198183883576952	0.24938662037206788
972	essential-counterselection-gRNA-00973	-0.2541799169645472	0.08547078144803712	-0.03298522256715709
973	essential-counterselection-gRNA-00974	-0.06154314376077263	-0.0622233524884509	0.05683876235227327
974	essential-counterselection-gRNA-00975	0.44337510498725957	0.2076771853202991	0.388454915310224
975	essential-counterselection-gRNA-00976	-1.1335753421175634	-0.39622687905431736	-0.5656083638876682
976	essential-counterselection-gRNA-00977	-0.9814629577334139	-0.7633437477079347	-0.3733668006386688
977	essential-counterselection-gRNA-00978	-0.3980990112377353	0.12859650643461204	-0.18842884730473772
978	essential-counterselection-gRNA-00979	-0.34489634482038256	-0.29829071072197544	-0.2653020096256033
979	essential-counterselection-gRNA-00980	-1.1791546079545043	-0.477039562551294	-1.1055552545430027
980	essential-counterselection-gRNA-00981	-2.145742158004432	-2.357584062017102	-2.0246048022770657
981	essential-counterselection-gRNA-00982	-2.5283928393475548	-2.4647481566511966	-2.536301336395367
982	essential-counterselection-gRNA-00983	-1.1228166238046926	-1.4711629962146247	-0.9786729015960147
983	essential-counterselection-gRNA-00984	0.2718632101642339	-0.09746125160321134	-0.5398341432689341
984	essential-counterselection-gRNA-00985	0.18098692314675152	0.547088708341598	0.3324095338799814
985	essential-counterselection-gRNA-00986	0.5009651258069917	0.8860862868913819	0.3681210036224018
986	essential-counterselection-gRNA-00987	0.9651746502340165	0.8197679573252796	0.6669117989763953
987	essential-counterselection-gRNA-00988	-0.024531679625299986	0.36864855649501793	0.43408040173244666
988	essential-counterselection-gRNA-00989	-0.6214381111329098	-0.02411864635960391	0.07475158768459234
989	essential-counterselection-gRNA-00990	0.5477569910607455	0.2710077570828421	0.2381925555567059
990	essential-counterselection-gRNA-00991	-0.09096132266392869	0.2100980408091896	-0.29814159920060246
991	essential-counterselection-gRNA-00992	0.2950348493703583	-0.1633590563691258	0.11752776039312164
992	essential-counterselection-gRNA-00993	-0.3296129752330576	0.21537959266165035	-0.2202874706342795
993	essential-counterselection-gRNA-00994	0.37497968455089437	0.36303353806162075	0.05107444179803716
994	essential-counterselection-gRNA-00995	-0.17811872061015138	-0.1573557435236535	-0.4349031374464209
995	essential-counterselection-gRNA-00996	-0.26024010011295506	-0.536895961674801	-0.28970887159175895
996	essential-counterselection-gRNA-00997	0.6366664069229416	-0.23842863065671754	-0.38998731483214144
997	essential-counterselection-gRNA-00998	-0.234749387015646	-0.36664788441860025	-0.4437155012496569
998	essential-counterselection-gRNA-00999	-0.2981494243169213	-0.407005622034741	-0.11277836952475687
999	essential-counterselection-gRNA-01000	-1.588471391152324	-1.2111180333987785	-1.242353821014856
1000	essential-counterselection-gRNA-01001	-0.6841557507382519	-1.096504239932371	-0.7977126086911142
1001	essential-counterselection-gRNA-01002	-0.3352412860477057	-0.9457204901965036	-0.8434283264123317
1002	essential-counterselection-gRNA-01003	-1.4188287056687625	-1.8199272760743022	-1.413525477569564
1003	essential-counterselection-gRNA-01004	-0.7606690906224435	-0.8680411263746277	-1.19566928817974
1004	essential-counterselection-gRNA-01005	-0.39762677063093643	0.3792078703925432	-0.40802465391408194
1005	essential-counterselection-gRNA-01006	-0.31893947371860537	0.09059796795162457	-0.46462079606272494
1006	essential-counterselection-gRNA-01007	-0.5169039816690691	-0.7329894648682928	-0.8177275754864687
1007	essential-counterselection-gRNA-01008	-0.21447020716257578	0.18707422344150507	-0.4152859354340012
1008	essential-counterselection-gRNA-01009	-0.6375085565160529	-1.3280338534028302	-0.9490757841656424
1009	essential-counterselection-gRNA-01010	0.31626578178217263	0.23997661058367653	0.41556491419959835
1010	essential-counterselection-gRNA-01011	0.8516792978937919	0.6560184980850542	0.6938852424228785
1011	essential-counterselection-gRNA-01012	0.19770306839861712	-0.008659427720830223	-0.23237057242736397
1012	essential-counterselection-gRNA-01013	0.2471639997512351	-0.06192227039939572	0.6226251495702041
1013	essential-counterselection-gRNA-01014	-0.41200743981274834	-0.39410993804221595	-0.480780996349396
1014	essential-counterselection-gRNA-01015	0.46351750460634267	0.21909788090776036	0.18199427046757566
1015	essential-counterselection-gRNA-01016	0.18827031069766642	-0.19250235523143164	-0.2565043093578893
1016	essential-counterselection-gRNA-01017	-0.17118267339977458	-0.2111180333987784	-0.10655733830149798
1017	essential-counterselection-gRNA-01018	-0.1789090219396313	0.49775915448338387	0.34629876807314475
1018	essential-counterselection-gRNA-01019	0.2984976710283681	0.28683272424452483	0.7072797716578044
1019	essential-counterselection-gRNA-01020	0.19188156425004543	-0.11533591466274294	0.17638863724604653
1020	essential-counterselection-gRNA-01021	0.6384420318127928	0.5120417612423972	0.3788791030220689
1021	essential-counterselection-gRNA-01022	0.9140707710692417	0.8090456507980609	0.7890391229430319
1022	essential-counterselection-gRNA-01023	0.29632627492169866	0.1644861855929468	0.6883541364496497
1023	essential-counterselection-gRNA-01024	0.21428693230292922	0.5969654389072833	0.9530219362206046
1024	essential-counterselection-gRNA-01025	0.5932868598567647	0.6293801252892874	0.9293622359534448
1025	essential-counterselection-gRNA-01026	0.1476283262003201	-0.5269913845266465	0.009183778987681466
1026	essential-counterselection-gRNA-01027	0.3884479982185886	0.23665625229206536	0.3125421555562693
1027	essential-counterselection-gRNA-01028	0.196243589224184	-0.7700384002819428	-0.6075787499047679
1028	essential-counterselection-gRNA-01029	0.6308373281207438	0.5981127113660649	0.5826371013673655
1029	essential-counterselection-gRNA-01030	-0.08093386237633371	0.4964788452372021	0.06602478326400878
1030	essential-counterselection-gRNA-01031	0.44618916566325567	0.6180853589280892	1.0741456254603996
1031	essential-counterselection-gRNA-01032	-0.19063150696417275	-0.10599532160509664	0.1451495040944756
1032	essential-counterselection-gRNA-01033	-0.10573307329389295	0.12046323478754252	-0.2473225363583064
1033	essential-counterselection-gRNA-01034	-0.843871835996817	-0.15828982904730962	-0.055037726875989054
1034	essential-counterselection-gRNA-01035	-1.057654849834771	-0.5832229791597338	-1.0577908844909518
1035	essential-counterselection-gRNA-01036	0.5136555168175978	0.6833908029157081	0.7681720444887405
1036	essential-counterselection-gRNA-01037	-0.2821375102290778	-0.066204134034917	-0.17899054703310946
1037	essential-counterselection-gRNA-01038	-0.059271918983209944	0.3204246099846629	0.35445339989621144
1038	essential-counterselection-gRNA-01039	0.4386581442134527	0.08214630323644037	0.272511786360035
1039	essential-counterselection-gRNA-01040	-0.12795553014613031	-0.2978883414428676	-0.12623009000987268
1040	essential-counterselection-gRNA-01041	-0.047889531759895076	0.059888918853674034	-0.00981897471949737
1041	essential-counterselection-gRNA-01042	-1.204635847058	-1.2012816490968574	-0.878952456651291
1042	essential-counterselection-gRNA-01043	-0.23088329705340915	0.008387264618948122	-0.5327435169821778
1043	essential-counterselection-gRNA-01044	-0.16464959865332252	0.1860301792220974	-0.04902987275454983
1044	essential-counterselection-gRNA-01045	0.15123957975269964	0.6666440930368805	0.4546817902471993
1045	essential-counterselection-gRNA-01046	0.9624623192500169	0.8291132895601455	1.2419524662614712
1046	essential-counterselection-gRNA-01047	0.06597803718390294	0.11355210760274646	0.5759658608266723
1047	essential-counterselection-gRNA-01048	-0.2152349540879247	0.16962750137067806	0.39221442692221786
1048	essential-counterselection-gRNA-01049	0.6567240592641946	0.5353145678565804	0.22587992608873508
1049	essential-counterselection-gRNA-01050	-0.1478564398203388	0.04957069969156976	0.022471640344926255
1050	essential-counterselection-gRNA-01051	0.15324193266384753	0.08909906387820715	0.4338698046893913
1051	essential-counterselection-gRNA-01052	0.07310638293400944	0.2287941345190945	-0.11889293265377615
1052	essential-counterselection-gRNA-01053	-0.8201912680505299	0.22600900809255692	0.2124343950237839
1053	essential-counterselection-gRNA-01054	0.1523662452069837	-0.029220903310554054	-0.292008150534285
1054	essential-counterselection-gRNA-01055	-0.29542952857525506	-0.9489736498561222	-0.6184304721771706
1055	essential-counterselection-gRNA-01056	0.8769807362566515	0.12828009124727355	0.14061409968469257
1056	essential-counterselection-gRNA-01057	-0.06386034901739218	0.26787498290278516	0.1207895070923346
1057	essential-counterselection-gRNA-01058	0.9132594696617373	0.46236903192012446	0.6053254512277391
1058	essential-counterselection-gRNA-01059	0.3290124430176974	0.34421806638189745	0.2504022452228042
1059	essential-counterselection-gRNA-01060	0.2141343710971731	0.1905443274377532	0.15044845978926796
1060	essential-counterselection-gRNA-01061	0.03417027641703669	0.5636912376125163	0.5662258385866307
1061	essential-counterselection-gRNA-01062	0.24778119550006591	-0.25585999966449574	-0.30000594799447583
1062	essential-counterselection-gRNA-01063	-0.1492860384024385	-0.2847525507871826	-0.12914616933741513
1063	essential-counterselection-gRNA-01064	0.13627484963411626	-0.09876407892341044	0.4373757481909266
1064	essential-counterselection-gRNA-01065	-0.23350399721254503	-0.745856320979094	-0.36271211817701715
1065	essential-counterselection-gRNA-01066	-0.5120910270184545	-0.6529197580142841	-1.460841711873245
1066	essential-counterselection-gRNA-01067	-0.5223816013136933	-0.7244012155498957	-0.39423146817132715
1067	essential-counterselection-gRNA-01068	0.43497618937753835	0.822148279552801	0.7486650113154969
1068	essential-counterselection-gRNA-01069	0.1448133105932667	0.4259018639756052	0.2776400534536505
1069	essential-counterselection-gRNA-01070	0.9362884466655036	0.6684457729974026	0.5539300056316869
1070	essential-counterselection-gRNA-01071	0.3790268112102468	0.20425826188962773	0.20515435187940292
1071	essential-counterselection-gRNA-01072	0.6524204782374936	1.3279714190380112	0.7370369396904893
1072	essential-counterselection-gRNA-01073	0.3006367820838879	-0.24153063089369392	0.11213119438921083
1073	essential-counterselection-gRNA-01074	0.5841989870288057	0.44441332726011634	0.8124444841742939
1074	essential-counterselection-gRNA-01075	0.4122075803047522	0.20538610171844635	0.09072522389233306
1075	essential-counterselection-gRNA-01076	-0.17659097357447223	-0.10699661375001343	0.1229890730632875
1076	essential-counterselection-gRNA-01077	0.0007869378710496641	0.02761673609900074	-0.28115860663200465
1077	essential-counterselection-gRNA-01078	-0.33611212434203414	-0.4414156528205725	-0.20942235495856043
1078	essential-counterselection-gRNA-01079	0.07523942066257416	0.2645438847344185	0.18115106925690158
1079	essential-counterselection-gRNA-01080	-0.08002679221700362	-0.381211018614657	0.07820812033587503
1080	essential-counterselection-gRNA-01081	0.4386878846775046	0.135576136792004	0.0658722220582525
1081	essential-counterselection-gRNA-01082	-0.11735435142299487	-0.09939295083995005	0.051258831408370994
1082	essential-counterselection-gRNA-01083	0.12209323409318304	0.2137803856032994	0.09315846180184657
1083	essential-counterselection-gRNA-01084	0.00498740729475499	0.038577288299041404	0.16045685109068664
1084	essential-counterselection-gRNA-01085	0.029677599871786184	-0.19614552646261801	-0.006157826450439796
1085	essential-counterselection-gRNA-01086	0.3641405521118498	-0.32593843540063655	0.6819939716702093
1086	essential-counterselection-gRNA-01087	0.06815442698237942	-0.22593059852006547	0.07170692940755444
1087	essential-counterselection-gRNA-01088	-0.05875906493996452	-0.24818327788619116	-0.04966528905697808
1088	essential-counterselection-gRNA-01089	-0.6788354188049885	-0.16888979800948115	-0.1665394431297303
1089	essential-counterselection-gRNA-01090	0.666041009056455	0.7196746912469782	0.4632381065246199
1090	essential-counterselection-gRNA-01091	-0.3544554417306057	-1.0016314912060431	-0.1525793775827317
1091	essential-counterselection-gRNA-01092	0.2743359579749419	0.11523645187720619	0.2919791994692814
1092	essential-counterselection-gRNA-01093	-0.6488603593594982	0.180636166635804	-0.21632959451349884
1093	essential-counterselection-gRNA-01094	-0.5857260144135066	-1.1361235595250718	-0.7530435593573855
1094	essential-counterselection-gRNA-01095	-0.4680309717437519	0.0643201567500087	-0.06493481148834138
1095	essential-counterselection-gRNA-01096	0.23360154931017332	-0.4039409474019098	-0.1081124694652182
1096	essential-counterselection-gRNA-01097	0.026498566312107265	0.2353393238200741	0.08336257593969784
1097	essential-counterselection-gRNA-01098	-0.1591928762968332	-0.05698613947212487	-0.08980230850961829
1098	essential-counterselection-gRNA-01099	0.6706137388462791	0.12794999284956493	0.528130536199631
1099	essential-counterselection-gRNA-01100	0.2906705520737488	-0.3634131408192992	-0.02995625853013007
1100	essential-counterselection-gRNA-01101	0.823160688583084	1.0070448479957215	0.6973810195208542
1101	essential-counterselection-gRNA-01102	-0.3969419857198783	-0.040317344499602684	-0.385549225071526
1102	essential-counterselection-gRNA-01103	-0.33176351407618887	-0.4414156528205723	0.1280200084975322
1103	essential-counterselection-gRNA-01104	-0.27566627375382513	-0.04087772323684379	0.014956435456175332
1104	essential-counterselection-gRNA-01105	0.21531513371189515	-0.3235791625267142	0.6628876379496044
1105	essential-counterselection-gRNA-01106	-0.9179224447546961	-0.7020068827260375	-0.8685653270897031
1106	essential-counterselection-gRNA-01107	-0.4782235135050093	-0.49269615776426595	-0.29225770960475167
1107	essential-counterselection-gRNA-01108	0.3452602568124751	0.24695717298211048	0.2621588472862845
1108	essential-counterselection-gRNA-01109	-0.13255338624789162	0.135576136792004	0.04117623928279605
1109	essential-counterselection-gRNA-01110	0.0929612436796218	-0.22744680606912998	-0.4437155012496569
1110	essential-counterselection-gRNA-01111	0.15314916976133094	0.24869035192491812	0.8785960341823915
1111	essential-counterselection-gRNA-01112	0.6695096636099584	0.40085768544025957	0.4391607388641711
1112	essential-counterselection-gRNA-01113	0.027987837227977663	-0.09768318761486171	-0.06880460618760074
1113	essential-counterselection-gRNA-01114	-0.29445678851926177	0.09575894894631821	-0.03607340435472727
1114	essential-counterselection-gRNA-01115	0.12297185472989436	0.43219035107587395	-0.020624951364520302
1115	essential-counterselection-gRNA-01116	0.05537956434518353	0.5053423259024481	0.06690905852362035
1116	essential-counterselection-gRNA-01117	-0.824174781969027	-1.1947756852374471	-0.1810793915691929
1117	essential-counterselection-gRNA-01118	0.7161867465664677	0.585891693175163	0.07921796208691127
1118	essential-counterselection-gRNA-01119	-0.6158180795699426	-0.7517557734327228	-0.5583352308849185
1119	essential-counterselection-gRNA-01120	0.1319261046958655	0.1703596790345504	-0.4637961632646864
1120	essential-counterselection-gRNA-01121	-4.196223607241801	-2.502816197484716	-3.487284516187056
1121	essential-counterselection-gRNA-01122	0.1385332918806353	-0.6915288317154703	-0.41535721307245776
1122	essential-counterselection-gRNA-01123	0.3822623062325876	0.014529790038477361	-0.0031159984301304703
1123	essential-counterselection-gRNA-01124	0.14086789568026123	-0.3001216567783629	-0.265666280563251
1124	essential-counterselection-gRNA-01125	1.718460498086589	0.4470161181336161	1.4834885097968549
1125	essential-counterselection-gRNA-01126	1.0175940728529027	0.4484014294290043	0.659621032318969
1126	essential-counterselection-gRNA-01127	-0.4087254958910729	-0.6621843316773566	-0.7133619843313603
1127	essential-counterselection-gRNA-01128	0.3075067428045032	0.007891748543017192	-0.045899968511975454
1128	essential-counterselection-gRNA-01129	-0.4310204005886331	-0.7689175925325271	-0.3731660429356639
1129	essential-counterselection-gRNA-01130	0.371701973990748	0.43801577598916414	0.3860234788970815
1130	essential-counterselection-gRNA-01131	0.24650357628312705	0.17749417982392107	0.2619375750403154
1131	essential-counterselection-gRNA-01132	-0.23454728642823258	0.32144371949635975	-0.181827623063393
1132	essential-counterselection-gRNA-01133	-0.07766138356353297	-0.015608069285873823	-0.2788614893547666
1133	essential-counterselection-gRNA-01134	0.3658000113307312	0.09343799960254458	-0.0011972655487061659
1134	essential-counterselection-gRNA-01135	-0.7783710923559028	-0.6555404581734197	-0.5266587545212005
1135	essential-counterselection-gRNA-01136	-0.13520480219146633	0.22748566640047962	-0.33774834271041765
1136	essential-counterselection-gRNA-01137	-0.08753995652792333	-0.10775826535110312	0.13430952283048317
1137	essential-counterselection-gRNA-01138	-0.2378027109931995	-0.17476999343439986	-0.7423072434979884
1138	essential-counterselection-gRNA-01139	0.28835502144491065	0.5186916200559148	0.12093983693934085
1139	essential-counterselection-gRNA-01140	-0.08019798118675531	-0.5224872634678904	-0.17339374036511193
1140	essential-counterselection-gRNA-01141	0.5710780652953646	0.0012529654354618389	0.1396171895626412
1141	essential-counterselection-gRNA-01142	-0.0905402207809363	-0.2442237856092672	0.3896380425939763
1142	essential-counterselection-gRNA-01143	0.3180917471453888	0.2986162443934171	-0.05213153435180879
1143	essential-counterselection-gRNA-01144	-0.2300670622135945	-0.9795115485037547	-0.44068780855208894
1144	essential-counterselection-gRNA-01145	0.06026591970520926	-0.19801005373571118	0.151097841871815
1145	essential-counterselection-gRNA-01146	0.248595955244367	-0.15848168954907382	-0.5359740091016456
1146	essential-counterselection-gRNA-01147	-0.392717399858153	-0.531801889277678	-0.11258594604452611
1147	essential-counterselection-gRNA-01148	0.12988633901652183	0.20215340489212547	0.06675804632471834
1148	essential-counterselection-gRNA-01149	0.3269819077903262	-0.15810885196051733	0.07977907850654313
1149	essential-counterselection-gRNA-01150	-0.27432858701831403	-0.10634645824514373	0.9156872990563679
1150	essential-counterselection-gRNA-01151	-0.1350646054039414	-0.1809551906506051	-0.2673387767404641
1151	essential-counterselection-gRNA-01152	-0.21491343144897726	0.2554138158713862	-1.8689353033324945e-05
1152	essential-counterselection-gRNA-01153	0.5033998760594771	0.40312982854544854	0.5015697099284965
1153	essential-counterselection-gRNA-01154	0.9301660934837861	0.24754456843480163	0.33427551795858096
1154	essential-counterselection-gRNA-01155	-0.18900341251474503	-0.505545990240288	-0.5852109368763135
1155	essential-counterselection-gRNA-01156	0.06674330566592616	0.025365421552269413	0.002957366669930303
1156	essential-counterselection-gRNA-01157	0.4041069594294947	-1.4414156528205728	-1.0333567479670958
1157	essential-counterselection-gRNA-01158	-1.3633335930770587	-1.3876443963795917	-1.4465046660447212
1158	essential-counterselection-gRNA-01159	-1.3926278998710966	-1.6913939058289202	-2.222034555721434
1159	essential-counterselection-gRNA-01160	-2.256418389160547	-2.4128465006238016	-2.285650655017406
1160	essential-counterselection-gRNA-01161	-1.6003727903779077	-1.2935701848491787	-1.618732558379456
1161	essential-counterselection-gRNA-01162	-0.283440792497219	-0.16343090552080722	-0.38417355559525146
1162	essential-counterselection-gRNA-01163	-0.6179064201626562	-0.9696834305211085	-0.6674667347808327
1163	essential-counterselection-gRNA-01164	-0.7043705109121257	-1.1523860384538342	-1.2425141516394071
1164	essential-counterselection-gRNA-01165	-1.4271095035103736	-1.7858611842693621	-1.7634239096442121
1165	essential-counterselection-gRNA-01166	-1.4587531581557414	-0.9660776432739147	-0.5431468773097693
1166	essential-counterselection-gRNA-01167	-1.5300581922288743	-1.6506436149585728	-1.4896407065538109
1167	essential-counterselection-gRNA-01168	-0.8652791575790678	-0.8370878272324854	-0.4631522466992597
1168	essential-counterselection-gRNA-01169	-2.0827051272285266	-0.6658472194306191	-1.402092563239511
1169	essential-counterselection-gRNA-01170	-0.1422932759078916	-0.1443038781044193	0.5627138639846575
1170	essential-counterselection-gRNA-01171	1.0906682297609347	0.7575653819058231	1.088308142630172
1171	essential-counterselection-gRNA-01172	-0.40048659149452454	-0.021512398369912606	-0.2040815279959403
1172	essential-counterselection-gRNA-01173	-1.9143487618748771	-0.8435140963919181	-0.9791526006996496
1173	essential-counterselection-gRNA-01174	-0.5117919794786965	-0.5171831604385371	-0.6496139697019798
1174	essential-counterselection-gRNA-01175	0.09609802556023876	0.2112914545364179	-0.13414998018822533
1175	essential-counterselection-gRNA-01176	-0.5607796572832756	-0.5699998588819857	-0.22498787311078186
1176	essential-counterselection-gRNA-01177	-0.15493444382011062	-0.5062667971705404	-0.5371894220133698
1177	essential-counterselection-gRNA-01178	-0.1305620259606116	-0.2098515855858741	-0.34265608572363887
1178	essential-counterselection-gRNA-01179	-0.11169394184337694	0.01687504441215528	0.07858824472792114
1179	essential-counterselection-gRNA-01180	0.5688510226953699	0.04278387096566683	0.6647415792276993
1180	essential-counterselection-gRNA-01181	-0.29650208459884997	0.0002897969203510876	0.02662726983623723
1181	essential-counterselection-gRNA-01182	-0.0329439194415004	-0.1569622633518732	0.012818467045967794
1182	essential-counterselection-gRNA-01183	0.11414448097769181	0.47880527320042976	0.23144839247138058
1183	essential-counterselection-gRNA-01184	-0.3313434788326216	-0.27149065137826023	-0.6173324078007697
1184	essential-counterselection-gRNA-01185	-0.3944561105728393	-0.7992282834064665	-0.6075787499047679
1185	essential-counterselection-gRNA-01186	0.5422267165534894	0.5099744029548059	0.2315337312688905
1186	essential-counterselection-gRNA-01187	0.2495349042139822	0.331450892851741	0.3765840640721736
1187	essential-counterselection-gRNA-01188	-0.052131904782754694	0.46073702378128273	0.09598368599422434
1188	essential-counterselection-gRNA-01189	0.029677599871786184	0.0008584307320734969	0.3754835261891546
1189	essential-counterselection-gRNA-01190	-0.5959943498673337	-0.8799121249234053	-0.8135822107021828
1190	essential-counterselection-gRNA-01191	-0.13395474142450406	0.4822334610493126	-0.2326575674035215
1191	essential-counterselection-gRNA-01192	0.2477181365127583	0.498299489711007	0.3174591924140099
1192	essential-counterselection-gRNA-01193	0.3509119245890642	0.5148629697501094	0.5174041296065728
1193	essential-counterselection-gRNA-01194	0.5960244224255953	0.7708879508922917	1.0699605661262455
1194	essential-counterselection-gRNA-01195	-0.047557725171291594	-0.044386102692491436	0.1258086614615253
1195	essential-counterselection-gRNA-01196	0.6217160654569699	0.5379445811203911	0.3542109912522925
1196	essential-counterselection-gRNA-01197	0.909244585427606	0.5041365631570512	1.4327948511780029
1197	essential-counterselection-gRNA-01198	0.20929810573337806	0.08809440155286537	0.35450156599390026
1198	essential-counterselection-gRNA-01199	-0.056526785214359554	0.2840280714504142	0.26467484403173297
1199	essential-counterselection-gRNA-01200	0.0005014535442274575	0.36593926923703163	0.5228362365301183
1200	essential-counterselection-gRNA-01201	-2.2378027109931997	-2.3312327350701496	-2.2921935008841774
1201	essential-counterselection-gRNA-01202	-1.9722915748671934	-1.934014135393069	-1.6621183180129915
1202	essential-counterselection-gRNA-01203	0.1725111410794066	0.23088051378790606	0.10666676776135454
1203	essential-counterselection-gRNA-01204	-0.382785955743231	-0.016823846828480055	-0.21862075088515756
1204	essential-counterselection-gRNA-01205	0.2978644934711826	0.12046323478754252	-0.017493816571024168
1205	essential-counterselection-gRNA-01206	-0.39478323170211116	0.1340240737820769	0.07418985616603312
1206	essential-counterselection-gRNA-01207	-0.7031835959616833	0.08404583615192195	0.029009439405917437
1207	essential-counterselection-gRNA-01208	-0.6145182810331087	0.22234841560818183	0.22509675306473964
1208	essential-counterselection-gRNA-01209	0.501736826836833	-0.15122964072681194	0.017581346160051657
1209	essential-counterselection-gRNA-01210	-0.17453058142905709	-0.35568577879468866	-0.18972623501887004
1210	essential-counterselection-gRNA-01211	-0.2909250975490086	-0.09800783052275858	-0.18771176640082068
1211	essential-counterselection-gRNA-01212	-0.814350389461469	-0.3437189789334391	-0.2810142448966866
1212	essential-counterselection-gRNA-01213	-0.048460255723646796	0.5311036107573203	-0.4947074397923744
1213	essential-counterselection-gRNA-01214	0.03205666375132462	-0.07884557343586429	0.2904977969333059
1214	essential-counterselection-gRNA-01215	0.3569077662795185	0.35995297417130045	-0.12356640679227653
1215	essential-counterselection-gRNA-01216	0.20667856617812597	0.12336896596295308	0.11919839956997459
1216	essential-counterselection-gRNA-01217	0.11740153876846099	0.15280085680022595	-0.12073167368707019
1217	essential-counterselection-gRNA-01218	-0.06362353753092681	-0.5903782919455712	-0.20344959247176816
1218	essential-counterselection-gRNA-01219	-0.5897615276486635	-0.3438048561941504	-0.2869439720389262
1219	essential-counterselection-gRNA-01220	0.1448133105932667	0.09201654726050164	-0.22006231338982868
1220	essential-counterselection-gRNA-01221	0.5831840766521709	0.46179928464454767	-0.283942312555044
1221	essential-counterselection-gRNA-01222	0.057242089743214895	-0.1394264049865409	0.012528837097347532
1222	essential-counterselection-gRNA-01223	-0.6859635585892537	-0.015442675860573313	-0.5644523767095162
1223	essential-counterselection-gRNA-01224	-0.1429435246517586	-0.0349401670451528	-0.31959798694074326
1224	essential-counterselection-gRNA-01225	-0.752375883822958	-0.11948755793321009	-0.36227193662031804
1225	essential-counterselection-gRNA-01226	-0.5912855397554073	-0.41576706544996245	-0.8078516492452802
1226	essential-counterselection-gRNA-01227	-0.35542839499171214	0.15385185629232218	0.007422577197771262
1227	essential-counterselection-gRNA-01228	0.07960990277166981	0.5369974849712816	0.010125152013988399
1228	essential-counterselection-gRNA-01229	0.18510303161898348	-0.0909184057364395	0.24360241311746278
1229	essential-counterselection-gRNA-01230	0.43980907769363103	0.26113234428827237	0.3641865118080478
1230	essential-counterselection-gRNA-01231	-0.17128578073660616	-0.01142781207575699	-0.3884102294426064
1231	essential-counterselection-gRNA-01232	0.5435570025314599	0.23930583070601422	1.1517546572898925
1232	essential-counterselection-gRNA-01233	-0.47459034417879953	-0.5889728412344303	-0.9637225601300433
1233	essential-counterselection-gRNA-01234	0.08231333210782824	0.4256104819100066	0.11197716600180901
1234	essential-counterselection-gRNA-01235	0.29562948908787456	-0.11948755793321009	-0.11323610154939515
1235	essential-counterselection-gRNA-01236	-0.2559500577034592	-0.5244713925481311	0.5578145604494792
1236	essential-counterselection-gRNA-01237	0.10615169022416143	0.07564278339878013	-0.8092126110744188
1237	essential-counterselection-gRNA-01238	-0.3633335930770588	0.3802471059209151	-0.310373084428637
1238	essential-counterselection-gRNA-01239	-0.33317162256680616	-0.07463332214894979	0.1310179298403663
1239	essential-counterselection-gRNA-01240	0.32472240060820107	-0.5934187462656224	-0.2943678721185149
1240	essential-counterselection-gRNA-01241	-0.1374521856607308	0.10220605251968412	0.22892251781235287
1241	essential-counterselection-gRNA-01242	-1.1194080101909694	-1.0652671669353235	-1.6888627188994598
1242	essential-counterselection-gRNA-01243	-0.22541898653736722	-0.008659427720830223	0.04555525345796755
1243	essential-counterselection-gRNA-01244	-0.10473143355852554	-0.08386364820248866	0.3762134839080819
1244	essential-counterselection-gRNA-01245	0.0852097094175025	0.06262685251701589	0.6138224690286299
1245	essential-counterselection-gRNA-01246	0.32185635538275187	0.15959478913245378	-0.09276450513178214
1246	essential-counterselection-gRNA-01247	0.18587888269489564	0.17679013993639603	0.6832108331736902
1247	essential-counterselection-gRNA-01248	-0.23837532264623715	-0.3447396334088986	-0.176409881203158
1248	essential-counterselection-gRNA-01249	0.6304983982080413	0.24729477273841236	0.5923725260321282
1249	essential-counterselection-gRNA-01250	0.21121229169875924	0.2631284636532564	0.32612735154387
1250	essential-counterselection-gRNA-01251	0.059492708162846526	0.6485264724922257	0.06060676923169766
1251	essential-counterselection-gRNA-01252	-0.4574281084941079	0.2862120767662974	0.14713802921952288
1252	essential-counterselection-gRNA-01253	-1.1492087877242112	-1.0680473328428024	-0.8211685302038704
1253	essential-counterselection-gRNA-01254	0.6507967357578294	0.19448111670368604	0.5273483756812107
1254	essential-counterselection-gRNA-01255	0.5111355248390824	0.09962973137037683	-0.054420870421780725
1255	essential-counterselection-gRNA-01256	0.7982036228725347	0.1129585280671607	0.27728553937375144
1256	essential-counterselection-gRNA-01257	0.25137625103814976	-0.29277157146543725	-0.413425231240726
1257	essential-counterselection-gRNA-01258	-0.08603849411809535	0.45827944138374216	0.2850979864840496
1258	essential-counterselection-gRNA-01259	-0.23939479690892645	0.09554147498975117	-0.0604944492324782
1259	essential-counterselection-gRNA-01260	0.5938051924087435	0.6864253899504875	0.6957589176714012
1260	essential-counterselection-gRNA-01261	-0.19134612517785385	0.086728715900739	-0.16759489349569331
1261	essential-counterselection-gRNA-01262	-0.6528402102720438	-0.02446095054743774	-0.47905087301414706
1262	essential-counterselection-gRNA-01263	0.765683464785048	0.5996116154394822	0.8394201106406463
1263	essential-counterselection-gRNA-01264	0.7291869046796472	0.6626074117226559	0.6391618485883751
1264	essential-counterselection-gRNA-01265	0.3900825218697421	0.608889429027493	0.7947227614466144
1265	essential-counterselection-gRNA-01266	-0.26081868245112416	-0.23939702166840657	-0.6411871425475878
1266	essential-counterselection-gRNA-01267	0.06031703650649337	0.1497788016120984	0.26964097902740763
1267	essential-counterselection-gRNA-01268	-0.22472835484755183	-0.4033922063657062	0.005166907329926394
1268	essential-counterselection-gRNA-01269	1.2302249313324825	1.205991619979934	0.5678436836130202
1269	essential-counterselection-gRNA-01270	0.37601465240014165	0.5506355940639364	0.07990437227021473
1270	essential-counterselection-gRNA-01271	0.4558496159731546	0.22298131539498858	0.165090905943117
1271	essential-counterselection-gRNA-01272	0.1206999987933167	-0.10469055600512975	-0.3706867588732053
1272	essential-counterselection-gRNA-01273	0.5145381090599224	0.3424165463836078	-0.023487704988357092
1273	essential-counterselection-gRNA-01274	0.6047359180315004	0.08311099403860966	0.3794592308611259
1274	essential-counterselection-gRNA-01275	-0.3153991160133567	-0.4839761150486182	0.16644473207453464
1275	essential-counterselection-gRNA-01276	0.2917331461084461	0.16282591039546665	0.4904997227096443
1276	essential-counterselection-gRNA-01277	0.9058823291730431	0.03596696070076898	0.11644778855393992
1277	essential-counterselection-gRNA-01278	-0.316390091466783	-1.136712067685705	-0.9326442489445996
1278	essential-counterselection-gRNA-01279	0.09211817464769338	0.03688673991628786	-0.2527187598277923
1279	essential-counterselection-gRNA-01280	-0.15341052370282734	-0.5272228064908432	-0.32517901920404324
1280	essential-counterselection-gRNA-01281	-0.053834142626878335	-0.052373362074673184	-0.128203422882228
1281	essential-counterselection-gRNA-01282	0.12805479233189979	-0.4896247458631924	-0.29476107346211944
1282	essential-counterselection-gRNA-01283	-0.22794701033922496	-0.3601918575465996	0.12662394196621085
1283	essential-counterselection-gRNA-01284	-0.18894894344404642	-0.2625248701207112	-0.07122818559802843
1284	essential-counterselection-gRNA-01285	-0.006640080029019873	-0.13156039023378518	-0.0925243311570913
1285	essential-counterselection-gRNA-01286	-0.3666463271178944	0.09713638294362578	0.30040936956108566
1286	essential-counterselection-gRNA-01287	0.17681040380225183	-0.0313273695134621	0.22923720753786447
1287	essential-counterselection-gRNA-01288	0.19388391716119335	0.15703007726420587	-0.025286889211787525
1288	essential-counterselection-gRNA-01289	0.6098994973601557	-0.0724478022377136	0.004037102869748588
1289	essential-counterselection-gRNA-01290	0.40220115328591827	0.9537614240974285	0.3993015538896914
1290	essential-counterselection-gRNA-01291	-0.0007635136923503488	0.28753292377171125	-0.13163403013470742
1291	essential-counterselection-gRNA-01292	-0.002204048051565149	0.2504620518170959	-0.09985924811607214
1292	essential-counterselection-gRNA-01293	-0.10191023714925011	0.3264109050503944	-0.5870019924023014
1293	essential-counterselection-gRNA-01294	0.23042585588125658	0.16278306676350102	0.2603444928986589
1294	essential-counterselection-gRNA-01295	0.44711724227351063	0.6802137915809585	0.9208002224500207
1295	essential-counterselection-gRNA-01296	-0.62812845677529	-0.45522145234560285	0.08690351293992495
1296	essential-counterselection-gRNA-01297	-0.15346984626460222	0.11884033533621187	0.18892444988043322
1297	essential-counterselection-gRNA-01298	-1.9417383777760526	-2.102729039671843	-1.484075979428123
1298	essential-counterselection-gRNA-01299	-0.9618172334518339	-0.24983805183467672	-0.9276031343233913
1299	essential-counterselection-gRNA-01300	-1.289142695025805	-1.3615623451313577	-1.7222213158458908
1300	essential-counterselection-gRNA-01301	-0.3699062470005447	-0.9784436764780267	-0.3212745647481272
1301	essential-counterselection-gRNA-01302	-0.02305618831080462	0.4006594597211402	0.16100391990292923
1302	essential-counterselection-gRNA-01303	-0.3044399040234901	-0.36546679958727407	-0.2774501739155451
1303	essential-counterselection-gRNA-01304	0.09877215985856401	-0.7751530499975682	-0.5207790642813152
1304	essential-counterselection-gRNA-01305	-0.20126214962913777	-0.3331627621685494	0.06500915841327273
1305	essential-counterselection-gRNA-01306	0.35287344092235	0.37336947471251974	0.7696317804837838
1306	essential-counterselection-gRNA-01307	-0.7717984384324166	-0.8802998940537843	-0.6437857630617723
1307	essential-counterselection-gRNA-01308	-0.4004229118122789	-0.13313965852442572	0.09984256864742291
1308	essential-counterselection-gRNA-01309	-0.42913565147280486	0.26289915505531825	-0.24535418484116744
1309	essential-counterselection-gRNA-01310	-1.2731357841054802	-1.0204288872105416	-1.4105226217936748
1310	essential-counterselection-gRNA-01311	0.38966679954214456	0.03891330670999058	0.11027802131373342
1311	essential-counterselection-gRNA-01312	0.046542201086006055	0.5020008188130602	-0.3986596168465921
1312	essential-counterselection-gRNA-01313	0.3285441115606094	0.6709320730449249	0.43924210684822546
1313	essential-counterselection-gRNA-01314	-1.5070690705385081	-1.0172759464344758	-1.2856506550174054
1314	essential-counterselection-gRNA-01315	-1.0086687117776965	-0.30773721758860323	-0.544266389584195
1315	essential-counterselection-gRNA-01316	-1.041405498189696	0.72850934862174	-0.6641622782711356
1316	essential-counterselection-gRNA-01317	0.2672257740842083	0.6289736750708255	0.19225099592967312
1317	essential-counterselection-gRNA-01318	0.24159732387669366	-0.005097233454551535	0.17805140099811992
1318	essential-counterselection-gRNA-01319	0.13319094297651357	-0.324770733968302	0.017500232839328562
1319	essential-counterselection-gRNA-01320	0.1768905928788131	0.2182442151781848	-0.14269270117536287
1320	essential-counterselection-gRNA-01321	0.24269052317192735	-0.3581601491712202	-0.10288530780166867
1321	essential-counterselection-gRNA-01322	0.7306425551319552	0.43862372313851483	-0.0218255146936116
1322	essential-counterselection-gRNA-01323	0.18735900555935164	0.5310286246588662	0.7448146257096455
1323	essential-counterselection-gRNA-01324	-0.22131458820463076	0.19008943383761398	-0.19049342197706556
1324	essential-counterselection-gRNA-01325	0.3981265630098962	0.34808560442423303	0.5334335596223051
1325	essential-counterselection-gRNA-01326	-0.059784027504551016	-0.24411421244695464	0.33089818876158344
1326	essential-counterselection-gRNA-01327	0.5111355248390824	0.19753449453274088	0.6737073604852485
1327	essential-counterselection-gRNA-01328	0.6322612278029399	0.6128540097075486	0.6592562041877079
1328	essential-counterselection-gRNA-01329	-0.03438507051192399	0.4898715970954128	0.2993118457037507
1329	essential-counterselection-gRNA-01330	0.30909174889443686	-0.5451270023426804	0.021404163388426368
1330	essential-counterselection-gRNA-01331	0.26385714303339486	-0.10592945263848855	0.0117203356259778
1331	essential-counterselection-gRNA-01332	-0.05162534050757535	-0.4242745199991788	0.0216800636569986
1332	essential-counterselection-gRNA-01333	-0.4505664311318707	-0.18709846408788777	-0.3100005164331542
1333	essential-counterselection-gRNA-01334	0.368221405255786	-0.020277954005310662	-0.0966168306273887
1334	essential-counterselection-gRNA-01335	0.3298817982961208	-0.06542025427002676	0.1585815367998952
1335	essential-counterselection-gRNA-01336	0.22162890764409743	0.11556443537470339	0.2811072503261601
1336	essential-counterselection-gRNA-01337	-0.19340859163474655	-0.4969107654122762	-0.6579141306059579
1337	essential-counterselection-gRNA-01338	0.2380419975349308	0.19890307288294903	0.16338935777329588
1338	essential-counterselection-gRNA-01339	0.017090151120448167	-0.7871904896623024	-0.583618850960587
1339	essential-counterselection-gRNA-01340	0.06336682372736523	0.22050882971546787	0.5041814397926053
1340	essential-counterselection-gRNA-01341	-0.19340859163474655	0.36593926923703113	-0.3821269105072858
1341	essential-counterselection-gRNA-01342	0.3884073537695458	-0.02637815354172881	0.3206717376086971
1342	essential-counterselection-gRNA-01343	-0.3413072867470596	0.34708024198571563	0.16633798043432974
1343	essential-counterselection-gRNA-01344	-0.5800123632191126	-0.19444961561443194	-0.4525149293574113
1344	essential-counterselection-gRNA-01345	-0.07835663436258777	0.07923203441886997	-0.07170524100305513
1345	essential-counterselection-gRNA-01346	0.678835861166881	0.8805124420667899	0.7187952500137865
1346	essential-counterselection-gRNA-01347	0.4067403129010861	0.9325591898363853	0.8531866686408097
1347	essential-counterselection-gRNA-01348	0.7610506244550685	0.7222827742568521	0.5241965069877956
1348	essential-counterselection-gRNA-01349	0.5011111549625283	0.7211373599653874	0.2598606949850267
1349	essential-counterselection-gRNA-01350	0.5841989870288057	0.4657821933568614	0.2875346779273968
1350	essential-counterselection-gRNA-01351	1.1446669258292133	1.2493535653692556	1.18373920878969
1351	essential-counterselection-gRNA-01352	0.8887455636369942	0.906088688772806	1.0142511335399576
1352	essential-counterselection-gRNA-01353	1.3337796420572163	1.1365604175844768	0.7536063692357045
1353	essential-counterselection-gRNA-01354	1.2179438608362414	1.3640118206659173	1.219576663804545
1354	essential-counterselection-gRNA-01355	1.4024994156481319	1.5188683543960853	1.1045887046856235
1355	essential-counterselection-gRNA-01356	-0.26240468422627794	-0.4284183122916993	-0.7616787841853978
1356	essential-counterselection-gRNA-01357	-0.2863716112621745	-0.26203358602328136	-0.22708230028495624
1357	essential-counterselection-gRNA-01358	0.02898382970170147	-0.12970740025108915	0.5546027475608224
1358	essential-counterselection-gRNA-01359	-1.3886446816062463	-0.9881081366140116	-1.4973166697607951
1359	essential-counterselection-gRNA-01360	0.26883142904299695	0.4224375596463928	0.26310483254674605
1360	essential-counterselection-gRNA-01361	-0.19449454956399626	-0.14137067583165974	-0.36403855370212157
1361	essential-counterselection-gRNA-01362	-0.08403606291891046	-0.276623498107053	0.13020632456798675
1362	essential-counterselection-gRNA-01363	0.20486711695993207	0.14354684790058353	0.12492029257954694
1363	essential-counterselection-gRNA-01364	-0.39134796924665527	-0.33144281079544086	0.0408940679403268
1364	essential-counterselection-gRNA-01365	0.7418857189774384	0.12233036199088813	0.2619375750403154
1365	essential-counterselection-gRNA-01366	0.15590472542126102	0.22388895621818722	-0.26613120429798154
1366	essential-counterselection-gRNA-01367	-0.08002679221700397	-0.05381138366484107	0.3320160107764562
1367	essential-counterselection-gRNA-01368	-0.5664755355139097	-0.23064855660375191	-0.41963234082441536
1368	essential-counterselection-gRNA-01369	-1.166441544034477	-1.2487705748781768	-1.1393612127667492
1369	essential-counterselection-gRNA-01370	0.2303111507438982	0.1586311754396386	0.28586859261010905
1370	essential-counterselection-gRNA-01371	0.06962581419904763	0.5697249047846278	0.20796289917670627
1371	essential-counterselection-gRNA-01372	-1.0185747898088109	0.0706962824929023	-0.8472085514036178
1372	essential-counterselection-gRNA-01373	-0.5691431302179024	0.022151740385930062	-0.5353882382377421
1373	essential-counterselection-gRNA-01374	0.011061921704439188	0.5326824837366707	0.22158054247118447
1374	essential-counterselection-gRNA-01375	-0.7005515589890161	-0.684272176716736	-1.17116464000052
1375	essential-counterselection-gRNA-01376	-0.3220573174985397	-0.5858055621557473	-0.3226169813713535
1376	essential-counterselection-gRNA-01377	0.9129807529572305	1.0777447895048378	1.1135684760630051
1377	essential-counterselection-gRNA-01378	-0.37100752096247985	-0.6487406260680788	-0.23592528123743228
1378	essential-counterselection-gRNA-01379	0.12022687543588437	-0.02973716563164342	0.15710789178409926
1379	essential-counterselection-gRNA-01380	0.4846633134778912	0.42946912774652984	0.11317907807428804
1380	essential-counterselection-gRNA-01381	0.11840818728532705	-0.12384396297734604	-0.22395833261116374
1381	essential-counterselection-gRNA-01382	0.37324203080946833	0.18028739471560176	0.37175206659526644
1382	essential-counterselection-gRNA-01383	0.18280965875356914	-0.04818252386007709	0.33140547541360355
1383	essential-counterselection-gRNA-01384	0.5739306515749787	0.9025387483967888	0.3804583416044469
1384	essential-counterselection-gRNA-01385	0.622758833559846	0.4799484590642321	0.4964788380048708
1385	essential-counterselection-gRNA-01386	0.2601030554587331	0.5695277248660092	0.7796693031955956
1386	essential-counterselection-gRNA-01387	-0.7867345652905291	-0.43537926308990377	0.0015120217092801686
1387	essential-counterselection-gRNA-01388	-0.1973236416381295	-0.3976942753912545	-0.1973422368897454
1388	essential-counterselection-gRNA-01389	0.7922361153881836	1.2981238850094603	0.47415491550691174
1389	essential-counterselection-gRNA-01390	0.4927327434537772	0.9466547988580021	0.22540974509832656
1390	essential-counterselection-gRNA-01391	-0.04813136137800959	-0.40060943643268687	-0.25563808595096604
1391	essential-counterselection-gRNA-01392	0.03890979398573281	-0.4531928205969262	-0.1525793775827317
1392	essential-counterselection-gRNA-01393	-1.9827295908620888	-1.5617098865382841	-1.2486995188445142
1393	essential-counterselection-gRNA-01394	-0.5686074808476407	-0.3030874962725992	-0.5834504790118759
1394	essential-counterselection-gRNA-01395	-0.06565304443637361	-0.7824525706556394	-0.6133907502390152
1395	essential-counterselection-gRNA-01396	0.23863533294978753	0.19684507406063262	0.5314085303620473
1396	essential-counterselection-gRNA-01397	-0.1235065784045899	0.17679013993639603	-0.13145000586810976
1397	essential-counterselection-gRNA-01398	-0.17182172942660034	-0.011379989251823647	-0.3039514717603494
1398	essential-counterselection-gRNA-01399	0.0475995078690484	-0.22460426374742407	0.03627743986995671
1399	essential-counterselection-gRNA-01400	-0.7235786195155229	-0.5441013167951367	-0.21963755406366653
1400	essential-counterselection-gRNA-01401	-1.1827613474352379	0.035022391122414474	-0.6001318262698757
1401	essential-counterselection-gRNA-01402	-0.37280634569734106	-0.12468022715353257	-0.36761950180368674
1402	essential-counterselection-gRNA-01403	-0.513638399050083	-0.16301284556357445	-0.2992266042962822
1403	essential-counterselection-gRNA-01404	-0.6560355494318503	-1.5696039219900624	-0.48690886326450966
1404	essential-counterselection-gRNA-01405	0.0806552798979144	0.36154750011987363	0.3025575052074046
1405	essential-counterselection-gRNA-01406	0.31738789044952825	-0.11110789231723696	0.02021758897385752
1406	essential-counterselection-gRNA-01407	-0.17214947226294275	0.140796236884549	-0.1274424120456476
1407	essential-counterselection-gRNA-01408	-0.5199459397746985	0.17284115469462188	-0.4976374552608069
1408	essential-counterselection-gRNA-01409	0.3653643851055471	1.3720480788196772	0.5529916396188409
1409	essential-counterselection-gRNA-01410	0.5891996680871721	0.32001199878754477	0.022471640344926255
1410	essential-counterselection-gRNA-01411	0.041807870059285074	0.06037136505334249	0.5508506126997147
1411	essential-counterselection-gRNA-01412	0.3492431042284455	0.31558164616769335	0.28086924075028585
1412	essential-counterselection-gRNA-01413	0.6156209621151119	0.7406190308997344	0.5469268507434523
1413	essential-counterselection-gRNA-01414	-0.19632607501704055	0.1338966778668645	0.11170371004219716
1414	essential-counterselection-gRNA-01415	0.13947986629022585	-0.13329335745824092	-0.026916386617237865
1415	essential-counterselection-gRNA-01416	0.1872774028533206	-0.6192027720358554	-0.09083447803338282
1416	essential-counterselection-gRNA-01417	-0.6727093160081465	-0.647552183399101	-0.7593640616238571
1417	essential-counterselection-gRNA-01418	-0.9113449576253233	-0.8884635470020378	-0.5076577925911447
1418	essential-counterselection-gRNA-01419	-0.36743799140979544	-0.0072331042750254	-0.10122608387997842
1419	essential-counterselection-gRNA-01420	-0.7865450238016026	-0.5996777367373048	-0.43222608426381676
1420	essential-counterselection-gRNA-01421	-0.3216185739144864	0.06868404342987809	-0.2909982202007743
1421	essential-counterselection-gRNA-01422	-0.3884245740398893	-1.1444339150634406	-0.3932305422172204
1422	essential-counterselection-gRNA-01423	-0.8947805844712132	-0.6830016393903315	-1.3497809924371214
1423	essential-counterselection-gRNA-01424	-0.9681956512359198	-1.4776358407333259	-1.4576330807232964
1424	essential-counterselection-gRNA-01425	-0.37860034973036927	-0.11289488062278155	-0.2696883602614175
1425	essential-counterselection-gRNA-01426	-0.9497934421847172	-0.901727231863857	-0.6949058017022436
1426	essential-counterselection-gRNA-01427	-0.5243254697493633	-0.37925917675800325	-0.7626750411919502
1427	essential-counterselection-gRNA-01428	-0.2861657325545987	-0.3113551122561997	-0.8430410777075802
1428	essential-counterselection-gRNA-01429	-0.24581028959456613	-0.6417143033064036	-0.7171907852081776
1429	essential-counterselection-gRNA-01430	-0.20687085144130882	-0.45790377560914136	-0.4003623138940982
1430	essential-counterselection-gRNA-01431	-0.34227197754922895	-0.098682942793914	0.12116633745646965
1431	essential-counterselection-gRNA-01432	-0.36026729002927504	-0.2053482945870479	-1.0820425273188046
1432	essential-counterselection-gRNA-01433	-1.7112568964973656	-0.8795367652124575	-1.3000059479944757
1433	essential-counterselection-gRNA-01434	-0.3041280036783365	-0.387259882773667	-0.35863335955697023
1434	essential-counterselection-gRNA-01435	0.29916550811511805	0.09400738709926883	0.3694766470923393
1435	essential-counterselection-gRNA-01436	-0.39762677063093643	-0.8643583501847626	-0.6641622782711356
1436	essential-counterselection-gRNA-01437	0.10615169022416143	0.3353509494036086	-0.3394219114583865
1437	essential-counterselection-gRNA-01438	0.7839426694200535	-0.0200198574813632	0.11694599974455597
1438	essential-counterselection-gRNA-01439	-0.3167910071400283	-0.27791692053769296	-0.169471225346619
1439	essential-counterselection-gRNA-01440	0.3684702959733685	-0.016282275806221703	0.3610595318124721
1440	essential-counterselection-gRNA-01441	-0.8280018600805029	0.22927672192646764	-0.2778311505581066
1441	essential-counterselection-gRNA-01442	0.24537751041670688	0.48623350295474327	0.3192114031414553
1442	essential-counterselection-gRNA-01443	-0.26535843351376115	0.20103234256134378	0.49795566426758886
1443	essential-counterselection-gRNA-01444	0.28085231788316894	0.18569483771648743	-0.020005035727073784
1444	essential-counterselection-gRNA-01445	0.484663313477891	0.0877693909353367	0.20357218526759735
1445	essential-counterselection-gRNA-01446	0.7521436243428774	0.5064330651283205	0.37507935332171505
1446	essential-counterselection-gRNA-01447	0.36074078723607134	0.1863599314395568	0.43282483392941185
1447	essential-counterselection-gRNA-01448	0.45942602197886817	0.046030341986321145	-0.3055713491406654
1448	essential-counterselection-gRNA-01449	0.20226358277716647	-0.39352096271626114	0.11559989253136242
1449	essential-counterselection-gRNA-01450	1.0056731814098316	0.8133255462137358	1.1228274718263906
1450	essential-counterselection-gRNA-01451	0.5617043492417194	0.40051950094717625	0.476850031255938
1451	essential-counterselection-gRNA-01452	0.08924435451917609	0.4971838025152842	0.21143908967841607
1452	essential-counterselection-gRNA-01453	0.6920795272415482	0.4841061312201511	0.36781286243135974
1453	essential-counterselection-gRNA-01454	0.3184904468966865	0.16184766464352768	0.23444374552651565
1454	essential-counterselection-gRNA-01455	-0.030558115952703965	0.14159857611106216	0.42683225394945706
1455	essential-counterselection-gRNA-01456	1.0356888535795918	1.2736073884649566	0.9812960161000909
1456	essential-counterselection-gRNA-01457	0.16108736570904647	0.5850565585406184	1.04910148022754
1457	essential-counterselection-gRNA-01458	-0.30960160913926893	-0.03921096858929527	-0.03772314157382003
1458	essential-counterselection-gRNA-01459	-0.13826703744228533	-0.6839859560946508	-0.6417944652426811
1459	essential-counterselection-gRNA-01460	-0.9800049535255532	-0.4989011474813326	-0.629303521059484
1460	essential-counterselection-gRNA-01461	-0.371621564402645	-0.49418612807574025	-0.3648696716254471
1461	essential-counterselection-gRNA-01462	0.11974929362488386	-0.37270290273655826	-0.7200534791631806
1462	essential-counterselection-gRNA-01463	-0.4542420892752691	-0.6131820010870526	-0.3367659707442597
1463	essential-counterselection-gRNA-01464	-0.3270870268667156	-0.30773721758860323	-0.37559971851555907
1464	essential-counterselection-gRNA-01465	-0.4727448097976407	-0.15532601075911318	-0.673619911098079
1465	essential-counterselection-gRNA-01466	-0.2515716171928845	-0.7538380856165299	-0.528176202050779
1466	essential-counterselection-gRNA-01467	0.2385027262084937	-0.4025266394269776	-0.568313867600132
1467	essential-counterselection-gRNA-01468	0.09123227038842265	0.6671088039575964	0.507168173882318
1468	essential-counterselection-gRNA-01469	-0.01524775993868555	-0.19925997666269468	-0.6331175778652702
1469	essential-counterselection-gRNA-01470	-0.28048737989708916	-0.2993966479481445	-0.6774183749734023
1470	essential-counterselection-gRNA-01471	0.32116458119501196	0.11160395539782932	0.08491221512083283
1471	essential-counterselection-gRNA-01472	-0.10206828009632056	0.24903997674789768	0.45131493914880044
1472	essential-counterselection-gRNA-01473	-0.1359230969739861	-0.15978402810944828	-0.7137443071216958
1473	essential-counterselection-gRNA-01474	-0.14528664201657487	-0.12990417387854855	0.37099168971316243
1474	essential-counterselection-gRNA-01475	0.22162890764409743	0.146089042463037	0.2352240349252822
1475	essential-counterselection-gRNA-01476	-0.1446933066017182	0.0643201567500087	0.004428573830616683
1476	essential-counterselection-gRNA-01477	0.7482783975408525	0.6436049315937338	0.44362054735879974
1477	essential-counterselection-gRNA-01478	-0.33196942216772357	-0.2913902088159649	-0.9418631261663042
1478	essential-counterselection-gRNA-01479	-0.020076988749184385	-0.0013267814863611998	0.016648633121024208
1479	essential-counterselection-gRNA-01480	0.12433170628918278	0.17844163834676965	-0.0973471242602387
1480	essential-counterselection-gRNA-01481	1.0090842722639968	1.000894776608375	0.7207756141420273
1481	essential-counterselection-gRNA-01482	-0.1984795811821681	-0.17222902000518378	0.23044998755894638
1482	essential-counterselection-gRNA-01483	0.18883897252642784	0.5918605020537259	0.42825970292113463
1483	essential-counterselection-gRNA-01484	0.005448315240912659	-0.46027468007188843	-0.14568535531651933
1484	essential-counterselection-gRNA-01485	0.14059233555319117	0.07923203441886997	-0.22184147554972053
1485	essential-counterselection-gRNA-01486	0.35193692998982834	0.4471630645110045	0.15175465728989251
1486	essential-counterselection-gRNA-01487	0.8185640500313295	1.0482985327527674	0.6966217524332504
1487	essential-counterselection-gRNA-01488	0.39339525591057717	0.5164308957644821	0.4330362054304917
1488	essential-counterselection-gRNA-01489	0.5664574046415387	0.49282990169571317	-0.03688897269201523
1489	essential-counterselection-gRNA-01490	-0.056472946278637894	-0.4779415288456866	-0.6350998126686728
1490	essential-counterselection-gRNA-01491	0.08720258742317132	0.017509490459271155	0.33422089421358153
1491	essential-counterselection-gRNA-01492	-0.9990592074801015	-1.0291876871285528	-0.7721911024983559
1492	essential-counterselection-gRNA-01493	-0.28304580411942265	-0.4191628459734449	-0.14226069187706403
1493	essential-counterselection-gRNA-01494	-5.2312300570697134	-6.539447735781099	-7.244493330260647
1494	essential-counterselection-gRNA-01495	-3.2454971027832005	-2.4647481566511966	-2.3497809924371214
1495	essential-counterselection-gRNA-01496	-3.291440674595273	-2.0748766712329183	-2.0756154402009406
1496	essential-counterselection-gRNA-01497	-3.822765211714356	-1.8966102785713992	-2.7804153467669837
1497	essential-counterselection-gRNA-01498	-1.2496768112814913	-0.6395427957793839	-0.335691337517001
1498	essential-counterselection-gRNA-01499	-0.019379191859697515	0.07873855227248569	0.5036703442099368
1499	essential-counterselection-gRNA-01500	-0.5707134435584817	-0.392506052339626	-0.6738268141286833
1500	essential-counterselection-gRNA-01501	0.13690622873867042	0.4319509086484104	0.6075464611284918
1501	essential-counterselection-gRNA-01502	0.38435840768220575	-0.877514767627246	-0.4689578683804654
1502	essential-counterselection-gRNA-01503	-0.8658339336062421	-0.4750987790768612	-0.05335977261471961
1503	essential-counterselection-gRNA-01504	-0.489573590457027	-0.6616817730486325	-0.040220697604086926
1504	essential-counterselection-gRNA-01505	0.6741411123416042	0.1435468479005838	-0.059937875389346314
1505	essential-counterselection-gRNA-01506	-1.7243312526430135	-1.5634061771991827	-0.8651587256464537
1506	essential-counterselection-gRNA-01507	0.02758111200161132	0.300963437531998	0.22523747100449637
1507	essential-counterselection-gRNA-01508	0.4846633134778912	0.8902604186183521	0.5302157668957161
1508	essential-counterselection-gRNA-01509	0.7086162488019563	0.41522017200825023	0.4760420250511774
1509	essential-counterselection-gRNA-01510	-0.09324442970931442	-0.03464576952532918	-0.7510931077334928
1510	essential-counterselection-gRNA-01511	0.1799597283430239	-0.3823209052981552	-0.3978183952245719
1511	essential-counterselection-gRNA-01512	0.46738532204605593	0.6926323122931433	0.3449436353483967
1512	essential-counterselection-gRNA-01513	-0.6109143465043396	0.07123264308469374	0.31784779714117783
1513	essential-counterselection-gRNA-01514	-0.15840214180683282	-0.3681666707899341	-0.5748689926548545
1514	essential-counterselection-gRNA-01515	-0.21819169256463453	0.08850548434262169	-0.0921709255961966
1515	essential-counterselection-gRNA-01516	0.1884620437088982	0.2875126222802153	0.44451937763994726
1516	essential-counterselection-gRNA-01517	0.33912247066253814	0.43305346509556836	0.02407698626442977
1517	essential-counterselection-gRNA-01518	-0.4388846260842355	-0.2885641647372014	-0.019756595044371265
1518	essential-counterselection-gRNA-01519	0.21615377757794654	0.3984762040973225	-0.13265156909863154
1519	essential-counterselection-gRNA-01520	-1.8938483097758385	-2.2779169205376926	-1.6567448067086525
1520	essential-counterselection-gRNA-01521	-0.3362283629144605	-0.24294411177921044	-0.015182159486590302
1521	essential-counterselection-gRNA-01522	0.3144055487909046	1.1229855254182672	1.1006804726956234
1522	essential-counterselection-gRNA-01523	-0.4669099965196087	-0.643049513990223	0.014024633022828813
1523	essential-counterselection-gRNA-01524	-0.04140549818969634	-0.4414156528205725	0.1561172098759601
1524	essential-counterselection-gRNA-01525	-0.31234966435825345	0.335040992362801	0.22575523873366957
1525	essential-counterselection-gRNA-01526	0.6710394507443455	-0.16060654525880258	0.19485046619661897
1526	essential-counterselection-gRNA-01527	0.13916674745212446	0.3817065850953484	0.3882627686134987
1527	essential-counterselection-gRNA-01528	-0.013999340849044478	-0.32788670719015817	-0.39470160327790893
1528	essential-counterselection-gRNA-01529	-0.5397601604613258	0.07580224126474938	0.1814753554098924
1529	essential-counterselection-gRNA-01530	0.7945185760646787	0.35305414303034854	0.7940765374533284
1530	essential-counterselection-gRNA-01531	0.055471719889187567	0.011551302090593392	0.15950920586422757
1531	essential-counterselection-gRNA-01532	-0.4337229209684565	0.04890997376250846	-0.5486850608511995
1532	essential-counterselection-gRNA-01533	0.042079487313384914	-0.5409513263714867	-0.7395074031867775
1533	essential-counterselection-gRNA-01534	-0.16857673865481068	-0.33357791127853637	-0.07279425927751304
1534	essential-counterselection-gRNA-01535	-0.7245998359149214	-0.0757661805038922	-0.538115819141012
1535	essential-counterselection-gRNA-01536	-0.5588047150982178	-0.23073665204791513	-0.2184416977518334
1536	essential-counterselection-gRNA-01537	-0.030207291584832215	0.27618461647870257	0.1347400787556449
1537	essential-counterselection-gRNA-01538	0.07353026865496338	0.41394464214786386	-0.004528776517929147
1538	essential-counterselection-gRNA-01539	0.07419854398887125	0.000588894058540696	0.29028287990262486
1539	essential-counterselection-gRNA-01540	0.5682794319426913	0.6092104202493953	0.45131493914880044
1540	essential-counterselection-gRNA-01541	0.0737302125317839	0.23267273837356744	-0.45341456421583426
1541	essential-counterselection-gRNA-01542	-0.15688271560963246	-0.29379099988609697	0.3413420971236689
1542	essential-counterselection-gRNA-01543	0.04056334859658449	0.280828435638868	0.1794720756977473
1543	essential-counterselection-gRNA-01544	0.5114031614303125	0.5973733416940772	0.5544807385928534
1544	essential-counterselection-gRNA-01545	0.5992664351177474	0.29985007877925934	0.16393671433525922
1545	essential-counterselection-gRNA-01546	0.15943414603675327	0.14632393257115722	0.3785846153621593
1546	essential-counterselection-gRNA-01547	0.6356912835056969	-0.06421022706746753	0.4229527160719398
1547	essential-counterselection-gRNA-01548	-0.1666416820719611	-0.3033634715090187	-0.25420397130866074
1548	essential-counterselection-gRNA-01549	0.4168418208076631	1.066925566297671	0.574406775781242
1549	essential-counterselection-gRNA-01550	0.14601186099940278	0.07739451289565658	0.021064345923449253
1550	essential-counterselection-gRNA-01551	0.985760254051186	1.0745052034709324	0.5866827185547444
1551	essential-counterselection-gRNA-01552	0.46006134024481304	-0.059951261683393514	0.2880502966020973
1552	essential-counterselection-gRNA-01553	-0.49296887349365415	0.1076698115719872	-0.3976190866602029
1553	essential-counterselection-gRNA-01554	-0.8220924697852203	-0.7753163893740105	-1.088418307579358
1554	essential-counterselection-gRNA-01555	-0.31392139895198046	-0.0025314115873608417	0.4147890631236865
1555	essential-counterselection-gRNA-01556	-0.8210154297643962	-0.4066502346598958	-0.21596490921305128
1556	essential-counterselection-gRNA-01557	-0.3734756034976725	-0.24738669463691912	-0.40941027224907167
1557	essential-counterselection-gRNA-01558	-0.09803731841169382	0.4304052762606947	0.02532714030941553
1558	essential-counterselection-gRNA-01559	0.24452930975417633	0.3193966833000015	1.2108819622521392
1559	essential-counterselection-gRNA-01560	0.48045720250768026	0.24338211548037847	0.6412146403523793
1560	essential-counterselection-gRNA-01561	0.722527143576779	0.6759412978175864	0.7755965338091348
1561	essential-counterselection-gRNA-01562	0.02432746727048028	0.26170217086196074	0.06798629959729482
1562	essential-counterselection-gRNA-01563	0.018447090273484307	-0.5412645811856348	-0.3239471747795035
1563	essential-counterselection-gRNA-01564	0.20025525685153045	0.4210808234294926	-0.09998825022112429
1564	essential-counterselection-gRNA-01565	1.0670169616962895	0.9779092048613695	0.466911794199819
1565	essential-counterselection-gRNA-01566	-0.896812549653442	-0.5059559050152831	-0.11192408341523717
1566	essential-counterselection-gRNA-01567	-0.31383163165948447	-0.3193238547034848	-0.2960111666231275
1567	essential-counterselection-gRNA-01568	-0.23000574529831688	-0.16779790812895115	0.0006535301392351861
1568	essential-counterselection-gRNA-01569	-0.10400950658163939	0.1060721424819207	-0.3400276649201727
1569	essential-counterselection-gRNA-01570	-0.7549121195319133	0.011096551876934015	-0.31881751895260513
1570	essential-counterselection-gRNA-01571	-0.21478224242731336	-0.07387075802057214	-0.724935700542927
1571	essential-counterselection-gRNA-01572	-0.5593613104141064	-0.6668809082066436	-0.32217653104251953
1572	essential-counterselection-gRNA-01573	-0.004879622164582185	-0.36962496975256254	-0.9812099868588842
1573	essential-counterselection-gRNA-01574	-0.15198866425476554	-0.22790138283057726	-0.49232261823208695
1574	essential-counterselection-gRNA-01575	-0.5509605962528301	-0.6859848650016951	-0.626059904780406
1575	essential-counterselection-gRNA-01576	-0.20346225629866932	-0.3964682467665978	-0.5865379598497378
1576	essential-counterselection-gRNA-01577	0.6320936771331174	0.09725319562664886	-0.6226856422949762
1577	essential-counterselection-gRNA-01578	0.08096850070697964	-0.09496523879914107	0.4801122034562355
1578	essential-counterselection-gRNA-01579	-0.5703339639965245	-0.6082665106729359	-0.544533417580732
1579	essential-counterselection-gRNA-01580	-0.8785985400945567	-0.33502630822859575	-0.10014175835663854
1580	essential-counterselection-gRNA-01581	-0.35126076077648366	-0.7409759346794803	-0.43527208049953964
1581	essential-counterselection-gRNA-01582	0.8456609730438462	-0.29750624142185894	-0.14022021549584177
1582	essential-counterselection-gRNA-01583	-0.12663333505672716	0.34974723573444605	0.09974385871334913
1583	essential-counterselection-gRNA-01584	0.6310198437817993	-0.13570791039154095	0.43220611620109617
1584	essential-counterselection-gRNA-01585	0.36103196430951395	-0.2439193633696677	0.4873841938563221
1585	essential-counterselection-gRNA-01586	-0.000763513692350509	0.529173916759721	0.4093842586828823
1586	essential-counterselection-gRNA-01587	0.47372783579673583	0.5225150924719059	0.21120312237063527
1587	essential-counterselection-gRNA-01588	0.22162890764409743	0.8503504715565376	0.04684668158014385
1588	essential-counterselection-gRNA-01589	0.2313114610414369	0.2652254044888362	0.10896189377143976
1589	essential-counterselection-gRNA-01590	-0.2004633491686968	0.03305475997742911	-0.2429127343548782
1590	essential-counterselection-gRNA-01591	-3.6363520874834743	-4.56035672554408	-4.452009041439526
1591	essential-counterselection-gRNA-01592	0.678835861166881	0.9344512491775934	0.9530219362206046
1592	essential-counterselection-gRNA-01593	0.3451119610790981	0.25076201959879585	0.13650488760861082
1593	essential-counterselection-gRNA-01594	0.31687722279191366	0.4097209612649448	0.5684600122930935
1594	essential-counterselection-gRNA-01595	-0.015205026080836069	-0.1893980623748465	0.7943624602686901
1595	essential-counterselection-gRNA-01596	0.6840609329938182	0.6085910162867263	0.6879492830610273
1596	essential-counterselection-gRNA-01597	0.179605692748391	0.5407730710629669	0.23909432286964338
1597	essential-counterselection-gRNA-01598	-0.8748339318571938	-1.1720257519469552	-1.3622719366203184
1598	essential-counterselection-gRNA-01599	0.4572063507548496	0.2774543273127762	0.24351005403539877
1599	essential-counterselection-gRNA-01600	0.15604056601652058	-0.19348813937698708	-0.23816172923608678
1600	essential-counterselection-gRNA-01601	0.08611393698761638	-0.13142417770090878	-0.427055616449668
1601	essential-counterselection-gRNA-01602	-0.3777093209728025	-0.6868916872700618	-0.5904525920881266
1602	essential-counterselection-gRNA-01603	-0.35690732391762575	-0.5861507458015834	0.10934090205967989
1603	essential-counterselection-gRNA-01604	-0.06904825325882506	0.17329419129463547	0.37530152858062643
1604	essential-counterselection-gRNA-01605	0.24932064151314562	0.16954205643352818	-0.018465524724475216
1605	essential-counterselection-gRNA-01606	-0.23950500622420043	-0.13848851986326605	-0.0986521402161516
1606	essential-counterselection-gRNA-01607	-0.566273651747334	-0.2616480335470089	-0.16930669377993765
1607	essential-counterselection-gRNA-01608	-0.012836345992925532	0.1934517537268973	0.14011325085449666
1608	essential-counterselection-gRNA-01609	-1.3860536695771422	-0.6929544198165369	-0.3882203886579533
1609	essential-counterselection-gRNA-01610	-0.3570746026053764	-0.7462702343489934	-0.6144871192469457
1610	essential-counterselection-gRNA-01611	1.1476283262003206	0.2820667119820117	0.2289225178123526
1611	essential-counterselection-gRNA-01612	0.16991387109994197	0.06858479021936158	0.28243802713935434
1612	essential-counterselection-gRNA-01613	0.43378214447570734	0.5301759319936736	0.3897727941468205
1613	essential-counterselection-gRNA-01614	-0.27587075182671916	-0.0909184057364395	-0.06959119523686644
1614	essential-counterselection-gRNA-01615	-0.03969917623929332	0.3512593739319214	0.6393222995745704
1615	essential-counterselection-gRNA-01616	0.5092871004467138	0.5149574147791693	0.592442676283678
1616	essential-counterselection-gRNA-01617	0.7541239884711181	0.860120653235612	1.1678743226531696
1617	essential-counterselection-gRNA-01618	0.18902424221217004	-0.12468022715353257	0.007131094210440339
1618	essential-counterselection-gRNA-01619	-0.027191638969995525	0.2597047423989115	0.6309224939884522
1619	essential-counterselection-gRNA-01620	0.31325938310966567	-0.2272908474677251	0.07223431764636623
1620	essential-counterselection-gRNA-01621	0.29653371665798844	0.3487919626226131	0.6034129436192384
1621	essential-counterselection-gRNA-01622	0.40346723062991047	0.2994971258622963	0.4566092388183135
1622	essential-counterselection-gRNA-01623	0.023898540541918794	0.12121976078332002	-0.2673387767404641
1623	essential-counterselection-gRNA-01624	-0.613915559966622	-0.5409513263714867	-0.6588679786016223
1624	essential-counterselection-gRNA-01625	0.03903749436562449	-0.3140363463443449	-0.2116500735736288
1625	essential-counterselection-gRNA-01626	-0.7609890141276658	-0.40579174308985133	-0.4576154801201269
1626	essential-counterselection-gRNA-01627	-0.7493920253841365	-0.9782416324974589	-0.8010440846915224
1627	essential-counterselection-gRNA-01628	0.27159736691818204	-0.3455998654067717	0.026045517259000384
1628	essential-counterselection-gRNA-01629	-0.3088858090546825	-0.627605708625669	-0.21620704662292706
1629	essential-counterselection-gRNA-01630	0.4792294274272636	0.4001549845749446	-0.6779680777961661
1630	essential-counterselection-gRNA-01631	0.3578332912424088	0.5883316905734796	0.4898825954082877
1631	essential-counterselection-gRNA-01632	-0.7665939245795487	-0.7820709557768403	-0.5408655563919003
1632	essential-counterselection-gRNA-01633	0.20435091621226195	0.3272588010729718	0.3183761073306722
1633	essential-counterselection-gRNA-01634	0.08536321755301625	-0.21154811092197798	-0.1308325459653018
1634	essential-counterselection-gRNA-01635	-0.5258866058630185	-0.4414156528205725	-0.5834504790118761
1635	essential-counterselection-gRNA-01636	-0.3633335930770588	-0.28676783811995876	0.08443347802460927
1636	essential-counterselection-gRNA-01637	0.5571640558834875	0.891018708590817	0.6347502269973535
1637	essential-counterselection-gRNA-01638	1.0981458542090972	0.2500946266168699	0.24014977323560652
1638	essential-counterselection-gRNA-01639	0.2837853837066669	0.07941651048086797	0.38023184108731806
1639	essential-counterselection-gRNA-01640	-0.9102827678614838	-1.841346259709208	-1.5208252563902085
1640	essential-counterselection-gRNA-01641	0.5302601799180021	0.30142650768230245	0.07146686833225663
1641	essential-counterselection-gRNA-01642	0.24032500135400262	-0.04548697648943308	-0.04083148582780949
1642	essential-counterselection-gRNA-01643	0.11998864576825963	-0.19684644063944978	0.21122051607889378
1643	essential-counterselection-gRNA-01644	-0.19545642028360474	-0.2888936976397053	-0.4071309166371801
1644	essential-counterselection-gRNA-01645	0.04384178842881444	-0.6390614118213349	-0.05867096418530618
1645	essential-counterselection-gRNA-01646	0.38927296783517157	0.2772982367894109	0.1689152084480755
1646	essential-counterselection-gRNA-01647	-0.34648792163913544	0.09508535894393859	-0.3540757960282897
1647	essential-counterselection-gRNA-01648	0.10444536827375836	-0.0055965914052254415	-0.45234119178999443
1648	essential-counterselection-gRNA-01649	0.2872172492716742	-0.09252051033294093	-0.09681079339198424
1649	essential-counterselection-gRNA-01650	-0.26541983655013424	0.4971838025152842	-0.2399872758163563
1650	essential-counterselection-gRNA-01651	0.5695522110644043	0.111332223035414	0.10842722562579211
1651	essential-counterselection-gRNA-01652	-0.026608496261615343	0.132491659391588	-0.06047579300963098
1652	essential-counterselection-gRNA-01653	0.5394873382224128	-0.1404980512257485	0.26885804916203687
1653	essential-counterselection-gRNA-01654	-0.17032497852170495	0.06902963438650893	0.20228739130888612
1654	essential-counterselection-gRNA-01655	0.397659271735597	0.6145225187732851	0.48137217300498053
1655	essential-counterselection-gRNA-01656	-0.7155110685173264	-0.39797639155567516	-0.6054622525564562
1656	essential-counterselection-gRNA-01657	-1.0817632358058376	-1.1075149162671343	-0.9170724668312219
1657	essential-counterselection-gRNA-01658	-1.180469535927248	-1.8646270835451164	-1.4057271070091564
1658	essential-counterselection-gRNA-01659	-0.5857260144135068	-1.7672909322245978	-1.7137443071216958
1659	essential-counterselection-gRNA-01660	-0.16916104538806906	-0.3250915348533408	0.046192908735039374
1660	essential-counterselection-gRNA-01661	-0.7380536371684141	-0.4245418342561765	-0.8371420635649
1661	essential-counterselection-gRNA-01662	-0.13346605117846427	-0.08151970773418968	0.011040148370933938
1662	essential-counterselection-gRNA-01663	-1.2594977820925188	-0.7893389562408795	-0.14429480577186424
1663	essential-counterselection-gRNA-01664	0.18510303161898348	0.44412562259451277	-0.6787456014155723
1664	essential-counterselection-gRNA-01665	0.23050705899055046	-0.15834349375023377	0.19464303553854598
1665	essential-counterselection-gRNA-01666	-0.2808714328850858	-0.385562418087055	-0.6276733569980283
1666	essential-counterselection-gRNA-01667	0.17856018575221144	-0.8485910343264459	-0.6943326592564257
1667	essential-counterselection-gRNA-01668	-0.9135306756375379	-0.8920770618301377	-0.7781669069739667
1668	essential-counterselection-gRNA-01669	-0.42862505332877776	-0.3937189107892762	-1.0304486739308563
1669	essential-counterselection-gRNA-01670	-0.22583006932712393	-0.8447713470517811	-0.4047192864715679
1670	essential-counterselection-gRNA-01671	-0.6339811830207277	-0.38001510815642936	-0.5407798627658531
1671	essential-counterselection-gRNA-01672	-0.728618057158803	-0.7068767960489062	-0.8944598976929296
1672	essential-counterselection-gRNA-01673	0.25436569405609727	0.11497769570381286	0.05411073295727524
1673	essential-counterselection-gRNA-01674	-0.4642625019278394	0.8310437658024901	-0.07638036089950533
1674	essential-counterselection-gRNA-01675	0.16305408145863848	0.35737725573360735	0.21174488009546572
1675	essential-counterselection-gRNA-01676	-1.0091512991850695	-0.7950526074352735	-0.8725746720718481
1676	essential-counterselection-gRNA-01677	-0.3495277935520283	-0.39462144134163124	-0.19818781376706657
1677	essential-counterselection-gRNA-01678	-0.6714558884393906	-0.5989569298070524	-0.9637225601300433
1678	essential-counterselection-gRNA-01679	0.02449643870938763	0.3735016622736248	-0.14429480577186424
1679	essential-counterselection-gRNA-01680	-0.22924069748977555	-0.4663980093779088	-0.3547431782903516
1680	essential-counterselection-gRNA-01681	-0.714645494745515	-0.8638706236618993	-1.230237534698799
1681	essential-counterselection-gRNA-01682	-0.3594812675814523	-0.26826675050397364	-0.8558072209631559
1682	essential-counterselection-gRNA-01683	-0.43123765757886223	-0.18472277386060532	-0.06283070514296783
1683	essential-counterselection-gRNA-01684	0.23635041335086304	0.02769851921406406	0.38280120069945117
1684	essential-counterselection-gRNA-01685	-1.0533781398557722	-0.6035211498035856	-0.9730003737180539
1685	essential-counterselection-gRNA-01686	0.4258282122145761	-0.27987179216591646	0.5913806518980028
1686	essential-counterselection-gRNA-01687	0.16454781243683006	0.45827944138374216	0.5308537041340073
1687	essential-counterselection-gRNA-01688	-1.0746125435796154	-0.6951722450663557	-0.8050248141109849
1688	essential-counterselection-gRNA-01689	-0.20325637759109327	0.10827137315305292	-0.34156950010047055
1689	essential-counterselection-gRNA-01690	0.09099946499161443	-0.0496992277763478	0.13519246594264392
1690	essential-counterselection-gRNA-01691	-0.28910900805533185	0.03654250344581897	-0.20827439923439897
1691	essential-counterselection-gRNA-01692	0.41164532702587864	0.34459436683867717	-0.37227602583868846
1692	essential-counterselection-gRNA-01693	1.0289838297017015	0.30292947171123114	0.7105072786882004
1693	essential-counterselection-gRNA-01694	-0.0779313742148102	0.24508487436264587	0.08557273612673044
1694	essential-counterselection-gRNA-01695	-0.2581142810225617	-0.29621773728063705	-0.5602544495633364
1695	essential-counterselection-gRNA-01696	-2.554155935412637	-2.7268178716828206	-2.203188494825433
1696	essential-counterselection-gRNA-01697	-2.751063746360167	-3.3218340370679	-3.1224203061491016
1697	essential-counterselection-gRNA-01698	-1.5179106301859346	-0.9776838967496497	-1.4731948612669363
1698	essential-counterselection-gRNA-01699	1.1914248378004084	1.3521334697120013	1.2352039506308046
1699	essential-counterselection-gRNA-01700	-0.31616848499837846	-0.22374178038665418	-0.43366840051127653
1700	essential-counterselection-gRNA-01701	1.2158232859628917	1.0121153643770402	1.1826454771671837
1701	essential-counterselection-gRNA-01702	2.150455293220262	2.4228163564691774	3.023699373790487
1702	essential-counterselection-gRNA-01703	1.1215817307937674	1.860662666207768	1.6592506649796754
1703	essential-counterselection-gRNA-01704	0.4476012192563466	0.6755809907965641	1.014100649025282
1704	essential-counterselection-gRNA-01705	2.7228525268148362	2.5988923358329648	2.8314576479814586
1705	essential-counterselection-gRNA-01706	2.601518463228832	2.5787380680251255	3.212315565038881
1706	essential-counterselection-gRNA-01707	0.8876279804561602	0.48418195678140613	0.3556943156012694
1707	essential-counterselection-gRNA-01708	1.2905239888551652	0.6663876367139424	0.9586565427474827
1708	essential-counterselection-gRNA-01709	-0.07323094404509409	0.24005482875393014	-0.0911018666062708
1709	essential-counterselection-gRNA-01710	0.5560479467146567	-0.1648980176231569	0.3511507772233685
1710	essential-counterselection-gRNA-01711	-0.02412750675786067	-0.27149065137826023	0.15492193636857557
1711	essential-counterselection-gRNA-01712	0.3471597897279565	0.5975784787952911	0.6479718396572421
1712	essential-counterselection-gRNA-01713	-0.07514571001492654	-0.7349521470517102	-0.3204782435704941
1713	essential-counterselection-gRNA-01714	-0.10029918724326484	0.07904039236861853	-0.2312405535390987
1714	essential-counterselection-gRNA-01715	0.47401606927838286	0.49485874956904036	0.24912608853553364
1715	essential-counterselection-gRNA-01716	0.7503231887185087	0.5155156252875415	0.026463150043000913
1716	essential-counterselection-gRNA-01717	-0.11992799399219743	-0.17969219213912552	0.2718083306655289
1717	essential-counterselection-gRNA-01718	0.29808096808197065	0.07736977129610026	-0.2366331370407373
1718	essential-counterselection-gRNA-01719	1.0465422010860064	1.2051859136929695	1.188715014583428
1719	essential-counterselection-gRNA-01720	0.28900434298562794	0.3703552354668961	0.16303458215589542
1720	essential-counterselection-gRNA-01721	1.122093234093183	1.250057084785415	1.0605086954302492
1721	essential-counterselection-gRNA-01722	0.08180593799120406	-0.18648629662383379	0.3451675346335341
1722	essential-counterselection-gRNA-01723	0.20619886707449145	0.3308110458334301	0.16917171036730203
1723	essential-counterselection-gRNA-01724	-0.4941202006124129	-0.36775861109526337	-0.38998731483214144
1724	essential-counterselection-gRNA-01725	-0.1388713076253137	-0.47703956255129376	-0.31986637035531884
1725	essential-counterselection-gRNA-01726	-3.28823213783634	-3.1023270067750275	-2.9071390317636756
1726	essential-counterselection-gRNA-01727	-0.9669949728514543	-0.30238195918256816	-0.6334685329532938
1727	essential-counterselection-gRNA-01728	-0.8389126342909532	-1.3025879481232558	-1.043892908814027
1728	essential-counterselection-gRNA-01729	-0.34227197754922917	-0.07657896646391929	0.40008961579362734
1729	essential-counterselection-gRNA-01730	-0.03223822324027844	-0.10884031373370186	0.2536691801480383
1730	essential-counterselection-gRNA-01731	-0.6686671729301721	0.042663490887922664	-0.42999828695537323
1731	essential-counterselection-gRNA-01732	0.06438916583290018	-0.5301198780920527	-0.08277523177380686
1732	essential-counterselection-gRNA-01733	-0.9315278804173228	-0.5721193444651662	-0.5050581284509414
1733	essential-counterselection-gRNA-01734	-0.05955284489995594	0.18243586129417852	0.18001291733140626
1734	essential-counterselection-gRNA-01735	-0.6662295874992229	-0.6248067218633262	-0.33334093464966913
1735	essential-counterselection-gRNA-01736	0.6052759877753949	0.5386455001260967	0.6343355982027961
1736	essential-counterselection-gRNA-01737	-1.0850324305899544	-0.19699692515412556	0.12269219168742992
1737	essential-counterselection-gRNA-01738	0.15229688653574222	0.19914545739257142	-0.11214798270037457
1738	essential-counterselection-gRNA-01739	0.4555649584723906	-0.06511054803044318	0.27183110928164367
1739	essential-counterselection-gRNA-01740	-0.1690647726549988	-0.08920499099716744	-0.14984898025805551
1740	essential-counterselection-gRNA-01741	0.398506669728177	0.47577146496290273	0.4251557786819461
1741	essential-counterselection-gRNA-01742	0.25405038533647456	-0.42691608312545737	0.17923539371199956
1742	essential-counterselection-gRNA-01743	-0.3054895185047743	0.07661583978159689	0.0931798311044339
1743	essential-counterselection-gRNA-01744	-0.3295452796207755	0.07243958267618661	0.1301953032575956
1744	essential-counterselection-gRNA-01745	-0.7928706620510176	-0.36693743686129593	-1.0742809352777418
1745	essential-counterselection-gRNA-01746	-0.7962930003531647	-0.6094535447186195	-0.9116340489815894
1746	essential-counterselection-gRNA-01747	0.28200152562357916	0.10833215531652589	0.920311421821632
1747	essential-counterselection-gRNA-01748	-0.22255493729426282	-0.1268295332743783	0.2416512773165586
1748	essential-counterselection-gRNA-01749	0.5186106454012287	0.6220097273210615	1.0293910542847169
1749	essential-counterselection-gRNA-01750	-0.731065377577546	-0.2831535689038403	-0.3136650311870022
1750	essential-counterselection-gRNA-01751	-0.7783710923559023	-0.9109009361217929	-1.0975783068648335
1751	essential-counterselection-gRNA-01752	-1.330912115384681	-0.3692658670647379	0.09970282001159005
1752	essential-counterselection-gRNA-01753	-0.6471265590776497	-0.10699661375001325	-0.09496709340829584
1753	essential-counterselection-gRNA-01754	-0.1171730058076613	-0.25855159567076186	-0.16140322796973755
1754	essential-counterselection-gRNA-01755	-0.9316173526515844	0.2560215771589964	-0.6238725572454189
1755	essential-counterselection-gRNA-01756	0.3254647186286375	1.2524812194537478	0.45131493914880066
1756	essential-counterselection-gRNA-01757	-0.23030817444627555	-0.36109648830883434	-0.2152613271260078
1757	essential-counterselection-gRNA-01758	-0.40842148260559674	0.37620760469085884	0.24717422236857528
1758	essential-counterselection-gRNA-01759	0.5068590595920875	0.4606797592074413	0.637728063379682
1759	essential-counterselection-gRNA-01760	-0.05978402750455085	-0.033467578328047656	0.5293174511500738
1760	essential-counterselection-gRNA-01761	-0.2176561378814238	0.9657597286853007	0.9609893125657195
1761	essential-counterselection-gRNA-01762	-0.3127075200070907	0.07238581897934472	-0.11099882262715537
1762	essential-counterselection-gRNA-01763	0.5180219104243223	-0.07032150112932536	-0.009526249743168453
1763	essential-counterselection-gRNA-01764	0.12209323409318304	0.3431246400048645	0.3222729941470617
1764	essential-counterselection-gRNA-01765	-0.7511496236208781	-0.4338424331157717	0.06093949410422591
1765	essential-counterselection-gRNA-01766	0.021035076586210462	0.12951078821372233	0.7759246241035477
1766	essential-counterselection-gRNA-01767	0.3112661201287741	0.9859211114087147	1.0250501844467024
1767	essential-counterselection-gRNA-01768	-0.5296919794991787	-0.6487406260680786	-0.48525968070956593
1768	essential-counterselection-gRNA-01769	-1.330912115384681	-0.7545735380802027	-0.24083215117556023
1769	essential-counterselection-gRNA-01770	-0.6188928783487059	-0.6875762400899696	-0.47592871841588547
1770	essential-counterselection-gRNA-01771	-0.46953299690898365	-0.22656478049674372	-0.04214920708685978
1771	essential-counterselection-gRNA-01772	-0.5579810239306023	0.07123264308469374	1.1412469994714993
1772	essential-counterselection-gRNA-01773	-0.44208770449147017	-0.4536939825990093	-0.09204665710558252
1773	essential-counterselection-gRNA-01774	0.38813924467364536	0.11823575937139603	0.10973960181097785
1774	essential-counterselection-gRNA-01775	-0.08202412884869323	0.3821191962924662	0.20002386638314482
1775	essential-counterselection-gRNA-01776	1.0496762248548028	1.0263633085302448	0.8521238228212004
1776	essential-counterselection-gRNA-01777	-0.1409411717406108	-0.3202792153189375	-0.23425150251076135
1777	essential-counterselection-gRNA-01778	0.19835912832125047	-0.39524547138764654	-0.5001048804061378
1778	essential-counterselection-gRNA-01779	1.5680793216655284	0.34285565612399066	0.5973931986367449
1779	essential-counterselection-gRNA-01780	-0.26218686962015875	0.07970036587595775	0.22780889750164418
1780	essential-counterselection-gRNA-01781	0.40684378011100486	-0.002973549206784979	0.11600463234069074
1781	essential-counterselection-gRNA-01782	-0.4216322336417258	-0.01760794391399663	-0.8545749456467907
1782	essential-counterselection-gRNA-01783	-0.2194241816783452	-0.19714722415319078	-0.4536885469154527
1783	essential-counterselection-gRNA-01784	-0.14782755732585054	-0.5606050080306049	0.1171974352535244
1784	essential-counterselection-gRNA-01785	-0.0798008769267065	0.08985897700659519	-0.25366483942735407
1785	essential-counterselection-gRNA-01786	0.040665634749336856	0.2255402200978911	-0.3066102736530517
1786	essential-counterselection-gRNA-01787	0.30379744922492385	0.6179396247958486	0.23096454935057117
1787	essential-counterselection-gRNA-01788	-0.16380212954942278	-0.17838124698677865	0.25605864774986675
1788	essential-counterselection-gRNA-01789	0.09330481066855816	0.25902406532051975	0.4883670831660859
1789	essential-counterselection-gRNA-01790	0.1542825993176977	0.4724529251505183	0.21660403677273868
1790	essential-counterselection-gRNA-01791	-0.29294426518566047	-0.20821647652754174	0.09213067460347418
1791	essential-counterselection-gRNA-01792	0.1206999987933167	-0.05439252971132541	0.39183050619526055
1792	essential-counterselection-gRNA-01793	0.2936401525594854	1.0840458361519218	0.46962681742574214
1793	essential-counterselection-gRNA-01794	0.27053850812504404	0.493310793368078	0.3090708121660791
1794	essential-counterselection-gRNA-01795	-0.9645611481609989	-1.0670201380390747	-1.4437155012496572
1795	essential-counterselection-gRNA-01796	-2.8046504171547517	-3.7545735380802028	-3.7488246753405194
1796	essential-counterselection-gRNA-01797	-0.9399026776278533	-0.7155152226173197	-0.41803520814232686
1797	essential-counterselection-gRNA-01798	-1.4711895828377264	-1.3246019878378226	-0.6922389644604315
1798	essential-counterselection-gRNA-01799	-1.2643373456086628	-1.475486328910265	-1.5052924653378188
1799	essential-counterselection-gRNA-01800	-0.42939395759517385	-0.5009166645692344	-0.6280674821311689
1800	essential-counterselection-gRNA-01801	-0.2650315194652546	0.3747631196240376	-0.25184794692666757
1801	essential-counterselection-gRNA-01802	-0.3538732638279925	-0.26193182295341544	-0.2751836559663371
1802	essential-counterselection-gRNA-01803	-0.29542952857525506	-0.21259696232469147	-0.25701478705651826
1803	essential-counterselection-gRNA-01804	0.005053812902963934	0.35695048600977697	0.07913291883175362
1804	essential-counterselection-gRNA-01805	-0.6651003933995667	-0.20199835184700624	-0.5454539395881863
1805	essential-counterselection-gRNA-01806	-0.549429885190517	0.16235669767534186	0.057237058505602935
1806	essential-counterselection-gRNA-01807	0.008635184309899019	-0.22217322190777417	-0.1524419348586391
1807	essential-counterselection-gRNA-01808	0.5876237839864225	0.10443071763419795	-0.11389830052408675
1808	essential-counterselection-gRNA-01809	0.4164450846281206	0.39304141329220726	0.5645255495967916
1809	essential-counterselection-gRNA-01810	-0.4489540186303422	-0.6087667105990582	-0.5618604495989327
1810	essential-counterselection-gRNA-01811	0.2141343710971731	-0.18526763257201875	-0.6373892861226799
1811	essential-counterselection-gRNA-01812	-0.13067283628678356	-0.027403158942493202	-0.4266115776708706
1812	essential-counterselection-gRNA-01813	0.3461274497619832	0.11197676889971393	0.5329024736450623
1813	essential-counterselection-gRNA-01814	0.3560552278650236	0.35483767864037913	0.3010406596205012
1814	essential-counterselection-gRNA-01815	0.43636775643711	0.6481155687709957	0.3362907583288784
1815	essential-counterselection-gRNA-01816	0.7325908269214768	0.7321479256850882	0.49245363394228686
1816	essential-counterselection-gRNA-01817	-0.33666564261497883	-0.7146262120666369	-0.5985412672887972
1817	essential-counterselection-gRNA-01818	0.17483469616515657	0.33351779154465405	0.8691674540346982
1818	essential-counterselection-gRNA-01819	0.3808954275876877	0.44074785688556917	0.8193971591204167
1819	essential-counterselection-gRNA-01820	0.3474269307417538	0.5088313119823281	0.419824653020985
1820	essential-counterselection-gRNA-01821	-0.5369816805620884	-0.23948733404384037	-0.8593859003153074
1821	essential-counterselection-gRNA-01822	-0.4642625019278394	-0.3294262165109159	0.030151337073115486
1822	essential-counterselection-gRNA-01823	-0.13538164639871036	-0.19884534954649408	-0.28881793409608864
1823	essential-counterselection-gRNA-01824	0.21238083084208187	0.32592359038915264	-0.023101107208974944
1824	essential-counterselection-gRNA-01825	0.6706137388462791	0.7171762578141528	0.7131220415985923
1825	essential-counterselection-gRNA-01826	-0.08822635494268981	0.3201796078543488	-0.5311368596403524
1826	essential-counterselection-gRNA-01827	-0.03438507051192399	-0.5503500243737367	-0.7896931603549944
1827	essential-counterselection-gRNA-01828	0.3796937538763489	0.21989773403069826	0.4196060794214625
1828	essential-counterselection-gRNA-01829	-0.06997465038646758	-0.6439085167193157	-0.1761308928938693
1829	essential-counterselection-gRNA-01830	-0.07173003504649418	-0.08823662394877081	-0.1212638371165233
1830	essential-counterselection-gRNA-01831	0.0506960856641967	0.2827095955722092	0.3223284984287223
1831	essential-counterselection-gRNA-01832	-1.0823772792460025	-0.8801044201640618	-0.9359775696471394
1832	essential-counterselection-gRNA-01833	0.23731052987636717	0.1930155241648834	-0.16681442550755507
1833	essential-counterselection-gRNA-01834	-0.10399367080100641	-0.14059658452730814	-0.43956333847108703
1834	essential-counterselection-gRNA-01835	0.36730636283973245	0.4446281578823417	0.3612395948469529
1835	essential-counterselection-gRNA-01836	-0.12984346285728005	0.17076831663560782	-1.3133069979202707
1836	essential-counterselection-gRNA-01837	-0.5754576789596796	-0.5662221085568533	-0.37010559409834887
1837	essential-counterselection-gRNA-01838	0.33015336442226656	0.6887830703061291	0.7721934195548785
1838	essential-counterselection-gRNA-01839	0.02206441576191083	0.17085419389631898	-0.03636786196180933
1839	essential-counterselection-gRNA-01840	-0.40026016207541615	0.17625101297328935	-0.014706488848848223
1840	essential-counterselection-gRNA-01841	0.14931470282820766	0.08329227382562807	-0.02680124275342371
1841	essential-counterselection-gRNA-01842	-0.37100752096247985	-0.047042815759266624	-0.05784473749459339
1842	essential-counterselection-gRNA-01843	0.2397762543543569	0.3005811410074405	0.24014977323560677
1843	essential-counterselection-gRNA-01844	-0.4505664311318707	-0.09628016677188483	-0.6332972885661408
1844	essential-counterselection-gRNA-01845	-0.1742997686870416	0.08367539192318477	-0.27052936799274285
1845	essential-counterselection-gRNA-01846	-0.2637979195261442	-0.42547410895155113	-0.6746636372880348
1846	essential-counterselection-gRNA-01847	-0.1681145714708365	0.042263512063402	-0.36663650032639755
1847	essential-counterselection-gRNA-01848	0.22162890764409743	-0.21553424540424435	0.32578405706494146
1848	essential-counterselection-gRNA-01849	-0.4587531581557413	0.04288450889538502	0.01348557499671446
1849	essential-counterselection-gRNA-01850	0.5564671114188466	0.23385761893939175	0.25322493224895
1850	essential-counterselection-gRNA-01851	0.04423265677065004	-0.008024236246167481	-0.09815978083219475
1851	essential-counterselection-gRNA-01852	-0.7427471826251812	-0.6929544198165366	-0.2773830390338052
1852	essential-counterselection-gRNA-01853	0.21460847996632515	0.4130435043640744	0.07175533522467269
1853	essential-counterselection-gRNA-01854	-0.12760653323900015	-0.21414760994307983	0.3451493819318729
1854	essential-counterselection-gRNA-01855	-0.35568002053362346	-0.582918333783801	-0.2833029001609828
1855	essential-counterselection-gRNA-01856	0.12614859878986912	0.10988753654935234	-0.32235353797984845
1856	essential-counterselection-gRNA-01857	0.36482354347188833	0.6932338738742092	-0.7781669069739667
1857	essential-counterselection-gRNA-01858	0.2190549639802715	0.40593080510257973	0.12938684426143804
1858	essential-counterselection-gRNA-01859	-0.08133578327067013	-0.6197528940790852	-0.20645286950874825
1859	essential-counterselection-gRNA-01860	0.0040374725714706315	-0.5246095883469711	-0.22877613360048915
1860	essential-counterselection-gRNA-01861	-0.02378213029507986	0.0007270766208696359	-0.06047579300963098
1861	essential-counterselection-gRNA-01862	0.2892269857949078	-0.23377418725925941	0.4369392112530566
1862	essential-counterselection-gRNA-01863	0.5111355248390824	-0.22102558439527234	-0.2917767578142473
1863	essential-counterselection-gRNA-01864	-0.0786763755434696	0.9878959774403894	0.4493849120504009
1864	essential-counterselection-gRNA-01865	0.13938049588438306	-0.1738891986013777	-0.020610379644068533
1865	essential-counterselection-gRNA-01866	0.8266989818138286	0.49445400975971154	0.7404530989184934
1866	essential-counterselection-gRNA-01867	-0.16215765765030649	-0.5983217077930231	-0.28565065501740566
1867	essential-counterselection-gRNA-01868	-0.25439922152389494	-0.5647980683258548	-0.6704303332035686
1868	essential-counterselection-gRNA-01869	-0.5501021046827856	-1.6519826387602308	-0.6325166516546701
1869	essential-counterselection-gRNA-01870	-0.3112450819286046	-0.05707495076464504	0.12174678205930621
1870	essential-counterselection-gRNA-01871	-0.23647731352663218	0.6180853589280892	0.46008514877653234
1871	essential-counterselection-gRNA-01872	0.5249271836916187	0.7376926707870755	0.5194251274810614
1872	essential-counterselection-gRNA-01873	0.39612663887623356	0.3483666397890823	0.07977907850654313
1873	essential-counterselection-gRNA-01874	0.3471597897279565	1.002684312060734	-0.1085391129818241
1874	essential-counterselection-gRNA-01875	-0.996794611489405	-0.563406177199183	-1.0352758211550774
1875	essential-counterselection-gRNA-01876	-0.3892354565198157	-0.30069062782683453	-0.31838744142940556
1876	essential-counterselection-gRNA-01877	0.14762832620032068	-0.1586854456458588	0.021209991781014886
1877	essential-counterselection-gRNA-01878	0.2810074547230292	-0.25957732983475934	0.03627743986995671
1878	essential-counterselection-gRNA-01879	1.0079222141738722	0.6246735376372001	0.8022032134858734
1879	essential-counterselection-gRNA-01880	0.3312533988185958	0.5216847643678981	0.20969383983085915
1880	essential-counterselection-gRNA-01881	-0.2758707518267194	0.014263830955616973	-0.22675696596383724
1881	essential-counterselection-gRNA-01882	0.2555762395674353	0.4746455286795315	0.5334335596223051
1882	essential-counterselection-gRNA-01883	0.8668694202893625	0.5617585949745709	0.7499732547133156
1883	essential-counterselection-gRNA-01884	0.7070557348143395	-0.1289125707224789	0.7143493449825945
1884	essential-counterselection-gRNA-01885	0.3265984672456401	0.1462013013465615	0.3178477971411781
1885	essential-counterselection-gRNA-01886	0.1525363843711518	-0.14479864646239762	0.04957426248341471
1886	essential-counterselection-gRNA-01887	-0.751404044755633	-0.6126870799704016	-0.4555756564597184
1887	essential-counterselection-gRNA-01888	-0.7177447334044018	-1.340236818453205	-1.1923944039627725
1888	essential-counterselection-gRNA-01889	0.9166657997650864	0.4370833421317216	0.7110534289995317
1889	essential-counterselection-gRNA-01890	0.4088126729163274	0.5522241823999865	0.7177083570725089
1890	essential-counterselection-gRNA-01891	0.8737056042237906	0.5585843471794273	0.5812735332734682
1891	essential-counterselection-gRNA-01892	1.1022568184390145	1.1616941946108432	0.6795839268219179
1892	essential-counterselection-gRNA-01893	1.0105465814450252	0.615997589678365	0.9619836575226426
1893	essential-counterselection-gRNA-01894	1.2216289076440978	1.143546847900584	1.2062024413122692
1894	essential-counterselection-gRNA-01895	0.8558043828439302	0.5609788623198101	1.0800591318978698
1895	essential-counterselection-gRNA-01896	0.5023062742651413	-0.35583992111449864	0.401191459722964
1896	essential-counterselection-gRNA-01897	-0.09003085178943815	-0.5589092158390133	0.1963855829520621
1897	essential-counterselection-gRNA-01898	0.3674797741075524	0.0399906560739864	0.2663540074195819
1898	essential-counterselection-gRNA-01899	0.651394744073496	0.750821365427153	0.6153990620020526
1899	essential-counterselection-gRNA-01900	-0.3707131234426563	-0.6466059840820819	-0.7742447612663305
1900	essential-counterselection-gRNA-01901	0.4677894949134951	-0.3769989243248019	-0.4953356362582659
1901	essential-counterselection-gRNA-01902	-0.0013472462679405778	0.1636844934716598	0.49478296772491
1902	essential-counterselection-gRNA-01903	-0.01103184914617755	-0.2973144268362135	0.07190134960067815
1903	essential-counterselection-gRNA-01904	-0.3567308582528114	-0.8004967461254011	-0.3026776665780581
1904	essential-counterselection-gRNA-01905	-0.15297372723550778	0.13882443765818045	0.158118562804754
1905	essential-counterselection-gRNA-01906	-3.0414054981896963	-3.1638816772916636	-2.0226162491836117
1906	essential-counterselection-gRNA-01907	0.11388733900376692	-0.2248216735241846	0.11172966829942209
1907	essential-counterselection-gRNA-01908	0.4846633134778912	0.0825562180114355	0.788349926426371
1908	essential-counterselection-gRNA-01909	-0.07849481692491649	-0.02851389788571988	-0.26970911114838403
1909	essential-counterselection-gRNA-01910	-0.2661314340516943	-0.1484943712128229	-0.026517686865939673
1910	essential-counterselection-gRNA-01911	-0.07594391689417505	0.07008468595956259	-0.21883730266759902
1911	essential-counterselection-gRNA-01912	0.9137402660260434	0.30510424805888237	0.27625522685655357
1912	essential-counterselection-gRNA-01913	0.3471597897279563	0.7519901396350398	0.6171471859572298
1913	essential-counterselection-gRNA-01914	-1.1209727555080147	-0.9339319047771338	-0.2689073911828292
1914	essential-counterselection-gRNA-01915	0.8414727708353141	0.20305826123714527	0.05403391067411439
1915	essential-counterselection-gRNA-01916	0.19031336717788946	0.3216290640877563	-0.02812559295571003
1916	essential-counterselection-gRNA-01917	0.20965626597802167	0.10921938422064625	0.0323085376670111
1917	essential-counterselection-gRNA-01918	-3.736791988604503	-3.9451278330185637	-4.318339273723581
1918	essential-counterselection-gRNA-01919	-6.822765211714356	-6.907390117324642	-7.133647561572356
1919	essential-counterselection-gRNA-01920	-3.9536295381012554	-3.9319857832667737	-4.110563948459315
1920	essential-counterselection-gRNA-01921	-0.7839092758973324	-0.6026282229263114	-0.18384837449454616
1921	essential-counterselection-gRNA-01922	-0.9087677296115774	-0.7861744560888202	-1.023747331202261
1922	essential-counterselection-gRNA-01923	-0.5122307756542873	-0.9529159916007075	-0.4104279747749709
1923	essential-counterselection-gRNA-01924	-2.235416118156322	-2.8888746297917938	-3.0072241987666297
1924	essential-counterselection-gRNA-01925	-1.3956823707749189	-0.9253482333104839	-1.4566699692700797
1925	essential-counterselection-gRNA-01926	-0.6229165737219233	-1.0638528589603915	-1.270700313551434
1926	essential-counterselection-gRNA-01927	0.25423357307602484	0.4533123040793686	0.35820553475731887
1927	essential-counterselection-gRNA-01928	0.08633754130314274	0.4106725575493592	-0.05180171824595606
1928	essential-counterselection-gRNA-01929	0.5256774016863212	0.6079865872556983	0.7384130498730638
1929	essential-counterselection-gRNA-01930	0.2686774804485289	0.14008299259701226	-0.5177790192654846
1930	essential-counterselection-gRNA-01931	0.2652181761917803	-0.1361460266860413	0.31363151702081726
1931	essential-counterselection-gRNA-01932	0.00016099453594766705	0.39478344816785116	0.25435170461271595
1932	essential-counterselection-gRNA-01933	0.08704286727645681	-0.006787425183847858	0.4468552909581009
1933	essential-counterselection-gRNA-01934	-0.15993388708365835	0.00797335124904855	-0.06244061107993577
1934	essential-counterselection-gRNA-01935	0.1302885961056717	0.47926189451802204	-0.28565065501740566
1935	essential-counterselection-gRNA-01936	-0.029370433269348017	0.25211936967986953	0.039817797575205226
1936	essential-counterselection-gRNA-01937	0.12389210594830073	-0.1586854456458588	-0.055062871668469446
1937	essential-counterselection-gRNA-01938	-0.37627264878455674	-0.5970665232807667	-1.0583594342681186
1938	essential-counterselection-gRNA-01939	0.3582019605195415	0.38763434033635064	0.5242543252222669
1939	essential-counterselection-gRNA-01940	-0.5206701308251495	-0.4753629847439103	-0.14613850575555284
1940	essential-counterselection-gRNA-01941	-0.1934085916347462	-0.1035460140641887	0.1340374885310198
1941	essential-counterselection-gRNA-01942	-0.5901994909928143	-0.4853032968215726	-0.023503788455460303
1942	essential-counterselection-gRNA-01943	-0.07082198616643114	-0.24714683239851262	-1.057622699011525
1943	essential-counterselection-gRNA-01944	-0.21375723702654875	-0.24458277791474323	-0.20775755828605624
1944	essential-counterselection-gRNA-01945	-0.12105774741006246	-0.41588056071343504	-0.46090910076275865
1945	essential-counterselection-gRNA-01946	-0.579542142790134	-0.43114731736674533	-0.6378687620288811
1946	essential-counterselection-gRNA-01947	1.1160187196834987	0.7539319455016467	1.470122207738985
1947	essential-counterselection-gRNA-01948	0.5454665925400912	0.72297116508031	1.1132998600938018
1948	essential-counterselection-gRNA-01949	-1.9789928910211314	-2.3770946718537163	-1.7529554639132228
1949	essential-counterselection-gRNA-01950	-5.031036524806151	-5.357892297258289	-5.297623296683482
1950	essential-counterselection-gRNA-01951	1.1642265965991754	0.09434284989981337	0.41422562041358035
1951	essential-counterselection-gRNA-01952	0.24574136376090508	-0.017734059132477154	0.7151578039787516
1952	essential-counterselection-gRNA-01953	0.3365646744887576	0.6023057246087455	0.8879974324676241
1953	essential-counterselection-gRNA-01954	0.2801549842505531	0.42385257267954635	0.6317132718206214
1954	essential-counterselection-gRNA-01955	0.8672936157095568	0.6912668303832499	0.6352332126706127
1955	essential-counterselection-gRNA-01956	1.800465305568412	1.4319368280112719	1.793332186613029
1956	essential-counterselection-gRNA-01957	0.14640966214850534	0.3725723615694786	0.21174488009546572
1957	essential-counterselection-gRNA-01958	0.01952350045263487	-0.3779902726789385	-0.04450521484608937
1958	essential-counterselection-gRNA-01959	-0.055905067884811456	-0.195255065551175	0.3345012741660505
1959	essential-counterselection-gRNA-01960	0.2405704712975577	0.16904722019445	-0.1176352435837246
1960	essential-counterselection-gRNA-01961	-1.4722679646302226	-1.1418553709616646	-0.6907040657236273
1961	essential-counterselection-gRNA-01962	0.77655258198387	0.7523560905761077	0.8680527274174836
1962	essential-counterselection-gRNA-01963	-0.16932297311043312	-0.34495281331928135	0.004981309380418087
1963	essential-counterselection-gRNA-01964	-0.3566389405030505	-1.139951660492926	-0.2695309896541286
1964	essential-counterselection-gRNA-01965	-0.20325637759109363	-0.19999506009284132	-0.16049552369511555
1965	essential-counterselection-gRNA-01966	-0.6983490089246973	-0.2691467109099609	-0.5641151014208055
1966	essential-counterselection-gRNA-01967	-0.7525310874206428	-0.3895767213009544	-0.1538866485686842
1967	essential-counterselection-gRNA-01968	0.37950856742581673	-0.031039530911591603	0.2517371470445196
1968	essential-counterselection-gRNA-01969	0.10786003268652286	0.17934756932843043	0.19575565387715352
1969	essential-counterselection-gRNA-01970	-0.4116966146384577	-0.3200205453059187	0.1076620731067222
1970	essential-counterselection-gRNA-01971	-0.06273963986857228	-0.6652486085162351	-0.5321969380626306
1971	essential-counterselection-gRNA-01972	-1.042786728588057	-1.0349401670451528	-1.181769511190527
1972	essential-counterselection-gRNA-01973	-0.8358565870166624	0.09434284989981337	-0.7888190645749146
1973	essential-counterselection-gRNA-01974	-1.3153991160133567	-0.9439159933497555	-1.2108154220948157
1974	essential-counterselection-gRNA-01975	-0.4589112530592897	-1.3280338534028302	-0.8706131557385617
1975	essential-counterselection-gRNA-01976	-0.5581497700610818	-0.28284262649390984	-0.19545284604582727
1976	essential-counterselection-gRNA-01977	-0.12963268120143173	-0.12337448001736988	0.25144553443849177
1977	essential-counterselection-gRNA-01978	-0.4581927794184999	0.11068221399495695	-0.7006881542962495
1978	essential-counterselection-gRNA-01979	-1.0895727806502062	-0.3960916623110821	-0.9814245618635024
1979	essential-counterselection-gRNA-01980	0.5900163136241198	0.3172995247360886	0.33414182986684965
1980	essential-counterselection-gRNA-01981	0.043985993040948114	0.13523157968858013	0.11855144289949947
1981	essential-counterselection-gRNA-01982	0.4483997694911197	0.679797934148508	0.1933515228624288
1982	essential-counterselection-gRNA-01983	-0.7204901762754027	-0.929702134130055	-1.1798559909948092
1983	essential-counterselection-gRNA-01984	0.10183439510938326	-0.0005381486064690545	-0.39417511179557485
1984	essential-counterselection-gRNA-01985	-0.008668711777696536	-0.8758184769663473	-0.29177675781424706
1985	essential-counterselection-gRNA-01986	-0.7939679474069211	0.10951944410038959	-0.3454945125473598
1986	essential-counterselection-gRNA-01987	-0.13359919639944245	0.24838921375808182	0.02662726983623723
1987	essential-counterselection-gRNA-01988	0.3174889230516136	0.3018089318173158	0.01766176170260964
1988	essential-counterselection-gRNA-01989	0.31579561881862145	0.2518586589357357	0.559230278315688
1989	essential-counterselection-gRNA-01990	-0.051389586762318376	-0.04593095096312909	0.08067155922840989
1990	essential-counterselection-gRNA-01991	0.21053119876076684	0.6776370188231907	0.2686401499613328
1991	essential-counterselection-gRNA-01992	-0.14048827735896355	-0.3509251188726649	-0.2998204281535606
1992	essential-counterselection-gRNA-01993	0.5941417902763841	0.5209139292133728	0.6195275427154265
1993	essential-counterselection-gRNA-01994	-0.1413618438651511	-0.06625523906648037	-0.23575234287636468
1994	essential-counterselection-gRNA-01995	-0.9681956512359198	-0.3315923748678211	-0.611737231386501
1995	essential-counterselection-gRNA-01996	0.1768905928788131	0.2527286587890406	0.3603101230822425
1996	essential-counterselection-gRNA-01997	-0.2866580023382294	-0.3597318552268647	-0.44914938730028503
1997	essential-counterselection-gRNA-01998	0.16809951122730246	-0.3753264623627998	0.10666676776135454
1998	essential-counterselection-gRNA-01999	-0.05505759878091194	-0.15674717650229247	-0.6442627208334306
[truncated: 27,474 more rows]
