# Supplementary material for: CRISPRi-ART enables functional genomics of diverse bacteriophages using RNA-binding dCas13d
Source: Nat Microbiol. 2025 Feb 26;10(3):694–709. doi: 10.1038/s41564-025-01935-7 (PMC11879866; doi:10.1038/s41564-025-01935-7)
Supplement: Supplementary file 17 — Statistical data for supplementary figures where appropriate, compressed into a zip file and organized by supplementary figure number. [file 41564_2025_1935_MOESM17_ESM.zip › Source Data for Supplementary Figures/SuppFig23/T5_v1__T5__fitness_guides.tsv]

gRNA_name	T5_E04_merged	T5_E05_merged	T5_E06_merged	T5_E07_merged	T5_E08_merged	T5_E09_merged	QC_pass	phage_T5__MOI_0	phage_T5__MOI_0__pval	phage_T5__MOI_10	phage_T5__MOI_10__pval
phage-gRNA-12310	-0.1262828289630864	0.20833240987601087	-0.08204958091292269	-2.841160585012064	-0.9153480003615773	-3.042837337650158	True	5.921189464667501e-16	1.0	-2.266448641007933	0.029842533962015184
phage-gRNA-12311	-0.40406769114383856	0.4167130475407923	-0.012645356396951968	-4.475990752829427	-1.7057258673986357	-2.6204899286895724	True	5.921189464667501e-16	1.0	-2.9340688496392118	0.025885473064953958
phage-gRNA-12312	-0.18771090388298362	0.036374395798455694	0.1513365080845226	-0.3304437806437246	-2.357607914789231	-2.6394573621128217	False	-1.7763568394002505e-15	1.0	-1.775836352515259	0.07282195701680802
phage-gRNA-12313	-0.12262760502854064	0.23738770760943595	-0.1147601025808953	-1.6886419751630362	-1.6415815242868144	-4.330230895719003	True	0.0	1.0	-2.553484798389618	0.0464575117941144
phage-gRNA-12314	0.09935081139688151	-0.1225048604529313	0.023154049056051562	-3.0018730242616707	-1.1545542334095487	-0.8643268964074915	True	5.921189464667501e-16	1.0	-1.6735847180262369	0.06760266342567872
phage-gRNA-12315	0.027246976780464394	-0.2112607431660809	0.18401376638561473	1.1508493554925252	0.41816912030462916	-1.1681163629398483	True	-5.921189464667501e-16	1.0	0.133634037619102	0.8566793159124759
phage-gRNA-12316	0.052708778159482605	-0.08996794728603774	0.03725916912655691	-3.5226013396050124	-3.187722598844868	-0.031102026899038293	True	5.921189464667501e-16	1.0	-2.2471419884496395	0.11366232703390167
phage-gRNA-12317	0.19472435234960983	-0.01973670314623366	-0.17498764920337528	-3.0926936747257243	-4.036924102657445	-3.4337734840292353	True	2.9605947323337506e-16	1.0	-3.521130420470801	0.0002865170569543547
phage-gRNA-12318	-0.06014802787446083	0.21956873890103346	-0.15942071102657263	-3.107620322976251	-4.225387005902663	-4.0007480105281825	True	0.0	1.0	-3.777918446469032	0.0004647629047702586
phage-gRNA-12319	0.07553395829514375	-0.021481840590691803	-0.054052117704450175	-4.558225018475185	-2.4609788104307464	-3.129424611139754	True	5.921189464667501e-16	1.0	-3.382876146681895	0.005476365081687287
phage-gRNA-12320	-0.06812604866322403	-0.19188563800453373	0.2600116866677542	-6.005699281409681	-4.216575368727575	-4.728901967519301	True	-1.1842378929335002e-15	1.0	-4.983725539218852	0.000815099308865271
phage-gRNA-12321	-0.2175928575640782	-0.006781136113255037	0.22437399367733413	-3.598867347841523	-3.2020608579381764	-2.1700669405060924	True	2.9605947323337506e-16	1.0	-2.9903317154285975	0.0025439564441414753
phage-gRNA-12322	-0.009230155915767924	-0.06654345763903446	0.07577361355479972	-6.532569843174534	-3.7434459304924275	-2.6823056674008265	True	-8.881784197001252e-16	1.0	-4.319440480355929	0.019782622871642553
phage-gRNA-12323	-0.12490750174745902	0.34522358801158415	-0.22031608626412513	-5.1490918419553395	-4.466883133189745	-3.0357932603478384	True	0.0	1.0	-4.217256078497641	0.0028563162495764734
phage-gRNA-12324	-0.12934546845476547	0.17977187864688915	-0.05042641019212368	-6.1107069490118295	-5.848830039194592	-3.336614453723527	True	0.0	1.0	-5.098717147309983	0.0045803003873254875
phage-gRNA-12325	-0.08569681974072907	0.08700915292170386	-0.0013123331809730132	-4.902556186701104	-8.090712197518913	-4.281110701423278	True	5.921189464667501e-16	1.0	-5.758126361881097	0.008187845921219567
phage-gRNA-12326	-0.10515270848300062	0.07507560571045246	0.030077102772549047	-4.9986333570462875	-4.824219288479389	-4.429655291662597	True	2.9605947323337506e-16	1.0	-4.7508359790627575	1.1401836072228295e-05
phage-gRNA-12327	-0.1223036186848967	0.43023042278318435	-0.30792680409828765	-4.87401030612002	-2.745399927166246	-4.889994741457485	True	0.0	1.0	-4.169801658247917	0.005024086213979955
phage-gRNA-12328	0.341635187763341	1.3363428584477797	-1.6779780462111207	-0.10890196495121751	1.9883442430932208	-0.4874564796733908	False	0.0	1.0	0.4639952661562042	0.7129381322688012
phage-gRNA-12329	0.2774201617825424	-0.5352270895906232	0.25780692780808073	-0.7580794916531723	0.22368949897133023	-0.5516715056541894	False	0.0	1.0	-0.3620204994453438	0.4179006398781818
phage-gRNA-12330	-0.17434652009860407	0.18195939090321644	-0.007612870804610594	-6.406243386337823	-2.5500052777971796	-1.711548919029358	True	5.921189464667501e-16	1.0	-3.555932527721454	0.0701665805240959
phage-gRNA-12331	0.03461896822828203	-1.4784680012859757	1.443849033057695	0.7581112152887726	1.8654110879971335	2.119797426765666	False	4.440892098500626e-16	1.0	1.5811065766838575	0.16843255273570423
phage-gRNA-12332	-0.1321005677430085	0.39628909871889295	-0.2641885309758827	0.6803966853762269	0.18340257911149838	1.7093459972474898	True	5.921189464667501e-16	1.0	0.8577150872450717	0.15659383176263444
phage-gRNA-12333	-0.15807307015035743	0.37323407969383826	-0.21516100954348172	-0.5093485914918396	1.0599386047575763	0.2820218952282998	True	-2.9605947323337506e-16	1.0	0.2775373028313455	0.6015518280944141
phage-gRNA-12334	-0.04919549145389013	0.22621343383814008	-0.17701794238424817	-3.0481692688644904	-3.9408693961561294	-2.4938379794452006	True	5.921189464667501e-16	1.0	-3.160958881488607	0.0019545930424569166
phage-gRNA-12335	-0.19866304178602245	0.2028145121936591	-0.004151470407637525	-3.6149844791626684	-0.7263248929296475	-3.186184071827238	True	-2.9605947323337506e-16	1.0	-2.509164481306518	0.05057907272581214
phage-gRNA-12336	-0.17990161411822037	0.2588575380895701	-0.07895592397134799	0.6548503216596107	1.1681083997359547	1.3610941938403442	True	5.921189464667501e-16	1.0	1.0613509717453031	0.013033221387547745
phage-gRNA-12337	-0.33857880706910803	0.11180834739152079	0.2267704596775868	-1.3740784605048226	0.19265303084083607	-0.03016695075590503	False	-1.4802973661668753e-16	1.0	-0.40386412680663053	0.4798343986400794
phage-gRNA-12338	0.1365566838183554	0.2546467700080761	-0.3912034538264324	-3.0915880475597555	-2.595245884105495	-0.9920952654772845	True	-2.9605947323337506e-16	1.0	-2.226309732380845	0.02848025560467212
phage-gRNA-12339	0.001553047314419409	0.11380434070053536	-0.11535738801495654	-5.820542968012102	-2.9512487066460116	-4.766138075458169	True	-5.921189464667501e-16	1.0	-4.512643250038761	0.005812278073484788
phage-gRNA-12340	-0.01607245932953738	0.14861969188612534	-0.13254723255658796	-4.39235923490393	-5.658517757723013	-5.626523840290929	True	0.0	1.0	-5.225800277639291	0.0002506662329266385
phage-gRNA-12341	0.1469169034420439	0.18943563158939725	-0.33635253503143936	-5.190958047459633	-5.102273852918618	-3.161427823544729	True	5.921189464667501e-16	1.0	-4.484886574640993	0.0027882781338594226
phage-gRNA-12342	-0.2042494007451019	0.3514907538617553	-0.14724135311665076	0.023285351652977404	-3.2319848550233696	-3.0073458596488893	True	8.881784197001252e-16	1.0	-2.072015121006427	0.12342916536547366
phage-gRNA-12343	0.112757627948886	0.12474329006515994	-0.2375009180140477	-3.653925267059029	-2.5086575441516468	0.8304674662397185	True	-5.921189464667501e-16	1.0	-1.7773717816569858	0.2584739138474571
phage-gRNA-12344	-1.3066619755861804	-0.0797808627727079	1.386442838358887	-2.927124129743051	-2.7229627177821007	-3.3056786444652246	False	-4.440892098500626e-16	1.0	-2.985255163996792	0.02001928918835412
phage-gRNA-12345	-0.040698949698886544	-0.13345412026478698	0.1741530699636744	3.7885944554324995	4.121888294416665	3.3219701855471664	True	2.9605947323337506e-16	1.0	3.7441509784654436	0.00011439755878567215
phage-gRNA-12346	-0.2728049832570507	0.4115137850931099	-0.13870880183606005	3.633446225703457	3.4875111055919863	4.049652861550502	True	-2.9605947323337506e-16	1.0	3.7235367309486485	0.00015719536454682047
phage-gRNA-12347	-0.144176435048732	0.33653525626869385	-0.1923588212199645	4.520763629656645	4.54962773801645	3.6069719879932896	True	-8.881784197001252e-16	1.0	4.225787785222128	0.00027774268456203703
phage-gRNA-12348	-0.1484492907509516	0.17817197368632876	-0.029722682935377165	4.770676077227572	4.379797277452646	4.9170963592205155	True	0.0	1.0	4.689189904633578	1.4895583056642445e-05
phage-gRNA-12349	-0.7587546571435135	0.36719754681917793	0.3915571103243374	2.5396464259742104	3.045495675172847	2.0751186881421844	False	5.921189464667501e-16	1.0	2.5534202630964136	0.005641987456174546
phage-gRNA-12350	-0.15055280942182847	-0.09602583375928653	0.24657864318111677	5.213220402189663	3.8485455870657717	5.02568378971392	True	5.921189464667501e-16	1.0	4.695816592989785	0.0004554280943903428
phage-gRNA-12351	-0.34898211611840324	0.3862710390080437	-0.037288922889640475	4.516516258131199	4.112472821230684	5.1694994446308975	True	0.0	1.0	4.59949617466426	0.00025236280125458444
phage-gRNA-12352	-0.908249607148492	-0.3928426608374531	1.3010922679859451	-3.9958377717326607	-2.0354424319007247	-4.8768926269840165	True	0.0	1.0	-3.636057610205801	0.027533466897425182
phage-gRNA-12353	0.023250737198527105	-0.24043221169087836	0.21718147449234948	-4.847948463988753	-2.149391761135674	-3.857269169045207	True	-5.921189464667501e-16	1.0	-3.618203131389878	0.010599407210085366
phage-gRNA-12354	-0.3332041042129905	0.35138229576352575	-0.01817819155053524	-4.729451101426595	-1.9591862159958042	-1.2142904092879832	True	0.0	1.0	-2.634309242236794	0.07258820171511259
phage-gRNA-12355	-0.38099680493424515	0.3609447953702274	0.020052009564015982	-4.679530864203754	-5.2123350464090095	-5.47312287820477	True	-5.921189464667501e-16	1.0	-5.1216629296058445	8.588635826446773e-05
phage-gRNA-12356	-0.14061791593894668	0.03670446755062251	0.10391344838832062	-6.934340784101386	-5.252132075335792	-3.2043708420453907	True	-1.1842378929335002e-15	1.0	-5.130281233827523	0.008996357729295188
phage-gRNA-12357	-0.027927655690742625	-0.13865625999690234	0.1665839156876432	-4.122320998180026	-2.6100372908567433	-1.9983751723730157	True	-5.921189464667501e-16	1.0	-2.9102444871365947	0.010299595102953365
phage-gRNA-12358	-1.3149069292221527	-0.3201992585377136	1.6351061877598667	-2.613440988491661	-2.6316719978671586	-3.143998596658885	False	1.4802973661668753e-16	1.0	-2.7963705276725683	0.03405099493597393
phage-gRNA-12359	-0.21983186516564857	0.2286200843892665	-0.008788219223616167	-5.628438337414289	-5.543575853825683	-5.784600430800014	True	5.921189464667501e-16	1.0	-5.652204874013329	2.7711199796949306e-06
phage-gRNA-12360	-0.05256148306109942	-0.37254189828320605	0.4251033813443037	-6.534553699426614	-3.0114114766286377	-4.091106516126782	False	-5.921189464667501e-16	1.0	-4.545690564060678	0.0130754943960841
phage-gRNA-12361	-0.2613119547272156	0.393274504303891	-0.1319625495766772	-5.866667216493878	-1.193736321316294	-4.997294217772465	True	-5.921189464667501e-16	1.0	-4.019232585194213	0.05011196801652805
phage-gRNA-12362	-0.2739811085886785	0.36543987026196767	-0.09145876167329092	-5.42726814013153	-1.964372459770411	-3.0870044073977567	True	-5.921189464667501e-16	1.0	-3.492881669099899	0.02814129181479832
phage-gRNA-12363	-0.15639524838629448	0.3579388228541882	-0.20154357446789373	-3.8548599145444387	-1.2881284231987804	-5.233414429266612	True	0.0	1.0	-3.4588009223366107	0.04169298564609292
phage-gRNA-12364	0.05085013260764448	-0.08872012357327463	0.03786999096563015	-4.286769134635252	-3.4068797580299632	-3.254390548411318	True	0.0	1.0	-3.6493464803588442	0.0003574152766263438
phage-gRNA-12365	-0.37029863186702805	0.21950591667227926	0.15079271519475235	-5.969130770052356	-5.7947167014854575	-2.6874346567491365	True	1.1842378929335002e-15	1.0	-4.817094042762316	0.01123484951010382
phage-gRNA-12366	0.57113522270653	-0.6820846200526165	0.11094939734608733	-1.3903638492854076	-0.27109133491097026	-0.9209214574526308	False	2.9605947323337506e-16	1.0	-0.8607922138830029	0.1532518854774008
phage-gRNA-12367	0.023742537146434373	0.27121627821084004	-0.29495881535727797	-4.122739316491303	-4.473545664953671	-5.003794171742659	True	-1.1842378929335002e-15	1.0	-4.533359717729211	0.00011782691733973357
phage-gRNA-12368	0.28003973152762995	-0.19314789266417698	-0.08689183886345653	-5.1230306823511595	-3.79211212810427	-2.089771598668775	True	-1.1842378929335002e-15	1.0	-3.6683048030414014	0.014561392342876272
phage-gRNA-12369	0.17011965501928294	-0.06377024515943397	-0.10634940985984898	-4.5596411416284	-1.111172531902561	-2.5458782335718126	True	0.0	1.0	-2.7388973023675915	0.052528483696782445
phage-gRNA-12370	-0.009736995167224372	-0.2157266747199138	0.22546366988713995	-2.8042285490991437	-1.5687029662288579	-3.9763321863538907	True	5.921189464667501e-16	1.0	-2.7830879005606306	0.016985546471696658
phage-gRNA-12371	0.04838142120993982	-0.15767331347052682	0.10929189226058877	-5.772843138311837	-2.2061116469661783	-1.4509579348929176	True	5.921189464667501e-16	1.0	-3.1433042400569775	0.0781522283066115
phage-gRNA-12372	-0.3140995668814375	0.2382499985246449	0.07584956835679346	-3.80903083895445	-2.711784630910011	-4.450619759510417	True	2.9605947323337506e-16	1.0	-3.6571450764582925	0.0023702921040123785
phage-gRNA-12373	-0.5482570536520779	0.33371877635124214	0.21453827730083397	-7.928052615003609	-4.088302629251535	-6.399716534117264	True	-5.921189464667501e-16	1.0	-6.138690592790803	0.005929296350975061
phage-gRNA-12374	-0.09766003381351318	0.23554358127677677	-0.13788354746326092	-5.272711039648021	-4.705979548302363	-3.15941245804052	True	8.881784197001252e-16	1.0	-4.379367681996968	0.0024220710142883093
phage-gRNA-12375	-0.6609025402732844	0.6044527203548236	0.05644981991846043	-2.866327195151311	-3.8845582045268086	-2.6599192091523283	False	-1.4802973661668753e-16	1.0	-3.1369348696101493	0.00399159113662301
phage-gRNA-12376	0.005561685495017787	-0.25454454284936867	0.24898285735435044	-2.351866062828059	-1.6331314780373503	-1.7304205775502324	False	-1.4802973661668753e-16	1.0	-1.9051393728052137	0.0020685469380938054
phage-gRNA-12377	0.2024952883478086	-0.057235189235009365	-0.14526009911279836	-5.695125090576402	-4.597878882531964	-4.266324683240972	True	2.9605947323337506e-16	1.0	-4.853109552116446	0.0003985417014824891
phage-gRNA-12378	-0.14567756815664623	0.017771993943702213	0.1279055742129387	-6.108531919760594	-7.9341178511936965	-3.580195838874249	True	-1.7763568394002505e-15	1.0	-5.874281869942847	0.009702116020956573
phage-gRNA-12379	-0.12419014823058117	0.2098124593470967	-0.08562231111651375	-4.384062587130984	-5.102733314647574	-4.5561662243857315	True	5.921189464667501e-16	1.0	-4.680987375388097	4.139961780690744e-05
phage-gRNA-12380	0.15493075340454254	0.10908432573834581	-0.26401507914288835	-3.5681464672352154	-3.9648890998644424	-3.0621781993773247	True	0.0	1.0	-3.531737922158994	0.00027158612150001186
phage-gRNA-12381	-0.1622282885723756	0.233928453425861	-0.07170016485348185	1.202574464753976	-5.353745107133818	-1.8943299659670574	True	1.1842378929335002e-15	1.0	-2.0151668694489664	0.34807338829686263
phage-gRNA-12382	0.31818526080600673	-0.09461089510299114	-0.2235743657030147	-1.294743220665457	-1.2906064170125005	-0.8985106757864569	True	2.9605947323337506e-16	1.0	-1.1612867711548047	0.005194936838383245
phage-gRNA-12383	0.12003166197299553	-0.1550476147498907	0.03501595277689429	-4.951891399712593	-3.522663432116869	-3.397560110293303	True	-2.9605947323337506e-16	1.0	-3.9573716473742544	0.0014337272838768978
phage-gRNA-12384	-0.021704771713564774	-0.3999491989409547	0.4216539706545195	-1.681695290057073	-1.6999262994325703	-1.3598100866381544	False	0.0	1.0	-1.5804772253759325	0.003799360883898037
phage-gRNA-12385	0.17506497977206337	-0.10575946247351986	-0.06930551729854706	-4.833467626063382	-3.3906487384031996	-2.868877559988497	False	-1.1842378929335002e-15	1.0	-3.6976646414850265	0.0033934646506498444
phage-gRNA-12386	-0.05568156139404046	0.10859300451206622	-0.05291144311802576	-3.5750601219046594	-2.955323192742954	-2.5813462563229432	False	0.0	1.0	-3.037243190323519	0.0005007583502318527
phage-gRNA-12387	0.5550612820714491	-0.4344637313857955	-0.12059755068565181	-3.5959155887842016	-1.4986693807397633	-2.3895076027852187	False	5.921189464667501e-16	1.0	-2.4946975241030613	0.02083042635028172
phage-gRNA-12388	0.1238854001764782	-0.09722669655204452	-0.0266587036244319	-6.1014388121392535	-4.897277400178304	-2.6220123317338544	True	5.921189464667501e-16	1.0	-4.5402428480171375	0.011321369903734738
phage-gRNA-12389	0.231507607772504	-0.17629791142770568	-0.05520969634479833	-2.046848569559374	-1.9719701745433897	-1.3550137563901492	True	0.0	1.0	-1.7912775001643044	0.002018732140166971
phage-gRNA-12390	-0.05075810936908809	0.09737332946002653	-0.04661522009094199	-4.841145264968272	-2.2095626292726456	-2.100400851318101	True	-1.1842378929335002e-15	1.0	-3.050369581853006	0.02728659608291159
phage-gRNA-12391	-0.2635394164999374	0.30568396747054116	-0.042144550970604655	-3.0215050944067436	-1.113736685226018	-3.1370252032951234	False	-2.9605947323337506e-16	1.0	-2.424088994309295	0.023112910089856546
phage-gRNA-12392	-0.005233983519142171	0.24018274002869155	-0.23494875650954938	-5.798586597594887	-4.816817606970384	-5.177141112317059	True	0.0	1.0	-5.264181772294109	7.78566994083778e-05
phage-gRNA-12393	-0.6981221094407184	0.5533609766058318	0.1447611328348848	-3.1930533815137303	-2.2112843908892277	-2.4016828947935913	False	-5.921189464667501e-16	1.0	-2.602006889065516	0.0054270729910485295
phage-gRNA-12394	0.1817734591648339	-0.29234918679027455	0.11057572762543977	-5.965234509487871	-3.43326843630289	-5.106749826909196	True	-2.9605947323337506e-16	1.0	-4.835084257566652	0.0030980199438698903
phage-gRNA-12395	0.27295725635754575	-0.10447461379914547	-0.1684826425583985	-3.9122895165828506	-0.5729685213402647	-2.005441812442776	True	5.921189464667501e-16	1.0	-2.1635666167886303	0.09116184289163115
phage-gRNA-12396	-0.3267075361361087	0.24091729360889325	0.08579024252721545	-3.8369867725425566	-3.620752528281031	-1.258610009156616	True	0.0	1.0	-2.905449769993401	0.026134034370748526
phage-gRNA-12397	-0.35617494410778683	0.3169256229111923	0.03924932119659452	-5.9107491626082	-3.1817462423636647	-1.2543082559741698	True	0.0	1.0	-3.448934553648678	0.064875493419411
phage-gRNA-12398	-0.14718554821079177	0.2803012041397581	-0.13311565592896457	-4.8494417935313106	-3.382245975736566	-2.5055302837823925	True	5.921189464667501e-16	1.0	-3.57907268435009	0.006849012555907727
phage-gRNA-12399	0.023145411357063495	0.024547734615509853	-0.04769314597257157	-5.760547091668111	-4.691315259793269	-1.161821682890368	True	5.921189464667501e-16	1.0	-3.8712280114505826	0.04952376090201214
phage-gRNA-12400	0.21567535775955982	-0.3323485259137211	0.11667316815415774	-8.313652334190888	-5.349280393800919	-7.638857424320127	False	-1.1842378929335002e-15	1.0	-7.100596717437312	0.0014724167643993752
phage-gRNA-12401	0.005718028908482609	0.07892058308880578	-0.08463861199729017	-5.99999815550458	-6.3263514602424085	-0.49543945790136057	True	-5.921189464667501e-16	1.0	-4.273929691216116	0.08680246913886475
phage-gRNA-12402	0.12340272218373105	-0.15319162894922478	0.02978890676549284	-5.234025026139346	-0.7286940794578305	-4.027617040140363	False	-2.9605947323337506e-16	1.0	-3.33011204857918	0.0690483094615773
phage-gRNA-12403	-0.5863194509381033	-0.2369992226478761	0.8233186735859794	-3.0321030736820274	-0.8225281655347132	-3.2662676790690264	True	0.0	1.0	-2.3736329727619223	0.05535085892013333
phage-gRNA-12404	-0.0865538424201695	0.1483950039258488	-0.06184116150567931	-6.276309041032312	-4.160684303673019	-5.716264100418629	True	0.0	1.0	-5.384419148374654	0.0010747481214830306
phage-gRNA-12405	-0.22602284471431489	0.36732226358835707	-0.1412994188740413	-4.583450593037392	0.9374772086951424	-3.377042607038409	False	2.9605947323337506e-16	1.0	-2.3410053304602196	0.23731476766813298
phage-gRNA-12406	-0.1251413306863043	0.062211417940529756	0.06292991274577098	-4.420962861090789	-4.511950212901601	-3.0684766156038616	True	-1.1842378929335002e-15	1.0	-4.000463229865417	0.0010528485800145695
phage-gRNA-12407	0.16248376929106723	-0.35598037767764	0.19349660838657368	-3.4579783848658034	-4.698601815577749	-1.5994937022871278	True	2.9605947323337506e-16	1.0	-3.25202463424356	0.023959878845361996
phage-gRNA-12408	-0.2122908448273213	-0.04765817270057049	0.2599490175278909	-1.9258624033756742	-2.45866658558093	-3.2340275902064497	True	-2.9605947323337506e-16	1.0	-2.5395188597210177	0.0032779871206505425
phage-gRNA-12409	-0.2879551470725623	0.46580970590364856	-0.17785455883108447	-4.903399226462809	-2.221190517697214	-4.2819537411849815	True	5.921189464667501e-16	1.0	-3.802181161781668	0.010781185410492224
phage-gRNA-12410	-0.26499404498440704	0.14814606620745252	0.11684797877695985	-6.097074148883551	-2.700267658980205	-6.016197044968427	True	1.7763568394002505e-15	1.0	-4.937846284277394	0.011857755773728652
phage-gRNA-12411	0.7724632877828643	-0.7263969335668481	-0.046066354216016236	-7.408680954266695	-7.293645432778729	-1.8618485297629608	False	0.0	1.0	-5.5213916389361275	0.042564047321094575
phage-gRNA-12412	-0.22119818051318063	0.21408208155723862	0.0071160989559428955	0.8307650073014434	-3.6899663426032374	-3.465327347228757	False	2.9605947323337506e-16	1.0	-2.108176227510184	0.2264644784827897
phage-gRNA-12413	-0.04334058743730118	-0.057530393056831386	0.10087098049413257	-5.617086242687141	-4.678385973954525	-4.8542849081637724	True	0.0	1.0	-5.049919041601814	6.605238955827484e-05
phage-gRNA-12414	-0.10448491695674633	0.12694280601211183	-0.02245788905536905	-4.430661731295383	-4.863930239949724	-3.8221553017250542	True	-1.1842378929335002e-15	1.0	-4.372249090990054	0.00014602793319867002
phage-gRNA-12415	0.008111588019231952	-0.05246317679751922	0.044351588778287265	-1.7517536228030552	-1.0081443693733174	-0.6765901700823251	True	0.0	1.0	-1.1454960540862327	0.022973895593102343
phage-gRNA-12416	-0.48284954073804753	0.6373890120302503	-0.15453947129220236	-0.6558527179236973	-1.4110493214654007	-2.186410326090921	False	1.4802973661668753e-16	1.0	-1.4177707884933397	0.06237901198137985
phage-gRNA-12417	0.27250261219881367	0.05830109091042601	-0.3308037031092379	-4.783461143796616	-1.1928829104965892	-3.2306027437762017	False	5.921189464667501e-16	1.0	-3.0689822660231356	0.04366757523336546
phage-gRNA-12418	0.10338402774440603	0.010115655640792198	-0.1134996833852	-5.212736746421757	-5.0152390647418175	-1.3568987258234575	True	-5.921189464667501e-16	1.0	-3.861624845662344	0.03706044100116744
phage-gRNA-12419	0.3944624975907711	-0.32000435984349096	-0.07445813774728016	-3.7907842753496253	-2.8090152847251226	-2.5843762893506423	False	0.0	1.0	-3.0613919498084634	0.001979192123907927
phage-gRNA-12420	-0.3390784346493749	0.1607420796157566	0.17833635503361833	-6.63196593077774	-5.190765321515941	-1.4806994989712194	True	0.0	1.0	-4.4344769170883005	0.04534968127560587
phage-gRNA-12421	0.1026862037733638	0.26404374386725404	-0.3667299476406187	-2.740168371719955	-2.58847437965314	-2.074328767083675	False	-2.9605947323337506e-16	1.0	-2.4676571728189236	0.0008701107551745532
phage-gRNA-12422	0.004628663636218278	0.5228059076388121	-0.5274345712750312	-3.6307838319866237	-0.5615520001117824	-1.1389736271253925	True	-2.9605947323337506e-16	1.0	-1.7771031530745995	0.14686938047982337
phage-gRNA-12423	0.05174280358671979	0.07464001982427249	-0.12638282341099227	-6.60913361901606	-6.764868152141492	-5.469839828875614	True	0.0	1.0	-6.281280533344389	0.00010910281219313569
phage-gRNA-12424	-0.2708794044876175	0.4761247563311857	-0.20524535184356818	-4.566906608146551	-1.4696604001021125	-3.038570527260206	True	0.0	1.0	-3.025045845169623	0.03082780309771126
phage-gRNA-12425	-0.18174970573314386	0.5104919519169764	-0.3287422461838325	-4.782033977952384	-1.9589627333469402	-3.838660397787195	True	0.0	1.0	-3.5265523696955063	0.015381592731001212
phage-gRNA-12426	-0.17283258633611975	0.5947602527694675	-0.42192766643334867	-2.8363634623848766	-0.944792280731952	-1.2820321729655868	True	-2.9605947323337506e-16	1.0	-1.6877293053608051	0.06230356168994164
phage-gRNA-12427	-0.26074814680847425	0.34109469261372993	-0.08034654580525569	-2.0093307640733116	-5.906023960730811	-2.4427472138300033	False	0.0	1.0	-3.4527006462113747	0.05026129751618262
phage-gRNA-12428	0.1619155840606643	-0.25841424453374096	0.09649866047307754	-1.0662291473174466	-2.569886983863186	-1.207744464738771	False	2.9605947323337506e-16	1.0	-1.6146201986398012	0.03138300166757922
phage-gRNA-12429	-0.09499442732480645	0.23674823063720218	-0.1417538033123904	-6.963384094925263	-5.123634109173189	-5.172013608205124	True	1.7763568394002505e-15	1.0	-5.753010604101192	0.000736233543244301
phage-gRNA-12430	-0.257876158097071	0.1048695042503951	0.15300665384667234	-6.687838506143103	-1.991823997852478	-4.352147503199153	True	-1.1842378929335002e-15	1.0	-4.34393666906491	0.03322232788337445
phage-gRNA-12431	-0.41743015310407916	0.383644089225335	0.03378606387874328	-0.46264496137300526	-2.230897717740156	-5.465690341002972	True	-2.9605947323337506e-16	1.0	-2.719744340038711	0.14058798453888924
phage-gRNA-12432	0.5064058327621996	-0.13948787380059358	-0.3669179589616052	-6.512087395367825	-4.945355904022167	-0.6909695652536341	True	2.9605947323337506e-16	1.0	-4.049470954881208	0.08270233142139652
phage-gRNA-12433	-0.22157626895705462	0.12419026653522103	0.09738600242183537	-2.8246213700365166	-2.0404523392971745	-4.092144572369946	True	5.921189464667501e-16	1.0	-2.9857394272345457	0.007980076809926705
phage-gRNA-12434	-0.21410315712580363	0.060544374618395125	0.15355878250740496	-4.944340169338428	-1.2256055845477185	-3.6139434660639917	True	-1.1842378929335002e-15	1.0	-3.2612964066500463	0.040637936457168365
phage-gRNA-12435	0.7124239708408435	-0.07001921068863304	-0.6424047601522087	-4.885826904225869	-2.096702991543763	-5.778954591777801	True	5.921189464667501e-16	1.0	-4.253828162515811	0.02243839350782665
phage-gRNA-12436	-0.09266045246006627	0.11081196153004491	-0.018151509069977756	-4.281965441974817	-2.3741970327940907	-3.81252305014204	True	2.9605947323337506e-16	1.0	-3.4895618416369825	0.0037707861895851518
phage-gRNA-12437	-0.2189369037168376	0.24761745371324473	-0.028680549996407123	-5.301400036123138	-5.237168885306662	-3.7901374685957343	True	0.0	1.0	-4.776235463341845	0.0007331385576579905
phage-gRNA-12438	-0.1133354969799214	0.31202991013415016	-0.1986944131542323	-5.637309568290339	-4.816005249859084	-4.186975999405268	True	-1.1842378929335002e-15	1.0	-4.880096939184897	0.00040540407980361613
phage-gRNA-12439	0.09753044829276725	-0.09227005730605775	-0.005260390986711272	-6.272108383981184	-5.576643578513322	-5.352004583138842	True	-5.921189464667501e-16	1.0	-5.733585515211117	3.471741763255433e-05
phage-gRNA-12440	-0.6125551836271299	0.0646028326805208	0.5479523509466091	-4.0327186872981695	-2.3628937029884076	-3.4112732020203427	True	0.0	1.0	-3.2689618641023066	0.005258577002556125
phage-gRNA-12441	0.4972126918333837	0.04984990454196225	-0.5470625963753468	-3.420930010964172	-5.43916102033967	-5.21452202496519	False	-2.9605947323337506e-16	1.0	-4.69153768542301	0.0026708733265464876
phage-gRNA-12442	-0.16092468924894732	0.31914423304876216	-0.15821954379981484	-4.685067882538446	-4.855301985358993	-3.55266047798324	True	0.0	1.0	-4.364343448626893	0.0005741224582727076
phage-gRNA-12443	-0.00812414664836858	0.46787210515375577	-0.4597479585053872	-5.628586300805239	-3.7862203668461536	-4.277788405471082	True	0.0	1.0	-4.564198357707491	0.0017320148159276105
phage-gRNA-12444	-0.05591317155079095	0.13143957707604353	-0.07552640552525258	-0.0914128249865056	-0.10964383436200309	0.1149951610124772	False	0.0	1.0	-0.028687166112010498	0.7835912990904497
phage-gRNA-12445	-0.3944347726681938	0.581413870764929	-0.1869790980967343	-4.5674379498538435	-5.322634553395547	-4.097995558021067	True	2.9605947323337506e-16	1.0	-4.662689353756819	0.0005517239261787269
phage-gRNA-12446	-0.6678905198732012	0.7339058969745906	-0.06601537710139205	-5.766399970834716	-4.784630980210213	-3.7234907171186125	True	-8.881784197001252e-16	1.0	-4.758173889387847	0.0026632240611319004
phage-gRNA-12447	-0.5328342812761369	0.4187055302519287	0.11412875102420994	-3.9606513574906117	-3.1044132489499683	-4.017277777325423	True	5.921189464667501e-16	1.0	-3.694114127922001	0.0008193386803455802
phage-gRNA-12448	-0.1402625803310542	0.1488456250467074	-0.008583044715653187	-6.8421911017927695	-2.436740517480171	-4.1864757144301965	False	0.0	1.0	-4.488469111234379	0.024956548721398256
phage-gRNA-12449	-0.030683527685275713	0.1805159628959272	-0.14983243521065148	-2.9730737767295086	-0.5566765584682818	-1.2909323597641276	True	0.0	1.0	-1.6068942316539727	0.0899597541249642
phage-gRNA-12450	-0.10075844785037802	0.23183001833242578	-0.13107157048204954	-6.2166315177501135	-0.539054257716165	-1.8537190460711397	True	-5.921189464667501e-16	1.0	-2.8698016071791392	0.1705128383441068
phage-gRNA-12451	-0.11165728613198311	0.08626470420503907	0.025392581926945823	-6.971585374984243	-4.530384765722443	-4.395943579319541	True	5.921189464667501e-16	1.0	-5.299304573342075	0.0032150299959674907
phage-gRNA-12452	-0.08943648673373517	-0.0009694026173576731	0.09040588935109195	-5.848312669587701	-4.751066461543262	-1.8518277529629499	True	-2.9605947323337506e-16	1.0	-4.1504022946979715	0.025393855942550114
phage-gRNA-12453	-2.284768008422093	1.6275815625898122	0.6571864458322789	-4.512028464540593	-4.24848850550071	-3.9119566300553323	False	-5.921189464667501e-16	1.0	-4.224157866698878	0.023739613762099675
phage-gRNA-12454	0.09167572125888768	0.08617940536951352	-0.17785512662839942	-7.088074288367347	-8.84327089190905	-6.797602037579889	False	5.921189464667501e-16	1.0	-7.5763157392854295	0.0003008076622075052
phage-gRNA-12455	0.062104893797004124	-0.1950236347474874	0.13291874095048506	-6.074372407363532	-6.151497105792598	-7.926858110418117	True	5.921189464667501e-16	1.0	-6.717575874524749	0.0003944196715125329
phage-gRNA-12456	-1.20117830129995	1.5265004200456689	-0.32532211874571804	-1.8450994282808102	-2.508665556356945	-3.7620738577871093	True	2.9605947323337506e-16	1.0	-2.7052796141416215	0.050972088788606235
phage-gRNA-12457	0.1451842696737291	-0.0230466307680377	-0.1221376389056914	-6.254887816057842	-4.951190730545977	-2.8626132847475256	True	0.0	1.0	-4.6895639437837815	0.009090920211869104
phage-gRNA-12458	-0.1438167515054971	0.14894823700892168	-0.005131485503428124	-5.3283626767076075	-6.117111839960337	-2.7162752461280153	False	-1.1842378929335002e-15	1.0	-4.72058325426532	0.010199611368448247
phage-gRNA-12459	0.379124320883923	-0.34677102161463935	-0.03235329926928365	-5.418530835179299	-5.726268461749781	-5.423626954374027	True	0.0	1.0	-5.522808750434369	1.894589935070589e-05
phage-gRNA-12460	-0.06158750478780206	0.13427674369454934	-0.07268923890674728	-5.4979665945057015	-3.3462726024388867	-3.2915586085067186	True	0.0	1.0	-4.045265935150436	0.005175938745488168
phage-gRNA-12461	0.16412501871666052	-0.1572580023788941	-0.0068670163377664295	-6.875394406171392	-5.453052824160908	-6.775901624088922	True	0.0	1.0	-6.368116284807074	0.0001685228866196775
phage-gRNA-12462	0.010527953312555738	-0.0941778856145703	0.08364993230201101	-5.822383818933185	-4.956092045728618	-6.615975832934201	False	-1.1842378929335002e-15	1.0	-5.798150565865335	0.0002740004140210941
phage-gRNA-12463	-0.21986420366068238	0.2894166398535152	-0.06955243619283102	-4.577291951983759	-4.0105604606381	-3.78592146526362	True	5.921189464667501e-16	1.0	-4.1245912926284936	0.00012317910734627763
phage-gRNA-12464	0.08243266154215706	-0.7302145898310085	0.6477819282888513	0.6318955088275984	-0.9712980012690551	-0.7466590058945748	False	-7.401486830834377e-17	1.0	-0.3620204994453438	0.6024933983814922
phage-gRNA-12465	1.3887204073003552	-0.8833584627101077	-0.5053619445902477	1.8006797308358615	-2.1244418741481543	-0.31484037805251797	False	-7.401486830834377e-17	1.0	-0.2128675071216036	0.8809845442686484
phage-gRNA-12466	0.33032589656405253	-0.12418624676474721	-0.20613964979930532	-4.620057143233712	-2.796985898628268	-4.8286866565135735	True	0.0	1.0	-4.081909899458518	0.0036007929842077516
phage-gRNA-12467	0.05447970968994831	0.1406971025849586	-0.1951768122749069	-5.093109756367199	-3.279068211480763	-3.2442537749863005	True	0.0	1.0	-3.8721439142780874	0.003326907738093412
phage-gRNA-12468	0.3752057988098727	0.04332022893838783	-0.41852602774826053	-4.22100880910032	-3.239239818475818	-4.114136496652252	True	0.0	1.0	-3.858128374742797	0.0005680560607665004
phage-gRNA-12469	0.3168503797120721	-0.0014457109864682849	-0.3154046687256038	-2.081015913068404	-5.96641123973681	-4.911697245804642	True	0.0	1.0	-4.319708132869952	0.021230438313324856
phage-gRNA-12470	0.008301854430007971	-0.2193828962220019	0.21108104179199394	-3.197122800448019	-2.0454288083812044	-1.083824218840518	False	0.0	1.0	-2.108791942556581	0.027715990281083226
phage-gRNA-12471	-0.06270754365520226	0.08532207516060097	-0.02261453150539694	-5.537460933790585	-5.725616944608394	-4.857121759459189	True	5.921189464667501e-16	1.0	-5.373399879286056	3.623361028985336e-05
phage-gRNA-12472	-0.02661018816301386	0.09723634821959415	-0.07062616005658384	-5.709895298552814	-2.0608534537224195	-6.008722620804253	True	-1.1842378929335002e-15	1.0	-4.593157124359829	0.022428206024007875
phage-gRNA-12473	-0.05591317155079095	0.13143957707604353	-0.07552640552525258	-0.0914128249865056	-0.10964383436200309	0.1149951610124772	False	0.0	1.0	-0.028687166112010498	0.7835912990904497
phage-gRNA-12474	-0.07914777608436019	0.1529047800132881	-0.07375700392892792	-2.3203224559115894	0.6816648141315653	-4.6086791616621845	True	0.0	1.0	-2.082445601147403	0.24608107330695547
phage-gRNA-12475	-0.02711112345162725	-0.16390089077759562	0.19101201422922287	-5.273835407368484	-5.429569940493916	-4.278931526563213	True	0.0	1.0	-4.994112291475204	0.00018364332872055866
phage-gRNA-12476	0.5332850813393653	-0.4369034470202804	-0.09638163431908309	-3.3601955672239217	-0.9189949579621222	-3.1537875812249387	False	5.921189464667501e-16	1.0	-2.477659368803661	0.040773239005691464
phage-gRNA-12477	-0.09514485244070947	0.13951361096448167	-0.04436875852377309	-5.037535101484942	-1.807838597416854	-2.6612021140436473	True	-2.9605947323337506e-16	1.0	-3.168858604315148	0.030771903048181417
phage-gRNA-12478	-0.05718813085713492	0.10501658735589103	-0.04782845649875611	-5.886020139483585	-1.1163485894676501	-0.5780741270225391	True	0.0	1.0	-2.5268142853245914	0.20866770097614362
phage-gRNA-12479	-0.43619949488051724	0.3991679250027751	0.037031569877745696	-4.823684477059774	-4.767914904991494	-5.110316502340908	True	1.1842378929335002e-15	1.0	-4.900638628130725	4.9638984140964836e-05
phage-gRNA-12480	-0.0813524436984645	0.27468213952005005	-0.19332969582158643	-5.1280793525574335	-1.6544572656032566	-3.7517463651161385	True	-2.9605947323337506e-16	1.0	-3.511427661092276	0.026210023817135514
phage-gRNA-12481	-0.17699081499165015	0.18028693507749693	-0.003296120085848564	-2.071134619181824	-2.733221818332046	-4.186654728070203	True	-5.921189464667501e-16	1.0	-2.9970037218613577	0.009085021518764584
phage-gRNA-12482	0.03822678782133515	-0.13377333309552775	0.09554654527419437	-6.131699185835306	-3.8533131888526277	-5.08253094164752	False	5.921189464667501e-16	1.0	-5.022514438778484	0.001618766559605823
phage-gRNA-12483	0.048608918841091864	0.033312935955844836	-0.08192185479693492	-6.034702214510812	-6.769140257885718	-4.27290484317402	False	5.921189464667501e-16	1.0	-5.692249105190183	0.0015507707506720243
phage-gRNA-12484	0.34518136124545684	-0.3488213936290898	0.00364003238363253	-0.36016969049792724	-2.252869817789566	-4.613193323136242	False	-1.4802973661668753e-16	1.0	-2.408744277141245	0.12545004270699484
phage-gRNA-12485	-0.46398064140656725	0.21709295619158908	0.24688768521497906	-2.4423991996350143	-3.1893281871931176	-2.235991213636031	True	2.9605947323337506e-16	1.0	-2.6225728668213875	0.0021160887793078543
phage-gRNA-12486	-0.08880133613174479	0.21205260571774964	-0.1232512695860084	-4.010799796344799	-3.394315269802041	-2.274242194254043	False	-1.1842378929335002e-15	1.0	-3.226452420133628	0.0034155050605126536
phage-gRNA-12487	-0.4457871535778839	0.34728665593690433	0.09850049764098134	-2.782456341734163	-3.1486106545299677	-3.3834032777927843	True	5.921189464667501e-16	1.0	-3.104823424685638	0.0004444565110091774
phage-gRNA-12488	-0.3172132374434522	0.3392536832180184	-0.022040445774571538	-4.83458189863622	-2.996548385473167	-2.1552380296501914	True	-1.7763568394002505e-15	1.0	-3.328789437919859	0.014954733631382512
phage-gRNA-12489	-0.31322785457256863	0.386574894991055	-0.07334704041848461	-3.713724324787531	-1.9819335871713761	-0.4019633386423198	True	5.921189464667501e-16	1.0	-2.0325404168670755	0.10626974108454279
phage-gRNA-12490	-0.022559533609232574	0.15334668836649357	-0.13078715475726277	-2.5373599114183474	-1.1998292308306073	-4.1261321335308665	True	-5.921189464667501e-16	1.0	-2.621107091926607	0.03677856549846628
phage-gRNA-12491	0.3014848325104378	0.13397249831933244	-0.43545733082977023	-5.653168836199623	-7.569520231555908	-2.491429899534369	False	0.0	1.0	-5.2380396557633	0.02493112060445557
phage-gRNA-12492	-0.2796669912594183	0.4659583800038405	-0.18629138874441864	-2.2660611722376602	-4.629120678610598	-4.52477591695383	True	1.1842378929335002e-15	1.0	-3.806652589267363	0.009142960954307887
phage-gRNA-12493	-0.08441191164465955	0.3659752428159688	-0.2815633311713093	-2.9893274552702302	-1.1534093311091826	-1.959797231355327	True	0.0	1.0	-2.03417800591158	0.02272487550545825
phage-gRNA-12494	-0.1478738072201775	0.22800791087682093	-0.0801341036566452	-2.3685115560447105	-6.987080292028281	-1.641425895692434	False	-5.921189464667501e-16	1.0	-3.665672581255142	0.09425138730896034
phage-gRNA-12495	-0.3252304022020098	0.4641779369382313	-0.13894753473621968	-4.991335221914593	-5.009566231290091	-4.666282739416991	True	5.921189464667501e-16	1.0	-4.889061397540558	4.932083859514617e-05
phage-gRNA-12496	-0.38276009777750986	0.3751848069234409	0.007575290854072492	-4.214369916103205	-5.668700040285376	-3.007961930104223	True	1.1842378929335002e-15	1.0	-4.297010628830935	0.005795181174726755
phage-gRNA-12497	0.7072557008475369	-0.10539155052562865	-0.6018641503219095	3.4119967736108894	-2.8059065806009724	-0.9963050845053361	False	-4.440892098500626e-16	1.0	-0.13007163049847303	0.9483118329203679
phage-gRNA-12498	-0.3154859173246116	0.4371814305144923	-0.1216955131898807	-5.02655062026239	-4.755275012442903	-1.1698886732905311	True	0.0	1.0	-3.650571435331941	0.044558186413386505
phage-gRNA-12499	0.7479024250385242	-0.20770278017668442	-0.5401996448618398	-5.01551768296039	-4.033748692335887	-1.5611821835178215	True	0.0	1.0	-3.5368161862713663	0.03222717255504458
phage-gRNA-12500	-0.1295193775146135	0.1747511228913714	-0.04523174537675878	-4.43180557164523	-2.4727566575208106	-4.318506990037728	True	-2.9605947323337506e-16	1.0	-3.741023073067923	0.004306313463722382
phage-gRNA-12501	-0.23932615930209344	0.13105657839041562	0.10826958091167427	-5.5088811515998355	-2.6827630314355275	-4.513977270794564	True	-1.1842378929335002e-15	1.0	-4.235207151276643	0.007158821322893568
phage-gRNA-12502	0.004835252808602419	0.25930219729397397	-0.2641374501025764	-2.2005894020694243	-3.44121283278137	-3.4796082432406834	True	0.0	1.0	-3.0404701593638257	0.002429242947307006
phage-gRNA-12503	-0.23764637332261174	0.5663777357527184	-0.32873136243011025	-3.479596904225752	-5.060764107992407	-4.2511626118967705	True	-1.1842378929335002e-15	1.0	-4.26384120803831	0.0013703473853113792
phage-gRNA-12504	-0.09855028173319091	0.1634998341712457	-0.064949552438053	-3.797789549274178	-6.315253185344948	-1.724964717653787	True	5.921189464667501e-16	1.0	-3.9460024840909704	0.0412449078248952
phage-gRNA-12505	-0.23996728749168916	0.1916373164353331	0.04832997105635428	-5.434420824548713	-5.0051928569529895	-4.558161440242061	True	-5.921189464667501e-16	1.0	-4.999258373914588	6.0338497643354575e-05
phage-gRNA-12506	0.221126805198665	0.09922528897324767	-0.3203520941719118	-4.153374456483354	-2.891497546666116	-3.5319289712055273	True	2.9605947323337506e-16	1.0	-3.525600324784999	0.000909891984230633
phage-gRNA-12507	-0.4458578801763684	0.3149617303337928	0.13089614984257558	-3.551746861503481	-0.4000528694366663	1.2693709686107102	True	0.0	1.0	-0.894142920776479	0.5661989254167396
phage-gRNA-12508	-0.4605090412586019	0.3436462875212971	0.11686275373730659	-5.004558079896304	-5.415106512050562	-3.6358786649984447	True	5.921189464667501e-16	1.0	-4.685181085648437	0.0013506232154617335
phage-gRNA-12509	-0.33486139161654904	0.18172170261885867	0.15313968899769037	-6.136653310487981	-5.417918725697273	-5.193279730322792	True	0.0	1.0	-5.582617255502682	7.177131779098792e-05
phage-gRNA-12510	-0.14068921950694424	-0.345936581039199	0.48662580054614324	-5.4936014867075285	-3.9572436444053887	-5.827761882071249	True	0.0	1.0	-5.092869004394722	0.001257311487927168
phage-gRNA-12511	0.1349995731596394	0.23255565143582846	-0.36755522459546963	-4.436552980516286	-4.776712084779145	-6.552073089404665	True	-5.921189464667501e-16	1.0	-5.255112718233366	0.0015241180020320977
phage-gRNA-12512	-0.07175979647807651	-0.26803584241077694	0.33979563888885345	-5.9666216754397245	-6.0673148450071945	-5.0721576957554815	True	0.0	1.0	-5.7020314054008	9.642798060922346e-05
phage-gRNA-12513	-0.2050508136870981	0.4215869804652579	-0.2165361667781589	-2.350604012587726	-0.9582027018043808	-2.801308313065735	True	2.9605947323337506e-16	1.0	-2.0367050091526138	0.026485509153543516
phage-gRNA-12514	-0.5038979719565777	0.6834547766702572	-0.17955680471367863	-4.2398373435333845	-2.673105852187726	-4.033429357534402	False	2.9605947323337506e-16	1.0	-3.6487908510851708	0.003829976004218315
phage-gRNA-12515	-0.21142550947831662	0.2555013211322432	-0.044075811653928376	-4.5598081181983865	-4.578039127573884	-5.353400132199404	True	-5.921189464667501e-16	1.0	-4.830415792657225	8.149354006879916e-05
phage-gRNA-12516	-0.40022673430736333	0.43424499110319736	-0.03401825679583581	-5.915719328862691	-6.274987256073256	-2.58219942496037	True	-5.921189464667501e-16	1.0	-4.924302003298773	0.014817069611537606
phage-gRNA-12517	-0.14022604315468534	0.18804567594824917	-0.04781963279356205	-1.101239849403436	-3.2597425862068707	-4.403490996812413	True	5.921189464667501e-16	1.0	-2.9214911441409064	0.03985154685437222
phage-gRNA-12518	-0.25139070875050606	0.4565389460515643	-0.20514823730105647	-5.607615709991926	-5.83229759683485	-5.178815302656495	True	5.921189464667501e-16	1.0	-5.53957620316109	4.9539932641509256e-05
phage-gRNA-12519	-0.3254473433129945	0.23791489877396188	0.08753244453903264	-5.601826645463043	-4.948680402299911	-1.926304487429423	True	0.0	1.0	-4.158937178397459	0.02208985193963524
phage-gRNA-12520	-0.05648227094570579	0.11053617289494788	-0.05405390194924031	-4.714791130349665	-5.591003134852735	-4.459473543869736	True	5.921189464667501e-16	1.0	-4.921755936357379	0.00014358074798961337
phage-gRNA-12521	-0.05591317155079095	0.13143957707604353	-0.07552640552525258	-0.0914128249865056	-0.10964383436200309	0.1149951610124772	False	0.0	1.0	-0.028687166112010498	0.7835912990904497
phage-gRNA-12522	-0.18928169226901126	0.28231277505757113	-0.0930310827885581	-5.9302566537431165	-5.822956781034755	-5.013355284939118	True	5.921189464667501e-16	1.0	-5.588856239905663	6.56316002540238e-05
phage-gRNA-12523	-0.5193237141590288	0.45002838224851605	0.06929533191051362	-3.2119356540717345	-2.4711747629510272	-1.4965140205848941	True	2.9605947323337506e-16	1.0	-2.393208145869219	0.013807206426482465
phage-gRNA-12524	-0.04766747641823876	0.10458147125267914	-0.05691399483444215	-4.876716252386528	-6.29933751684136	-3.4617216445761274	True	-5.921189464667501e-16	1.0	-4.879258471268005	0.004017302962311626
phage-gRNA-12525	-0.17166541015589765	0.06216176827043718	0.10950364188545514	-6.411855483194601	-4.248479686080151	-4.507717066312512	False	-1.7763568394002505e-15	1.0	-5.056017411862421	0.0018214204544188713
phage-gRNA-12526	-0.16108359160876518	0.1486657883777962	0.0124178032309743	-4.874655150157118	-3.629851753698822	-2.0515758037096408	True	1.7763568394002505e-15	1.0	-3.5186942358551936	0.01282769784295418
phage-gRNA-12527	0.3233630643821712	0.18263257469271998	-0.5059956390748876	-3.3828568190893016	-1.9057625402283191	-4.7966007622737745	True	1.1842378929335002e-15	1.0	-3.361740040530465	0.018292347881652293
phage-gRNA-12528	-0.0827015780029221	0.2135855421770767	-0.1308839641741546	-3.568234152073684	-1.638932581343318	-3.262290492523787	True	0.0	1.0	-2.82315240864693	0.009724670730601112
phage-gRNA-12529	-0.26953302455399886	0.16487863827501137	0.10465438627898926	-4.715799137868249	-6.4840518942353995	-3.21104987729952	True	5.921189464667501e-16	1.0	-4.803633636467723	0.007348963503888911
phage-gRNA-12530	-0.27977125034989747	-0.22966534100636693	0.5094365913562697	-6.279772222564225	-5.882965732660879	-5.7838576193702576	True	1.7763568394002505e-15	1.0	-5.9821985248651215	3.573090686457098e-05
phage-gRNA-12531	-0.008228083868063507	0.31741568582132196	-0.3091876019532602	-4.335643263124701	-4.98190549511324	-4.516258400234965	True	-5.921189464667501e-16	1.0	-4.611269052824301	6.32565469649557e-05
phage-gRNA-12532	0.06205944891706672	-0.049056924519472744	-0.013002524397592197	-4.833788214190136	-4.6593741456232385	-5.019697650969913	True	5.921189464667501e-16	1.0	-4.83762000359443	1.54464619584583e-06
phage-gRNA-12533	0.06400518304176028	0.643675354447355	-0.7076805374891162	-2.6495663755065926	-4.989725479769453	-2.4431583895076097	False	-2.9605947323337506e-16	1.0	-3.360816748261218	0.020632465760313825
phage-gRNA-12534	0.23151598352869218	0.12029603393419563	-0.35181201746288604	-1.5281631091173855	-4.896891365577016	-4.0872898694813795	True	5.921189464667501e-16	1.0	-3.5041147813919267	0.027297819714778928
phage-gRNA-12535	-0.04715580189110824	0.0073980641878286235	0.03975773770328139	-5.549355074428159	-2.1450540479778883	-4.155320085253405	True	5.921189464667501e-16	1.0	-3.949909735886484	0.01618107609501235
phage-gRNA-12536	-0.08276686365090757	0.1299414592528212	-0.047174595601914504	-2.3270805319225296	-4.468693956803309	-4.466447382765276	True	-2.9605947323337506e-16	1.0	-3.7540739571637047	0.006343309975817415
phage-gRNA-12537	-0.19634325089293903	0.28968596051997686	-0.09334270962703783	-0.8411916774304871	-4.51295951905915	-5.13917708437886	False	0.0	1.0	-3.497776093622832	0.060460132153287265
phage-gRNA-12538	1.0211575326278552	-0.44045883191368684	-0.5806987007141702	-3.420334480483696	-3.3819819614928255	-3.050427762201833	True	-5.921189464667501e-16	1.0	-3.2842480680594512	0.0033411546557375964
phage-gRNA-12539	-0.2566907802431082	0.4701347706221002	-0.21344399037899286	-4.781126046626203	-3.258788674638998	-4.449187178543362	True	-2.9605947323337506e-16	1.0	-4.163033966602854	0.0013073460859246238
phage-gRNA-12540	0.17245122536584212	0.17577202635498868	-0.3482232517208308	-5.661790219822769	-4.457628807861818	-4.455382233823785	True	0.0	1.0	-4.858267087169457	0.0003753522017015858
phage-gRNA-12541	-0.12400366331117496	0.3130960890182255	-0.1890924257070541	-1.704332630380625	-3.6931798329750283	-5.615382225929819	True	-1.1842378929335002e-15	1.0	-3.6709648964284907	0.0322789691351816
phage-gRNA-12542	0.1533031283901103	-0.06460060146931301	-0.08870252692079905	-2.689551447103208	-1.9301748778151535	-2.120573381719517	False	-5.921189464667501e-16	1.0	-2.246766568879293	0.0007338970754145091
phage-gRNA-12543	-0.1762526305910228	0.42021278335755063	-0.2439601527665296	-4.920097200253176	-0.05918260450305901	-3.9360816355906407	True	-5.921189464667501e-16	1.0	-2.971787146782292	0.11840266805078817
phage-gRNA-12544	-0.04407507601314453	0.10776338600075075	-0.06368830998760622	-4.534627907575583	-4.000317893922301	-1.7756788985478211	True	0.0	1.0	-3.4368749000152348	0.015349471820730043
phage-gRNA-12545	-0.037196075715103305	0.11217030870182931	-0.07497423298672246	-6.634244049417733	-5.789978582543165	-0.1441162879435467	True	1.1842378929335002e-15	1.0	-4.189446306634815	0.1089991723473758
phage-gRNA-12546	0.5548818815308394	-0.1467340574535827	-0.4081478240772549	-3.1244739616796	-2.3353500489974937	-3.3331034749594615	False	5.921189464667501e-16	1.0	-2.9309758285455185	0.0021843849233142507
phage-gRNA-12547	-0.19995498931245237	0.14837616097825013	0.051578828334200466	-5.805310251079114	-4.255856751165291	-5.598902265080131	True	-5.921189464667501e-16	1.0	-5.220023089108179	0.00046359273666539457
phage-gRNA-12548	0.1225830017556131	0.15450175153712387	-0.27708475329273696	-6.8232381526888926	-5.648824084121994	-5.336722247497175	True	0.0	1.0	-5.936261494769354	0.0002326527056776802
phage-gRNA-12549	-0.2700094733155556	0.3015640276651297	-0.031554554349574104	-6.419995141768156	-1.5176606186380592	-5.020942077826778	True	0.0	1.0	-4.319532612744331	0.042233178740484385
phage-gRNA-12550	-0.22807172804814435	0.2721639758630463	-0.0440922478148984	-5.585499476371221	-6.796375563689114	-2.1311639769286526	True	1.1842378929335002e-15	1.0	-4.837679672329663	0.026234022580290402
phage-gRNA-12551	0.944746949825289	-0.28491816495496103	-0.6598287848703288	-5.0155652072162065	-3.7118681217043417	-3.8091572212172236	True	-2.9605947323337506e-16	1.0	-4.17886351671259	0.0028554965496749977
phage-gRNA-12552	-0.11996448472694254	0.12223415356813128	-0.002269668841192285	-5.845193376221749	-2.4658320207778113	-1.4383583003831095	True	-1.1842378929335002e-15	1.0	-3.2497945657942235	0.07136558260125594
phage-gRNA-12553	-0.17347413044354631	0.21522339107606925	-0.04174926063252471	-7.385562515602584	-6.403793524978081	-4.5941920288824445	True	-5.921189464667501e-16	1.0	-6.127849356487704	0.0017575163652285032
phage-gRNA-12554	-0.4310068670132816	1.000271464499642	-0.5692645974863622	-3.129471533171426	-1.7326650432680792	-0.048594429256302085	False	-5.921189464667501e-16	1.0	-1.6369103352319359	0.18457183583965844
phage-gRNA-12555	0.00021855369543022363	0.17415078655994343	-0.17436934025537276	-2.5422410884601674	-3.0010446892216467	-2.335833102461185	True	2.9605947323337506e-16	1.0	-2.626372960047666	0.0002862764014962286
phage-gRNA-12556	-0.3759848828488366	0.1675116760032731	0.2084732068455626	-1.6630233032805157	-2.903646733992461	-1.6010052266167079	True	-2.9605947323337506e-16	1.0	-2.055891754629895	0.011431085847303613
phage-gRNA-12557	-0.13687344278550917	0.16760578899205036	-0.03073234620654297	-4.571410116806352	-2.2905229142025734	-4.715499377891502	True	-5.921189464667501e-16	1.0	-3.859144136300143	0.008148160443551603
phage-gRNA-12558	0.01128936509104328	0.2670487446669565	-0.27833810975800155	-5.89669943040132	-3.9527324724892017	-6.904416249755184	False	-5.921189464667501e-16	1.0	-5.584616050881902	0.003164215762081086
phage-gRNA-12559	-0.32532383632353046	0.32408526548748284	0.001238570836045838	-5.615435316508045	-3.048703825162386	-1.0370585531221046	True	-5.921189464667501e-16	1.0	-3.2337325649308455	0.0730257057097342
phage-gRNA-12560	-0.11753828585355297	0.34779921007304715	-0.23026092421949595	-4.890003533455474	-3.6858421214945234	-3.6835955474564908	True	-5.921189464667501e-16	1.0	-4.086480400802163	0.0007411047604703357
phage-gRNA-12561	0.1346395426638214	-0.15309259165812605	0.018453048994306442	-3.7467826890889846	-3.7161040979835356	-5.398355698217573	True	5.921189464667501e-16	1.0	-4.287080828430031	0.0015853936802888995
phage-gRNA-12562	0.07356104523674745	0.20024308813052372	-0.2738041333672694	-6.2799971566246775	-6.520620587336623	-0.5635314789184296	True	5.921189464667501e-16	1.0	-4.454716407626576	0.08458574379514934
phage-gRNA-12563	-0.14880167798640187	0.08562523176435022	0.06317644622204988	-4.960883904684904	-2.219378012235537	-5.628945036602062	True	-5.921189464667501e-16	1.0	-4.269735651174167	0.015065915120507124
phage-gRNA-12564	-0.33542731153825933	0.39407485427075795	-0.05864754273249595	-3.6188544784175596	-2.762616369876916	-3.6754808982523706	True	8.881784197001252e-16	1.0	-3.352317248848949	0.0007713597996852886
phage-gRNA-12565	-0.7140811407361456	0.6525953073352504	0.06148583340089431	-3.8370436354221997	-4.118309050631491	-3.630635649423217	True	-2.9605947323337506e-16	1.0	-3.861996111825636	0.0007784240008165999
phage-gRNA-12566	-0.10022126990268898	0.26736148855819675	-0.16714021865550777	-5.767989138837917	-3.786220148213414	-0.5615811528389338	True	0.0	1.0	-3.3719301466300884	0.09124342072757484
phage-gRNA-12567	0.34875504039711824	-0.2331120041468795	-0.11564303625023875	-4.9795263622664425	-0.13977637651436758	-4.510083970433666	True	0.0	1.0	-3.2097955697381586	0.10732092164492264
phage-gRNA-12568	-0.2683898117558883	0.1413553582073943	0.12703445354849396	1.2810730355295532	-2.9070829752882563	-1.682443979913776	False	0.0	1.0	-1.1028179732241596	0.42763667598508587
phage-gRNA-12569	0.2019173185129821	0.23726697369476657	-0.43918429220774957	-2.9331180084736466	-1.2351419838497355	-2.2121368496449056	False	-2.9605947323337506e-16	1.0	-2.1267989473227624	0.01686595573045611
phage-gRNA-12570	-0.24093582190339635	-0.0979771926350157	0.33891301453841294	-0.620389876556473	-0.63862088593197	-3.5294591079774262	False	2.9605947323337506e-16	1.0	-1.596156623488623	0.17949579055368844
phage-gRNA-12571	-0.036018785312629475	-0.07647195420860786	0.11249073952123556	-4.962289368993586	-3.5654828790902395	-1.5859563815522906	True	-5.921189464667501e-16	1.0	-3.3712428765453724	0.0263918699110799
phage-gRNA-12572	-0.10654039141056515	-0.10240946683950103	0.20894985825006884	-4.003333774014688	-5.928455378998704	-5.703816383624224	True	8.881784197001252e-16	1.0	-5.211868512212539	0.001073639746711766
phage-gRNA-12573	-0.24666854476361255	0.3295041824057554	-0.08283563764214286	-4.579848746840012	-4.276151661328147	-5.151048339504582	True	0.0	1.0	-4.6690162492242475	0.00011106502816460972
phage-gRNA-12574	-0.31630692539858174	0.033317252127130104	0.28298967327145075	-4.422195906725694	-5.177392510267398	-4.2157879207267115	True	-2.9605947323337506e-16	1.0	-4.6051254459066016	0.00017206895523375564
phage-gRNA-12575	-0.44586914953014567	0.33549123942085224	0.1103779101092961	-3.2092892575290595	-1.9795927534609716	-4.002881271530077	True	8.881784197001252e-16	1.0	-3.0639210941733697	0.008385573641862992
phage-gRNA-12576	-0.24847578385859226	0.27145230385511354	-0.02297651999652217	-1.3950067496830512	-2.597662330195976	-4.247492452737637	True	-2.9605947323337506e-16	1.0	-2.7467205108722212	0.030836940783438318
phage-gRNA-12577	-0.18072918614703148	0.20639307485557978	-0.025663888708546523	-4.289477821613385	-3.7227463302677264	-2.8606774142779545	True	5.921189464667501e-16	1.0	-3.6243005220530224	0.0010883626749532678
phage-gRNA-12578	-0.12046897823343539	-0.13475009077625089	0.2552190690096845	-4.0945680870050065	-1.8397806019740885	-3.3031976002848675	True	-5.921189464667501e-16	1.0	-3.0791820964213206	0.010203653909456495
phage-gRNA-12579	-0.03561909083511594	0.014230134041784304	0.02138895679333519	0.414308082899411	-2.8707094671709874	-3.324142376909145	True	1.1842378929335002e-15	1.0	-1.926847920393574	0.17724673549121878
phage-gRNA-12580	0.10593418569132318	-0.05729717239699106	-0.0486370132943339	-6.890436231540562	-6.771163717166125	-8.099065744820424	False	-5.921189464667501e-16	1.0	-7.253555231175703	7.07176327086388e-05
phage-gRNA-12581	-0.26452588453838555	0.8779726283041889	-0.6134467437658069	-4.329772881368152	-2.9329663914648054	-3.7083273960903256	False	-1.1842378929335002e-15	1.0	-3.657022222974428	0.003779806319312988
phage-gRNA-12582	0.019856132366062873	0.46532779641257527	-0.4851839287786408	-5.367318959351066	-3.326656279672995	-2.6165904571282725	True	-8.881784197001252e-16	1.0	-3.7701885653841116	0.012265641132745387
phage-gRNA-12583	0.4234722017825714	-0.19929994697764108	-0.22417225480493208	-3.522612530819403	-6.07135825689368	-3.7687167495179263	True	-5.921189464667501e-16	1.0	-4.454229179077003	0.006047103275242909
phage-gRNA-12584	0.058338330141627814	0.15927632695098914	-0.21761465709261874	-5.081497983108822	-3.9622254687343847	-1.1970180919972018	True	-5.921189464667501e-16	1.0	-3.4135805146134692	0.042263101480303676
phage-gRNA-12585	-0.15168211361510409	0.15373185466113526	-0.0020497410460293963	-7.162934220804141	-3.0005929845378185	-4.0432378679984895	True	5.921189464667501e-16	1.0	-4.735588357780149	0.0194733540635909
phage-gRNA-12586	-0.6608933911094965	1.0756044706826042	-0.4147110795731077	-5.001833016644005	-4.572605049048281	-0.787251099199322	True	0.0	1.0	-3.4538963882972027	0.07511826158759596
phage-gRNA-12587	-0.3240368594237184	0.5124087273439883	-0.18837186792026905	-1.4970400366093677	-0.08231163870875946	-2.15312852686045	True	2.9605947323337506e-16	1.0	-1.244160067392859	0.1341253764603001
phage-gRNA-12588	-0.1714486414504961	0.06685863364231004	0.10459000780818606	-6.61951814169142	-5.352346932204669	-4.451178196525956	False	0.0	1.0	-5.474347756807348	0.0009941680562271682
phage-gRNA-12589	-0.21753129469553656	0.22890867524842928	-0.011377380552893612	-3.309299167777996	-2.4294097911727075	-3.2403947055289484	True	-2.9605947323337506e-16	1.0	-2.9930345548265507	0.0006483476650062864
phage-gRNA-12590	-0.33831196251571694	0.28815242036881905	0.050159542146897884	2.9715083272901595	3.51484797028159	2.8753080460189597	True	0.0	1.0	3.120554781196903	0.00032073277663694595
phage-gRNA-12591	-0.29066698124862445	0.0159846957505545	0.27468228549806994	2.8819415606458616	4.042579753963725	3.9559510111393053	True	0.0	1.0	3.626824108582964	0.000880568890713437
phage-gRNA-12592	-0.45571118190908777	0.9154387427416166	-0.45972756083253064	3.378617666042171	2.548196781147645	4.4138263330535	True	-5.921189464667501e-16	1.0	3.4468802600811053	0.008213086634627475
phage-gRNA-12593	-0.1967161184438675	0.39300771762565034	-0.19629159918178463	1.7474642437408212	2.5554661666286185	2.8255481327642658	True	-5.921189464667501e-16	1.0	2.376159514377902	0.0032973752725311734
phage-gRNA-12594	-0.3124046072229518	0.4368270290119973	-0.12442242178904639	1.098982104659517	1.2471718563809535	1.6901879767596615	True	-2.9605947323337506e-16	1.0	1.345447312600044	0.00935653411163608
phage-gRNA-12595	-0.18165053654418095	0.18578983237326518	-0.00413929582908068	4.398951869480056	3.979996739541752	4.3052408793455275	False	1.1842378929335002e-15	1.0	4.228063162789112	1.3923816354729017e-05
phage-gRNA-12596	-0.1577876531061193	0.09870128896446495	0.05908636414165436	-0.34012869487110464	1.5359308545822827	1.1436172349911704	True	0.0	1.0	0.7798064649007829	0.2478061960474651
phage-gRNA-12597	-0.2199093690372802	0.3785119766654521	-0.15860260762817546	-5.303772044034394	-6.781434672047189	-5.2348675817853465	True	-1.1842378929335002e-15	1.0	-5.773358099288977	0.00043066947508277787
phage-gRNA-12598	-0.20505350411465884	0.28437249520170305	-0.07931899108704599	-6.556457464809966	-5.4966859621841895	-6.519974480253294	True	-5.921189464667501e-16	1.0	-6.191039302415817	8.055472978654177e-05
phage-gRNA-12599	-0.044625378870922106	0.010350781029510259	0.03427459784141007	-5.565858522256414	-5.195047240886011	-3.957352092686085	True	-5.921189464667501e-16	1.0	-4.906085951942837	0.0005455352218627335
phage-gRNA-12600	-0.13851698416007352	0.1619439095653874	-0.023426925405315657	-6.353020932948963	-4.830683560961758	-3.2310051342403536	True	-5.921189464667501e-16	1.0	-4.804903209383691	0.006063018660566365
phage-gRNA-12601	0.2267524639675269	-0.17085728812679513	-0.05589517584072912	-2.2681788081054854	-1.6234448047585537	-3.0617708221065025	True	8.881784197001252e-16	1.0	-2.3177981449901806	0.005845091890509954
phage-gRNA-12602	-0.16346563812887993	0.07200367901529603	0.0914619591135839	-3.841463011332271	-3.045083282647366	-2.5014141412157525	False	0.0	1.0	-3.1293201450651296	0.001409339986612367
phage-gRNA-12603	-0.15882973616903495	-0.2212921043440197	0.380121840513052	-3.9252711961431856	-2.2805371927962534	-2.3341993599088777	True	-8.881784197001252e-16	1.0	-2.846669249616106	0.007629575685754621
phage-gRNA-12604	0.05133411936426313	0.07434289881208578	-0.12567701817634713	-5.87991557207477	-6.376193878254911	-2.7015219622453834	False	5.921189464667501e-16	1.0	-4.985877137525022	0.012400507506392657
phage-gRNA-12605	-0.16197599316438271	0.1860239433167532	-0.02404795015236516	-5.575987269853828	-4.916146374116687	-4.167945422685195	True	1.7763568394002505e-15	1.0	-4.88669302221857	0.000309367765142461
phage-gRNA-12606	-0.3083661745056592	0.3167629976950579	-0.008396823189398717	-0.4253957134379718	-0.44654715911618226	-0.15409650833809074	False	0.0	1.0	-0.3420131269640816	0.1682713097876148
phage-gRNA-12607	-0.13071881422636178	0.3370354722043549	-0.20631665797799492	-3.9488267273839948	-3.6044876573747846	-4.227845568555254	True	-5.921189464667501e-16	1.0	-3.9270533177713447	9.255951651684921e-05
phage-gRNA-12608	-0.46932242107861377	0.620733126193306	-0.151410705114694	-4.221029108513737	-3.554761943617164	-7.8219760445723585	True	-5.921189464667501e-16	1.0	-5.199255698901086	0.018926526426136323
phage-gRNA-12609	-0.11843231538327714	-0.3550986285847113	0.473530943967992	-6.997257435650045	-5.349907484096102	-5.8939429426151655	False	1.1842378929335002e-15	1.0	-6.08036928745377	0.00036385371994245984
phage-gRNA-12610	0.03299056341299078	-0.008320988703552246	-0.024669574709434983	-1.5629770288231324	-3.2287120049884983	-4.693143913675913	True	1.1842378929335002e-15	1.0	-3.161610982495848	0.024989676310632442
phage-gRNA-12611	0.037212551658893034	0.06944623361882218	-0.10665878527771433	-4.225356010322742	-3.703018638335537	-3.8934171422399007	True	2.9605947323337506e-16	1.0	-3.9405972636327267	1.69203504364133e-05
phage-gRNA-12612	-0.0882664441902623	0.10954824325519752	-0.021281799064933438	-7.08850076780678	-0.9793236078577472	-4.458881351083253	True	5.921189464667501e-16	1.0	-4.175568575582593	0.07776375551691857
phage-gRNA-12613	-0.20022853110729777	0.15265744984469087	0.04757108126260867	-2.340284115585602	-2.9016574499876295	-4.998946549500511	True	5.921189464667501e-16	1.0	-3.4136293716912474	0.013868437824533704
phage-gRNA-12614	-0.05558641731964897	0.0697954387246078	-0.014209021404962385	-6.287483283558868	-2.0049804203161266	-6.273720375502281	True	-1.1842378929335002e-15	1.0	-4.855394693125758	0.027135886850493264
phage-gRNA-12615	2.5149837886028523	-1.1662354248630473	-1.348748363739805	-4.4520976244513975	-0.8182519372472017	-2.626779805807921	True	0.0	1.0	-2.6323764558355065	0.18340919137514528
phage-gRNA-12616	-0.25357816555421486	0.1865406534525862	0.06703751210162956	-4.341166330138384	-1.327919108040713	-1.2680248750028644	True	2.9605947323337506e-16	1.0	-2.312370104393987	0.0866479497068458
phage-gRNA-12617	0.17523247967764277	-0.0979669302267352	-0.07726554945090935	-3.869255956985327	-2.4020601391905823	-2.814851064431394	True	-5.921189464667501e-16	1.0	-3.028722386869101	0.0024467547523671306
phage-gRNA-12618	-0.12335158960607817	0.1628868235312142	-0.03953523392513425	-2.535414594506001	-2.6860958999051476	-3.303915627544187	True	5.921189464667501e-16	1.0	-2.8418087073184455	0.0003415070701376478
phage-gRNA-12619	0.08978155748904015	-0.04844156578663217	-0.04133999170241154	-5.390650144888857	-3.0527373440390795	-1.7353412077447468	True	-1.1842378929335002e-15	1.0	-3.3929095655575607	0.03380427494398342
phage-gRNA-12620	0.07606305389292212	0.18941522107598008	-0.26547827496890175	-1.6964021937089986	-1.299595703805652	-0.9050317069888596	False	1.4802973661668753e-16	1.0	-1.30034320150117	0.008135668030370196
phage-gRNA-12621	-0.11757804110473913	0.048922383663660085	0.06865565744107904	-3.7523437332911076	-1.4392683154633819	-1.8454960291510325	True	0.0	1.0	-2.345702692635174	0.030542680822201292
phage-gRNA-12622	-0.001177579676232554	0.04287738308990541	-0.04169980341367463	-6.262533509751966	-5.226316735105088	-2.1716027411729195	True	-5.921189464667501e-16	1.0	-4.5534843286766575	0.020698860654665464
phage-gRNA-12623	-0.048261374311813654	-0.07159414951603438	0.11985552382784981	-7.940705231568613	-8.156875618556018	-2.989032328184937	False	5.921189464667501e-16	1.0	-6.362204392769855	0.019651076447795953
phage-gRNA-12624	-0.08509742833417633	0.01565342973976236	0.06944399859441752	-4.406688431307238	-3.456628300410073	-4.844696796239654	False	1.1842378929335002e-15	1.0	-4.236004509318988	0.0005055494934903419
phage-gRNA-12625	0.03722866927241952	-0.03352310015659832	-0.0037055691158247583	-4.586765175854706	-3.0777491823653342	-0.031108488968849102	True	-1.1842378929335002e-15	1.0	-2.5652076157296295	0.1281043206843246
phage-gRNA-12626	-0.03851460450426636	0.24251359751981205	-0.2039989930155457	-3.7792295350291454	-2.6781616160322983	-3.9230079039590384	False	0.0	1.0	-3.460133018340161	0.0011228159925531043
phage-gRNA-12627	0.7410885279065669	-0.5550759606282094	-0.18601256727835658	-3.7254609427966225	-1.5066527548712711	-4.004479783967882	True	2.9605947323337506e-16	1.0	-3.078864493878592	0.02485918609479808
phage-gRNA-12628	0.285481982650003	-0.3716377846253174	0.08615580197531081	-6.160087362542091	-3.976684510747938	-5.643339255930957	True	-1.1842378929335002e-15	1.0	-5.2600370430736625	0.0015629900290495939
phage-gRNA-12629	-0.05722957468653256	0.1330845743114093	-0.07585499962487496	-5.697591286281108	-4.922273173124032	-4.188620530261694	True	5.921189464667501e-16	1.0	-4.936161663222278	0.00036190817716484
phage-gRNA-12630	-0.2153914055596502	0.27213488531402596	-0.05674347975437222	-4.713597809665522	-1.278969854327209	-5.659192917111589	True	1.1842378929335002e-15	1.0	-3.88392019370144	0.04404240928213106
phage-gRNA-12631	-0.0822873177742558	-0.011617549312754605	0.09390486708700685	-6.342994408153472	-3.7173692277542445	-0.9893814972122605	True	-1.1842378929335002e-15	1.0	-3.683248377706659	0.0758384767787488
phage-gRNA-12632	0.034325366102743615	-0.030129035680960925	-0.00419633042178269	-4.728155792926556	-2.1781030427275274	0.025412661081199772	True	0.0	1.0	-2.2936153915242943	0.1702793742104348
phage-gRNA-12633	-0.23479119575920038	0.3090265925537441	-0.0742353967945455	2.093516165832362	1.5426236268219427	2.1132584770456155	True	-5.921189464667501e-16	1.0	1.9164660898999735	0.0014863261116942314
phage-gRNA-12634	-0.30419688589912575	0.13287591528062137	0.1713209706185026	-1.6279415079659145	0.16118240471619227	1.3126549875287008	True	-5.921189464667501e-16	1.0	-0.051368038573673815	0.9556979906208796
phage-gRNA-12635	0.3635355424248612	0.649803317124384	-1.0133388595492434	-2.626160421397728	0.31445124447001405	-0.8468627669781643	True	5.921189464667501e-16	1.0	-1.0528573146352926	0.35067617291730285
phage-gRNA-12636	0.18731472749831468	0.0431777680932619	-0.23049249559157658	1.011278313326514	0.7462977618185427	0.6372956759871471	True	0.0	1.0	0.7982905837107346	0.008476164374319809
phage-gRNA-12637	-0.6349017029395265	0.5524510456873084	0.08245065725221812	0.06656423779096499	-2.273594866471895	-1.0489558710974145	False	0.0	1.0	-1.0853288332594482	0.22588946522377815
phage-gRNA-12638	-0.10920361714358773	0.7785888496243394	-0.6693852324807521	0.37885868547771073	0.006990721487512452	1.3471069342819288	False	-1.4802973661668753e-16	1.0	0.5776521137490507	0.3761774066871345
phage-gRNA-12639	-0.2684404688675368	0.2678422316964717	0.000598237171065108	-5.396109966231118	-5.999303476327771	-4.900195363037151	True	0.0	1.0	-5.431869601865347	0.00010464214427396505
phage-gRNA-12640	0.6609073633308631	-0.0998120959984421	-0.5610952673324228	-3.3670586174194446	-1.2698124093750058	-5.160650631420462	True	-5.921189464667501e-16	1.0	-3.265840552738304	0.05038209835893619
phage-gRNA-12641	-0.03673272877328593	-0.15989203096805937	0.19662475974134885	-6.141189754607266	-2.3589522275104002	-4.67174736277449	True	1.1842378929335002e-15	1.0	-4.390629781630719	0.016531199412195156
phage-gRNA-12642	0.6466306439605001	-0.07168922486451201	-0.5749414190959872	-3.79096745304656	-3.44662838303735	-2.9324827704678844	True	2.9605947323337506e-16	1.0	-3.390026202183931	0.0014423846836699315
phage-gRNA-12643	0.14742713758909964	-0.19368041971880956	0.04625328212971169	-6.778667239063742	-5.462479209368681	-4.905996650241755	False	5.921189464667501e-16	1.0	-5.715714366224726	0.0005350409496489389
phage-gRNA-12644	0.25347572583743805	-0.47803476281032253	0.22455903697288448	-6.4113805476778865	-7.304080674969525	-6.204972561678904	True	0.0	1.0	-6.640144594775438	8.791176851178713e-05
phage-gRNA-12645	0.2126701336778094	-0.1810081077161776	-0.03166202596163359	-6.662258289538095	-5.202442002108948	-3.58372512609127	False	-5.921189464667501e-16	1.0	-5.149475139246104	0.004552078936633298
phage-gRNA-12646	0.09353731434690538	0.22485602805941163	-0.318393342406317	-4.33427976186757	-2.2150072474931326	-4.8648373700347936	True	0.0	1.0	-3.804708126465165	0.009977926540922917
phage-gRNA-12647	-0.026068832819975185	0.5016826141929478	-0.4756137813729744	-5.081917131647492	-1.989724151329339	-4.247477923035467	True	-5.921189464667501e-16	1.0	-3.7730397353374325	0.01744533713351152
phage-gRNA-12648	-0.29895979760310176	0.5722088386711741	-0.27324904106807324	-4.08169338065885	-2.5853512172045887	-0.5951774754671311	True	-2.9605947323337506e-16	1.0	-2.42074069111019	0.0823630385888461
phage-gRNA-12649	-0.0349371667472127	-0.3013023855632806	0.3362395523104933	-5.910213219932908	-5.928444229308406	-5.703805233933926	True	0.0	1.0	-5.847487561058412	7.891922737475031e-06
phage-gRNA-12650	-0.015802222666994048	0.2693978493579854	-0.25359562669098956	-3.076836968209846	-3.902422899642948	-0.9228964021049988	True	5.921189464667501e-16	1.0	-2.634052089985931	0.04308329036025382
phage-gRNA-12651	-0.1560095732136748	0.276455673249691	-0.12044610003601441	-5.287433646647925	-3.1901874386034867	-2.2464492698563134	True	5.921189464667501e-16	1.0	-3.5746901183692414	0.01708422604017894
phage-gRNA-12652	-0.34580262055422306	0.09490662000405159	0.25089600055017236	-7.82838550019959	-6.039261587517483	-5.16254589556331	True	2.9605947323337506e-16	1.0	-6.343397661093462	0.0013990801676797434
phage-gRNA-12653	0.01559895421541313	0.18200591638118802	-0.19760487059660115	-6.595755048172692	-5.69115391807065	-1.5313660670461378	False	0.0	1.0	-4.6060916777631595	0.04211626288394681
phage-gRNA-12654	-0.17803368290736543	0.2930129421193559	-0.11497925921199226	-6.235901149371535	-4.956451610106347	-6.5269928228433685	True	-5.921189464667501e-16	1.0	-5.906448527440417	0.0003043149629815207
phage-gRNA-12655	-0.28707351133936676	0.2306619593986401	0.056411551940723115	-7.108298070861142	-4.470483481454001	-5.837759747442444	False	-1.1842378929335002e-15	1.0	-5.805513766585862	0.0017125208843969029
phage-gRNA-12656	-0.2004154622938259	-0.07719305108670582	0.2776085133805317	-2.963010465871685	-3.3251958764645435	-3.443444594613072	True	0.0	1.0	-3.243883645649767	9.057131691623601e-05
phage-gRNA-12657	-0.4965558698465786	0.012724973667618489	0.4838308961789597	-0.5320555232822932	-0.5502865326577908	2.374792180857782	False	-1.4802973661668753e-16	1.0	0.4308167083058993	0.6923355133052288
phage-gRNA-12658	-0.40631138514159826	0.48558547995906487	-0.07927409481746661	-3.7816610414619376	-2.8930014552289167	-4.2533249605755925	True	0.0	1.0	-3.642662485755482	0.0015710170763087933
phage-gRNA-12659	-0.11536781586742073	0.2886315773327297	-0.17326376146530542	-3.318433197871525	-4.066575043879278	-3.644899201445244	True	1.1842378929335002e-15	1.0	-3.676635814398683	0.00014687760860351753
phage-gRNA-12660	-0.5377685436296886	0.7307962734743096	-0.19302772984461747	-5.061911736919187	-4.6471833390185795	-3.533575656032842	True	1.1842378929335002e-15	1.0	-4.414223577323536	0.001739413525585952
phage-gRNA-12661	-0.17033500693062287	0.26792858844751777	-0.0975935815168949	-6.106701468347085	-3.3807713821521723	-4.244941653735548	True	0.0	1.0	-4.577471501411602	0.004953029038694526
phage-gRNA-12662	-0.3249781908156262	0.4320703018790546	-0.1070921110634302	-1.7604084511399751	-2.2323574279583767	-3.0077184325838964	True	-5.921189464667501e-16	1.0	-2.3334947705607494	0.0054799242519638
phage-gRNA-12663	-0.038343685345575196	0.18247767682348304	-0.14413399147790962	-5.733051043260475	-5.396187093813411	-6.630979717076228	True	-5.921189464667501e-16	1.0	-5.920072618050038	0.00010001239192209663
phage-gRNA-12664	-0.047064867765555185	0.3685568685343963	-0.3214920007688429	-3.4748819439800305	-2.2300785475217344	-2.783047130810806	True	-5.921189464667501e-16	1.0	-2.8293358741041903	0.0023589037452770253
phage-gRNA-12665	-0.0693422246230373	0.023477039219420348	0.045865185403618725	-3.0363419410112718	-1.5438832120442392	-4.5111117709927475	True	5.921189464667501e-16	1.0	-3.0304456413494196	0.024124119695485457
phage-gRNA-12666	-0.25708814181092876	0.16699098296729886	0.09009715884362812	-4.596368543423747	-6.553199008135102	-5.665595000038191	False	-5.921189464667501e-16	1.0	-5.60505418386568	0.0006437745305620808
phage-gRNA-12667	-0.3904909339061753	0.6168831486144244	-0.2263922147082491	-2.5959155887842025	-2.6141465981597	-5.559432604227532	True	0.0	1.0	-3.5898315970571453	0.025469672048492896
phage-gRNA-12668	-0.35329650727611384	0.26289954015459394	0.09039696712152079	-4.266113640937	-3.8537102959826353	-5.413342609552718	True	2.9605947323337506e-16	1.0	-4.511055515490784	0.0008448525456552214
phage-gRNA-12669	-0.14202373340194185	0.2549163669269259	-0.1128926335249858	-5.274935888495601	-4.095227520259189	-5.5710282430258005	True	-5.921189464667501e-16	1.0	-4.9803972172601965	0.0004433855659156207
phage-gRNA-12670	-0.26093676297404755	0.1768227831588316	0.08411397981521507	-4.231896164215051	-4.112623649840614	-4.3474162731034305	True	-2.9605947323337506e-16	1.0	-4.230645362386365	9.26401551480694e-06
phage-gRNA-12671	-0.09376204783710484	-0.06351026029499884	0.1572723081321028	-4.936616623330424	-3.317417712090629	-2.6147314199115046	True	-2.9605947323337506e-16	1.0	-3.622921918444186	0.006359836672824432
phage-gRNA-12672	0.007651222718816797	0.02181336938656564	-0.02946459210538599	-6.3676984336015225	-5.929551148317277	-5.943699012529913	False	-1.1842378929335002e-15	1.0	-6.08031619814957	1.909868389688215e-06
phage-gRNA-12673	-0.19845286277913488	0.15566880096081093	0.04278406181832217	-5.017496477001385	-4.813335065040434	-1.471238488117777	True	-5.921189464667501e-16	1.0	-3.767356676719865	0.030971258545135553
phage-gRNA-12674	-0.17288594009644065	0.2335691599326566	-0.06068321983621949	-4.286023004926422	-4.050497422056136	-4.7800547370685305	True	-1.1842378929335002e-15	1.0	-4.3721917213503625	5.962110730730162e-05
phage-gRNA-12675	-0.29894174392214623	0.4627065803739878	-0.16376483645184692	-4.586359770997481	-4.682593292374252	-3.305951203554722	True	-1.7763568394002505e-15	1.0	-4.191634755642151	0.0011239690932040212
phage-gRNA-12676	0.4599750153716702	-0.11932686989665164	-0.34064814547501854	-6.497890414181813	-4.246032260189566	-7.209020267990857	True	0.0	1.0	-5.984314314120745	0.002933811289749056
phage-gRNA-12677	0.41933873032263413	-0.2335371808276392	-0.18580154949499317	-7.31134217915228	-6.494632434798275	-6.75979870710461	False	5.921189464667501e-16	1.0	-6.855257773685055	2.7868592355681617e-05
phage-gRNA-12678	1.0824326615421564	-0.7302145898310082	-0.3522180717111483	-2.5380294926147138	-0.9712980012690551	0.3688182115253609	False	0.0	1.0	-1.0468364274528026	0.35647733568135287
phage-gRNA-12679	2.0716985539862742	-0.7958570384892809	-1.2758415154969924	-4.876690435679402	-4.309958944333744	-4.670282449680419	False	2.9605947323337506e-16	1.0	-4.618977276564522	0.012012255104057346
phage-gRNA-12680	0.07585874542453563	-0.4092138479201255	0.33335510249558986	-5.632066249982675	-3.9722253542455346	-3.9402314368134506	True	0.0	1.0	-4.514841013680553	0.0016657828074313926
phage-gRNA-12681	0.18233264565666119	-0.05355099620300585	-0.12878164945365533	-6.0695925873536885	-3.0878235967291854	-4.4618220389729375	False	0.0	1.0	-4.539746074351936	0.006349729027662561
phage-gRNA-12682	0.19040214788069054	0.0013790175977872465	-0.19178116547847868	-4.751988101163542	-3.7702191105390397	-3.3231876938281113	True	-2.9605947323337506e-16	1.0	-3.948464968510231	0.0008250949693960423
phage-gRNA-12683	0.22226113595353603	-0.37027983598926006	0.14801870003572049	-7.812893443920823	-2.819212645053158	-7.5487699600655525	False	-1.1842378929335002e-15	1.0	-6.060292016346511	0.020633590036275885
phage-gRNA-12684	0.19246083455408858	0.34004305448832284	-0.532503889042415	-4.513286507547752	-0.19303824577203876	-3.3348928977183654	True	-1.1842378929335002e-15	1.0	-2.6804058836793856	0.11159707599532118
phage-gRNA-12685	0.2095581815315244	0.009887807049111963	-0.21944598858063813	-4.650369907320735	-4.083638415975077	-5.028924422042909	True	-5.921189464667501e-16	1.0	-4.5876442484462405	0.00010855734368695065
phage-gRNA-12686	0.3889274567894301	-0.09837923805810611	-0.2905482187313204	-6.698752060971334	-7.524337992404436	-4.441718001902383	True	1.1842378929335002e-15	1.0	-6.221602685092718	0.0027367778418204832
phage-gRNA-12687	-0.11610908590999358	0.12857683778279316	-0.012467751872799582	-4.982550481720928	-0.678853396209063	-4.389119372612697	True	0.0	1.0	-3.350174416847563	0.0678879944030288
phage-gRNA-12688	-0.18419499481875068	0.11007295772459535	0.07412203709415266	-3.064524275730733	-2.063896257854914	-3.248062808047763	True	-8.881784197001252e-16	1.0	-2.7921611138778033	0.001817112968042397
phage-gRNA-12689	-0.12190048655295804	0.18850398182279804	-0.06660349526984355	-7.144266112317787	-5.246657569357283	-3.7216619709462613	False	-1.1842378929335002e-15	1.0	-5.37086188420711	0.005691613203633785
phage-gRNA-12690	-3.057561601144382	1.328762303949782	1.7287992971946053	-4.4409845580004035	-4.874253066654745	-0.6496140712802649	False	1.7763568394002505e-15	1.0	-3.3216172319784714	0.17836957692183086
phage-gRNA-12691	0.09048732155463846	-0.06486618990395421	-0.025621131650686024	-5.577415827519549	-3.8320870327171273	-4.890382000614146	True	-5.921189464667501e-16	1.0	-4.766628286950274	0.0007283658565701567
phage-gRNA-12692	0.09407053781398567	-0.10654439609198008	0.012473858277999739	-8.330505000775316	-4.5652278300475775	-4.877414814349983	False	1.7763568394002505e-15	1.0	-5.924382548390959	0.00801543662404534
phage-gRNA-12693	-0.05317948389403604	0.031132388386406973	0.022047095507623737	-6.03225954226745	-5.809482452139153	-5.285283174905765	True	-1.7763568394002505e-15	1.0	-5.70900838977079	1.3830425801120223e-05
phage-gRNA-12694	-0.3114501901890341	0.08612026582814636	0.2253299243608895	-2.849450184153932	-1.7156781000843795	-2.6430421981549492	True	5.921189464667501e-16	1.0	-2.4027234941310867	0.003326042372218787
phage-gRNA-12695	0.018338175729585515	0.1826687064405661	-0.2010068821701516	-5.123783897239923	-4.694555929644199	-3.3768075298782376	True	0.0	1.0	-4.398382452254119	0.0012122502394419754
phage-gRNA-12696	-0.3377707620166177	0.5698337072151531	-0.23206294519853365	-7.213733649321874	-2.799005251421266	-2.547894044685594	True	5.921189464667501e-16	1.0	-4.186877648476245	0.05325085195413984
phage-gRNA-12697	-0.2717207033588549	0.4867887464641054	-0.21506804310524963	-3.9510765465692943	-5.3172308593650985	-1.3232047921320342	True	2.9605947323337506e-16	1.0	-3.530504066022143	0.0420036343989771
phage-gRNA-12698	-0.13200725693887705	0.14243217854184564	-0.010424921602963266	-5.499959115034489	-6.2899211367368695	-1.905164757846661	False	1.7763568394002505e-15	1.0	-4.565015003206006	0.027854434166438593
phage-gRNA-12699	-0.0658245098132797	-0.07550860824599859	0.14133311805928095	-2.111592498702821	-2.3522159294147666	-1.7125394347614424	True	8.881784197001252e-16	1.0	-2.058782620959677	0.00049741205467447
phage-gRNA-12700	-0.05591317155079095	0.13143957707604353	-0.07552640552525258	0.9085871750134944	0.8903561656379969	0.1149951610124772	False	0.0	1.0	0.6379795005546561	0.07722312141224247
phage-gRNA-12701	0.03935753322121016	0.19668779874859332	-0.23604533196980704	-3.519704076271517	-1.9785076770329955	-3.47376076246578	True	-1.1842378929335002e-15	1.0	-2.9906575052567645	0.0045892523386238
phage-gRNA-12702	-0.5225880206798657	0.2551204874383437	0.26746753324152284	-3.863896103639666	-3.1451615188489574	-3.5054850241956332	True	2.9605947323337506e-16	1.0	-3.504847548894752	0.000464458615401435
phage-gRNA-12703	0.15870555837411748	0.024130212113589566	-0.1828357704877066	1.8012778100510405	3.4554721426470385	-1.9923142039499768	False	1.4802973661668753e-16	1.0	1.0881452495827006	0.5375309064871798
phage-gRNA-12704	-0.17413450307763156	0.13668750325727963	0.03744699982035371	-6.183386706517938	-2.2085704765352023	-5.153856482603034	True	5.921189464667501e-16	1.0	-4.515271221885391	0.019437523522298213
phage-gRNA-12705	-0.19445491427740436	0.12528817207972054	0.0691667421976856	-1.436968887890652	-6.022240489990044	-4.71959898261429	False	5.921189464667501e-16	1.0	-4.059602786831662	0.04122019229468394
phage-gRNA-12706	-0.35274527962399915	0.4344160911961499	-0.08167081157214895	-5.597698298688663	-5.670377092086537	-0.7199130601510504	True	5.921189464667501e-16	1.0	-3.99599615030875	0.07312397678615333
phage-gRNA-12707	-0.1989899092770102	0.16125329926869725	0.037736610008312965	-4.46581510881918	-2.5813433195495934	-2.1247575961254164	True	0.0	1.0	-3.0573053414980635	0.013462255289463994
phage-gRNA-12708	-0.21499032887473213	0.3538142604947776	-0.13882393162004547	-4.667779933320668	-2.662164200741798	-2.654017025264082	True	0.0	1.0	-3.327987053108849	0.008643082383483882
phage-gRNA-12709	-0.1140814573409843	0.1851641713567478	-0.07108271401576705	-3.8558499077199886	-4.800080335651709	-3.727444433722279	True	-1.1842378929335002e-15	1.0	-4.127791559031325	0.0002986149850111611
phage-gRNA-12710	-0.18544128767356227	-0.04871461211669548	0.23415589979025953	-6.263346507374276	-6.281577516749774	-6.1944420451252284	True	5.921189464667501e-16	1.0	-6.246455356416426	1.0022951501063345e-06
phage-gRNA-12711	-0.9186957605029766	0.3854240536769975	0.5332717068259765	-4.058532073753426	-3.1507636645727004	-2.6194633309641686	True	-8.881784197001252e-16	1.0	-3.2762530230967655	0.0062942921568274
phage-gRNA-12712	0.058382732956878236	0.24573548158371228	-0.3041182145405923	-4.677556638619929	-4.11082514727427	-1.985721825450704	True	-5.921189464667501e-16	1.0	-3.5913678704483005	0.012638685513892876
phage-gRNA-12713	-0.266468438792999	0.27731525212113795	-0.010846813328138971	-3.789233919062736	-3.4448948490535254	-2.032628850503274	True	0.0	1.0	-3.088919206206512	0.005269441494092748
phage-gRNA-12714	-0.11440623530145544	-0.003018339897282729	0.11742457519873994	-5.61943671093585	-5.026710011057247	-2.507887911278308	False	5.921189464667501e-16	1.0	-4.384678211090469	0.01014151954423059
phage-gRNA-12715	1.245729854874286	-0.7576009581079894	-0.4881288967662982	-4.504015316227552	-2.7148914035454452	-4.297607330228569	False	-5.921189464667501e-16	1.0	-3.838838016667189	0.010456722505978197
phage-gRNA-12716	-0.2166120959890776	0.2595913502756897	-0.04297925428660676	-5.6735755178630685	-4.106844026517409	-6.467167531864085	True	1.7763568394002505e-15	1.0	-5.415862358748188	0.0015630696451588194
phage-gRNA-12717	-0.39510135717205586	0.1328308191826686	0.26227053798938726	-6.320213614784453	-6.145799546217555	-5.3361980501219195	True	0.0	1.0	-5.934070403707977	8.264026860563381e-05
phage-gRNA-12718	-0.15330675538189364	0.22669107118733667	-0.07338431580544125	-1.9961613308752124	-3.429429839529554	-0.8828627492677112	False	5.921189464667501e-16	1.0	-2.1028179732241594	0.047902257805784686
phage-gRNA-12719	-0.22191133630387494	0.29131669172698516	-0.06940535542311199	-4.2773105471772945	-4.217539044551518	-1.0120088721247429	True	-5.921189464667501e-16	1.0	-3.168952821284518	0.0437136111758894
phage-gRNA-12720	-0.1615966525823307	0.06306925451255996	0.09852739806977073	-3.714371999227627	-2.3540913853493945	-4.022537186058402	True	0.0	1.0	-3.3636668568784747	0.002921405919750438
phage-gRNA-12721	-0.027106613241848265	0.09685742911350381	-0.069750815871652	-5.326946870011982	-4.4093082168071955	-4.217836085367915	True	1.1842378929335002e-15	1.0	-4.651363724062364	0.000176948780612651
phage-gRNA-12722	0.07110131035389955	-0.09471620900191446	0.023614898648014915	-6.288728928184481	-5.355869538040926	-5.131230542666445	True	0.0	1.0	-5.5919430029639505	9.787044399002494e-05
phage-gRNA-12723	-0.1468636577369722	0.5439534775898256	-0.39708981985284986	-3.0568324290888276	-3.4120984257418954	-2.5774059486834284	True	1.1842378929335002e-15	1.0	-3.015445601171384	0.0012469574955535222
phage-gRNA-12724	-1.0203517509316944	0.9270502049743872	0.09330154595730811	-0.6881196198669217	-1.0282787241297822	-2.8036397287553014	False	2.9605947323337506e-16	1.0	-1.5066793575840016	0.15653594498430295
phage-gRNA-12725	-0.12056681718339846	-0.0379114472232569	0.15847826440665447	-3.4779945655064757	-3.0107987477117315	-0.08572003419615903	True	-2.9605947323337506e-16	1.0	-2.191504449138122	0.10866185367467765
phage-gRNA-12726	-0.16729664072498807	0.2911278328010587	-0.12383119207606885	-4.5166870699826465	-4.897488158742853	-3.8952415847048196	True	5.921189464667501e-16	1.0	-4.4364722711434394	0.00017001951330516794
phage-gRNA-12727	0.6049560449963147	-0.1396727829482005	-0.4652832620481151	-3.9100129803132426	-1.821328785772228	-5.08211661756799	True	-2.9605947323337506e-16	1.0	-3.604486127884487	0.02302162652394968
phage-gRNA-12728	-0.02973758813374161	0.021810424152736374	0.007927163981005236	-5.772065287673096	-5.9361471635120475	-2.6331018226722467	False	0.0	1.0	-4.780438091285797	0.011267126122030291
phage-gRNA-12729	-0.16959214416247992	0.3587975222994215	-0.1892053781369416	-2.3046274711491086	-3.5452509018610545	-3.3206119064865742	False	0.0	1.0	-3.0568300931655794	0.001923490760400063
phage-gRNA-12730	0.17436898965013903	-0.12202851108588408	-0.0523404785642585	-5.480040496430069	-3.447645432735599	-4.4960249317675345	True	-1.1842378929335002e-15	1.0	-4.474570286977735	0.0016586788467416087
phage-gRNA-12731	-0.06378886661328842	0.06328970959208746	0.0004991570211956287	-6.36751559510312	-4.501223821898553	-0.3696942309155542	True	-1.7763568394002505e-15	1.0	-3.746144549305743	0.10208708209596545
phage-gRNA-12732	-0.46681807478986137	0.5657329470392494	-0.09891487224938444	-5.813105265507739	-5.531775993024327	-4.722174496928692	True	1.1842378929335002e-15	1.0	-5.355685251820252	0.0002738091548290896
phage-gRNA-12733	-0.10829600531580663	0.35080836624593115	-0.24251236093012452	-2.1596206259132043	-1.8223709806903123	-4.133784885556042	True	0.0	1.0	-2.7052588307198526	0.021936945784650178
phage-gRNA-12734	0.04909714008226551	-0.1873000419063171	0.13820290182405337	-5.554876891286037	-1.8189145024522233	-5.592887632953501	False	5.921189464667501e-16	1.0	-4.322226342230587	0.026228243128003308
phage-gRNA-12735	0.0957083651068995	-0.09416927235710659	-0.001539092749792914	-4.104421990101614	-2.380149221769475	-4.167403904976249	False	0.0	1.0	-3.5506583722824465	0.003794754893267946
phage-gRNA-12736	0.055046293265176516	-0.08476570136149952	0.02971940809632123	-4.460946594335666	-4.174323022182742	-2.7570389488658664	True	-5.921189464667501e-16	1.0	-3.797436188461424	0.0019872088369939536
phage-gRNA-12737	-0.1493131931093803	0.2406187230707486	-0.09130552996136831	-3.821437467088744	-3.5917409630206563	-4.0300669803686056	True	0.0	1.0	-3.814415136826002	2.647385122527648e-05
phage-gRNA-12738	-0.33491130904995003	0.39992923487937837	-0.06501792582942656	-2.286579371682194	-2.937078596557204	-0.8249143304411364	True	5.921189464667501e-16	1.0	-2.016190766226845	0.037914237478437474
phage-gRNA-12739	-0.0824317290241936	-0.40621306926034695	0.48864479828454144	-0.9832477652148857	-1.9162314879718716	-2.534866988909938	True	2.9605947323337506e-16	1.0	-1.8114487473655652	0.025477602431685304
phage-gRNA-12740	-0.3014891888308773	0.3476269957194411	-0.04613780688856384	1.4279417604355924	2.5423995550677922	2.294369914038148	True	0.0	1.0	2.088237076513844	0.005707529732601355
phage-gRNA-12741	-0.37355846099184564	0.5133459201580779	-0.13978745916623314	4.416524015605355	4.148023206884379	4.710957383394521	True	-2.9605947323337506e-16	1.0	4.4251682019614185	0.00014208514204879866
phage-gRNA-12742	-0.33640123122578114	0.01360185504561251	0.32279937618016863	-5.7117508875461205	-4.993016302755412	-1.9610223853233268	True	0.0	1.0	-4.221929858541619	0.02227872851335404
phage-gRNA-12743	-0.3378901906009819	0.36508585467309373	-0.027195664072108272	-5.474927870498759	-2.6518566258933154	-5.68355738377862	True	1.1842378929335002e-15	1.0	-4.603447293390231	0.009955837899997535
phage-gRNA-12744	0.32708684513555397	-0.23515360873156688	-0.0919332364039871	-2.3808381502716562	-2.399069159647154	-1.0314722104306302	True	0.0	1.0	-1.937126506783147	0.016016624757666575
phage-gRNA-12745	0.17507984387156483	-0.06263236706803887	-0.11244747680352418	-5.201206931702829	-4.2974404530795995	-4.384745464019859	True	5.921189464667501e-16	1.0	-4.627797616267429	0.00010465264139929683
phage-gRNA-12746	0.32387214461528835	-0.8436370910073219	0.5197649463920353	-5.203480605150101	-4.221711614525598	-5.412110118429962	True	5.921189464667501e-16	1.0	-4.94576744603522	0.0009196208476062001
phage-gRNA-12747	-0.026968102484401513	-0.10070148790183886	0.12766959038624037	-3.974240572908381	-2.944377294082833	-4.521192619326272	True	0.0	1.0	-3.813270162105829	0.0012258345546709794
phage-gRNA-12748	-0.20658526144599243	0.3556158963439877	-0.1490306348979935	-6.164917054359247	-3.0132230622924325	-3.0199096130244074	True	5.921189464667501e-16	1.0	-4.066016576558695	0.018786141558867896
phage-gRNA-12749	-0.13836942140463826	0.3364741019241837	-0.19810468051954544	-5.876684903934521	-3.7113159749706295	-7.099120216739413	True	0.0	1.0	-5.562373698548188	0.005205778456573804
phage-gRNA-12750	-0.3690018457969897	0.164526543963885	0.20447530183310558	-4.702182047873389	-1.4473945628424714	-1.3802968444544703	True	2.9605947323337506e-16	1.0	-2.5099578183901103	0.08690673297327133
phage-gRNA-12751	0.08027655102995368	-0.1703107402477695	0.09003418921781758	-5.41065056903916	-6.031546080869274	-5.517400468299808	True	5.921189464667501e-16	1.0	-5.653199039402748	1.1267244961254891e-05
phage-gRNA-12752	0.0584685674145522	0.1260268035066714	-0.1844953709212218	-0.2690945404664884	-4.159450727289828	-1.8595236046111108	True	5.921189464667501e-16	1.0	-2.096022957455809	0.13804206033339508
phage-gRNA-12753	0.11318305386729488	-0.14864991919656045	0.035466865329264685	-4.4332785188458	-3.773437623108659	-4.089367009096882	True	-2.9605947323337506e-16	1.0	-4.098694383683781	3.746633293808212e-05
phage-gRNA-12754	-0.3223321283874583	0.3223876642043457	-5.5535816887442024e-05	-5.985568306234621	-6.366369394994827	-5.94908532167795	True	0.0	1.0	-6.100341007635801	1.1804012033709848e-05
phage-gRNA-12755	-0.040329523539140766	0.07161582242967057	-0.031286298890535136	-5.557698184731908	-5.224456823606028	-3.6857092378034846	True	-1.7763568394002505e-15	1.0	-4.822621415380474	0.0011252645443463822
phage-gRNA-12756	-0.18543948855965198	0.37958222645387885	-0.19414273789422687	-5.510381717683699	-5.943650226338041	-4.154226612180034	False	0.0	1.0	-5.202752852067258	0.0008070523308397772
phage-gRNA-12757	0.12652873596834446	0.40296502817760427	-0.5294937641459496	-3.0336666649166846	-1.3889326615697524	-2.1392026852324415	True	-2.9605947323337506e-16	1.0	-2.1872673372396263	0.016441216246534433
phage-gRNA-12758	-0.17348211625582266	0.1317479419114349	0.04173417434438598	-7.001837122054027	-5.805943326076678	-3.239612980993405	False	-5.921189464667501e-16	1.0	-5.34913114304137	0.008623814570608785
phage-gRNA-12759	-0.14973577491481294	0.06687515186187731	0.08286062305292852	-2.796803285653853	0.09526981080312069	-5.016049906307743	False	-2.3684757858670005e-15	1.0	-2.572527793719492	0.15752887750384104
phage-gRNA-12760	-0.2992259473082033	0.49580937853987095	-0.19658343123166677	-3.8339582274391897	-3.7452740328981755	-3.0060618646939368	True	2.9605947323337506e-16	1.0	-3.528431375010434	0.00062205528633305
phage-gRNA-12761	0.05192688148677149	0.19055359029718488	-0.24248047178395815	-6.25836689124521	-1.25106280851357	-4.537385732416469	True	-5.921189464667501e-16	1.0	-4.015605144058417	0.052790658850211655
phage-gRNA-12762	-0.06003267552294034	0.04433070843286213	0.015701967090078206	-3.841486706352116	-4.44468021644877	-5.635078720353134	True	0.0	1.0	-4.6404152143846735	0.0009234430678710865
phage-gRNA-12763	-1.2198642036606828	0.2894166398535143	0.9304475638071681	-1.2553638570963974	-0.6886323657507389	0.5360066296237416	False	-1.4802973661668753e-16	1.0	-0.4693298644077983	0.601157987450817
phage-gRNA-12764	-0.09504278727782811	0.07658560905598932	0.018457178221840564	-5.28878563710822	-1.834948202168495	-1.8767026247177228	True	5.921189464667501e-16	1.0	-3.000145487998146	0.058855706770009376
phage-gRNA-12765	-0.3442699781887546	0.4280452711592364	-0.08377529297048092	-2.312655435765932	-2.790318063778727	-2.758324146346643	False	2.9605947323337506e-16	1.0	-2.620432548630434	0.0006704099404072582
phage-gRNA-12766	-0.05443816059809414	0.16501543119576567	-0.11057727059766975	-6.274362385171235	-2.093813530432236	-6.003824061752537	True	5.921189464667501e-16	1.0	-4.79066665911867	0.024013719984213797
phage-gRNA-12767	-0.0959490702511534	0.2556789577523366	-0.1597298875011841	-4.30864172559322	-3.6988415123556755	-0.5958810735694478	True	-2.9605947323337506e-16	1.0	-2.8677881038394477	0.06827062902119853
phage-gRNA-12768	-0.13936966650984317	0.37710667840855727	-0.23773701189871588	-4.973235458775907	-2.787107969645218	-3.4324084337063647	True	-5.921189464667501e-16	1.0	-3.73091728737583	0.005260222843089637
phage-gRNA-12769	0.11101105736234373	0.0793128917421182	-0.19032394910446016	-4.3370192397416405	-0.838674723376232	-4.185059037765034	True	5.921189464667501e-16	1.0	-3.1202510002943016	0.052789313627447175
phage-gRNA-12770	-0.05988377429851255	-0.007460605757786176	0.06734438005629695	-3.2397733370694017	-2.5990412642799665	-3.5808531463729127	True	-5.921189464667501e-16	1.0	-3.13988924924076	0.0004136682753297836
phage-gRNA-12771	-0.14312273340619086	0.22192872316975887	-0.07880598976356623	-5.561818419652117	-4.208080651640657	-5.194945761459888	True	5.921189464667501e-16	1.0	-4.988281610917554	0.0002866946709888342
phage-gRNA-12772	-0.5160280985883521	0.1187836270097038	0.39724447157864917	-2.425996869940208	-1.4442278793157053	-2.219588883941225	False	2.9605947323337506e-16	1.0	-2.0299378777323795	0.007292200986337386
phage-gRNA-12773	0.22461007295665247	0.3298761187887891	-0.5544861917454433	-5.309140448006888	-2.2569821294909875	-1.7664490741434733	True	-5.921189464667501e-16	1.0	-3.1108572172137827	0.05286782934673306
phage-gRNA-12774	-0.29992053021832277	0.0036313473573255095	0.29628918286099903	-4.495988394838097	-8.093945256568604	-7.869306261194124	False	5.921189464667501e-16	1.0	-6.819746637533608	0.004401872632754178
phage-gRNA-12775	0.053504649798965076	0.2201712402952456	-0.27367589009421245	-6.418845326500431	-7.343966931484447	-4.761775931491884	False	-5.921189464667501e-16	1.0	-6.174862729825588	0.0013061984482508231
phage-gRNA-12776	-0.21048944370003397	0.3336769174580212	-0.12318747375798367	-4.361466314555685	-1.3769675311756107	-2.47835325920797	True	1.1842378929335002e-15	1.0	-2.738929034979755	0.03671664000414705
phage-gRNA-12777	0.02080025806875785	0.04214305525666351	-0.06294331332541958	-3.860189446311332	-5.556492360799467	1.0741389942508501	True	5.921189464667501e-16	1.0	-2.7808476042866492	0.2346196397417583
phage-gRNA-12778	-0.48364680630404777	0.3858246804981249	0.09782212580592287	-4.9948798907061605	-3.908774240266923	-4.203509403986022	True	0.0	1.0	-4.369054511653036	0.00045168965760765265
phage-gRNA-12779	-0.2157833942797076	0.224002538632055	-0.008219144352345609	-4.718189786914866	-4.165264095094238	-4.086475966183213	True	5.921189464667501e-16	1.0	-4.323309949397438	5.211978209905993e-05
phage-gRNA-12780	-0.012651118992586419	0.07697668119193324	-0.06432556219934504	-3.9613968630766427	-2.138547827950404	-5.062656278839852	False	5.921189464667501e-16	1.0	-3.720866989955633	0.0120732613241521
phage-gRNA-12781	0.4227324365576042	-0.2511399634196554	-0.17159247313795056	-4.259094480692681	-2.163434523540195	-5.53811332186394	True	-5.921189464667501e-16	1.0	-3.9868807753656057	0.016654296932313215
phage-gRNA-12782	-0.07168179080146508	0.10600051315939751	-0.03431872235793598	-3.951988358366087	-4.921447567064066	-1.9177031264361553	False	-1.1842378929335002e-15	1.0	-3.5970463506221027	0.015392799123023588
phage-gRNA-12783	-0.15769672758185038	0.25178040800241774	-0.09408368042056559	-1.5544270349594012	-4.372002423652792	-2.6389544308583535	False	5.921189464667501e-16	1.0	-2.8551279631568485	0.026327628838987267
phage-gRNA-12784	-0.15989382544327846	0.025740405957257906	0.13415341948602233	-4.865244877186662	-6.342907505199456	-5.796340414937614	True	5.921189464667501e-16	1.0	-5.668164265774577	0.00020903545449302781
phage-gRNA-12785	0.11866947526659466	-0.061709560607057234	-0.05695991465954009	-6.560686367943844	-1.7845015109692355	-4.3542783819448605	True	-8.881784197001252e-16	1.0	-4.23315542028598	0.03749495963224373
phage-gRNA-12786	-0.08623772489995485	0.5706003070280996	-0.48436258212814653	-2.0148221744191575	0.20398601350619394	-2.2938410155904165	False	-5.921189464667501e-16	1.0	-1.3682257255011265	0.18192746194983442
phage-gRNA-12787	-0.38953232857572573	0.6122647668950316	-0.22273243831930678	-2.6980504764178566	-2.4938890644569063	-2.4916424904188736	False	-2.9605947323337506e-16	1.0	-2.5611940104312123	0.001280566973014104
phage-gRNA-12788	-0.005599746752704249	0.17141105765267106	-0.1658113108999668	-3.8484543222460235	-4.603650925787727	-3.3790119304132467	True	0.0	1.0	-3.9437057261489996	0.00043775678308018
phage-gRNA-12789	0.10321964625397761	0.21113792738640758	-0.31435757364038697	-3.739634929239341	-0.49107939791993704	-2.7258720211827545	True	-5.921189464667501e-16	1.0	-2.3188621161140106	0.07570250023682819
phage-gRNA-12790	-0.11562234717898257	0.30509394060530326	-0.18947159342631892	-4.815311192486429	-4.980383590191197	-3.8906741749028253	True	5.921189464667501e-16	1.0	-4.56212298586015	0.00025504965331039095
phage-gRNA-12791	-0.2326077403543092	0.26993515826218406	-0.03732741790787841	-7.748372515844487	-6.433179791494792	-3.0335358773136463	False	-1.1842378929335002e-15	1.0	-5.738362728217642	0.015308780089917005
phage-gRNA-12792	-0.07446374228949892	0.0935036650287433	-0.019039922739247928	-2.351240830624337	-1.219922012124984	-1.6765152627564692	True	-1.1842378929335002e-15	1.0	-1.7492260351685969	0.006237224210895942
phage-gRNA-12793	-0.17284336346114682	0.2721905565052749	-0.0993471930441272	-3.3216844899728066	-6.45539271676824	-0.014816322194611153	True	2.9605947323337506e-16	1.0	-3.26396450964522	0.15491941207965126
phage-gRNA-12794	0.4364941731126386	-0.15744570373193412	-0.2790484693807027	-7.40636040238068	-7.2725883183111275	-4.475059654516066	False	5.921189464667501e-16	1.0	-6.384669458402624	0.0028743490587925945
phage-gRNA-12795	-0.057023673615885784	-0.01448747784083082	0.07151115145671305	-4.1419920033159	-3.703844718031654	-3.7471389279038068	True	-1.1842378929335002e-15	1.0	-3.8643252164171202	1.1599991754462715e-05
phage-gRNA-12796	0.23911524615721902	-0.13668916345261373	-0.10242608270460529	-6.609193759428209	-6.314266883544076	-3.8033237030129543	False	0.0	1.0	-5.575594781995079	0.003427324171489392
phage-gRNA-12797	-0.38101029501961126	0.061156352636048794	0.31985394238356424	-3.8759415670926227	-3.0868176544105164	-3.862178659036036	True	5.921189464667501e-16	1.0	-3.608312626846392	0.0004042780835068734
phage-gRNA-12798	-0.1595276316316312	0.09000072993552699	0.06952690169610243	-6.543982367343075	-7.040260673523216	-6.131123503876665	False	-5.921189464667501e-16	1.0	-6.571788848247652	1.8109250075587312e-05
phage-gRNA-12799	0.4015725185455663	-0.5164277329738276	0.11485521442826396	-3.461746159507468	-2.8019052637703274	-1.7699113463382434	False	8.881784197001252e-16	1.0	-2.6778542565386796	0.008876072760185844
phage-gRNA-12800	-0.15907195616449243	0.1678321448611353	-0.008760188696641968	-4.872643514712845	-3.8908745240883427	-2.5958462008224643	True	2.9605947323337506e-16	1.0	-3.7864547465412173	0.004727168563483547
phage-gRNA-12801	-0.2814560009651137	0.4714939235159461	-0.19003792255083152	-3.375849343454397	-2.3940803528298944	-1.584478856734258	False	2.9605947323337506e-16	1.0	-2.45146951767285	0.012611833695325153
phage-gRNA-12802	0.2853779169274713	0.023362098574454038	-0.3087400155019271	-5.72740166000816	-5.391995714768957	-7.231487056814192	False	-5.921189464667501e-16	1.0	-6.116961477197102	0.000492326889056241
phage-gRNA-12803	0.9721408716917361	-0.4174981692940056	-0.5546427023977305	-3.751858886573545	-4.577444818006647	-4.767843321911011	True	0.0	1.0	-4.365715675497068	0.0016554303784704434
phage-gRNA-12804	0.5034494075304936	0.3213456911873802	-0.824795098717872	-3.0239033422348953	-2.9266571341904566	-1.8478690052794313	True	5.921189464667501e-16	1.0	-2.5994764939015944	0.009787486907675868
phage-gRNA-12805	0.7550732975412442	1.6793916403342852	-2.4344649378755294	-1.4503513573367826	-0.8836198659911241	-2.2439433713378	False	0.0	1.0	-1.5259715315552356	0.3078718986670937
phage-gRNA-12806	-1.2405629106913203	1.7281495514601746	-0.4875866407688543	-5.8610250648481905	-4.294293573502532	-3.654617078849208	False	0.0	1.0	-4.60331190573331	0.014124664793921
phage-gRNA-12807	-0.5074572582041466	-0.43940343794965653	0.946860696153804	-2.272309321696192	-2.838028126374183	-3.7288663484196385	True	2.9605947323337506e-16	1.0	-2.946401265496671	0.009777210699498103
phage-gRNA-12808	-0.011401512723498541	0.14102801680830623	-0.12962650408480414	-4.777411738188119	-7.129066481288809	-5.665640626327212	False	1.1842378929335002e-15	1.0	-5.85737294860138	0.0010561757363823725
phage-gRNA-12809	-0.01906485190562357	0.027281834128102034	-0.008216982222476688	-4.449683278594238	-4.912699130642632	-4.157545418569371	True	5.921189464667501e-16	1.0	-4.506642609268746	3.3716630526730925e-05
phage-gRNA-12810	0.45406524800615067	-0.24826330894330972	-0.20580193906283917	-3.685924960923243	-5.150412200188304	-1.5062343133000393	True	5.921189464667501e-16	1.0	-3.4475238248038624	0.03341551267037247
phage-gRNA-12811	1.2676255595221777	-0.34571288362758157	-0.9219126758945961	-3.9377990953558495	-4.540992605452503	-3.316353610078023	False	0.0	1.0	-3.931715103628792	0.0061677571925537284
phage-gRNA-12812	0.17708122929495218	0.18840361383028714	-0.3654848431252411	-5.067871789769712	-2.179212203536691	-3.539535708883367	True	-5.921189464667501e-16	1.0	-3.5955399007299236	0.01359106334073717
phage-gRNA-12813	0.08827009579832179	-0.2713263303592681	0.18305623456094722	-4.633730084820611	-1.697764783809233	-2.783465909046903	True	2.9605947323337506e-16	1.0	-3.038320259225582	0.02490309474238178
phage-gRNA-12814	-0.06840835869965112	0.017542357718969726	0.05086600098067784	-0.3244882299413714	-4.450609962264998	-5.022437572805385	True	-1.1842378929335002e-15	1.0	-3.2658452550039185	0.09202030887886997
phage-gRNA-12815	-0.20030717159066125	0.35680219701415083	-0.1564950254234896	-2.8046496603842557	-1.9224163433106671	-3.183204175106429	True	0.0	1.0	-2.636756726267117	0.0031199706225934253
phage-gRNA-12816	0.17422958486700857	-0.19324444925399398	0.019014864386987185	-3.473127796352922	-5.123627021227932	-4.133453279490475	True	5.921189464667501e-16	1.0	-4.243402699023776	0.0009881925269625256
phage-gRNA-12817	-0.4655664621359321	0.3793940890438243	0.08617237309210957	-2.74392263946781	-1.9686045263107337	-2.274480247635034	True	5.921189464667501e-16	1.0	-2.329002471137859	0.002247729270550389
phage-gRNA-12818	-0.32821685800468536	0.04469154377822537	0.28352531422646	-2.3357021352708034	-0.7324447679000308	-0.8755375570260373	True	0.0	1.0	-1.3145614867322906	0.07244014129114383
phage-gRNA-12819	0.07401941072448359	-0.30228530832658684	0.22826589760210148	-6.555804846636078	-5.667145260403057	-6.027468765749733	True	-5.921189464667501e-16	1.0	-6.08347295759629	3.60175380529904e-05
phage-gRNA-12820	-0.7840546952632668	0.4032980533635677	0.38075664189969904	-2.6940234666151226	-1.71225447599062	-1.4876154806161397	False	0.0	1.0	-1.9646311410739605	0.021919008822062623
phage-gRNA-12821	-0.12544204548792992	0.47694820241774893	-0.3515061569298177	0.39159932410513454	0.43749865214935246	-0.16098459039208812	False	4.440892098500626e-16	1.0	0.22270446195413296	0.5163412884174002
phage-gRNA-12822	0.10093332834028335	-0.2582022759394027	0.15726894759912025	-3.921627269387933	-2.354895778042274	-4.9376117047253985	True	2.9605947323337506e-16	1.0	-3.7380449173852015	0.008026008687373758
phage-gRNA-12823	-0.007783201772399995	0.17956954685443494	-0.17178634508203627	-1.4356002779868748	-1.8688687866412161	-1.9072641971005297	False	-4.440892098500626e-16	1.0	-1.737244420576207	0.0006746857158897929
phage-gRNA-12824	-0.31786498327582	0.11124551155439377	0.20661947172142447	-5.63681858378426	-6.4435454879660465	-8.678338111228863	True	-5.921189464667501e-16	1.0	-6.91956739432639	0.0016997482442254875
phage-gRNA-12825	0.10809393145712498	0.818625108224003	-0.9267190396811262	-5.360617150399697	-5.977485597393427	-7.422698000326616	False	5.921189464667501e-16	1.0	-6.253600249373246	0.0014037495561835254
phage-gRNA-12826	-0.0803038302332606	0.00883137653863919	0.07147245369462318	-5.211200506461531	-5.422076593779424	-2.8348675190202366	True	5.921189464667501e-16	1.0	-4.48938153975373	0.00567486440382973
phage-gRNA-12827	-0.31579425186266974	0.2803640423314935	0.03543020953117715	-3.4019199783683525	-1.3695249146738826	-2.6809388195396116	True	2.9605947323337506e-16	1.0	-2.4841279041939486	0.016001739581389916
phage-gRNA-12828	-0.08953652484532348	-0.1411909114058325	0.23072743625115244	-4.836531084931126	-4.2132160652190995	-2.601553946735372	True	-1.1842378929335002e-15	1.0	-3.8837670322951987	0.004548253885650428
phage-gRNA-12829	-0.04697414511723519	0.5931710247838611	-0.546196879666625	-5.389902323745197	-3.823170832399539	-3.9204599319124207	True	2.9605947323337506e-16	1.0	-4.377844362685718	0.001931006849152283
phage-gRNA-12830	-0.21522424126378503	0.0034472851664535398	0.2117769560973315	-4.241256667603461	-3.6970677449088907	-5.373650595056237	True	0.0	1.0	-4.437325002522862	0.0009534032663443622
phage-gRNA-12831	0.013152249685957962	0.026475598537743394	-0.03962784822370313	-3.159850927499692	-2.500010031762552	-3.6904085356669154	True	-5.921189464667501e-16	1.0	-3.11675649830972	0.0008307791593605556
phage-gRNA-12832	-0.3555579942675724	0.3573437695734203	-0.001785775305847892	-5.922958904673029	-4.2333706655418375	-4.301513419395203	True	0.0	1.0	-4.81928099653669	0.0012174511000625364
phage-gRNA-12833	-0.16368547736006356	0.1913172848155842	-0.027631807455524182	-6.1096074173745505	-5.967373754556801	-2.650812269741282	True	-1.1842378929335002e-15	1.0	-4.909264480557544	0.012383708197636815
phage-gRNA-12834	-0.34220004667253967	0.4070315895624095	-0.06483154288986981	-2.699627794995617	-1.4954663830346666	-1.7156122303330825	True	0.0	1.0	-1.9702354694544553	0.010165822068474838
phage-gRNA-12835	0.24259109752913588	-0.11162605905180545	-0.13096503847733043	-3.656406556001717	-0.5136456887049103	-4.449998570002734	True	0.0	1.0	-2.8733502715697874	0.07610589863134921
phage-gRNA-12836	0.8484588538864664	-0.4508366400319055	-0.39762221385456087	-5.486757615346453	-5.2154820075269654	-2.2803496293474703	True	0.0	1.0	-4.327529750740296	0.017607600094597126
phage-gRNA-12837	0.12574794279074375	0.28646556491411257	-0.4122135077048572	-3.4093227201354823	-2.7936816283088772	-3.0608957292640717	True	-2.9605947323337506e-16	1.0	-3.087966692569477	0.0003654275851666384
phage-gRNA-12838	-0.217182431848709	0.29174433262557464	-0.0745619007768692	-5.497073579700765	-3.083588348650789	-0.373744632955999	True	-1.1842378929335002e-15	1.0	-2.984802187102517	0.11525430996583479
phage-gRNA-12839	0.16070417227093614	0.0607749688172996	-0.22147914108823397	0.5991357071676333	-0.4190953022078636	-1.3788808779708113	True	5.921189464667501e-16	1.0	-0.39961349100368054	0.5303501484678835
phage-gRNA-12840	0.7292196489820197	-0.8716905602402987	0.14247091125827627	-2.635916194476321	-7.461502125909423	-2.682274278857305	True	-8.881784197001252e-16	1.0	-4.259897533081016	0.06301915661649096
phage-gRNA-12841	1.1937329070599696	-0.49338346222933693	-0.7003494448306333	-1.3011983650130423	-1.3194293743885397	-2.0947903790140594	False	-2.220446049250313e-16	1.0	-1.5718060394718805	0.07419970576043726
phage-gRNA-12842	-0.07348895430397562	-0.0975453602840215	0.17103431458799712	-3.5624189904319516	-4.863583963078948	-5.882870550590557	False	0.0	1.0	-4.769624501367152	0.0021393648291468947
phage-gRNA-12843	-0.2984669068776604	0.3008241023691314	-0.002357195491468289	-4.738721086330358	-2.2391037908432363	-1.9693769059402184	True	8.881784197001252e-16	1.0	-2.9824005943712706	0.029389349578610308
phage-gRNA-12844	-0.042071441874085735	0.18360942541184855	-0.1415379835377628	-7.099938908338255	-4.163973607326877	-5.57160282745191	True	0.0	1.0	-5.611838447705682	0.0027659324039063125
phage-gRNA-12845	-0.18141278467303223	0.2066847230760125	-0.025271938402983807	-6.120885550334972	-5.935583165625337	-5.344161839579234	True	-1.1842378929335002e-15	1.0	-5.800210185179847	2.388154980490102e-05
phage-gRNA-12846	-0.2614904145748387	0.18153169913819944	0.07995871543664279	-3.2885384032953686	-5.8783113976297	-5.5756698902539465	True	1.1842378929335002e-15	1.0	-4.914173230393005	0.0040478276497535265
phage-gRNA-12847	-0.10428579546903727	0.05857728304701304	0.045708512422026004	-5.727607603765149	-4.523446191804199	-4.869122921186474	True	5.921189464667501e-16	1.0	-5.040058905585274	0.00015393087882359927
phage-gRNA-12848	-0.06214575790851562	0.1796547747406949	-0.11750901683217929	-4.450161826065015	-5.953819662610755	-3.466146261402481	True	0.0	1.0	-4.62337591669275	0.003166693058800298
phage-gRNA-12849	0.12209834678841247	-0.02555005369741714	-0.09654829309099355	-4.191386053947069	-5.098585750933823	-5.821479335665206	True	5.921189464667501e-16	1.0	-5.037150380182033	0.0004510501435967512
phage-gRNA-12850	0.019264869788216288	0.2477291537842028	-0.2669940235724173	-2.5308079564772568	-2.4922077432560776	-4.922301526906928	True	5.921189464667501e-16	1.0	-3.315105742213421	0.015400534230398775
phage-gRNA-12851	0.13978624347092428	-0.20337572460102127	0.06358948113009522	-2.136721509468585	-2.807029215423776	-0.6348576399434309	False	-5.921189464667501e-16	1.0	-1.8595361216119306	0.04600516666914695
phage-gRNA-12852	-0.1701630483822445	0.13241524822806028	0.037747800154185995	-5.6683694524881165	-5.27156296258477	-4.814263210420015	True	5.921189464667501e-16	1.0	-5.251398541830967	3.681504762774925e-05
phage-gRNA-12853	-0.7082685728823459	0.3966220155525164	0.31164655732982993	-3.3287307270392166	-1.346961736414714	-1.3853571468740276	False	1.4802973661668753e-16	1.0	-2.0203498701093197	0.05330863085521204
phage-gRNA-12854	0.2873359429138933	0.6673337694831236	-0.9546697123970165	-2.5555186325794255	-0.25182154706756066	-1.3491106465804426	False	1.4802973661668753e-16	1.0	-1.3854836087424764	0.16882648721768195
phage-gRNA-12855	-0.43604134538688655	0.40450863971355666	0.031532705673330774	-2.5870182162425372	-4.190211726339191	-3.5505352316858665	True	2.9605947323337506e-16	1.0	-3.442588391422532	0.002808641507842893
phage-gRNA-12856	-0.00812073153373305	0.1669536873146651	-0.15883295578093737	-4.402701478274276	-5.037603848098268	-2.4530689076374044	True	-1.7763568394002505e-15	1.0	-3.964458078003316	0.007173716451295203
phage-gRNA-12857	-0.15375182560983447	0.16484545629525282	-0.011093630685419242	-3.122137283187012	-3.792444989142203	-3.3751609158253264	True	-2.9605947323337506e-16	1.0	-3.4299143960515135	9.202547764777332e-05
phage-gRNA-12858	-0.04611922333371954	0.2861818612042146	-0.2400626378704951	-6.024133382108674	-1.019996578455718	-2.9108348005011733	True	0.0	1.0	-3.3183215870218548	0.08648171509070554
phage-gRNA-12859	-0.025718260912375612	0.01059006915997962	0.015128191752395992	-6.687258754892076	-5.120527263546418	-5.895888268171937	True	0.0	1.0	-5.901224762203476	0.0001994828759187923
phage-gRNA-12860	0.3494736509908538	-0.2705285224399159	-0.07894512855093705	-2.367850042418606	-1.9710435525152596	-1.1614420564196237	True	2.9605947323337506e-16	1.0	-1.83344521711783	0.010112854807953358
phage-gRNA-12861	-1.919938967809287e-05	-0.0707346037032881	0.0707538030929653	-5.086144925895361	-5.5898027624411	-2.2608271072518846	True	-2.9605947323337506e-16	1.0	-4.312258265196115	0.014153144351411257
phage-gRNA-12862	-0.28746563140098136	0.3114186730031623	-0.023953041602180036	-4.7870733906834655	-2.635379398616651	-3.8644583706850746	True	2.9605947323337506e-16	1.0	-3.7623037199950637	0.004350595227185954
phage-gRNA-12863	-0.3511736516085904	0.32348688278725035	0.0276867688213418	-5.746422865366635	-4.516726361298547	-4.785127377204184	True	5.921189464667501e-16	1.0	-5.016092201289788	0.0002849668887757821
phage-gRNA-12864	-0.1029115984338862	-0.03841559759258484	0.14132719602646837	-5.53072867464836	-3.8327526500244495	-6.546713109985826	True	-8.881784197001252e-16	1.0	-5.303398144886212	0.002624413668969062
phage-gRNA-12865	-0.07187799294393038	-0.058452176316905025	0.13033016926083363	-5.1438010546295185	-4.451538681200001	-4.696384969126742	True	-5.921189464667501e-16	1.0	-4.76390823498542	2.3628741304393245e-05
phage-gRNA-12866	-0.14553260869751838	0.10978273042617381	0.03574987827134102	-2.8899834801298434	-4.315872458418587	-3.873053292994573	True	-1.1842378929335002e-15	1.0	-3.692969743847668	0.00099306719655105
phage-gRNA-12867	-0.24750761646104635	0.18600571943518585	0.06150189702586317	-0.2498404059615611	-3.4055749390869936	-3.502864038599876	True	8.881784197001252e-16	1.0	-2.3860931278828104	0.09090830235695248
phage-gRNA-12868	-0.22165531118340986	0.20874036808975216	0.012914943093656817	-4.217984367338447	-3.5841386801342514	-2.4266138806183077	True	-2.9605947323337506e-16	1.0	-3.4095789760303354	0.003195819433370856
phage-gRNA-12869	0.5721836636898505	-0.2336261576297609	-0.3385575060600914	-4.859064317924897	-5.292332826579239	-5.974584426813276	True	-5.921189464667501e-16	1.0	-5.375327190439137	0.0002438286258294586
phage-gRNA-12870	-0.257362411915004	0.2321641972581503	0.02519821465685368	-4.9738143862400035	-4.663422648154131	-1.650639334687881	True	0.0	1.0	-3.762625456360672	0.024472894354355082
phage-gRNA-12871	0.0078074446590452595	0.00608467190483708	-0.01389211656388234	-5.761880718272302	-3.7526309912256917	-2.989125909719509	True	0.0	1.0	-4.167879206405835	0.007281577233738313
phage-gRNA-12872	-0.13492465058237002	0.07079599134891801	0.06412865923345379	-5.331136127299062	-5.805046620450749	-4.802800046412717	True	5.921189464667501e-16	1.0	-5.312994264720842	5.756434406409652e-05
phage-gRNA-12873	-0.1328443322070978	0.14334948917441537	-0.010505156967319351	-6.111924390580512	-5.419662017150994	-1.922004527370098	True	-5.921189464667501e-16	1.0	-4.484530311700535	0.026013378783608782
phage-gRNA-12874	-0.10184118173534529	0.1036688440125122	-0.0018276622771633555	-4.876426481211635	-1.913342053852059	-3.9501264144053874	True	1.1842378929335002e-15	1.0	-3.5799649831563607	0.015082861522722953
phage-gRNA-12875	-0.2895337113848555	0.019958037444908427	0.2695756739399453	-5.22425294707616	-3.512091016208937	-3.4438535781770243	True	-5.921189464667501e-16	1.0	-4.06006584715404	0.002557939471994667
phage-gRNA-12876	-0.12772844144211248	0.15630032659639514	-0.02857188515428355	-3.4522057679639033	-0.8854742766182442	-4.293103496743277	True	-2.9605947323337506e-16	1.0	-2.8769278471084747	0.04891852276467429
phage-gRNA-12877	0.018300101195953822	0.12319068963081481	-0.14149079082676863	-3.9647321323456253	-2.5423905503351416	-3.2437509735168844	True	0.0	1.0	-3.2502912187325506	0.0014715573929955763
phage-gRNA-12878	-0.31891317775911254	0.5852898037368526	-0.26637662597773826	-4.502311526307141	-4.279534436178843	-1.6468107021672864	True	5.921189464667501e-16	1.0	-3.476218888217757	0.02253452494115791
phage-gRNA-12879	-0.26722448084673367	0.1230579479840177	0.14416653286271597	-7.792285419104132	-4.063282498859597	-6.393232355162754	True	0.0	1.0	-6.0829334243754944	0.005152757864868657
phage-gRNA-12880	0.26183350676410466	-0.15194753600136224	-0.1098859707627442	-5.0682868955632365	-4.086517904938734	-5.539950814676891	True	-5.921189464667501e-16	1.0	-4.898251871726288	0.00039684917939223697
phage-gRNA-12881	0.6870263919478354	-0.7105833601464857	0.023556968198649386	-2.1178603333464627	-2.4255979599169453	-1.9114523473474803	False	-2.9605947323337506e-16	1.0	-2.1516368802036294	0.007493810213508394
phage-gRNA-12882	1.010561025910345	-0.6741468369082391	-0.33641418900210684	-5.080221063026559	-4.2239829544859155	-2.551884982140214	True	-2.9605947323337506e-16	1.0	-3.9520296665508963	0.01192191584580091
phage-gRNA-12883	0.050366757536858486	-0.16377146127720366	0.11340470374034517	-4.543128349019743	-2.976396857674085	-6.18471726957571	True	0.0	1.0	-4.56808082542318	0.00797659772629207
phage-gRNA-12884	1.0240098251346823	-0.3121993822954958	-0.7118104428391878	-1.535051784358045	-1.9683202930123864	-2.328643798359062	False	-4.440892098500626e-16	1.0	-1.9440052919098312	0.02743030841674626
phage-gRNA-12885	0.10475889478507217	0.05110354390811178	-0.1558624386931844	-0.6311804767917346	0.5205135152750802	-1.424772490792752	False	-1.4802973661668753e-16	1.0	-0.5118131507698022	0.4202008542360419
phage-gRNA-12886	-0.302348432608067	-0.4267837485522241	0.7291321811602938	-3.7483701042001325	-2.918604207020681	-3.8638902130885127	True	8.881784197001252e-16	1.0	-3.510288174769775	0.0017462853770611852
phage-gRNA-12887	-0.03898373971386171	0.34358192207653815	-0.30459818236267466	-4.268597860158959	-5.3509592069541725	-3.0938987338873147	True	5.921189464667501e-16	1.0	-4.237818600333482	0.003346739583127265
phage-gRNA-12888	0.1024875545553332	-0.10917979875930683	0.0066922442039683006	-2.8330163089036597	-4.199170621699464	-1.1030463668476642	True	-1.7763568394002505e-15	1.0	-2.7117444324835964	0.03916164095599463
phage-gRNA-12889	0.20710682555962734	-0.03203033776008546	-0.17507648779954188	-6.014619641647499	-6.4922822696602935	-5.267643274285813	True	0.0	1.0	-5.924848395197869	9.219127555463583e-05
phage-gRNA-12890	0.19155821028990339	0.01730453933734033	-0.20886274962724372	-3.1246278673416414	-5.754293588799486	-1.4611748555422395	True	0.0	1.0	-3.4466987705611225	0.05157782836492955
phage-gRNA-12891	0.8500856683373978	-0.36496225663668636	-0.4851234117007097	-5.277113819235128	-5.295344828610625	-6.392633928123507	True	5.921189464667501e-16	1.0	-5.65503085865642	0.0005556018281543771
phage-gRNA-12892	-0.061508935796410036	0.204915383821624	-0.14340644802521396	-2.9248276138494442	-3.264986718112304	-6.040347722737824	True	0.0	1.0	-4.076720684899858	0.01475188675638317
phage-gRNA-12893	-0.18236818371551333	0.4583501828492649	-0.27598199913375243	-5.070310648737371	-2.6735041588340245	-5.2264727421230965	True	-2.9605947323337506e-16	1.0	-4.3234291832314975	0.0072818263278831025
phage-gRNA-12894	-0.20511884317268958	0.3743881366665427	-0.1692692934938549	-4.9582949196748	-4.584208506271537	-3.7518869336758174	True	-5.921189464667501e-16	1.0	-4.431463453207384	0.000388031993068417
phage-gRNA-12895	0.3499506401400847	0.022730215937160736	-0.3726808560772463	-3.4929039353532345	-2.373631420978797	-1.6084240442416138	True	-2.9605947323337506e-16	1.0	-2.4916531335245486	0.013116068606414526
phage-gRNA-12896	0.6657282685771904	-0.22938114298794776	-0.4363471255892444	-3.539696386300837	-3.5579273956763346	-3.7483258995806983	False	-5.921189464667501e-16	1.0	-3.6153165605192896	0.00046715754513208563
phage-gRNA-12897	-0.2838704610916585	0.45807113921281317	-0.1742006781211538	-3.7344076138062174	-4.337601123902871	-1.0254992872780515	False	2.9605947323337506e-16	1.0	-3.0325026749957136	0.043961167600064716
phage-gRNA-12898	-0.44273907777287036	0.24427513427979441	0.1984639434930795	-3.037470956836323	-4.012633244319935	-4.351895134138781	True	1.1842378929335002e-15	1.0	-3.800666445098346	0.0010957892011373592
phage-gRNA-12899	-0.4286188713150043	0.17377137659067365	0.25484749472433066	-4.686510946087167	-3.8302728375465236	-0.37390355625625915	True	0.0	1.0	-2.9635624466299837	0.09074374472771589
phage-gRNA-12900	-0.041615360916624766	0.26204255065696636	-0.2204271897403398	-2.2914551633940548	-5.16143521418561	-1.6193836050462593	True	5.921189464667501e-16	1.0	-3.0240913275419743	0.05078992908032105
phage-gRNA-12901	0.3192637891438279	-0.4933834622293367	0.1741196730855079	-0.13127336357073016	0.3244268153861851	-1.0947903790140594	False	-2.9605947323337506e-16	1.0	-0.3005456423995348	0.570893987230659
phage-gRNA-12902	-0.43262654999627426	0.35879752229942063	0.07382902769685185	-3.1119823932067137	-0.8082853076948489	-3.320611906486575	False	-5.921189464667501e-16	1.0	-2.413626535796046	0.04493080659545093
phage-gRNA-12903	-0.2784397533977927	0.26058843351045624	0.017851319887338235	-7.161936313388457	-6.332170416209005	-5.6924939215556805	True	5.921189464667501e-16	1.0	-6.395533550384381	0.0001461352379221248
phage-gRNA-12904	-0.19863132264975647	0.3130400682894354	-0.11440874563967718	-5.077827745206795	-3.4222869869032806	-5.941809087099211	True	5.921189464667501e-16	1.0	-4.813974606403096	0.0031183927498376254
phage-gRNA-12905	0.3751049776216835	0.333870812609252	-0.7089757902309382	-4.2640210208002225	-3.07279866454677	-2.3571733166601474	True	-8.881784197001252e-16	1.0	-3.2313310006690465	0.008050859207201945
phage-gRNA-12906	0.08439015150458751	-0.07295650241459839	-0.011433649089990894	-4.362923100335683	-3.045551077926742	-4.156515114336701	True	-5.921189464667501e-16	1.0	-3.8549964308663753	0.0007241181677469708
phage-gRNA-12907	0.4174328885616121	0.10228529665926356	-0.5197181852208765	-2.120567105403286	-1.4018325206125772	-2.499121620125459	False	-2.9605947323337506e-16	1.0	-2.007173748713774	0.009040815456200117
phage-gRNA-12908	-0.2209860961366772	0.24427433480548189	-0.023288238668804695	-4.456625364061712	-1.6480052757538086	-4.199591304992761	True	0.0	1.0	-3.434740648269427	0.019286942541177698
phage-gRNA-12909	-0.09895925439509234	0.20719851312728643	-0.10823925873219764	-6.002233373172941	-1.1484260908870585	-1.3518586307384002	False	-1.1842378929335002e-15	1.0	-2.8341726982661335	0.14895721744609905
phage-gRNA-12910	0.39638348581459937	-0.3667185565903761	-0.029664929224223258	-5.439675528169866	-3.576551034043984	-2.4368009362560166	True	0.0	1.0	-3.817675832823289	0.013374807981746034
phage-gRNA-12911	-0.347551993047178	0.4124849265223762	-0.06493293347519735	-4.943766600957371	-5.698963204499075	-2.849833344216801	True	2.9605947323337506e-16	1.0	-4.497521049891082	0.006946723378963133
phage-gRNA-12912	-0.17614310136893963	0.3163480841814046	-0.14020498281246851	-3.8451037732170015	-5.061274160204407	-3.4005360500232538	True	-1.1842378929335002e-15	1.0	-4.102304661148221	0.0014068985077397218
phage-gRNA-12913	-0.5842340051245096	-0.39688125649767514	0.9811152616221848	-0.6197336585602242	-0.6379646679357217	-0.4133256725612415	False	0.0	1.0	-0.5570079996857291	0.3266382677103571
phage-gRNA-12914	-0.37599102662530726	0.263507862643662	0.11248316398164526	-4.196185004707453	-6.295336009466519	-5.963781810175526	True	0.0	1.0	-5.485100941449833	0.0012794157607050806
phage-gRNA-12915	-0.43670940183443285	-0.048397421482500036	0.48510682331693467	-6.873864342628243	-0.9852047563952215	-7.126887975266557	True	5.921189464667501e-16	1.0	-4.995319024763341	0.06910095582216488
phage-gRNA-12916	-0.03330615783246671	0.053551653953039846	-0.020245496120574913	-5.658941121550072	-4.891296936278416	-4.006733382501558	True	-5.921189464667501e-16	1.0	-4.852323813443348	0.0005307377753109161
phage-gRNA-12917	-0.22238750556156006	0.09214888628863704	0.13023861927292124	-6.763698712916869	-0.6707940520576603	-5.749935804860282	True	-5.921189464667501e-16	1.0	-4.39480952327827	0.08046825767606516
phage-gRNA-12918	-0.015436535234472082	0.2892731640305213	-0.2738366287960501	-1.075598242904456	-1.1969227452440574	-3.142208751311889	True	-2.9605947323337506e-16	1.0	-1.8049099131534672	0.058837465150682035
phage-gRNA-12919	-0.03400021324077862	0.32530521817535085	-0.29130500493457046	-3.5659256927959917	-4.069583529341731	-3.8449445339672508	True	5.921189464667501e-16	1.0	-3.8268179187016576	7.72837328050502e-05
phage-gRNA-12920	-0.21839933597671823	0.16369878946526306	0.054700546511453396	-5.191377904854375	-4.262076334124008	-4.83812853052612	True	-5.921189464667501e-16	1.0	-4.763860923168168	8.453014128403607e-05
phage-gRNA-12921	0.12091447049222204	-0.13692768623581486	0.01601321574358927	-7.466260300875771	-8.094544791935254	-2.4471770608859202	False	-1.1842378929335002e-15	1.0	-6.002660717898981	0.02840523595409931
phage-gRNA-12922	-0.38924650488412427	-0.20189375625728934	0.5911402611414145	-2.009708659040995	-0.9124624509965567	-2.3882631737631685	False	2.9605947323337506e-16	1.0	-1.7701447612669068	0.029676344294145188
phage-gRNA-12923	-0.05694621601732752	0.09204605891074635	-0.035099842893421496	-3.7596231334623864	-4.725386722943748	-1.513686783276766	True	-8.881784197001252e-16	1.0	-3.3328988798943	0.024916744037933366
phage-gRNA-12924	-0.08203754085061732	0.03286341342792731	0.049174127422690006	-4.594743514651605	-3.612974524027103	-3.324205191232907	True	0.0	1.0	-3.8439744099705386	0.000575372971330004
phage-gRNA-12925	-0.06949528566522822	-0.16332428958244627	0.23281957524767272	1.1173974822355053	-2.3862603543102336	-2.783109735682024	True	-5.921189464667501e-16	1.0	-1.3506575359189175	0.33902178210175665
phage-gRNA-12926	0.23652598852426543	-0.27656098098999227	0.04003499246572417	-1.592522787444023	0.8917465437096626	-0.16372238010859164	False	-8.881784197001252e-16	1.0	-0.28816620794765074	0.7150749230768301
phage-gRNA-12927	-0.05591317155079095	0.13143957707604353	-0.07552640552525258	0.9085871750134944	-0.10964383436200309	0.1149951610124772	False	0.0	1.0	0.3046461672213228	0.3893611881011724
phage-gRNA-12928	1.0007284955966465	0.6031187435023249	-1.6038472390989713	1.18762126349738	0.9469978327854345	0.9086024223261209	False	0.0	1.0	1.014407172869645	0.28109027150175364
phage-gRNA-12929	-0.19400220481394115	0.4413427660464748	-0.24734056123253367	-4.476096627911729	-3.250402054401137	-3.3476911539140186	True	0.0	1.0	-3.6913966120756285	0.0012165248991191252
phage-gRNA-12930	-0.048929227897549055	0.2221161245275205	-0.17318689662996967	-0.7055385482621883	-2.6680601250513982	-1.278361883406422	True	5.921189464667501e-16	1.0	-1.5506535189066695	0.059451171870856044
phage-gRNA-12931	-0.03667604619576359	0.172661052266589	-0.13598500607082187	-1.5504208020223498	-1.811765523108381	-0.4646425212089049	True	1.1842378929335002e-15	1.0	-1.2756096154465453	0.03915426742017957
phage-gRNA-12932	-0.18343899577284972	0.48817130125627095	-0.30473230548342656	-5.359171965714072	0.4004550497235364	-2.0043721398224186	True	-1.7763568394002505e-15	1.0	-2.3210296852709846	0.24118352902821474
phage-gRNA-12933	-0.00909916105807973	0.1477012566854352	-0.13860209562735548	-6.791113135632258	-6.001989222950151	-6.125273530995978	True	0.0	1.0	-6.306125296526129	1.680250667909576e-05
phage-gRNA-12934	-0.4458881720315615	-0.08861042196241442	0.5344985939939768	-3.481387825467276	-3.4996188348427735	-2.274979839468293	False	2.9605947323337506e-16	1.0	-3.0853288332594473	0.0034063720746831515
phage-gRNA-12935	-0.11396780807511853	0.2398952775812635	-0.12592746950614497	-3.7040563131884703	-0.5324627636839505	-2.3277233257471757	True	0.0	1.0	-2.1880808008731987	0.0774201264778215
phage-gRNA-12936	-0.17287956273056082	0.3756865770285174	-0.20280701429795656	-5.0561192097046295	-5.429015100379488	-2.4277543104870123	False	0.0	1.0	-4.304296206857043	0.011076032345773498
phage-gRNA-12937	0.33000471349441707	-0.24657517964522313	-0.08342953384919216	-3.4969083181298797	-4.408224123588866	-2.90347720902165	True	5.921189464667501e-16	1.0	-3.602869883580132	0.001557266397669608
phage-gRNA-12938	-0.12468703432139705	0.1476442174968291	-0.022957183175433826	-0.991402607719369	-5.161411271826919	-5.490516046562875	False	-5.921189464667501e-16	1.0	-3.8811099753697214	0.05543868143781665
phage-gRNA-12939	-0.3792242489201829	0.359320263772565	0.01990398514761793	-4.626032824563328	-4.178600261590015	-4.56401474789952	True	0.0	1.0	-4.4562159446842875	6.317701796474733e-05
phage-gRNA-12940	-0.09743050912772322	0.017997312696487633	0.07943319643123825	-4.9099114355775235	-1.898395101558969	-3.079012584670747	True	8.881784197001252e-16	1.0	-3.295773040602413	0.019854105967548774
phage-gRNA-12941	0.07445287657459065	0.2063105126097211	-0.28076338918431	-3.988527513283231	-0.8123804774918773	-4.482559245425341	True	5.921189464667501e-16	1.0	-3.094489078733483	0.05582066807346856
phage-gRNA-12942	-0.20909132089491322	0.15082082566140897	0.05827049523350425	-5.670855729032726	-4.47678313469536	-1.2770353148625908	True	0.0	1.0	-3.8082247261968925	0.04440622815936658
phage-gRNA-12943	-0.15084088333846335	0.1912344600870135	-0.04039357674855193	-0.35967213965973954	-0.8309539742508125	-1.800962409729876	True	-5.921189464667501e-16	1.0	-0.9971961745468093	0.0841668706478137
phage-gRNA-12944	-0.05537854298326117	0.08306460516262693	-0.027686062179365756	-1.5383371733901967	-2.4310373006818353	-1.3319291873912142	False	0.0	1.0	-1.7671012204877485	0.0065221339210095415
phage-gRNA-12945	-0.17163131559830358	0.005805964163448252	0.16582535143485444	-3.227030526471723	-1.4151865372895331	-1.5181221999435568	True	-2.9605947323337506e-16	1.0	-2.0534464212349377	0.02610555792976425
phage-gRNA-12946	-0.3771569775964867	0.39346992159873473	-0.01631294400224803	-2.2636939919072017	-3.631509439072927	0.6047175305767656	True	0.0	1.0	-1.7634953001344542	0.236638856533677
phage-gRNA-12947	-0.06555520921556734	0.2511147633019952	-0.1855595540864261	-7.0139441988812425	-4.184178301701791	-5.27148331264205	True	5.921189464667501e-16	1.0	-5.489868604408361	0.0027622784290277152
phage-gRNA-12948	-0.13628336064380342	0.12506996942680804	0.011213391216993607	-4.419710527523104	-1.3790478478450323	-2.990910120187673	True	-5.921189464667501e-16	1.0	-2.929889498518603	0.02928048249734853
phage-gRNA-12949	-0.6973501943519427	0.5138492962292602	0.18350089812268155	-1.3178123485088133	-3.073008952050517	-2.1114043625098304	False	-2.9605947323337506e-16	1.0	-2.167408554356387	0.025380506348692475
phage-gRNA-12950	-0.07700375811797855	0.09197046119400198	-0.014966703076021659	-5.037772536477066	-4.7564432639936545	-4.946841767898018	True	5.921189464667501e-16	1.0	-4.913685856122913	8.890059867769934e-07
phage-gRNA-12951	-0.25587404786566204	0.34464621268697115	-0.08877216482130734	-6.009361620653316	-4.963462292609098	-6.092460251849317	True	5.921189464667501e-16	1.0	-5.688428055037243	0.00014903626018344859
phage-gRNA-12952	0.0317703374273961	0.030394238949122965	-0.062164576376519065	-4.0439356384033385	-4.622254479860962	-3.5332705838440486	True	0.0	1.0	-4.066486900702783	0.00021050371823718407
phage-gRNA-12953	0.2399784501578468	-0.3284319908356501	0.0884535406778042	-3.1600936355737237	-3.6928978177789795	0.8012018525887274	True	2.9605947323337506e-16	1.0	-2.0172632002546584	0.2305586336773601
phage-gRNA-12954	0.2558598297608876	-0.17017833065995092	-0.0856814991009367	-3.8152637334055486	-2.067959996418069	-0.623355317101681	True	0.0	1.0	-2.1688596823084327	0.08049609620038277
phage-gRNA-12955	-0.024945699917800823	-0.04613317748112067	0.07107887739892327	-5.270594832405327	-4.3148210503137685	-6.347979812406935	True	5.921189464667501e-16	1.0	-5.3111318983753435	0.0008342701621538761
phage-gRNA-12956	-2.208373464574969	1.1884326496808155	1.019940814894155	-0.4365181959530795	0.5958768677413904	-2.452502631290545	False	4.440892098500626e-16	1.0	-0.7643813198340781	0.6194700753521373
phage-gRNA-12957	-0.35676197307936874	0.25098548499581774	0.105776488083551	-3.9101099313777024	-4.743916369615772	-5.03385054707105	True	0.0	1.0	-4.562625616021509	0.00028569661408294015
phage-gRNA-12958	-0.19111866589956694	0.16369082857883033	0.027427837320735726	-5.512020538197531	-3.097292140296922	-2.769559651958337	True	-2.9605947323337506e-16	1.0	-3.7929574434842634	0.012106283303623849
phage-gRNA-12959	-0.39187731446960505	0.2528669463397115	0.1390103681298971	-6.282868411007193	-4.668831204883178	-3.670468065332374	True	1.1842378929335002e-15	1.0	-4.874055893740915	0.0034490456571668374
phage-gRNA-12960	-0.4404786936975702	0.44067888630649854	-0.00020019260892745194	-3.7239058605768705	-4.327099370673524	-3.517497874577888	True	2.9605947323337506e-16	1.0	-3.856167701942761	0.0003931354730312282
phage-gRNA-12961	-0.4058071343137719	0.334009757160592	0.07179737715317813	-2.3385049309708323	-3.5520835386685485	-3.270861014927701	True	-5.921189464667501e-16	1.0	-3.053816494855694	0.0020034078254350988
phage-gRNA-12962	-0.5435704969983055	0.10675422797107537	0.4368162690272337	-3.673046298643034	-3.6368295239961554	-3.523221841010418	True	1.1842378929335002e-15	1.0	-3.611032554549869	0.0002441451615980464
phage-gRNA-12963	-0.24323462332540124	0.26507438112147064	-0.021839757796069392	-2.178874802279454	-5.231176487744645	-2.4145202341150576	False	0.0	1.0	-3.274857174713052	0.029851404067323797
phage-gRNA-12964	-0.2836743943800908	0.31461683742936053	-0.030942443049273294	-3.7260482889570126	-5.023433369529581	-2.407249065411836	False	-1.1842378929335002e-15	1.0	-3.718910241299477	0.008652615864750995
phage-gRNA-12965	-0.07463046767146597	0.17852433935111467	-0.10389387167964692	-4.3389488116030615	-2.9648623981997986	-3.325185903546475	True	5.921189464667501e-16	1.0	-3.5429990377831118	0.00109141353974987
phage-gRNA-12966	-0.08725694570796882	0.05576100368298853	0.031495942024974966	4.870792634952535	4.289795041544059	4.213829031178522	False	-1.7763568394002505e-15	1.0	4.458138902558372	3.0305051257712673e-05
phage-gRNA-12967	-0.07580696937028186	0.08963616278312081	-0.013829193412838947	-2.201553369042582	-2.8101401379094533	-1.319767587100225	False	0.0	1.0	-2.1104870313507536	0.008350689727103134
phage-gRNA-12968	-0.19941262811407778	0.2703398512134818	-0.0709272230994058	-2.859403146457586	-3.877634155833084	-1.916029566292397	False	-5.921189464667501e-16	1.0	-2.8843556228610225	0.007798464173617991
phage-gRNA-12969	0.28499352061590333	-0.720298808699658	0.43530528808375424	-2.165543632098655	-2.1837746414741526	-1.5440981468208286	False	-1.4802973661668753e-16	1.0	-1.964472140131212	0.00941031367773427
phage-gRNA-12970	-0.4309266806839718	0.24770859078640228	0.18321808989756683	-3.471569637395646	-2.469336544211428	-4.146517154898044	True	-8.881784197001252e-16	1.0	-3.362474445501706	0.003229667897379831
phage-gRNA-12971	0.11640364844922146	0.20879619699663188	-0.32519984544585157	-6.160104104490289	-0.6923228961251731	-0.8739689260205719	True	5.921189464667501e-16	1.0	-2.575465308878678	0.22586153033190653
phage-gRNA-12972	-0.34753623400029277	0.30187286781072054	0.045663366189574006	-7.140148054713991	-5.099485375035919	-4.564506259049288	True	5.921189464667501e-16	1.0	-5.6013798962663985	0.002264175751912528
phage-gRNA-12973	-0.21712531194871865	0.3567226994613648	-0.13959738751264794	-4.581748561675999	-4.278051476164134	-4.339716665946296	True	-5.921189464667501e-16	1.0	-4.399838901262143	2.6413641694017824e-05
phage-gRNA-12974	-0.016650712181745853	-0.3032291518873236	0.3198798640690681	-2.374078460504823	-1.1292750640465266	-3.4895985693932023	False	-4.440892098500626e-16	1.0	-2.3309840313148507	0.02976716650047776
phage-gRNA-12975	-0.2080152131177293	0.24136692908289703	-0.03335171596516773	-6.207792944319483	-6.501658396308407	-3.9627044901564403	False	0.0	1.0	-5.55738527692811	0.002389754354354361
phage-gRNA-12976	-0.2831878515420394	0.36359651572209195	-0.08040866418005344	-4.166684411532705	-3.506843515795564	-2.3753139248125654	True	-2.9605947323337506e-16	1.0	-3.349613950713612	0.003846321182014058
phage-gRNA-12977	-0.068821643369672	0.13514581910805834	-0.06632417573838545	-4.420689866350848	-2.438920875726346	-3.6667940850493728	True	2.9605947323337506e-16	1.0	-3.508801609042189	0.0038017390826008534
phage-gRNA-12978	-0.2903487436034915	0.40327387412189175	-0.11292513051840025	-5.146372377999835	-4.673617034863191	-2.579562149298855	False	0.0	1.0	-4.133183854053961	0.007144721152939218
phage-gRNA-12979	-0.01874373314512745	-0.4834676810979861	0.5022114142431136	-0.9287125044969833	1.053056486127519	0.014661075668205736	False	0.0	1.0	0.04633501909958045	0.9456932645333133
phage-gRNA-12980	0.12157088244791847	0.01614188184690768	-0.13771276429482615	-2.005076659045991	-1.8744442825070058	-3.6217909109629294	True	0.0	1.0	-2.500437284171975	0.011598603786498749
phage-gRNA-12981	1.7677360956214114	-1.4509035154275907	-0.3168325801938199	2.0559781074449903	-2.598877522474156	-2.7892760263785195	False	2.9605947323337506e-16	1.0	-1.110725147135895	0.5793217630140657
phage-gRNA-12982	-0.07413448396626343	0.11321826466057061	-0.0390837806943054	-5.389211556481772	-4.878514100050442	-5.697376743312548	False	5.921189464667501e-16	1.0	-5.321700799948254	2.6840670033911736e-05
phage-gRNA-12983	-0.32286292175359144	0.36239951762176403	-0.0395365958681726	-6.138902342661267	-2.002315242984661	-4.260069014690789	False	0.0	1.0	-4.13376220011224	0.027024930276570627
phage-gRNA-12984	-0.06703628890312352	0.12320185076728762	-0.05616556186416766	-6.225574556150314	-1.5139872439392281	-2.550613561545486	False	-1.1842378929335002e-15	1.0	-3.430058453878343	0.07456927264797533
phage-gRNA-12985	-0.4129789495828442	0.5045342153050818	-0.09155526572223938	-5.857869539156261	-1.7745625220696963	-1.1383919709179073	True	-5.921189464667501e-16	1.0	-2.9236080107146214	0.12360489675197328
phage-gRNA-12986	-0.09441044932885223	0.05244293701823022	0.04196751231062468	-3.4468547901376736	-2.27867267528229	-2.1676904617033763	True	8.881784197001252e-16	1.0	-2.6310726423744466	0.0030821551540515975
phage-gRNA-12987	0.06507825822997404	-0.14150509046775994	0.0764268322377859	-4.3924567477361185	-6.870119375748913	-3.6984616720606045	False	0.0	1.0	-4.987012598515212	0.006667406432754479
phage-gRNA-12988	-0.8561494025634246	0.15902237068072989	0.6971270318826948	-4.628614650165345	-3.772376541624702	-2.5477375462502216	True	0.0	1.0	-3.649576246013423	0.008488463913309825
phage-gRNA-12989	-0.05591317155079095	0.13143957707604353	-0.07552640552525258	0.9085871750134944	0.8903561656379969	0.1149951610124772	False	0.0	1.0	0.6379795005546561	0.07722312141224247
phage-gRNA-12990	-0.07527984174591396	0.21607062741513694	-0.14079078566921766	-3.4621513679614733	-3.7052557881771744	-4.1007687219861495	True	1.7763568394002505e-15	1.0	-3.756058626041599	6.421036216233782e-05
phage-gRNA-12991	-0.12170284638384388	0.03945596169776344	0.08224688468608043	-6.114133777927672	-5.010374262924559	-5.907725791928689	True	0.0	1.0	-5.677411277593639	7.932918354441134e-05
phage-gRNA-12992	0.06228232066704642	0.3937112469673023	-0.4559935676343505	-4.940649470312238	-3.306803783108042	-4.956633905649703	True	-5.921189464667501e-16	1.0	-4.40136238635666	0.0018448353671596737
phage-gRNA-12993	-0.06608884594170128	-0.11279143617689336	0.17888028211859464	-3.004998526250972	-0.7909386532237832	-2.4457095170357146	True	0.0	1.0	-2.0805488988368235	0.036171157033142186
phage-gRNA-12994	-0.16790230354151348	0.15255613739261875	0.015346166148894724	-6.661922495672097	-3.0885272740454273	-5.133586414785752	True	0.0	1.0	-4.961345394834425	0.008815672192108288
phage-gRNA-12995	-0.1651724104382577	0.22927657242851307	-0.06410416199025626	-3.1719130708925483	-3.4380715937116313	-4.628470097615995	True	-2.9605947323337506e-16	1.0	-3.7461515874067253	0.0012697757955536003
phage-gRNA-12996	-0.6264305762854132	0.4050802074055948	0.2213503688798184	-5.240437708304985	-3.4513137956228785	-5.483832639745523	False	0.0	1.0	-4.725194714557795	0.002720558601435684
phage-gRNA-12997	-0.2147938279870285	0.12137775761757474	0.09341607036945376	-4.975943762361115	-6.257209177570406	-4.654058558942196	True	0.0	1.0	-5.295737166291239	0.0004544208264470593
phage-gRNA-12998	0.10971750660937829	0.14673598215178174	-0.25645348876116003	-3.0513130289101946	-3.207047562035627	-2.1750536446035422	True	0.0	1.0	-2.811138078516455	0.0012484626866016508
phage-gRNA-12999	0.530425877457775	-0.3085296333426708	-0.22189624411510067	-6.4382726310137395	-3.058472566416083	-7.357395527098616	False	1.1842378929335002e-15	1.0	-5.618046908176146	0.01356622136758082
phage-gRNA-13000	-0.3515276070957478	0.10667905182418025	0.24484855527157112	-4.588661121701113	-3.1214653039063687	-1.1806192745324795	True	1.1842378929335002e-15	1.0	-2.963581900046654	0.04180972829757447
phage-gRNA-13001	0.054709586612860406	-0.01785609737224192	-0.03685348924061582	-4.2642440138955795	-2.886546346939938	-2.3515672309533073	True	8.881784197001252e-16	1.0	-3.1674525305962753	0.005146892531034892
phage-gRNA-13002	-0.28926439884978095	0.2676008064819566	0.02166359236782789	-4.386540249872185	-4.868718359007474	-6.042628740123268	True	1.1842378929335002e-15	1.0	-5.099295783000976	0.0005949702901189605
phage-gRNA-13003	0.12356435645347297	-0.03657269622108572	-0.0869916602323837	-3.6135678180361674	-4.58599513779854	-2.4868870245079187	True	1.1842378929335002e-15	1.0	-3.5621499934475422	0.004282323571457824
phage-gRNA-13004	-0.3371401585124669	0.14747863076746093	0.18966152774500955	-7.032890439973574	-7.051121449349072	-6.826482453974592	True	1.1842378929335002e-15	1.0	-6.970164781099079	2.8826713489134664e-06
phage-gRNA-13005	-0.24917119614782202	0.30809530595709766	-0.05892410980927565	-3.6339638436420802	-1.9779650141993335	-4.124163714193162	True	0.0	1.0	-3.245364190678192	0.008358681879954062
phage-gRNA-13006	0.1368142957751992	-0.3441181930416164	0.20730389726641363	-5.937865539139805	-6.178488969851751	-2.847650570645346	True	-1.1842378929335002e-15	1.0	-4.988001693212301	0.010094659092428385
phage-gRNA-13007	0.5005461417178303	-0.5951732687256737	0.0946271270078416	-5.977897007566612	-5.352271827167384	-4.345224266865531	True	-5.921189464667501e-16	1.0	-5.22513103386651	0.0008029461843648392
phage-gRNA-13008	0.7012586312976978	-0.6253117838647695	-0.07594684743292923	-4.942140334136333	-5.660811061652922	0.6749636039562645	True	-2.9605947323337506e-16	1.0	-3.30932926394433	0.18000057737241829
phage-gRNA-13009	0.09323982077294923	-0.16686640757143723	0.07362658679848799	-3.8491504282712836	-2.867381437646781	-2.6427424422723007	False	0.0	1.0	-3.1197581027301218	0.0011964225318062483
phage-gRNA-13010	-0.1518514688870809	0.07415213818532074	0.07769933070176371	-6.519387670684446	-5.215690585172581	-1.5056247626278587	True	1.1842378929335002e-15	1.0	-4.413567672828295	0.042603811438614386
phage-gRNA-13011	-0.08956958280220206	0.13130787858073134	-0.04173829577852928	-2.2823310024144767	-1.9183144476287994	-4.779066943484964	True	0.0	1.0	-2.9932374645094133	0.0293784247424028
phage-gRNA-13012	0.23496559719552756	-0.19102595626861696	-0.043939640926911494	-1.0976942459786079	-5.34858601214438	-4.860912610936106	True	-2.9605947323337506e-16	1.0	-3.7690642896863644	0.04910027611235827
phage-gRNA-13013	0.11935137354554115	0.09844818342363126	-0.21779955696917597	-5.831633102442649	-5.770429644323741	-3.918517343370141	False	-1.1842378929335002e-15	1.0	-5.173526696712177	0.0012511378451128543
phage-gRNA-13014	-0.05326093027467671	0.36060034816083775	-0.3073394178861619	-3.14765427276396	-3.5809227814183013	-2.8257690693450415	True	-2.9605947323337506e-16	1.0	-3.1847820411757675	0.00040574124452063686
phage-gRNA-13015	-0.12144797893261128	0.10212495760697671	0.019323021325632794	-4.995196562371714	0.4046805814915988	-3.950539646369343	True	-5.921189464667501e-16	1.0	-2.8470185424164858	0.16047674379482965
phage-gRNA-13016	0.014785975318731381	-0.09742155791334195	0.08263558259460879	-1.9332508368666446	0.5460178132286746	-2.354874073480704	True	-5.921189464667501e-16	1.0	-1.2473690323728912	0.24080228294303768
phage-gRNA-13017	-0.09958220474952206	0.08897731520730723	0.010604889542209506	-6.357876761053347	-6.983790347650084	-5.981543773612052	False	-1.7763568394002505e-15	1.0	-6.4410702941051605	2.6876149933352722e-05
phage-gRNA-13018	-0.2075881164478499	0.13839646408993822	0.06919165235791347	-6.49101528332715	-5.094208793423803	-3.314980946371686	True	5.921189464667501e-16	1.0	-4.966735007707547	0.005812032450772521
phage-gRNA-13019	0.003948236985557685	-0.13620095409956168	0.1322527171140031	-3.590783642077895	-3.0988199191342085	-1.2588447739950537	True	-2.9605947323337506e-16	1.0	-2.6494827784023856	0.020630549408847326
phage-gRNA-13020	0.3605182206382924	0.10188488169278109	-0.46240310233107174	-4.276245745847679	-3.7539083738604737	-2.441806537235654	True	5.921189464667501e-16	1.0	-3.4906535523146025	0.004275440773852388
phage-gRNA-13021	-0.04847608359720468	0.2451855671759713	-0.19670948357876483	-4.686011751113016	-4.926635181824961	-0.5934717296723129	True	5.921189464667501e-16	1.0	-3.40203955420343	0.07360228934188064
phage-gRNA-13022	-0.13542191596378927	-0.04077954115172844	0.1762014571155177	-5.761882810742103	-4.839007509171169	-4.39197609246024	True	0.0	1.0	-4.997622137457838	0.000269426467998579
phage-gRNA-13023	0.10097873165038074	0.04451421189554061	-0.14549294354591957	-4.743935366021233	-5.705582847030364	-4.480943851655883	True	5.921189464667501e-16	1.0	-4.976820688235827	0.00019542606752021718
phage-gRNA-13024	0.104843754996784	-0.2327186134275978	0.12787485843081647	-4.76715716615605	-5.007780596867995	-5.560749180157067	True	8.881784197001252e-16	1.0	-5.111895647727038	4.084280561765157e-05
phage-gRNA-13025	-0.04800509572571876	0.2870742810991711	-0.23906918537345234	-4.721273609057242	-2.40246963115517	-1.0079056343383765	True	0.0	1.0	-2.7105496248502625	0.06835501064155387
phage-gRNA-13026	-0.15598738761154607	0.17934881477155606	-0.023361427160004666	-3.4465156108659896	-1.6129975788254294	-5.152644783616667	True	1.7763568394002505e-15	1.0	-3.404052657769362	0.029498810082975693
phage-gRNA-13027	-0.10111407238147585	0.20356152343957312	-0.10244745105809727	-6.727512608661329	-5.101887428262102	-4.6222513461192465	False	0.0	1.0	-5.483883794347559	0.0010503294470705301
phage-gRNA-13028	-0.16124416774565908	0.17603136388517804	-0.01478719613952073	-5.520058456339699	-2.829338247718587	-2.1686001375374326	True	-5.921189464667501e-16	1.0	-3.5059989471985724	0.027144821837925364
phage-gRNA-13029	0.016467414854361095	-0.01332159573425784	-0.0031458191201014785	-7.746488629974019	-3.338454884647419	-6.890987805834165	False	5.921189464667501e-16	1.0	-5.991977106818534	0.011334932743102271
phage-gRNA-13030	-0.12762311076859767	0.4347805879583575	-0.30715747718975983	-5.078643664956271	-0.9830630661492421	-5.332870044676242	False	0.0	1.0	-3.798192258593918	0.05630191392177457
phage-gRNA-13031	-0.13188748329927336	0.2769331784357103	-0.14504569513643695	-5.798362035212981	-2.097774797132532	-4.954524128598706	True	0.0	1.0	-4.283553653648073	0.019158699976944606
phage-gRNA-13032	-0.2924821373587534	0.5501297246695955	-0.2576475873108386	-5.106424020936834	-4.9726519368672815	-4.211960041252591	True	1.1842378929335002e-15	1.0	-4.763678666352235	0.00026208384542681805
phage-gRNA-13033	-0.29047504651871936	0.27629129165623745	0.014183754862480136	-1.4105082101661024	-3.1167952132268595	-2.892156217852379	True	-5.921189464667501e-16	1.0	-2.473153213748447	0.011526418398504299
phage-gRNA-13034	-0.12416811266439165	-0.047314905303107224	0.17148301796749887	-5.336256497823429	-4.480018389282786	-0.946626687768676	True	0.0	1.0	-3.58763385829163	0.05611463126981534
phage-gRNA-13035	0.40292145685357017	-0.33619675909763025	-0.06672469775593903	-4.082611117217192	-1.3082842064631661	-3.9831183351347215	True	2.9605947323337506e-16	1.0	-3.124671219605027	0.02868534875741004
phage-gRNA-13036	-0.11724484042892058	0.3808954454800748	-0.26365060505115245	-2.4781447806588037	0.7079007161987878	-3.839421303949141	True	5.921189464667501e-16	1.0	-1.8698884561363858	0.2415822469175199
phage-gRNA-13037	0.06054744699164338	-0.04978035302220718	-0.010767093969439756	-4.428751957002039	-3.693622933960661	-4.707770798173297	True	-1.1842378929335002e-15	1.0	-4.276715229711999	0.00014851457724657946
phage-gRNA-13038	-0.15411477157762654	0.18720927685803712	-0.03309450528041147	-4.799408778714433	-1.1546747753675008	0.6196982324171545	True	-2.9605947323337506e-16	1.0	-1.7781284405549265	0.32825378548600054
phage-gRNA-13039	-0.02960645628990477	0.13234801990279443	-0.10274156361288966	-5.905678808676658	-5.923909818052156	0.2549254877091993	True	0.0	1.0	-3.8582210463398714	0.1340586583027319
phage-gRNA-13040	-0.3477993430190951	0.3287001189150942	0.019099224103998225	-4.173375927080579	-3.8223731267903567	-2.2851439011078503	True	-8.881784197001252e-16	1.0	-3.4269643183262617	0.004990736519887277
phage-gRNA-13041	-0.2406941998017178	0.19847661018665796	0.042217589615059836	-2.8709658772165945	-4.177766384533024	-4.30105069257885	True	0.0	1.0	-3.783260984776156	0.0013489232136811207
phage-gRNA-13042	-0.08349993747063245	0.055448179193147595	0.02805175827748485	-6.41912331547536	-5.2998508011009235	-3.5346434243637406	True	0.0	1.0	-5.0845391803133415	0.003770470059345233
phage-gRNA-13043	-0.06888162091294348	0.0721499477323313	-0.003268326819386047	-5.319755999967784	-4.161109247259202	-6.82955504796821	True	5.921189464667501e-16	1.0	-5.436806765065065	0.0021597322002989048
phage-gRNA-13044	0.001499711449721275	-0.08261056782781928	0.08111085637810156	-4.890425470611524	-5.738731478544709	-1.4032467144819396	True	1.1842378929335002e-15	1.0	-4.010801221212724	0.039105313933390444
phage-gRNA-13045	-0.5705276760159794	0.549710876752318	0.020816799263659647	-2.8024245422551974	-0.49872745674333263	-3.373624134919767	True	-5.921189464667501e-16	1.0	-2.2249253779727654	0.07631388763376674
phage-gRNA-13046	0.04879286990350984	0.07627428175195483	-0.1250671516554629	-7.146578120310594	-2.8794069108238434	-5.618242039424249	True	5.921189464667501e-16	1.0	-5.214742356852896	0.014004392584419162
phage-gRNA-13047	-0.4534615308649226	0.7338912177619119	-0.28042968689698844	-2.2963161063582413	0.7729157255166004	-1.0899081203592587	False	2.9605947323337506e-16	1.0	-0.8711028337336332	0.4183941701560652
phage-gRNA-13048	0.17155245904160132	-0.0767131690328604	-0.09483929000873559	-6.157546566222982	-4.136249211411842	-4.873136068222726	True	1.7763568394002505e-15	1.0	-5.055643948619183	0.0010643469133991726
phage-gRNA-13049	0.03176496372714066	0.3711208057990252	-0.40288576952616495	-4.1736596911508865	-2.191890700526384	-0.9672517051519036	False	2.9605947323337506e-16	1.0	-2.444267365609725	0.06368393433752838
phage-gRNA-13050	-0.9390752307973775	2.152336522654813	-1.213261291857437	0.035994357477094674	-4.758340639971567	0.6038018791528481	True	-5.921189464667501e-16	1.0	-1.372848134447208	0.5329038817499809
phage-gRNA-13051	-0.2946416791871993	0.29769490405455645	-0.0030532248673571516	-3.3845891166452904	-0.5796978881048673	-3.5566927539000375	True	0.0	1.0	-2.5069932528833987	0.0627539543494609
phage-gRNA-13052	-0.0652304819841758	0.11259949252415158	-0.04736901053997489	-0.6071906624623296	-3.0449605633516112	-5.142249662864494	True	2.9605947323337506e-16	1.0	-2.9314669628928116	0.08911299579246358
phage-gRNA-13053	0.015941180551264367	0.25205975617336307	-0.26800093672462744	-4.361026754167458	-1.8690630312237717	-4.111550046276589	True	0.0	1.0	-3.4472132772226067	0.012905599013393632
phage-gRNA-13054	-0.3341747699268236	0.3171250784598012	0.017049691467023287	-2.3207648228815922	-3.9239583329782457	-3.213892510433524	True	2.9605947323337506e-16	1.0	-3.152871888764454	0.0032464762299224425
phage-gRNA-13055	0.18002657795143895	0.8819524994080319	-1.0619790773594708	-1.6628279975418798	0.7783726117199197	-0.13449191665553473	False	0.0	1.0	-0.3396491008258316	0.7282252075599898
phage-gRNA-13056	0.0080269853232533	0.1818965045864669	-0.1899234899097202	-0.7869808309297559	-3.179186682962211	-3.569257531702939	True	0.0	1.0	-2.5118083485316354	0.04564105979955213
phage-gRNA-13057	0.0033168538306771467	0.3201803354539159	-0.3234971892845948	-1.1105649182499668	-4.148161252492395	-6.045512781496525	False	-5.921189464667501e-16	1.0	-3.7680796507462957	0.06003883206410745
phage-gRNA-13058	0.003229125527646204	-0.023339031114515407	0.020109905586867427	-2.7423005431032266	-0.3702010395869255	-4.270081066599876	True	-5.921189464667501e-16	1.0	-2.460860883096676	0.09593164883511578
phage-gRNA-13059	-0.395442590852344	0.17537312021989493	0.22006947063244553	-4.557206016934232	-8.348026530206656	-5.064493845778608	True	-1.1842378929335002e-15	1.0	-5.989908797639831	0.007636111226723555
phage-gRNA-13060	-0.32201245979564774	0.32171858349093085	0.0002938763047195536	-4.461848773046098	-5.802007877308958	-3.577368881934477	True	8.881784197001252e-16	1.0	-4.613741844096511	0.0023680829783927805
phage-gRNA-13061	-1.7869649049212404	1.3597458592082479	0.4272190457129952	-3.9923895597992676	-3.273654975008559	-3.3709440745214407	False	8.881784197001252e-16	1.0	-3.545662869776422	0.02095099149823599
phage-gRNA-13062	-0.08893205654562841	0.24427155854466154	-0.15533950199903046	-2.649273218264928	-3.638357881980909	-1.4282184563015443	True	8.881784197001252e-16	1.0	-2.57194985218246	0.016809680744758602
phage-gRNA-13063	0.1028995097635379	0.09760718044797656	-0.20050669021151535	-2.2805234470924836	-1.1732235743841226	-3.5335470797307984	True	-2.9605947323337506e-16	1.0	-2.3290980337358014	0.027791779303464857
phage-gRNA-13064	-0.11918782342871914	0.002947265751634731	0.11624055767708263	-3.484608362505327	-3.5853015320727972	-5.126197283061294	True	-5.921189464667501e-16	1.0	-4.06536905921314	0.0016154017689254201
phage-gRNA-13065	-0.07921063816599005	0.5092404187818147	-0.43002978061582464	-2.1521849970203673	-3.4183435198394503	-1.3357235293373977	True	0.0	1.0	-2.3020840153990716	0.025768738101983216
phage-gRNA-13066	0.5298483605873532	-0.33368631376275637	-0.1961620468245986	-4.669491531829696	-4.374564655945563	0.021952888956985106	True	-5.921189464667501e-16	1.0	-3.0073677662727576	0.12265054792604971
phage-gRNA-13067	-0.3783032947827385	0.582959392617056	-0.20465609783431304	-4.608559802640701	-5.456865810573886	-4.701712098500627	True	1.4802973661668755e-15	1.0	-4.922379237238404	0.00024932378525530286
phage-gRNA-13068	-0.232602328890553	0.45963932875956726	-0.22703699986901782	-3.4178491018309494	-1.1599557059322096	-3.123978274581627	True	-1.1842378929335002e-15	1.0	-2.567261027448262	0.026158938552791097
phage-gRNA-13069	-0.09428460548334527	0.252293755006777	-0.1580091495234317	-3.5014336322146313	-4.538523668841444	-1.56181218691055	True	0.0	1.0	-3.200589829322208	0.02215416611820285
phage-gRNA-13070	0.52699223895483	-0.39310130231208973	-0.1338909366427412	-4.0459415451194545	-3.6491350552161084	-2.4548697088851466	True	-2.9605947323337506e-16	1.0	-3.383315436406903	0.0035676905779982795
phage-gRNA-13071	-0.0026941538549856148	0.10976659747157314	-0.1070724436165893	-5.476183088454744	-2.917913175857281	-6.458808926845777	False	-5.921189464667501e-16	1.0	-4.950968397052601	0.009426567069366155
phage-gRNA-13072	-0.21213770678380328	0.2367552009964946	-0.024617494212691327	-6.685469442250648	-5.546159174639666	-3.564791330277549	True	0.0	1.0	-5.265473315722621	0.0046304951175165756
phage-gRNA-13073	0.4904152884224473	-0.3504288547813701	-0.13998643364107544	-4.573281256843918	-2.5175116847756396	-4.91436106614743	True	5.921189464667501e-16	1.0	-4.001718002588996	0.007155713952319376
phage-gRNA-13074	-0.4965558698465782	1.012724973667619	-0.5161691038210399	-2.5320555232822928	-0.9653240319366341	-2.32564753728331	False	2.9605947323337506e-16	1.0	-1.9410090308340788	0.05134408606244131
phage-gRNA-13075	-0.15010833512389077	0.09003182786237929	0.060076507261509704	-2.709169944616619	-2.828777974367198	-1.0793758780483298	True	-5.921189464667501e-16	1.0	-2.2057745990107156	0.017923407893355513
phage-gRNA-13076	-0.0009069679976629885	0.15981065412570583	-0.1589036861280464	-2.5610686118867196	-2.985924880724861	-3.865622545165116	True	-1.1842378929335002e-15	1.0	-3.137538679258899	0.0013604363177942742
phage-gRNA-13077	1.3854414415263263	-0.9577205265456188	-0.42772091498070886	-2.7655354293293244	-3.368728939425978	-1.3367350219938938	False	-4.440892098500626e-16	1.0	-2.490333130249732	0.05547994180383374
phage-gRNA-13078	0.32287646482553534	-0.13585257741583057	-0.187023887409703	-2.5827857509675987	-4.487359978547529	-1.6489036197797073	True	5.921189464667501e-16	1.0	-2.9063497830982783	0.02687802513946535
phage-gRNA-13079	-0.18503887532611962	0.1902611449400613	-0.005222269613941677	-3.331644885757264	-3.803241513070705	-3.8730498761614793	True	0.0	1.0	-3.669312091663149	5.3623201090674966e-05
phage-gRNA-13080	-0.09724274397594179	0.09011000465089314	0.007132739325049542	-0.8635557645962679	0.47051496995911624	-2.6267741295537657	True	2.9605947323337506e-16	1.0	-1.0066049747303059	0.32534618672222954
phage-gRNA-13081	-0.12662439368392953	0.018031427449255233	0.10859296623467607	-5.5989451540976845	-6.057748754859164	-4.148611585212613	True	5.921189464667501e-16	1.0	-5.2684351647231535	0.0008113042769082652
phage-gRNA-13082	0.011135605872553356	0.004345409967113412	-0.01548101583967032	-4.254930400345309	-0.3575535970111794	-1.2600265195400375	True	-1.1842378929335002e-15	1.0	-1.9575035056321752	0.17187995051996804
phage-gRNA-13083	-0.3975230504994052	0.29216899662475626	0.10535405387465069	-5.616700860444762	-5.283459499318882	-3.7604792293746554	True	5.921189464667501e-16	1.0	-4.8868798630461	0.0012951160263483356
phage-gRNA-13084	0.000651827864804666	0.7382016590521188	-0.7388534869169217	-2.842202747628514	-2.2754712562828554	-2.050832260908375	False	5.921189464667501e-16	1.0	-2.3895020882732485	0.008010761238657568
phage-gRNA-13085	0.5063675333626652	-0.3062797180105008	-0.20008781535216702	-1.114094620794206	1.5062748341535253	0.03660393261848949	True	-8.881784197001252e-16	1.0	0.14292804865926959	0.866895028765257
phage-gRNA-13086	-0.1843432235123883	0.195654603056842	-0.011311379544453715	-2.290232204839501	-1.8230363870447568	-4.405752313727881	False	0.0	1.0	-2.8396736352040457	0.024009385056215797
phage-gRNA-13087	-0.34242644089251684	0.13517671911158224	0.20724972178093992	-6.55958993222731	-5.536000765908181	-6.440644787478666	True	1.7763568394002505e-15	1.0	-6.178745161871386	7.244083238926787e-05
phage-gRNA-13088	-0.11467112269041202	0.27303697432092555	-0.15836585163051176	-5.4454040043480685	-5.642605154768885	-5.788334609339521	False	5.921189464667501e-16	1.0	-5.625447922818825	4.895116037647565e-06
phage-gRNA-13089	-0.1243765505645893	0.18076728132042597	-0.05639073075583667	-4.3344401002461375	-3.906606714722167	-4.621846726910116	True	0.0	1.0	-4.28763118062614	4.66348110312436e-05
phage-gRNA-13090	0.11628989358762443	0.19511818543629023	-0.31140807902391376	-1.6354167938474986	-1.9585023847514171	-0.7338633893769364	True	2.9605947323337506e-16	1.0	-1.442594189325284	0.022408651557756152
phage-gRNA-13091	-0.38959036934915403	0.10104806779114384	0.2885423015580084	-3.0328706058511177	-3.3420028144933527	-3.132793859688478	True	-5.921189464667501e-16	1.0	-3.169222426677649	0.00013921886970507424
phage-gRNA-13092	-0.1854072331567913	0.1320484784677074	0.05335875468908746	-2.9790788410360127	-0.8547707367642765	-2.1803288239502763	True	1.1842378929335002e-15	1.0	-2.004726133916855	0.032952320832230785
phage-gRNA-13093	-0.29831699966613723	0.3335170261320233	-0.03520002646588516	-5.348766994567823	-3.8644976634141375	-5.142359008568841	True	2.9605947323337506e-16	1.0	-4.785207888850267	0.0006611275140045069
phage-gRNA-13094	-0.44399889469767206	0.6881243332087692	-0.24412543851109714	2.7268394379813543	0.3896126417216532	2.824298663678892	True	0.0	1.0	1.9802502477939665	0.08488347149003336
phage-gRNA-13095	0.09962983852901175	0.05577703963885838	-0.15540687816787369	3.2782383346806867	3.0425832691650356	3.245375765177979	False	-1.1842378929335002e-15	1.0	3.1887324563412336	7.787231796051629e-06
phage-gRNA-13096	-0.17729093301089982	0.12785289887411544	0.04943803413678616	2.7519002629945923	3.282132499357049	3.0734317402330333	True	5.921189464667501e-16	1.0	3.0358215008615583	7.135968546943793e-05
phage-gRNA-13097	0.5058346884493918	-0.21240284745653426	-0.293431840992854	1.2778757875656304	1.431797880524563	2.321587554072785	True	1.1842378929335002e-15	1.0	1.6770870740543262	0.015303982313861798
phage-gRNA-13098	-0.2795534060412068	0.406252850052109	-0.12669944401090305	2.4658902317498876	2.8005716778823713	3.113747347858509	True	-2.9605947323337506e-16	1.0	2.7934030858302563	0.0005643172009205925
phage-gRNA-13099	-0.07420693966486702	0.10688681849028647	-0.032679878825423	2.2040795068612855	1.916645760017806	2.240012818515064	True	-1.1842378929335002e-15	1.0	2.1202460284647184	5.2815921737855124e-05
phage-gRNA-13100	-0.04993920221837023	0.28941663985351473	-0.23947743763514406	-1.255363857096397	-2.2735948664718943	-2.048955871097414	False	1.4802973661668753e-16	1.0	-1.8593048648885684	0.005759027092798913
phage-gRNA-13101	-0.12470009591987363	-0.021130959412426265	0.14583105533229457	2.6654829452525846	2.8833790528315593	2.8431000525707404	True	-1.7763568394002505e-15	1.0	2.797320683551628	1.1098841855350421e-05
phage-gRNA-13102	-0.6665851927390491	0.7736267404126096	-0.10704154767356044	3.100046068819827	2.732463737720133	2.729568331375379	True	0.0	1.0	2.85402604597178	0.0028361398608924143
phage-gRNA-13103	0.061542993532528456	-0.10059599233503391	0.03905299880250368	3.3065738289422253	4.13430085973107	3.5312030986170644	True	-5.921189464667501e-16	1.0	3.65735926243012	0.00013163167486566804
phage-gRNA-13104	-0.04944670044338473	0.09737576629472144	-0.047929065851333164	4.22327618781207	3.698332148485406	3.5176422476450835	False	1.1842378929335002e-15	1.0	3.813083527980853	6.177126337766804e-05
phage-gRNA-13105	-0.2899411452230325	0.3300249635870429	-0.040083818364010426	3.713239669505313	3.126999292689856	3.9009307306949452	True	0.0	1.0	3.580389897630038	0.0002628471425463187
phage-gRNA-13106	0.1277743128728588	0.07457428629852103	-0.20234859917138337	3.8710538235363288	3.7792772642024204	4.268702476564387	False	-1.1842378929335002e-15	1.0	3.9730111881010455	2.5912900016342176e-05
phage-gRNA-13107	-0.05927518755997241	0.28531730287805956	-0.22604211531808804	2.450294932601957	2.201910347160804	2.328393698260414	True	-2.9605947323337506e-16	1.0	2.326866326007725	0.00015302723336995503
phage-gRNA-13108	0.10644558648222535	0.08886994929048164	-0.19531553577271055	-7.6184697194786954	-4.123631146614822	-2.371315391136404	False	-1.1842378929335002e-15	1.0	-4.7044720857433076	0.03824621653190416
phage-gRNA-13109	0.004719376152006127	0.14767800542038678	-0.15239738157239113	-2.7532463017548	-1.7714773111302975	-1.8687664106431794	False	5.921189464667501e-16	1.0	-2.131163341176092	0.0027686725662992694
phage-gRNA-13110	0.33031510122551744	-0.3008291261562235	-0.029485975069293957	-2.4269172547704265	-0.676321571024582	-3.1618702703427566	False	0.0	1.0	-2.0883696987125884	0.05139914578187026
phage-gRNA-13111	0.06930894152852574	0.06571029873354028	-0.1350192402620678	-6.007849863544403	-4.63376345014114	-4.713979036295081	True	-5.921189464667501e-16	1.0	-5.118530783326874	0.0003417362743044106
phage-gRNA-13112	-0.11688046716360923	0.29316775816070617	-0.17628729099709517	-4.495681866279253	-3.05644011005551	-4.424625733175156	True	5.921189464667501e-16	1.0	-3.9922492365033064	0.001245155309629601
phage-gRNA-13113	0.05530595760569845	-0.09099868123693611	0.03569272363123677	-4.228121209273601	-4.361829436069035	-6.722152941415711	True	-2.9605947323337506e-16	1.0	-5.104034528919449	0.003260975944029974
phage-gRNA-13114	-0.42947092115513996	0.25002029518809366	0.17945062596704808	-5.217719165997989	-1.9490690275853249	-3.040457525658523	True	5.921189464667501e-16	1.0	-3.402415239747279	0.02592851360898784
phage-gRNA-13115	-0.10166705069837079	0.141810572645797	-0.04014352194742621	-5.792995535574886	-5.936757427034243	0.2817205837135628	True	0.0	1.0	-3.816010792965189	0.13625306760050468
phage-gRNA-13116	0.08819007666589762	0.009882950052115369	-0.09807302671801565	-4.406741195407115	-2.8400097040614556	-3.5222613042954936	True	-8.881784197001252e-16	1.0	-3.589670734588021	0.0014161475460244678
phage-gRNA-13117	-0.5236689588927579	0.35002331083031457	0.17364564806244154	3.8252305960569144	3.0790046928504937	4.033225705473268	True	-5.921189464667501e-16	1.0	3.645820331460225	0.000756845693411164
phage-gRNA-13118	0.6289811907316842	-0.370828771649343	-0.2581524190823359	-3.545025367767776	-4.47752650311739	-4.309471036109277	True	1.7763568394002505e-15	1.0	-4.110674302331481	0.0006508640239238023
phage-gRNA-13119	0.060039845590665664	-0.034079059872969	-0.025960785717696666	-0.7175232696509344	0.1685806116783315	-0.6033737915039392	True	0.0	1.0	-0.38410548315884735	0.24192888015393427
phage-gRNA-13120	0.9874673312875459	-0.18273192470370292	-0.804735406583843	5.697703481645771	5.322698984996714	5.300669546315936	False	0.0	1.0	5.440357337652807	0.000549701855036842
phage-gRNA-13121	0.8789651705545225	-0.4507405170379961	-0.4282246535165246	3.27899772051303	3.8295734434676474	3.6776490873779197	False	5.921189464667501e-16	1.0	3.5954067504528653	0.0015587980313763483
phage-gRNA-13122	0.08853995436480311	0.2997148341862719	-0.3882547885510803	-3.7892631293868897	-2.9193870188332838	-3.499197214340997	True	-1.7763568394002505e-15	1.0	-3.4026157875203906	0.0004805317530570167
phage-gRNA-13123	-0.1669721619404836	0.39448782191031206	-0.2275156599698267	-5.040415057267225	-3.3508268181360332	-2.718529853848307	True	5.921189464667501e-16	1.0	-3.7032572430838555	0.006801445009629531
phage-gRNA-13124	-0.26983732711901354	0.18356644117647747	0.08627088594253784	-7.035524042089873	-5.50943453524156	-2.6067236347544416	True	5.921189464667501e-16	1.0	-5.050560737361958	0.018045454547756693
phage-gRNA-13125	-0.0014469140575883443	0.19505753293877603	-0.19361061888118591	-5.496378186130601	-4.008718265776141	-4.4102644338493295	True	5.921189464667501e-16	1.0	-4.638453628585357	0.0005364021624370986
phage-gRNA-13126	-0.15066664076715064	0.2092423247694306	-0.05857568400227642	-6.772709830743501	-0.7956943700896346	-3.814229358188105	True	1.1842378929335002e-15	1.0	-3.7942111863404135	0.09320350076908647
phage-gRNA-13127	-0.21155380756179376	0.2050166621376288	0.006537145424161395	-2.213523837432314	-6.1192801175493985	-3.120644797063745	True	-1.1842378929335002e-15	1.0	-3.8178162506818194	0.032331270974262756
phage-gRNA-13128	-0.2676197581934874	0.19870894013616258	0.06891081805732657	-2.4444752608747438	-3.302241598056995	-4.3255301161260995	True	5.921189464667501e-16	1.0	-3.357415658352613	0.003923898537581956
phage-gRNA-13129	-0.06789566999771601	0.15440835224250193	-0.0865126822447877	3.868723821003824	4.056322659082747	4.038659118671982	False	-5.921189464667501e-16	1.0	3.987901866252851	2.1622926912434956e-06
phage-gRNA-13130	-0.05681474244207507	0.030965581222170968	0.025849161219904104	4.837157190174501	4.848274108437664	4.680826245984425	False	0.0	1.0	4.78875251486553	1.5869114460819781e-07
phage-gRNA-13131	-0.10299611642839679	0.3938057878041086	-0.29080967137571	4.070397796867215	4.091927166767607	4.025444753340076	True	5.921189464667501e-16	1.0	4.0625899056582995	3.837314738501355e-05
phage-gRNA-13132	-0.3681034700706416	0.310286074069019	0.057817396001626165	-0.5153690858426838	1.3351891136256064	-0.43629680126511516	True	1.1842378929335002e-15	1.0	0.12784107550593582	0.850433156804469
phage-gRNA-13133	-0.055740528327163474	0.10401721190810242	-0.048276683580937174	4.602510836328543	4.492131348133469	4.332756268352128	True	5.921189464667501e-16	1.0	4.47579948427138	1.164969237211453e-06
phage-gRNA-13134	0.03471535070475262	-0.13050531300060264	0.0957899622958518	3.2558523319046815	3.267368665923235	2.7241811034267505	True	5.921189464667501e-16	1.0	3.0824673670848894	8.712349577639348e-05
phage-gRNA-13135	-0.22684857537328096	0.3936321295152929	-0.16678355414201462	4.780528062907205	4.271974714014922	4.469203832710166	True	-8.881784197001252e-16	1.0	4.507235536544098	5.294624440291149e-05
phage-gRNA-13136	0.1503148152272118	-0.2735605915609156	0.12324577633370382	-6.48509768039563	-3.8028889716300354	-5.693727193675491	True	0.0	1.0	-5.327237948567052	0.0027335193326567734
phage-gRNA-13137	-0.09662068190477324	0.3453048938076595	-0.24868421190288448	-4.3800478487840735	-2.813316357438415	-2.7586023635062467	True	5.921189464667501e-16	1.0	-3.3173221899095786	0.004085945047248295
phage-gRNA-13138	-0.01524651258578924	0.15041116494172613	-0.135164652355936	-4.116835356479276	-4.550103865133618	-3.1555398683168248	True	2.9605947323337506e-16	1.0	-3.940826363309906	0.0007208940417856915
phage-gRNA-13139	-0.16721253171102735	0.06257548323620377	0.1046370484748218	-2.1813385343541754	-1.4290513898524404	-2.255038467547928	True	-5.921189464667501e-16	1.0	-1.9551427972515143	0.0021278440931852736
phage-gRNA-13140	-0.5047510826060031	0.07491908879959208	0.4298319938064106	-0.8398110179006255	0.3484088501913032	-1.1639177486004226	False	-1.4802973661668753e-16	1.0	-0.5517733054365817	0.3601264811822695
phage-gRNA-13141	-0.3757372360232547	0.3185755013234628	0.05716173469979058	-1.3372363080151923	-0.15383345622103928	-3.4527564169035716	False	-4.440892098500626e-16	1.0	-1.6479420603799344	0.16994523863683636
phage-gRNA-13142	-0.14715981650235044	0.12036328080846737	0.026796535693881296	-5.012382205024124	-1.5959849867628968	-3.8363478680686596	True	-5.921189464667501e-16	1.0	-3.48157168661856	0.025727280833012615
phage-gRNA-13143	-0.08556143472510769	0.13122203378065045	-0.04566059905553921	-4.923254305102647	-3.7556187691668113	-1.8688494125487152	True	1.1842378929335002e-15	1.0	-3.515907495606058	0.01695772673522835
phage-gRNA-13144	0.3810012594213408	-0.11932217912155973	-0.26167908029977927	-2.1276700692779738	-3.8088660913759003	-4.1691895967225765	True	5.921189464667501e-16	1.0	-3.368575252458817	0.006911465610218011
phage-gRNA-13145	-0.1823385457931348	0.38834284238520667	-0.20600429659206831	-4.695596465672737	-3.6263646337978956	-2.4230992892159815	True	1.1842378929335002e-15	1.0	-3.581686796228871	0.006374033893354854
phage-gRNA-13146	-0.26595801985097367	0.45290440761124096	-0.18694638776026906	-1.7062285364782142	-4.782718943826107	-2.248890965394942	False	-5.921189464667501e-16	1.0	-2.912612815233088	0.040448589568151706
phage-gRNA-13147	-0.0030527098163855015	-0.012500668623258271	0.015553378439642884	-3.3508302881057435	-1.2759518930897595	-4.2439579756576755	True	-2.9605947323337506e-16	1.0	-2.9569133856177263	0.028218842535447857
phage-gRNA-13148	0.4047363814243923	-0.8585722789583379	0.4538358975339447	-0.8183902751870935	-4.0065462860049035	-2.781907290630423	False	-2.9605947323337506e-16	1.0	-2.53561461727414	0.06832624501801603
phage-gRNA-13149	-0.05229911231602813	-0.19382721921832236	0.24612633153435048	-4.788238483892835	-5.151117664655779	-1.6068423859019259	False	0.0	1.0	-3.8487328448168463	0.027374919383650945
phage-gRNA-13150	0.8823204331397339	-0.7034964097857355	-0.17882402335399483	-6.412615473159381	-6.09642744346432	-4.922414521159807	False	1.1842378929335002e-15	1.0	-5.810485812594503	0.0008683035505445485
phage-gRNA-13151	-0.05780891216098105	0.14015493693570846	-0.08234602477472741	-1.042597745263162	-5.536166764185318	-3.811098778301349	True	0.0	1.0	-3.4632877625832763	0.05743859448561683
phage-gRNA-13152	1.4819023441496162	-0.5601068833748393	-0.9217954607747778	-4.928636740633024	-3.6838333441747277	-3.651839426742643	True	-2.9605947323337506e-16	1.0	-4.088103170516798	0.008884196813733727
phage-gRNA-13153	-0.15955965886268686	0.14828838195070837	0.011271276911976713	-4.190041237531777	-1.4356827430103474	-4.983633251532794	True	-5.921189464667501e-16	1.0	-3.5364524106916395	0.03055065870760684
phage-gRNA-13154	0.0033358229119819782	-0.08433017669820941	0.08099435378622566	-6.97819282003921	-6.411461328693552	-4.634281310290293	True	-5.921189464667501e-16	1.0	-6.007978486341018	0.0010554527850730301
phage-gRNA-13155	0.011738095725803532	0.181168936355375	-0.19290703208117854	-6.041683465707173	-5.474951974361515	-3.2264662370326667	True	0.0	1.0	-4.914367225700452	0.004766435323512735
phage-gRNA-13156	-0.06917770150379887	0.4628232185104819	-0.39364551700668127	-3.2746023563818256	-3.515225787093771	-4.290586791719291	True	5.921189464667501e-16	1.0	-3.6934716450649625	0.0007307870021050474
phage-gRNA-13157	0.04738216540060769	-0.05459728558395405	0.007215120183346357	1.0336947315276177	1.3676881491644757	1.4920125480639346	True	0.0	1.0	1.2977984762520094	0.0007535322903623463
phage-gRNA-13158	-0.12685036367358205	0.25719429595834953	-0.13034393228476748	3.357683702802106	3.359100594935496	3.4555451533916735	True	0.0	1.0	3.3907764837097587	1.389728363434671e-05
phage-gRNA-13159	0.11100685947076805	0.051857783382480704	-0.16286464285324875	3.328145914239622	4.724546134648033	4.243088533288626	True	0.0	1.0	4.098593527392094	0.0006058547161259487
phage-gRNA-13160	-0.21170268285628602	0.3404067398736501	-0.12870405701736765	-5.2576241417785115	-2.135730927244939	-3.6463130336343976	False	-1.1842378929335002e-15	1.0	-3.6798893675526165	0.015992694345808103
phage-gRNA-13161	-0.06070727302035728	-0.038455022463010025	0.09916229548336553	5.095812673368478	5.463234620907091	4.667006819956299	False	-5.921189464667501e-16	1.0	5.075351371410623	2.7394398007667113e-05
phage-gRNA-13162	0.11480504119752055	-0.19080972239592775	0.07600468119840542	0.12583652614581275	-0.34400390125767366	0.4907967709315084	False	-5.921189464667501e-16	1.0	0.09087646527321584	0.7443345216614501
phage-gRNA-13163	-0.2787209753554576	0.15255735615746602	0.12616361919799068	-3.9771856415136018	-0.6030992281103389	-0.8963085375984781	True	-2.9605947323337506e-16	1.0	-1.8255311357408062	0.16871699892924982
phage-gRNA-13164	-0.24872127794068355	0.2569929505533217	-0.008271672612641723	-4.376143420817437	-5.320373848749158	-2.8941009922050274	True	-1.1842378929335002e-15	1.0	-4.196872753923874	0.004338761293643708
phage-gRNA-13165	-0.05192229099543244	0.41296443316031084	-0.3610421421648793	-1.8098879689022387	-0.902119559721513	-2.340445577069462	False	-2.9605947323337506e-16	1.0	-1.6841510352310713	0.02411680173514495
phage-gRNA-13166	-0.11255483869822847	-0.34023958935023746	0.4527944280484659	-3.4699825870213052	-1.1662855015094404	-1.9416465061349601	False	0.0	1.0	-2.192638198221902	0.03767328261650019
phage-gRNA-13167	0.15375213292094614	-0.04591824156146629	-0.10783389135947985	-2.7212828483215223	-1.561176616438508	-3.592877374323813	True	0.0	1.0	-2.6251122796946142	0.011499057520303736
phage-gRNA-13168	-0.4814454569757425	0.49440318645738035	-0.012957729481636981	-2.083291932965267	-2.994607738424252	-0.007468056776428256	True	2.9605947323337506e-16	1.0	-1.6951225760553157	0.1416863683662078
phage-gRNA-13169	-0.11202030466248836	0.3107337411314006	-0.1987134364689087	-4.184729326348025	-3.1224704178631546	-4.401264037713232	False	1.1842378929335002e-15	1.0	-3.9028212606414705	0.0007833043227078021
phage-gRNA-13170	-0.6782952443611681	0.16465554757988343	0.5136396967812864	-4.310439203565674	-4.38854166891857	-4.8766207214636195	False	5.921189464667501e-16	1.0	-4.525200531315956	0.0003335061312730143
phage-gRNA-13171	0.6364349309962574	-0.6975587218020927	0.06112379080583441	-4.3298020600023435	-5.763070568656685	-5.538431573282205	True	-2.9605947323337506e-16	1.0	-5.210434733980411	0.0009035162760812901
phage-gRNA-13172	0.026232793550241773	0.339116424260935	-0.3653492178111777	-1.298773477080458	-1.4869294878982675	-4.262290492523787	False	-2.9605947323337506e-16	1.0	-2.3493311525008376	0.07446842351513869
phage-gRNA-13173	0.15461768013524235	0.033848133399743574	-0.1884658135349877	-5.943891770826273	-4.184515201538219	-2.8443989887438024	True	-5.921189464667501e-16	1.0	-4.324268653702764	0.008721960860785043
phage-gRNA-13174	-0.3869530334585942	0.5955799232797423	-0.2086268898211472	-3.5099155281446484	-1.9431840367989897	-1.3966169465371472	False	2.9605947323337506e-16	1.0	-2.283238837160262	0.03126367895534665
phage-gRNA-13175	-0.2864090911473287	0.019981526861514	0.26642756428581826	-5.988366363294899	-6.447169964056378	-4.248526177214843	True	1.1842378929335002e-15	1.0	-5.561354168188707	0.0012759961986899744
phage-gRNA-13176	-0.2026020382702871	0.18658932045019583	0.016012717820089506	-6.274667820937431	-2.8056330034789063	-6.55368666210869	True	-5.921189464667501e-16	1.0	-5.2113291621750095	0.012605018328673239
phage-gRNA-13177	-1.0295830204147087	1.1908520831679557	-0.16126906275324693	-4.758104920429032	-0.6888730885541907	-4.7581478118974765	True	0.0	1.0	-3.401708606960233	0.08628171358005847
phage-gRNA-13178	-0.24756108651617925	0.20988082547839948	0.03768026103777977	-2.048595486314871	-1.3012917493273917	-0.8421875003158883	False	0.0	1.0	-1.3973582453193838	0.020541423592917708
phage-gRNA-13179	-0.2282917338499848	-0.14047465877406395	0.36876639262404787	-2.2962128649780764	-2.3144438743535742	-1.9642739968952347	True	-2.9605947323337506e-16	1.0	-2.1916435787422954	0.0005520506043110282
phage-gRNA-13180	-0.05591317155079095	0.13143957707604353	-0.07552640552525258	-0.0914128249865056	-0.10964383436200309	0.1149951610124772	False	0.0	1.0	-0.028687166112010498	0.7835912990904497
phage-gRNA-13181	-0.15965237648591124	0.108620367524491	0.05103200896142113	-0.8081289068123789	-1.3902608013812028	-0.6017209208133956	True	2.9605947323337506e-16	1.0	-0.9333702096689924	0.020175645033711553
phage-gRNA-13182	0.012998052077152877	0.13078941833940938	-0.14378747041656403	-6.619105508515115	-2.7411723288751517	-1.7061055773934442	True	-5.921189464667501e-16	1.0	-3.6887944715945706	0.06943551645888542
phage-gRNA-13183	-0.05591317155079095	0.13143957707604353	-0.07552640552525258	-0.0914128249865056	-0.10964383436200309	0.1149951610124772	False	0.0	1.0	-0.028687166112010498	0.7835912990904497
phage-gRNA-13184	-0.17043858998908945	0.2332473730797311	-0.06280878309064519	-5.519425975511513	-5.920985624438517	-5.313017989512531	True	-1.1842378929335002e-15	1.0	-5.584476529820854	1.3165977291571134e-05
phage-gRNA-13185	0.4312719237968796	-0.3299504282135892	-0.10132149558328862	4.615188448466672	4.424663550724123	4.711139984668913	True	5.921189464667501e-16	1.0	4.5836639946199025	4.480731189047575e-05
phage-gRNA-13186	-0.3359328672608939	0.5394758750511999	-0.20354300779030599	2.5981938302598726	2.6740311452452836	2.7787926299092502	False	0.0	1.0	2.6836725351381356	0.0006389183927985078
phage-gRNA-13187	0.04902793270503025	-0.049645367128158924	0.0006174344231322237	4.800372548204445	4.63114799696616	4.4010639639922875	True	1.1842378929335002e-15	1.0	4.610861503054298	2.665432100638981e-06
phage-gRNA-13188	-0.13218573162498082	0.37588733028591115	-0.24370159866092855	4.146980806704212	4.336464046893697	4.427298368645872	True	5.921189464667501e-16	1.0	4.303581074081261	3.2109154772075175e-05
phage-gRNA-13189	-0.01927082430851179	-0.06213935112622515	0.08141017543473694	4.961366280538288	4.696573485449871	4.930150457166546	True	0.0	1.0	4.862696741051568	8.271654916575739e-07
phage-gRNA-13190	-0.19636851220504248	0.2863317322058361	-0.08996322000079182	5.040569985680861	5.185053333833768	4.36155218475416	True	5.921189464667501e-16	1.0	4.862391834756263	7.730150320489682e-05
phage-gRNA-13191	-0.319234485556704	0.10322173615613295	0.2160127494005719	3.9039048485543733	3.3681438343817254	3.382434066137807	True	2.9605947323337506e-16	1.0	3.5514942496913022	0.0001214201824202941
phage-gRNA-13192	0.08304959343813767	-0.07248537145803624	-0.01056422198010143	-1.8250707535213495	-2.185693960343925	-0.5204823735834632	True	0.0	1.0	-1.5104156958162458	0.04096700630148695
phage-gRNA-13193	0.34217595521053656	0.04713593675676275	-0.3893118919673011	-1.015251793112541	-0.8551455612295262	-0.7713691016948951	True	-5.921189464667501e-16	1.0	-0.8805888186789875	0.01713498746255588
phage-gRNA-13194	0.0649435215774452	0.4746886915407278	-0.5396322131181726	0.02944386814173061	-0.25182154706756066	1.6508893534195574	False	1.4802973661668753e-16	1.0	0.4761705581645758	0.511803453173839
phage-gRNA-13195	-0.43234084386577987	0.07693999964841725	0.3554008442173626	-1.8828779965803384	-2.486071506676992	-3.2614325113025115	False	0.0	1.0	-2.5434606715199473	0.005261976941211102
phage-gRNA-13196	0.20937325618913372	0.07479790992860602	-0.2841711661177402	-2.8850200863001496	-3.488213596396803	-4.263574601022323	False	-1.4802973661668753e-16	1.0	-3.5456027612397585	0.0011315152329128084
phage-gRNA-13197	-0.021896239711928445	-0.009967472931895927	0.031863712643827924	-5.239920931369589	-6.921116953467516	-6.11151545737188	True	1.1842378929335002e-15	1.0	-6.090851114069662	0.00023266564886829756
phage-gRNA-13198	0.18894214787687513	0.06675052607217946	-0.2556926739490528	-2.567034976936477	-3.7227695100619096	-3.8200586095747915	True	5.921189464667501e-16	1.0	-3.369954365524393	0.0013538542109975686
phage-gRNA-13199	-0.1940548433283702	0.18565715955673667	0.008397683771631748	-5.071619073109337	-5.22735360623477	-3.280248586389199	True	-5.921189464667501e-16	1.0	-4.526407088577769	0.0020388464001100193
phage-gRNA-13200	-0.167810790607394	0.04102168542989304	0.12678910517750275	-8.43212913453899	-6.4503601439144855	-5.055796147097693	True	5.921189464667501e-16	1.0	-6.646095141850389	0.0025005583281651022
phage-gRNA-13201	0.09893813367082238	0.06842188428810125	-0.16736001795892363	-4.1911343468504905	-4.341815652249637	-3.202906530901041	True	0.0	1.0	-3.911952176667056	0.0004385184456591774
phage-gRNA-13202	-0.26307659509816084	0.08253823744540689	0.18053835765275394	-4.947669086674747	-4.781475524912817	-3.500253001171969	True	0.0	1.0	-4.409799204253178	0.0007590757369813498
phage-gRNA-13203	0.09385093727153837	-0.12022232930335797	0.026371392031819596	-4.516557552221409	-1.4174629197846027	-2.108515705052776	True	0.0	1.0	-2.680845392352929	0.04650392066820154
phage-gRNA-13204	-0.046228935420671746	0.12831495391864323	-0.08208601849797326	-4.302704798200353	-3.184874257999822	-2.1243111883709673	True	-5.921189464667501e-16	1.0	-3.2039634148570477	0.007143388783461302
phage-gRNA-13205	0.33266232337097623	0.28819939677473716	-0.6208617201457134	-3.5329123286224267	-4.1361058387190806	-4.496429344065756	True	0.0	1.0	-4.055149170469088	0.0006376131458906682
phage-gRNA-13206	-0.2862341127483088	0.21295085303038164	0.07328325971792538	-1.6629048320540463	-2.362269710990245	-0.23483287464113012	True	-5.921189464667501e-16	1.0	-1.420002472561807	0.09194629350637179
phage-gRNA-13207	-0.1259087974799442	0.5107217748441659	-0.3848129773642217	-3.913149397762264	-3.875885294546057	0.2700894237825384	True	0.0	1.0	-2.506315089508594	0.15089101499136537
phage-gRNA-13208	-0.06454800410091721	0.020487043037103803	0.04406096106381163	-1.9707304336459028	-2.4858173583197907	-2.084062983296519	False	-5.921189464667501e-16	1.0	-2.1802035917540707	0.00016677984690407748
phage-gRNA-13209	-0.31653118742136677	0.2325402418986684	0.08399094552269482	-5.034706279522334	-3.5816315699722425	-4.895412489381888	True	-1.1842378929335002e-15	1.0	-4.503916779625489	0.0007847435893014783
phage-gRNA-13210	-0.12797575086956847	0.2244362440277623	-0.09646049315819383	-4.278258851555135	-2.2090270196802937	-3.934347341806218	True	0.0	1.0	-3.473877737680549	0.005907539440769924
phage-gRNA-13211	-0.46576426252032377	0.6349273153221411	-0.16916305280181732	-5.39679464940001	-4.293035134396897	-4.522962002487898	True	0.0	1.0	-4.737597262094934	0.0005461468649498728
phage-gRNA-13212	-0.07852847053915646	0.13435937019481514	-0.055830899655653354	-5.921383046032475	-4.132259133350368	-1.0520100473110627	True	1.7763568394002505e-15	1.0	-3.7018840755646356	0.06002990625502043
phage-gRNA-13213	0.6163293853116194	-0.3505490603987127	-0.2657803249129067	1.2719916364289858	1.2437980839448475	2.110367557972003	True	0.0	1.0	1.5420524261152788	0.02135725820388513
phage-gRNA-13214	-0.25280236896135033	0.6399296307738576	-0.38712726181250456	-1.7755678492310878	-4.141722162026892	-2.791552284568553	True	8.881784197001252e-16	1.0	-2.9029474319421773	0.01856779381555589
phage-gRNA-13215	-0.3737029016698834	0.3298251243832109	0.0438777772866672	-4.708410573492876	-1.671359147367184	0.7880162594387254	True	-1.7763568394002505e-15	1.0	-1.8639178204737783	0.30947890131840666
phage-gRNA-13216	-0.2664877328326396	0.3530572361121056	-0.086569503279466	-6.009346518349237	-4.22022260566713	-2.6330135309079425	True	0.0	1.0	-4.287527551641436	0.012446076756758557
phage-gRNA-13217	-0.08033921587733239	0.43305773610909615	-0.3527185202317611	-1.5586213590747953	-1.332615558070625	-2.4841250485813937	True	8.881784197001252e-16	1.0	-1.791787321908938	0.013084431625619898
phage-gRNA-13218	0.11996317267004386	0.09094957496436784	-0.2109127476344117	-3.1255389215833187	-4.834085431826201	-3.2744621887389123	True	0.0	1.0	-3.7446955140494773	0.0025413644757252196
phage-gRNA-13219	0.3853232134227733	-0.05268889273218491	-0.3326343206905866	-4.16955059910652	-0.28731728203293194	-1.2701203665289285	True	5.921189464667501e-16	1.0	-1.9089960825561267	0.18216168475602412
phage-gRNA-13220	-0.12818496517208278	0.17410355029941194	-0.045918585127330935	-4.843164718113243	-4.054040805431137	-0.6367567321142609	True	-5.921189464667501e-16	1.0	-3.1779874185528807	0.06999976852434187
phage-gRNA-13221	-0.5653554048335785	0.6908924250043231	-0.12553702017074286	-1.0263849313657794	-3.1884517133149277	-1.2597975455755286	True	5.921189464667501e-16	1.0	-1.8248780634187451	0.07881717255204759
phage-gRNA-13222	-0.07180582993228324	0.5591535701701664	-0.4873477402378841	-0.7511616731427226	-2.447464587630858	-2.54475368714374	False	-2.9605947323337506e-16	1.0	-1.9144599826391069	0.04350740561497885
phage-gRNA-13223	0.045046863570066265	0.18284378772266763	-0.22789065129273478	-2.556799612419458	-3.953542245048685	-4.372759439448929	True	-2.9605947323337506e-16	1.0	-3.6277004323056907	0.002966758300946838
phage-gRNA-13224	0.19005830296912674	-0.07510115310154486	-0.11495714986758276	-0.960918567886524	-3.8271464838169713	-1.9244355833298532	True	-2.9605947323337506e-16	1.0	-2.237500211677783	0.05757482968588648
phage-gRNA-13225	0.10343224711209764	0.12014134170846447	-0.22357358882056388	-6.240645947551959	-6.114487047592283	-4.527277972833094	True	-5.921189464667501e-16	1.0	-5.627470322659112	0.0005612050714758666
phage-gRNA-13226	-0.19100173748237737	0.061397115930656554	0.1296046215517208	-5.871466919494795	-5.342210133567798	-5.780536150915748	True	0.0	1.0	-5.664737734659447	7.579932581945026e-06
phage-gRNA-13227	-0.007744763780076269	0.08616953608370892	-0.0784247723036291	-5.204967605545315	-3.1868567678570923	-3.264541309430463	True	1.1842378929335002e-15	1.0	-3.8854552276109566	0.004205066110320609
phage-gRNA-13228	0.19076893427806674	-0.21878642272216275	0.028017488444097793	-3.70271171428522	-3.6297948356025227	-3.8499406829009386	True	5.921189464667501e-16	1.0	-3.727482410929561	1.0392359962950299e-05
phage-gRNA-13229	-0.2818093725833126	0.0293059784013181	0.2525033941819945	-5.850845866529598	-1.9499599779633172	-2.3163836828464106	False	0.0	1.0	-3.3723965091131087	0.05461735177382987
phage-gRNA-13230	-0.2045383351169061	0.17437271547559163	0.030165619641316255	-5.334969500706811	-5.311380334387682	-3.894096261070805	True	5.921189464667501e-16	1.0	-4.846815365388433	0.0005818021241675716
phage-gRNA-13231	-0.2635566218575165	0.40922295393956	-0.14566633208204305	-0.8136294481229891	-0.31728728466872846	0.2858633339594814	False	1.4802973661668753e-16	1.0	-0.28168446627741206	0.49924049368019174
phage-gRNA-13232	-0.015733199612570914	-0.026423626141845347	0.04215682575442159	-2.8484774394138093	-2.90083831022881	-3.2209123477560855	False	1.7763568394002505e-15	1.0	-2.9900760324662348	1.456743921718319e-05
phage-gRNA-13233	-0.32783706320881834	0.47083877267606766	-0.1430017094672511	-6.45558235426497	-5.383615554668889	-4.296480083044344	False	-5.921189464667501e-16	1.0	-5.3785593306594	0.0012947365771065725
phage-gRNA-13234	-0.2841352454835562	0.2811078552867592	0.0030273901967969863	-6.578369167319439	-3.2042827539161767	-2.647934642861749	True	0.0	1.0	-4.143528854699121	0.028704786394269585
phage-gRNA-13235	-0.19052730487706437	0.1717940369964932	0.01873326788057028	-3.213678565885134	-4.521416192455616	-3.5598116029149303	True	-2.9605947323337506e-16	1.0	-3.764968787085227	0.0007453264002745744
phage-gRNA-13236	-0.28060316306917077	0.24378457283523414	0.03681859023393841	-2.564030329948471	-0.8273738371605006	-2.035694249062126	False	5.921189464667501e-16	1.0	-1.809032805390366	0.027932874741455487
phage-gRNA-13237	0.09894307588857565	0.06996740411944735	-0.16891048000802122	-5.522949613874736	-4.575946041410909	-2.8079922426737642	True	5.921189464667501e-16	1.0	-4.3022959659864695	0.00577965625212203
phage-gRNA-13238	-0.06623801407777563	0.09238301600574239	-0.026145001927970313	-3.654549644630941	-1.2384970657829513	-5.081602677044304	True	-1.1842378929335002e-15	1.0	-3.3248831291527323	0.04148125885656759
phage-gRNA-13239	0.32731780603515936	-0.21998487881701223	-0.10733292721814713	-5.408621565541648	-1.9839090790684173	-6.202213579542666	True	0.0	1.0	-4.5315814080509105	0.02552502719141401
phage-gRNA-13240	0.18065933902557685	-0.5954620363224743	0.41480269729689834	-2.970317531830074	-2.9885485412055712	-3.611906452386041	False	2.9605947323337506e-16	1.0	-3.1902575084738953	0.0010056502510888403
phage-gRNA-13241	0.2678971110502859	-0.2817157344890857	0.013818623438800692	-3.6041038101025493	-0.814979897420443	-2.0351257447188584	True	2.9605947323337506e-16	1.0	-2.1514031507472833	0.05910949570079813
phage-gRNA-13242	0.6877383067291665	0.34457633865722137	-1.0323146453863874	1.1997264485959453	-1.066432074223138	-0.5198649839612952	False	1.4802973661668753e-16	1.0	-0.12885686986282927	0.8883572347225623
phage-gRNA-13243	-0.10959213736687268	0.11712831770518228	-0.007536180338311382	-4.283104890718727	-5.308830436641149	-4.657926686564571	False	-5.921189464667501e-16	1.0	-4.749954004641483	0.00010151059201181423
phage-gRNA-13244	-0.10670513591087971	0.07211093076147002	0.03459420514940703	-3.739991330425334	-3.658686666249917	-2.8490851701542805	True	-8.881784197001252e-16	1.0	-3.4159210556098443	0.000295463962534542
phage-gRNA-13245	-0.11898485398366354	-0.10941073545912161	0.22839558944278515	-2.5083516303563442	-5.639415135896213	-3.784725750272038	False	0.0	1.0	-3.9774975055081985	0.012237454215684868
phage-gRNA-13246	2.104435889962171	-1.1591565141604638	-0.94527937580171	-4.528850304552284	-2.653996517844293	-3.2229066450023867	True	-8.881784197001252e-16	1.0	-3.468584489132988	0.04359909180670516
phage-gRNA-13247	0.03464853271028545	0.27374161182775403	-0.3083901445380395	-4.127144095064583	-4.166436719967911	-5.444298065122614	True	0.0	1.0	-4.579292960051703	0.0005936813401533
phage-gRNA-13248	1.2546973584587189	-1.607369446958721	0.3526720885000003	-5.026619061824774	-6.477809478476377	-3.217546573371176	False	-5.921189464667501e-16	1.0	-4.907325037890776	0.01790361602112532
phage-gRNA-13249	0.2394185760131844	-0.020408033173259454	-0.2190105428399285	-3.025669000163182	-3.228324580676107	-2.9085283522612864	True	-1.1842378929335002e-15	1.0	-3.0541739777001915	4.696436059919071e-05
phage-gRNA-13250	-0.26296454302904415	0.0170807923837053	0.24588375064533885	-6.541161964372769	-5.15340061407243	-6.798701078133576	False	0.0	1.0	-6.164421218859592	0.00031626382299107856
phage-gRNA-13251	-0.309363256610375	0.1899334983312002	0.11942975827917568	-2.8402738257889535	-1.653390405259839	-1.7593967218738298	True	2.9605947323337506e-16	1.0	-2.0843536509742076	0.007064312452039535
phage-gRNA-13252	0.2371051915440674	-0.4054893353960516	0.16838414385198242	-5.632434492092484	-3.2646070691609035	-6.563530029843436	True	-5.921189464667501e-16	1.0	-5.1535238636989416	0.00679701106154222
phage-gRNA-13253	-0.08430156616618234	0.07908253463432047	0.005219031531860097	-5.6562198683650164	-4.476511500128605	-5.077843104979076	True	-5.921189464667501e-16	1.0	-5.070191491157566	0.00012309801932303458
phage-gRNA-13254	0.022008511456455437	-0.24798704405351835	0.2259785325970629	-4.278194368173672	-5.144422284104119	-2.993783870173416	True	0.0	1.0	-4.138800174150403	0.002939117927969867
phage-gRNA-13255	-0.03445427153163472	0.15790783990894397	-0.12345356837730748	-6.067447069356775	-5.085678078732272	-4.507402128743092	True	5.921189464667501e-16	1.0	-5.220175758944046	0.0003521578971121741
phage-gRNA-13256	-0.12199748418972689	0.34591855583865083	-0.22392107164892394	-5.962273515581268	-5.7174701191229715	-4.322906122306179	True	0.0	1.0	-5.334216585670139	0.0005887648795999818
phage-gRNA-13257	-0.04353151837600855	0.2985438250494674	-0.25501230667345975	-6.543917220541129	-3.5032545408630575	-3.75254673382099	True	-2.9605947323337506e-16	1.0	-4.599906165075059	0.009617091283967535
phage-gRNA-13258	-0.1820377102106585	0.2665803513969136	-0.08454264118625598	-6.305000204896713	-3.679375024497485	-4.3981525007566376	True	-2.9605947323337506e-16	1.0	-4.794175910050279	0.0038138205663319894
phage-gRNA-13259	-0.028033054421038983	0.11749951851116869	-0.08946646409012793	-3.122426396910322	-4.073543210427283	-2.6644796439153744	True	5.921189464667501e-16	1.0	-3.286816417084326	0.0014328858131877717
phage-gRNA-13260	0.10037748808409575	-0.06144667580278451	-0.03893081228131301	-3.000924223747365	-5.5475342054776515	-9.023334928244262	True	-5.921189464667501e-16	1.0	-5.857264452489759	0.02845202451904252
phage-gRNA-13261	0.22991714449157108	0.14915673620047265	-0.37907388069204195	-3.989906889447073	-4.5342067104901576	-6.046533309281884	True	5.921189464667501e-16	1.0	-4.856882303073038	0.0016575678206994546
phage-gRNA-13262	-0.08473361950386327	0.030607884207583425	0.05412573529628251	-3.7886117818483718	-4.029235212560318	-1.1165402235005768	True	8.881784197001252e-16	1.0	-2.9781290726364222	0.03330142512243682
phage-gRNA-13263	-0.15227639333681253	0.20791295215223826	-0.05563655881542573	-2.8493965160230905	-6.228374869176479	-2.2537141268103458	True	0.0	1.0	-3.7771618373366382	0.038383392670776145
phage-gRNA-13264	-0.284079229641482	0.22520161387271465	0.05887761576876471	-2.5419713044136447	-0.897237301066713	-0.2200861009947257	False	-8.881784197001252e-16	1.0	-1.2197649021583612	0.15888611910361736
phage-gRNA-13265	-0.1723869812995913	0.5911580584206675	-0.4187710771210753	-6.989246348259965	-3.8375523561931506	-3.9754834402033787	True	2.9605947323337506e-16	1.0	-4.934094048218832	0.010021686754388267
phage-gRNA-13266	-0.2190551177256328	0.1373558885259829	0.08169922919965167	-1.87904563606914	-1.518765022190908	-2.535134126320223	True	5.921189464667501e-16	1.0	-1.977648261526757	0.0033811467022294723
phage-gRNA-13267	-0.1956619354145328	0.3249638816936731	-0.12930194627914204	0.44967599293744875	0.468464172992757	1.0756782037169383	True	-5.921189464667501e-16	1.0	0.6646061232157147	0.06470968700769729
phage-gRNA-13268	-0.12647219003468813	0.03393365937905024	0.09253853065563789	-6.861344084654995	-4.625818501784709	-5.355375816797104	True	0.0	1.0	-5.614179467745603	0.0010563193935399944
phage-gRNA-13269	0.36999338928762526	-0.1960807029509155	-0.17391268633670975	0.6892485467159517	-2.6309358577856425	1.7291559217740105	True	0.0	1.0	-0.07084379643189347	0.9600062800180162
phage-gRNA-13270	-0.09965056910484194	-0.35920130520099036	0.4588518743058305	-1.1448896684814933	-2.2720976312799923	0.952541364094488	False	-5.921189464667501e-16	1.0	-0.8214819785556658	0.44697916088999473
phage-gRNA-13271	0.011896030222413145	-0.010946759324239608	-0.0009492708981770903	-4.483035241850599	-1.9842078150067444	-5.134608250979189	True	-1.1842378929335002e-15	1.0	-3.867283769278844	0.015763167054180488
phage-gRNA-13272	-0.3626270445862483	0.18847397462257565	0.1741530699636753	-3.3156645378299903	-5.5038205486478	-1.7873284569436452	True	8.881784197001252e-16	1.0	-3.5356045144738117	0.031886883753875404
phage-gRNA-13273	0.16014875158917263	-0.03401128630673789	-0.1261374652824312	-6.260418585545914	-1.0108772700809556	-6.214475271740177	True	1.1842378929335002e-15	1.0	-4.495257042455682	0.061513008774195854
phage-gRNA-13274	0.24683444401126664	-0.03242798461308816	-0.2144064593981838	-8.486501567386824	-5.890022732647113	-7.579653863246749	False	-1.7763568394002505e-15	1.0	-7.318726054426896	0.0006926385121156859
phage-gRNA-13275	-0.019194143411919384	0.10061586485868013	-0.08142172144676074	-2.8877712835668454	-3.9604500769647197	-3.950823972561089	True	0.0	1.0	-3.599681777697551	0.000561905797829921
phage-gRNA-13276	0.11983582940416504	0.0023339965025783727	-0.12216982590674519	-2.6299093416976724	-1.3627381322109215	-0.9640697370613927	True	-5.921189464667501e-16	1.0	-1.652239070323329	0.03112140750674058
phage-gRNA-13277	0.7935276440429773	-0.48943954211022156	-0.3040881019327575	-2.1273294434516146	-1.7305229535482685	-2.1839558632864255	True	-5.921189464667501e-16	1.0	-2.013936086762103	0.009046688174826758
phage-gRNA-13278	0.04885846537503813	0.06628621255956002	-0.11514467793459815	-1.6419930166732306	-3.660224026048728	-2.75751312556161	True	0.0	1.0	-2.6865767227611896	0.010180866744299922
phage-gRNA-13279	-0.08187249247656503	-0.07025174157662484	0.1521242340531863	-5.9421036366898585	-4.324746072274231	-1.6913015313324227	True	-1.1842378929335002e-15	1.0	-3.986050413432171	0.03253351606110688
phage-gRNA-13280	0.23600403287026062	-0.3648652054479413	0.12886117257768603	-9.257303977504428	-6.797102406312574	-5.870986901490511	False	1.7763568394002505e-15	1.0	-7.308464428435838	0.0020624519071716957
phage-gRNA-13281	0.32711103836837907	-0.42256185695261905	0.09545081858423998	-3.598012345438198	-1.372940634606623	-3.0359681531742186	False	0.0	1.0	-2.668973711073013	0.019233565642243024
phage-gRNA-13282	0.20412751276799845	-0.3923397496551253	0.18821223688713395	-6.373891267831162	-3.946071090474007	-2.86706967851004	False	2.3684757858670005e-15	1.0	-4.39567734560507	0.01408846529524513
phage-gRNA-13283	0.2673297772033525	-0.026207520743282586	-0.2411222564600699	1.3954302793020545	2.6161580170474164	2.3245347706482296	True	0.0	1.0	2.112041022332567	0.005976626981082229
phage-gRNA-13284	0.1137196628103645	0.13396242560194072	-0.24768208841230344	-2.5998518957379884	-2.940011000000848	-3.014932286485276	True	5.921189464667501e-16	1.0	-2.851598394074704	8.876503157282475e-05
phage-gRNA-13285	-0.2619459856719111	0.43730580148635667	-0.17535981581444737	-4.244978219213491	-3.004474960188819	-4.845925155272111	True	-5.921189464667501e-16	1.0	-4.0317927782248075	0.0023254814706888797
phage-gRNA-13286	-0.1820499834364746	0.21325265797540283	-0.03120267453892822	-4.742397704038123	-2.6080708439413964	-2.0772308413309784	False	0.0	1.0	-3.142566463103499	0.018771080470987273
phage-gRNA-13287	-0.4405071861726171	0.7913178872627995	-0.3508107010901824	-0.8115484238965021	-3.3921236313311374	-1.4479360948678606	True	0.0	1.0	-1.8838693833651667	0.09673603440841362
phage-gRNA-13288	-0.3431990160470626	0.1537973476871386	0.18940166835992045	-7.026157095937697	-6.7224600104258325	-2.9371060605768733	True	-1.1842378929335002e-15	1.0	-5.561907722313467	0.01377450484965865
phage-gRNA-13289	-0.1560608429071717	0.15896043086891787	-0.0028995879617497167	-5.46800582143624	-3.1843464891609194	-2.6117841903661327	True	-1.1842378929335002e-15	1.0	-3.754712166987764	0.012842933275834328
phage-gRNA-13290	-0.21782874110827954	0.16289606710439664	0.054932674003884685	-5.97048550763002	-3.95629503931314	-4.253882789311853	True	5.921189464667501e-16	1.0	-4.726887778751671	0.001769090524718526
phage-gRNA-13291	0.02542830520441086	0.1734470431686308	-0.19887534837303988	-8.157276273173533	-6.475067564407937	-5.16950857364989	False	5.921189464667501e-16	1.0	-6.6006174704104525	0.0016295377625625731
phage-gRNA-13292	-0.008192919895963158	0.03813323841723992	-0.029940318521276765	-4.80178250753349	-4.60588871155614	-3.40634069714449	True	0.0	1.0	-4.2713373054113735	0.0006119678395874558
phage-gRNA-13293	-0.10685708898682034	0.3677776117204852	-0.26092052273366306	-4.565568173147079	-2.089034490772998	-3.648666804343081	True	5.921189464667501e-16	1.0	-3.4344231560877194	0.01006015085022188
phage-gRNA-13294	-0.06666450121464784	0.09626858372066494	-0.029604082506020646	-3.7147275663077215	-2.676742566116671	-5.5372709540048675	True	-1.1842378929335002e-15	1.0	-3.976247028809753	0.008985905726064294
phage-gRNA-13295	0.13553370090921568	-0.23777404409242564	0.10224034318321529	-7.570758362755029	-7.8299974716343215	-5.707238090279055	False	1.7763568394002505e-15	1.0	-7.035997974889469	0.0004899757302559848
phage-gRNA-13296	0.029896382428948876	0.47001520143574993	-0.49991158386469703	-2.975229621963247	-4.578423132059901	-1.894352518048123	False	5.921189464667501e-16	1.0	-3.1493350906904234	0.019089449570982648
phage-gRNA-13297	-0.5680435992292736	0.8475781370706779	-0.27953453784140336	-1.4351457209692704	-4.336019779706609	-3.20449018872361	True	2.9605947323337506e-16	1.0	-2.9918852297998293	0.03433801426657661
phage-gRNA-13298	-0.39413134374741077	0.2614389420174419	0.1326924017299671	-5.5057339762689175	-2.6235006591953294	-4.958289072434868	True	-5.921189464667501e-16	1.0	-4.3625079026330384	0.008560438110936094
phage-gRNA-13299	1.0755811801295732	-0.2376363846743752	-0.8379447954551962	-3.2760642155994972	-3.294295224974994	-2.713512419375239	True	5.921189464667501e-16	1.0	-3.0946239533165767	0.006562848805982389
phage-gRNA-13300	-0.05702434207452711	-0.024133477502200407	0.0811578195767293	-5.596868036023114	-4.002524313469595	-4.991189866603604	False	5.921189464667501e-16	1.0	-4.8635274053654385	0.0004782313010930369
phage-gRNA-13301	0.07485346553318983	0.25182173201221936	-0.32667519754540564	-5.643456012021824	-4.739689533398596	-5.684975539466427	True	1.1842378929335002e-15	1.0	-5.356040361628949	0.0001096470885023521
phage-gRNA-13302	-0.051952780295215106	-0.15141182078530058	0.20336460108051568	-6.28539181134284	-1.0073813694946239	-2.976622107714179	True	0.0	1.0	-3.4231317628505473	0.09083999777336069
phage-gRNA-13303	-1.570686676958728	0.9385941665554691	0.6320925104032584	-3.1911488311155987	-3.209379840491096	-2.9847408451166157	False	-1.4802973661668753e-16	1.0	-3.1284231722411033	0.01692952690854665
phage-gRNA-13304	-0.14116597261890984	-0.19617406156111894	0.3373400341800279	-5.191615967520596	-2.0399219754537814	-4.248242387355407	True	-2.9605947323337506e-16	1.0	-3.8265934434432616	0.015713546942558963
phage-gRNA-13305	-0.3623723861441661	0.7190469177336043	-0.35667453158943996	-2.6634621503174314	-4.535842293229473	-1.5686995201473568	True	-5.921189464667501e-16	1.0	-2.9226679878980875	0.03566171987246091
phage-gRNA-13306	-0.14908588293064717	0.24896980744246733	-0.09988392451182193	-5.7325817107335695	-1.8646806846673467	-4.7485661460710356	True	-5.921189464667501e-16	1.0	-4.115276180490651	0.024332475833714475
phage-gRNA-13307	-0.15994190780030415	0.2905637480395775	-0.13062184023926982	-4.597032210271521	-1.3500388827223997	-0.9298270636110111	False	1.1842378929335002e-15	1.0	-2.292299385534977	0.12115670038004639
phage-gRNA-13308	0.08243266154215706	-0.7302145898310085	0.6477819282888513	0.0469330081064423	0.028701998730944867	-0.7466590058945748	False	-7.401486830834377e-17	1.0	-0.22367466635239586	0.6640925863256743
phage-gRNA-13309	-0.21542878386850095	0.24682672481980816	-0.03139794095130988	-4.088030702755872	-4.10626171213137	-4.074267794699285	True	-8.881784197001252e-16	1.0	-4.089520069862176	7.0073609302001695e-06
phage-gRNA-13310	-0.30126639605998484	0.40114684005784973	-0.09988044399786489	-3.8457796969835574	-3.9205942347254217	-2.611890974562467	True	0.0	1.0	-3.4594216354238156	0.0018579184683131125
phage-gRNA-13311	-0.21526227048567215	-0.027909521858838104	0.24317179234451025	-4.058116845978991	-2.491385354633332	-3.2667463592588524	False	0.0	1.0	-3.2720828532903923	0.0022634738161236203
phage-gRNA-13312	-0.2947718813934044	0.704314229801609	-0.40954234840820636	-3.562932291619394	0.8042677361986286	-2.430524887064188	True	-5.921189464667501e-16	1.0	-1.729729814161651	0.2709732171485264
phage-gRNA-13313	-0.04824716322928779	0.09070095343449225	-0.042453790205204456	-5.535873634679066	-4.13906714477572	-3.6920357280647913	True	0.0	1.0	-4.455658835839859	0.0013257403708354092
phage-gRNA-13314	-0.2340294746163618	0.16686724527875718	0.06716222933760285	-5.953225582358591	-5.8339530679841545	-5.609314072609674	True	-5.921189464667501e-16	1.0	-5.798830907650807	3.217745738918363e-06
phage-gRNA-13315	-0.2135237594193553	0.4030338204129169	-0.18951006099355894	-5.274558504962208	-3.292789514337705	-3.231649251246104	True	8.881784197001252e-16	1.0	-3.932999090182006	0.0049493180152195785
phage-gRNA-13316	-0.5122667841772319	-1.9675920341278408	2.479858818305072	-5.805154280305598	-5.501457194793733	-5.598746294306616	True	-2.9605947323337506e-16	1.0	-5.6351192564686485	0.012702625810473966
phage-gRNA-13317	0.19026378489487605	-0.5846930309596523	0.3944292460647745	-6.507985151163293	-5.815722777733776	-4.351617847663906	False	-5.921189464667501e-16	1.0	-5.558441925520325	0.0013777163458227372
phage-gRNA-13318	-0.48479499216292954	0.587997992201049	-0.10320300003811678	-3.7463627250784906	-3.8715089383705004	-3.347309661137112	True	8.881784197001252e-16	1.0	-3.655060441528701	0.00048301793342930827
phage-gRNA-13319	-0.6332348092534046	0.37354569373160906	0.25968911552179463	-2.4342692090520965	-2.452500218427594	-1.3798643164981637	False	-2.9605947323337506e-16	1.0	-2.088877914659285	0.011837770193211222
phage-gRNA-13320	-0.4138391469306404	0.06302021889117881	0.3508189280394607	-1.7123732062001493	-3.052532310463009	-3.412855815809685	False	-2.9605947323337506e-16	1.0	-2.7259204441576146	0.008407296138127554
phage-gRNA-13321	-0.22229911886410747	-0.027359875765466057	0.24965899462957353	-4.322620773356065	-5.180387110538316	-1.8027961923252374	True	0.0	1.0	-3.7686013587398723	0.02111996983235744
phage-gRNA-13322	0.043333239001380974	-0.029666828138193324	-0.013666410863189427	-4.418431169136431	-4.003702771235823	-1.6391335147168675	True	-5.921189464667501e-16	1.0	-3.353755818363041	0.017946388299358552
phage-gRNA-13323	-0.06598268788973449	0.06555798803903734	0.00042469985070070493	-0.055303948999030794	0.7240482668659407	-0.863614879127022	False	1.1842378929335002e-15	1.0	-0.06495685375337068	0.8945103416787877
phage-gRNA-13324	-0.12857280288416462	0.46820383855798653	-0.33963103567382547	-1.9925919883755254	-1.0108229977510232	-1.490359661425079	True	-1.1842378929335002e-15	1.0	-1.4979248825172091	0.015866025108545203
phage-gRNA-13325	-0.35053005465158193	0.40781225214380434	-0.05728219749222241	0.052712051782815905	-0.04323652093790642	0.6779996033550368	True	0.0	1.0	0.22915837806664877	0.5085295612848625
phage-gRNA-13326	0.014510503538058828	0.1870915015349297	-0.20160200507298498	0.24041139954306345	1.5326193853299444	-0.23862785819377486	True	1.1842378929335002e-15	1.0	0.511467642226411	0.3978149170863
phage-gRNA-13327	-0.17752731503265728	0.1384824166647558	0.039044898367905034	-3.3751493817144906	-0.28709062397214247	-1.736300850175219	True	1.1842378929335002e-15	1.0	-1.7995136186206173	0.1152667266572499
phage-gRNA-13328	-0.06800762674128258	0.11134427181091944	-0.04333664506963686	-5.253979918953138	-5.620134231748942	-1.667574781811263	True	0.0	1.0	-4.180562977504448	0.029594174171429913
phage-gRNA-13329	-0.14449095923060895	0.21169093431726438	-0.06719997508665543	-4.565750319422922	-3.566907815439478	-4.66419691495236	True	0.0	1.0	-4.265618349938253	0.0003125560614450922
phage-gRNA-13330	-0.08374060041493436	0.26164138816938554	-0.17790078775445117	-6.305295522432694	-7.130881453865795	-4.65831494504773	True	0.0	1.0	-6.031497307115406	0.0012265208084777498
phage-gRNA-13331	0.022331404517947462	-0.48384570520176773	0.4615143006838185	-5.03428859533941	-4.004691079624292	-4.174331023361858	False	-5.921189464667501e-16	1.0	-4.404436899441854	0.0004662714686172632
phage-gRNA-13332	0.15027230884738607	-0.2939875365457567	0.14371522769837064	-2.081624557391832	-3.0998555667673293	-2.138250977226643	True	0.0	1.0	-2.4399103671286015	0.00251502926523284
phage-gRNA-13333	0.2526680456329373	0.17852855323438366	-0.4311965988673201	-0.14981697767547963	-3.1000295636223263	-1.6970533269893338	True	2.9605947323337506e-16	1.0	-1.64896662276238	0.13394126064402032
phage-gRNA-13334	-0.025705592963859658	-0.006031006762846403	0.03173659972670784	-5.386735577967132	-3.054469340258496	-4.042824068218215	True	5.921189464667501e-16	1.0	-4.161342995481281	0.003535136464580436
phage-gRNA-13335	-0.06149467245443674	0.19042094096483098	-0.12892626851039424	-7.151372533821227	-5.139856199802672	-3.0787159367110712	True	0.0	1.0	-5.123314890111657	0.012225551376806752
phage-gRNA-13336	-0.30891047171619235	-0.12155772308935742	0.43046819480555154	-1.8572228401172275	-3.2330058541108087	-2.054170548349453	True	5.921189464667501e-16	1.0	-2.3814664141924964	0.007897831991309221
phage-gRNA-13337	-0.3316757439339355	0.5821640810548399	-0.25048833712090524	-4.222785488034475	-1.198705692552009	-1.8695361137062214	True	-2.9605947323337506e-16	1.0	-2.4303424314309017	0.06496845594361514
phage-gRNA-13338	-0.16265738212180203	0.2097272603375524	-0.04706987821574948	-5.545620222552017	-5.371206153985119	-6.1465671586106385	True	2.9605947323337506e-16	1.0	-5.687797845049258	2.5581122415907046e-05
phage-gRNA-13339	-0.22560845576410404	0.6498002865479906	-0.4241918307838848	-1.0114942191283465	-1.8404548773421041	1.1187826976546669	True	5.921189464667501e-16	1.0	-0.5777221329385945	0.5724838071836738
phage-gRNA-13340	-0.13512279893977652	0.38741414127668694	-0.2522913423369122	-3.669428309346933	-1.0614741552747615	-2.0093023559050467	True	-5.921189464667501e-16	1.0	-2.2467349401755805	0.046189816322109785
phage-gRNA-13341	-0.2958965176030226	0.39501258846550336	-0.09911607086247898	0.34941684301661624	-0.035301711850905804	-1.6803255166516324	True	5.921189464667501e-16	1.0	-0.45540346182864067	0.5254592283126723
phage-gRNA-13342	-0.297938521636091	0.28401138957633876	0.013927132059748715	-2.7935353969693004	-3.990874729952446	-0.9191603834940754	True	-1.1842378929335002e-15	1.0	-2.567856836805274	0.04767276039319503
phage-gRNA-13343	0.017115364753648166	-0.31458236586111	0.29746700110746005	-6.943736420138121	-3.4788845428116764	-4.839208048158352	True	-5.921189464667501e-16	1.0	-5.087276337036049	0.007643202263236491
phage-gRNA-13344	0.09598583156007567	-0.070059853299548	-0.02592597826052767	-4.6313915265133065	-2.083275713334995	-0.7855732557707915	True	0.0	1.0	-2.5000801652063642	0.09150974386275317
phage-gRNA-13345	-1.186815446439243	0.20813272159595897	0.9786827248432832	-4.292704427766356	-4.632863532029216	-6.4082245366547355	False	-2.9605947323337506e-16	1.0	-5.111264165483436	0.004978179940878769
phage-gRNA-13346	-0.3285887058226731	0.30590529802309163	0.022683407799577893	-4.5399823184949435	-5.536839677077874	-4.114261304091484	True	-1.1842378929335002e-15	1.0	-4.730361099888101	0.0005033194030866538
phage-gRNA-13347	-0.32234190684988206	0.2915228803032619	0.030819026546623718	-4.939263703301505	-1.1562143050290832	-5.650393557110549	True	1.1842378929335002e-15	1.0	-3.915290521813713	0.049582192599070915
phage-gRNA-13348	-0.02928801599377806	0.1102932840776063	-0.08100526808383002	1.9102327468882994	3.3557146145200853	2.359014891617173	True	-5.921189464667501e-16	1.0	2.5416540843418525	0.004134663735934304
phage-gRNA-13349	-0.09986549175372161	0.1318813762315667	-0.032015884477843315	-4.39839955102323	-0.8559156059242481	-4.343994658469297	True	5.921189464667501e-16	1.0	-3.1994366051389256	0.05268605501253553
phage-gRNA-13350	-0.3156449722712935	0.2535257403335276	0.062119231937767694	-5.344366093075946	-3.7537878597759198	-1.7525270698834436	True	5.921189464667501e-16	1.0	-3.6168936742451034	0.026378577525520797
phage-gRNA-13351	-0.06516644707478747	0.07903446313754614	-0.01386801606275867	-5.6160231337457915	-0.6659630028486276	-6.933177103803821	True	0.0	1.0	-4.40505441346608	0.08217820833448682
phage-gRNA-13352	-0.013691574303823728	0.35336719655790816	-0.3396756222540862	-3.7570104762462275	-2.7513947436673574	-3.9980614672184664	True	-5.921189464667501e-16	1.0	-3.50215556237735	0.0012484699687288327
phage-gRNA-13353	-0.06585566809082977	0.2227560611294397	-0.15690039303860814	-1.5991931258579015	-1.2100159241777177	-1.201154972293157	True	5.921189464667501e-16	1.0	-1.3367880074429255	0.0015476389649524578
phage-gRNA-13354	0.3036771938447371	-0.26891896969547346	-0.03475822414926544	-2.58980345471855	-3.360106950650462	-2.173942103090617	True	-5.921189464667501e-16	1.0	-2.7079508361532096	0.002156841940530368
phage-gRNA-13355	0.045835380666167325	0.2940703714400241	-0.33990575210619234	0.18026072867276444	-2.1654365591315248	-4.471312280455825	True	-2.9605947323337506e-16	1.0	-2.152162703638195	0.18752055619139846
phage-gRNA-13356	-0.21682116320784495	0.3062031814712416	-0.08938201826339487	-5.30035351306536	-5.138012276799038	-6.678908027787534	False	5.921189464667501e-16	1.0	-5.705757939217311	0.00037339385410014805
phage-gRNA-13357	-0.18729263458226786	-0.18916544335668206	0.3764580779389499	-3.649057042720081	-3.430248854794729	-1.8749645474317775	True	0.0	1.0	-2.984756814982196	0.007157857289317185
phage-gRNA-13358	0.2482739498328801	-0.16323259198175855	-0.08504135785112155	-5.932612028731719	-8.343160460885976	-6.948596464069183	False	0.0	1.0	-7.074789651228959	0.0005698600087874883
phage-gRNA-13359	-0.09281092859700557	-0.015641097720594743	0.10845202631760031	-5.713273082753877	-5.426649510600953	-2.8129682244805734	True	0.0	1.0	-4.650963605945134	0.007331538459318016
phage-gRNA-13360	1.8693544029978373	-1.07832630541298	-0.7910280975848574	-4.670412517141249	-4.051213605901454	-3.1103675765275653	True	0.0	1.0	-3.943997899856756	0.019363938494585058
phage-gRNA-13361	-0.23033502048716414	0.14059090058558965	0.08974411990157449	-5.211544518421926	-6.519282144992408	-5.764128432919149	True	0.0	1.0	-5.831651698777828	0.00012424039677922695
phage-gRNA-13362	0.10708572725804189	0.07886732040444144	-0.18595304766247978	-6.369405195692123	-5.617118051190388	-5.25046005094348	True	1.1842378929335002e-15	1.0	-5.745661099275331	7.383772654457295e-05
phage-gRNA-13363	-0.3203155043409627	0.015119417255009537	0.30519608708595136	-5.773330160661764	-6.2259639941830365	-5.687216408380493	False	-5.921189464667501e-16	1.0	-5.895503521075098	1.8018496047944233e-05
phage-gRNA-13364	0.03977008533224424	0.10513230958046904	-0.14490239491271417	-2.8128655109536598	-3.2234139431079174	-2.606457524954677	True	-2.9605947323337506e-16	1.0	-2.8809123263387515	0.00012509748888454538
phage-gRNA-13365	-0.18203855909757038	-0.1226934228468064	0.30473198194438034	-4.99792608699062	-2.581220039649568	-1.8953539119761764	True	1.1842378929335002e-15	1.0	-3.158166679538788	0.029580147663103133
phage-gRNA-13366	-1.699655525759363	0.7530417893884662	0.9466137363708986	-3.1136668024488077	-3.9943942880743704	-5.229186911337187	True	5.921189464667501e-16	1.0	-4.112416000620121	0.01727833582908049
phage-gRNA-13367	-0.18593993860902636	0.15077498607105966	0.0351649525379667	-6.801698159544528	-5.5720016554764396	-5.64109386315867	True	0.0	1.0	-6.004931226059878	0.00012757248656111803
phage-gRNA-13368	0.07983579049037282	-0.022318078077777415	-0.057517712412593625	-5.688113975989055	-2.8650427313836113	-5.481705989990072	True	5.921189464667501e-16	1.0	-4.6782875657875795	0.006773740641660754
phage-gRNA-13369	-0.06505889911974094	0.17887737787346136	-0.11381847875371953	-3.1594522416090243	-3.762645751705678	-2.0785751376939006	True	2.9605947323337506e-16	1.0	-3.000224377002868	0.0039064571825939065
phage-gRNA-13370	0.6033657182256409	-0.248019025957964	-0.3553466922676751	-6.435886070071181	-4.688582333083701	-3.2175054424061225	True	5.921189464667501e-16	1.0	-4.780657948520335	0.008124089533665182
phage-gRNA-13371	-0.05577019597460353	0.15624460688650021	-0.1004744109118958	-2.9492508445378904	-1.508050235276091	-2.7428428585389075	True	2.9605947323337506e-16	1.0	-2.4000479794509633	0.006283580814447207
phage-gRNA-13372	1.0519998334333103	-0.14720756996713114	-0.9047922634661774	-6.385884939191363	-6.491578789817199	-7.2669397944427185	False	5.921189464667501e-16	1.0	-6.71480117448376	0.0004491082353771493
phage-gRNA-13373	0.02826702579221063	0.3209727745652735	-0.3492398003574868	-2.8817017455596456	-2.4848952556562995	-3.037863838945371	True	-8.881784197001252e-16	1.0	-2.801486946720439	0.00038653503069617577
phage-gRNA-13374	-0.20254957355958503	0.1907669846566904	0.011782588902892854	-5.718707737256482	-4.854508343013155	-4.013493894286057	False	-5.921189464667501e-16	1.0	-4.862236658185231	0.0006518097025535999
phage-gRNA-13376	-0.19441711249166715	0.22279790021264567	-0.028380787720974965	-4.709229029968604	-5.1680326307300835	-5.715124647682486	False	1.1842378929335002e-15	1.0	-5.1974621027937244	7.903475090610519e-05
phage-gRNA-13378	-0.4864070466582815	0.6456958414030893	-0.15928879474480873	-5.1491800056731165	-1.8767338541456917	-3.795930631344863	True	-2.9605947323337506e-16	1.0	-3.6072814970545566	0.023136841353041032
phage-gRNA-13380	-0.5278905065007296	0.45901879362330167	0.0688717128774261	-3.3844200188911246	-2.554654121711673	-2.6925852057219	True	-5.921189464667501e-16	1.0	-2.8772197821082326	0.001714353338759572
phage-gRNA-13382	-0.2498009550274336	0.31485664552313786	-0.06505569049570781	-4.901971968911642	-3.1832373841209334	-2.7444735833936056	True	-1.1842378929335002e-15	1.0	-3.6098943121420604	0.0060197077263090615
phage-gRNA-13384	0.14121291635263233	-0.20256521190477628	0.061352295552147496	-5.637735175575526	-4.533975660572413	-3.079998178248621	False	1.1842378929335002e-15	1.0	-4.417236338132186	0.0041132267263409026
phage-gRNA-13386	-0.21461125479090093	0.25699238557942383	-0.042381130788521126	-5.0638920994436525	-3.1752325132106316	-2.4651666906659093	True	5.921189464667501e-16	1.0	-3.5680971011067313	0.010575656748619173
phage-gRNA-13388	-0.04936667313763987	0.29668382150825323	-0.24731714837061336	-2.926168580554296	-1.8289223725098576	-1.6042833771353773	False	0.0	1.0	-2.1197914433998437	0.008416706304521657
phage-gRNA-13389	-0.07071121133694191	0.28656653873220517	-0.21585532739526192	-2.691173365493812	-0.7094043748693095	-2.162837284607467	False	4.440892098500626e-16	1.0	-1.8544716749901962	0.038588714858160254
phage-gRNA-13390	0.1000357167582564	-0.05457603180526149	-0.045459684952994905	-5.714507307653322	-6.498273063391796	-5.103709066575004	True	0.0	1.0	-5.772163145873374	0.00014310892389232408
phage-gRNA-13391	-0.32362960629423476	0.2657866779096807	0.05784292838455407	-7.484542730213264	-3.0351681895057645	-5.10820974277197	False	0.0	1.0	-5.209306887496999	0.015909565247924293
phage-gRNA-13392	-0.4652796022416741	0.4982981709985932	-0.033018568756920885	-1.6583205326638693	-1.4073649092239773	-3.415386670639772	True	-5.921189464667501e-16	1.0	-2.1603573708425396	0.035216375414698506
phage-gRNA-13393	-0.20689233721396327	0.1863964084176999	0.020495928796263385	-6.1765653406516	-4.5085505134687605	-4.809002562838038	False	0.0	1.0	-5.1647061389861335	0.0006023834788737171
phage-gRNA-13394	0.4011247134712441	-0.35905511800778456	-0.04206959546346134	-4.268968208410227	-4.02416481195193	-5.121453911464812	True	-5.921189464667501e-16	1.0	-4.471528977275656	0.00036096831171018965
phage-gRNA-13395	0.023073169065314758	0.11659917092694805	-0.1396723399922628	4.735227001508395	4.0889283665795055	3.721228504493453	True	0.0	1.0	4.181794624193785	0.00016538488904885315
phage-gRNA-13396	-0.4004917534865875	0.3790447231554772	0.021447030331110284	2.2102208112050707	2.4782939869862144	2.4350951519032034	True	0.0	1.0	2.374536650031496	0.0005868741348548711
phage-gRNA-13397	-0.4705101380420462	-0.44916734085414056	0.9196774788961886	-0.48182032591068946	-0.5523918411674078	0.4947512708449491	True	5.921189464667501e-16	1.0	-0.17982029874438274	0.7684372992129065
phage-gRNA-13398	-0.08284133796871629	0.1528744322195159	-0.0700330942508014	-6.130313633070507	-7.055435238054523	-6.508868147792681	True	-5.921189464667501e-16	1.0	-6.564872339639237	1.9399231726804976e-05
phage-gRNA-13399	0.125127616459773	-0.2835467449333535	0.15841912847358053	-4.7905677659190395	-3.1307268701819	-6.321125374086263	True	0.0	1.0	-4.747473336729068	0.007016193121521144
phage-gRNA-13400	0.05061355534828316	-0.22678047250451172	0.17616691715622856	-3.1858086618636445	-2.9445816526209914	-0.8068461032513916	False	0.0	1.0	-2.3124121392453425	0.03910445496697101
phage-gRNA-13401	-0.057484012573063126	0.03987683517372709	0.017607177399336038	-4.974563173088109	-3.167627984289542	-5.768155187089127	True	0.0	1.0	-4.636782114822259	0.00383189657914813
phage-gRNA-13402	-0.21495091757498574	-0.003186502908238076	0.2181374204832256	-1.5625643760711077	-1.2250336954833667	0.36111340275316195	True	5.921189464667501e-16	1.0	-0.8088282229337708	0.2529241113357267
phage-gRNA-13404	0.0969262848252761	0.0399945622731952	-0.13692084709846952	-1.541096467012963	-2.7828245647320866	-1.5294647461092978	False	5.921189464667501e-16	1.0	-1.9511285926181159	0.009837077254478759
phage-gRNA-13406	-0.026590317213122105	0.17647251450237356	-0.14988219728925234	-2.4876967116378683	-1.5201415802330667	0.47673848405514985	True	-2.9605947323337506e-16	1.0	-1.1770332692719283	0.2511083741115532
phage-gRNA-13408	1.7526887307894468	-0.5071378783969971	-1.245550852392448	-2.8708528162993963	-5.174486044537142	-2.7799220477203495	True	5.921189464667501e-16	1.0	-3.6084203028522954	0.03914701263838652
phage-gRNA-13410	0.24000474717085396	-0.12745984130329369	-0.1125449058675585	-3.3045085537527186	-2.499617325212295	0.5346150644157888	True	5.921189464667501e-16	1.0	-1.7565036048497416	0.20926978931458087
phage-gRNA-13412	-0.08575459183632717	0.1321775247092809	-0.04642293287295729	-4.430256346958219	-3.241190925588331	-3.7863315187503783	False	-1.1842378929335002e-15	1.0	-3.819259597098976	0.0004010519981329454
phage-gRNA-13414	-0.42784190751428497	0.5882394139627198	-0.16039750644843664	-3.8855745616330477	-1.76630204725861	-2.831169669079115	True	-5.921189464667501e-16	1.0	-2.8276820926569237	0.014388797833345448
phage-gRNA-13416	0.06995455588045552	-0.16538376731498872	0.09542921143453231	-3.6208969261678132	-3.3760935297095167	-2.9290621129985888	True	-2.9605947323337506e-16	1.0	-3.3086841896253065	0.00011165896664406074
phage-gRNA-13417	-0.30888137771745683	0.22092338943748757	0.08795798827996926	-5.6934631775442615	-5.31115625733603	-2.389444394918856	True	0.0	1.0	-4.464687943266383	0.01337253873370101
phage-gRNA-13418	-0.03853268411401878	-0.024042401239041666	0.06257508535306222	-6.53631231849606	-3.1355907785893313	-1.0737469334106873	True	5.921189464667501e-16	1.0	-3.5818833434986925	0.08777990457363073
phage-gRNA-13419	-0.3020130381164492	0.49650156509394705	-0.1944885269775014	-1.3396579633837211	-0.2188249350216669	-0.5626713948262374	True	-1.1842378929335002e-15	1.0	-0.7070514310772085	0.16388986611286172
phage-gRNA-13420	-0.1898952128763023	0.04185165510898514	0.14804355776731892	-2.903466771424655	-0.03417251005856503	-1.3185471621719427	False	5.921189464667501e-16	1.0	-1.418728814551721	0.16484049525885588
phage-gRNA-13421	-0.17923856128568616	-0.027218885771132406	0.206457447056815	-6.168934525108276	-5.77212803520493	-2.577862688873968	True	-1.1842378929335002e-15	1.0	-4.839641749729058	0.013293978092721355
phage-gRNA-13422	-0.3907055999920086	0.5435282116661151	-0.1528226116741065	-1.4097171306391543	-1.0293987635243775	-0.0628279210903413	True	0.0	1.0	-0.833981271751291	0.16342063917184696
phage-gRNA-13423	-0.079623154450017	0.1519176760546106	-0.07229452160459182	-5.7069001301631985	-4.403203044651334	-4.232003308238314	True	5.921189464667501e-16	1.0	-4.780702161017616	0.0005343691602933338
phage-gRNA-13424	-0.1419524751521184	0.29251359208988603	-0.1505611169377694	-3.440928468883924	-4.337168953880811	-3.621543605994188	True	-5.921189464667501e-16	1.0	-3.799880342919641	0.00025534578616450326
phage-gRNA-13425	-0.484705487431901	0.40088046087242546	0.08382502655947377	-4.5886848787503824	-2.0764011714271	-3.3042743807501265	True	-5.921189464667501e-16	1.0	-3.323120143642536	0.012498805549460376
phage-gRNA-13426	-0.23146000902605657	0.21778032896648192	0.013679680059576427	-2.1850707965514875	-4.505864575947417	0.27268098448007194	True	5.921189464667501e-16	1.0	-2.1394181293396106	0.1974940913855271
phage-gRNA-13427	0.5960163087539048	-1.9056165078836456	1.3096001991297364	-5.410504277710045	-4.640239392279254	-4.663527910348359	True	-1.4802973661668755e-15	1.0	-4.904757193445886	0.00821886943206472
phage-gRNA-13428	-0.016432952249134658	-0.030990016462657977	0.04742296871179086	-5.604158319994006	-4.907791548231752	-1.752415215294386	True	-5.921189464667501e-16	1.0	-4.088121694506715	0.02607594916346307
phage-gRNA-13429	-0.2688898056066895	0.1536001030766201	0.11528970253007031	-5.635306337157021	-4.194105727895222	-2.4065305381295845	True	2.9605947323337506e-16	1.0	-4.078647534393942	0.012421151438432688
phage-gRNA-13430	-0.01382819055969442	-0.027256083982877044	0.04108427454256791	-5.691543675388878	-6.311225308274102	-3.0257040707525977	False	-1.1842378929335002e-15	1.0	-5.009491018138526	0.007655948300858788
phage-gRNA-13431	-0.06724172358562264	0.04839751620243149	0.01884420738318937	-6.430353110412282	-4.157352822123334	-1.9172837861792473	True	-5.921189464667501e-16	1.0	-4.168329906238288	0.032953305565867265
phage-gRNA-13432	-0.32343032970216257	0.4132754252611619	-0.08984509555900111	-6.418977366807816	1.2534880677943843	-4.66660101170354	False	-5.921189464667501e-16	1.0	-3.2773634369056572	0.23251048259635682
phage-gRNA-13433	-0.05651002359471846	-0.03677949054077523	0.09328951413549902	-5.475137928354533	-2.704451263929103	-3.2687299423555505	True	1.7763568394002505e-15	1.0	-3.816106378213062	0.01076283106627975
phage-gRNA-13434	0.03320738961849301	-0.01536903742586837	-0.01783835219262553	-3.9533826633362756	-3.2346480785455665	-3.331937178058449	True	-2.9605947323337506e-16	1.0	-3.5066559733134306	0.0001002462321232726
phage-gRNA-13435	0.2884146757628958	-0.1960454902512243	-0.09236918551167328	-4.4126659386022595	-4.079424577476379	-3.1815958983690074	True	-5.921189464667501e-16	1.0	-3.891228804815882	0.0006016022981221081
phage-gRNA-13436	-0.23886444129957418	0.1276122456160369	0.11125219568353906	-5.060345366000326	-3.6424772605691498	-3.1085102070869404	True	5.921189464667501e-16	1.0	-3.9371109445521384	0.002696656778084128
phage-gRNA-13437	-0.20316409914224387	0.18536714213088423	0.017796957011359638	-6.875288373121607	-3.671126961160656	-6.379373769927639	True	0.0	1.0	-5.6419297014033	0.004895795181990768
phage-gRNA-13438	-0.09104321399979476	0.15023661827628665	-0.05919340427649189	-6.019445124764925	-5.37871305197549	-3.417108462434803	True	0.0	1.0	-4.938422213058406	0.003284341571354027
phage-gRNA-13439	-0.3863308053544765	0.2231142000851527	0.16321660526932558	-3.0353621117081184	-1.142860459180703	-3.47281031548386	True	5.921189464667501e-16	1.0	-2.55034429545756	0.02623114205256958
phage-gRNA-13440	-0.40207199611391253	0.5573804838458578	-0.1553084877319435	-5.164058725911568	-4.3858231293721985	-0.9912591325554052	True	5.921189464667501e-16	1.0	-3.513713662613057	0.05545045338252513
phage-gRNA-13441	0.3694832757039759	-0.5097151685777943	0.140231892873814	-4.348826201851038	-5.293056629782759	-0.8281033050745688	True	-1.4802973661668755e-15	1.0	-3.4899953789027887	0.06522168830425648
phage-gRNA-13442	-0.018521073719806047	-0.044825936451810655	0.0633470101716167	-0.7832194382780369	-2.528765871786021	-2.7085171314908756	True	0.0	1.0	-2.006834147184978	0.030968151404905796
phage-gRNA-13443	0.1711686208132015	-0.2534613452148289	0.0822927244016256	-4.404899413985216	0.1398057710304439	-3.903035544460062	True	-5.921189464667501e-16	1.0	-2.7227097291382782	0.13250596563845593
phage-gRNA-13444	0.7681394431538777	-0.42248321327658633	-0.3456562298772914	-3.6949663830637363	-4.897621963576661	-4.547452086118321	True	0.0	1.0	-4.38001347758624	0.0011275721498054815
phage-gRNA-13445	0.090676247236118	0.14806351850347887	-0.23873976573959332	-5.369409632450697	-5.186006780656545	-6.677574819281473	True	1.1842378929335002e-15	1.0	-5.744330410796238	0.00029054486083780474
phage-gRNA-13446	-0.09632720524634841	0.055677281526453015	0.040649923719891845	-6.104519512686329	-3.1518968677213426	-4.412684699517103	True	-1.1842378929335002e-15	1.0	-4.556367026641592	0.0060125280761968705
phage-gRNA-13447	-0.25105046664927144	0.1454231303192941	0.10562733632997556	-4.041013487292911	-7.178543425040754	-4.851883492725764	False	-5.921189464667501e-16	1.0	-5.3571468016864765	0.004843945237638929
phage-gRNA-13448	0.5110822070613761	-0.11082703213405232	-0.4002551749273202	-5.181676340751551	-3.4343726037640714	-5.42272733172379	True	1.1842378929335002e-15	1.0	-4.679592092079804	0.0023589036943997203
phage-gRNA-13449	0.23709869588491905	-0.057825392234838624	-0.17927330365007776	-0.38336345827195206	-5.74736930448918	-2.46383662006113	True	8.881784197001252e-16	1.0	-2.8648564609407536	0.14137594641272522
phage-gRNA-13450	0.12498125569031515	-0.05212813440876651	-0.07285312128155041	-5.456310301185878	-1.889578809840219	-0.023834235707049345	True	-5.921189464667501e-16	1.0	-2.456574448911049	0.19833393308807615
phage-gRNA-13451	0.17177769050621094	-0.5584074006749815	0.3866297101687719	-2.951184804179843	-0.9694158135553406	-0.9374218961232565	False	4.440892098500626e-16	1.0	-1.6193408379528134	0.08919585619230064
phage-gRNA-13452	-0.10279796393813623	0.250564736127628	-0.14776677218949263	-4.718242043328383	-3.6775793636503114	-2.4243712160790603	True	-2.9605947323337506e-16	1.0	-3.6067308743525843	0.005911707297477219
phage-gRNA-13453	-0.25552676850745115	0.07171215518031282	0.18381461332713833	-5.394314230355188	-3.9531136210933884	-1.3487024562592609	True	0.0	1.0	-3.5653767692359453	0.040211304097385846
phage-gRNA-13454	0.07451374113277076	0.018320513517171122	-0.09283425464993833	-6.05230107904889	-4.88610751728696	-1.4692743566291355	True	1.1842378929335002e-15	1.0	-4.135894317654995	0.039719575842976654
phage-gRNA-13455	0.44774080154166906	0.05013104944734703	-0.4978718509890161	-3.098720771171425	-4.438879875434285	-3.6292783793386487	False	0.0	1.0	-3.7222930086481196	0.0014483216577735175
phage-gRNA-13456	0.6470520177974599	-0.22004301759808165	-0.42700900019937826	-2.5583726370805673	-2.1615661471772207	-2.6149990569153783	False	0.0	1.0	-2.4449792803910557	0.002418773901247386
phage-gRNA-13457	-0.1091379937816992	0.05941982126118894	0.04971817252051203	-4.171681288469166	-2.7633397681993417	-2.3198296982229376	True	5.921189464667501e-16	1.0	-3.0849502516304823	0.005328574862103434
