# Supplementary material for: CRISPRi-ART enables functional genomics of diverse bacteriophages using RNA-binding dCas13d
Source: Nat Microbiol. 2025 Feb 26;10(3):694–709. doi: 10.1038/s41564-025-01935-7 (PMC11879866; doi:10.1038/s41564-025-01935-7)
Supplement: Supplementary file 17 — Statistical data for supplementary figures where appropriate, compressed into a zip file and organized by supplementary figure number. [file 41564_2025_1935_MOESM17_ESM.zip › Source Data for Supplementary Figures/SuppFig23/2024__KS__power_v2.ipynb]

# %% [code]
import os
import pandas as pd
import numpy as np
import matplotlib.pyplot as plt
from matplotlib.ticker import MultipleLocator
import seaborn as sns
from scipy import stats
from scipy.stats import spearmanr
from statistics import mean
import random


plt.rcParams.update({'font.size': 8, 'font.family': 'Arial'})

# %% [code]


# %% [code]
"""
Import guide fitness given a path
"""
def import_crRNA_full(path_guidefit) : 
    df_guidefit = pd.read_table(path_guidefit)
    return df_guidefit

def import_guide_metadata(path_guide_metadata) : 
    """
    Import guide metadata table.
    """
    df_guides = pd.read_csv(path_guide_metadata)
    return df_guides

# %% [code]
# for simulation purposes

def simulate_KS__ksubsample(df_guidefit, df_guides, cond_dict_sample_set, number_simulations) : 
    cond = list(cond_dict_sample_set["sample"].keys())[0]
    
    dict_results = {"k" : [],
                    "num_fit" : [],
                    "alpha" : []}
    
    for k in np.linspace(1,7,7) : 
        k = int(k)
        for ii in range(number_simulations) : 
            df_KS_simulated = guide2genefit_mean_KS_kmod(df_guidefit,df_guides,cond_dict_sample_set, k)
            for alpha in [0.05,0.005,0.001] : 
                dict_results["k"].append(k)
                dict_results["alpha"].append(alpha)
                dict_results["num_fit"].append(len(df_KS_simulated[df_KS_simulated[cond+"_KSpvalue"] <= alpha]))
                
    df_ksubsample_sim = pd.DataFrame(dict_results)
    return df_ksubsample_sim
            

def guide2genefit_mean_KS_kmod(df_guidefit, df_guides, cond_dict_sample_set, k) :
    """
    Determine guide fitness using a 2-sided KS statistic on guide fitness compared to the base condition. 
    
    Modified from the CRISPRi-ART source code to sample k guides per gene and to not output to a csv.

    NOTE: this function will have to be modified slightly if df_guides is modified. 
    """
    # generate cond_list from the cond_dict
    cond_list = []
    cond_list.extend(list(cond_dict_sample_set["base"].keys()))
    cond_list.extend(list(cond_dict_sample_set["sample"].keys()))
    
    # Filter df_guidefit to the condition(s) of interest
    df_guidefit = df_guidefit[df_guidefit['QC_pass']][['gRNA_name', 'QC_pass'] + cond_list]
    df_guidefit = df_guidefit.merge(df_guides[['gRNA_name','gene','gRNA_start','gRNA_end']], on='gRNA_name')

    #create KS distribution
    #retrieve baseline foldchange distribution. This assumes that the guides that do well aren't the majority of the population.
    baseline_dist = {}
    for foldchange in cond_list : 
        baseline_dist[foldchange] = df_guidefit[foldchange].to_list()
    
    # calculate mean guide fitness and KS per gene
    gene_fit = []
    KS_data = []
    gene_list = set(df_guidefit['gene'].tolist())
    for gene in gene_list:
        out_dict = {}
        out_dict['gene'] = gene

        #pull FC data
        df_guidefit_gene = df_guidefit[df_guidefit['gene'] == gene]
        
        #pull name of first oligo in series
        out_dict['gRNA_name'] = df_guidefit_gene.iloc[0]['gRNA_name']

        #create coordinate averages
        out_dict['gRNA_start'] = mean(df_guidefit_gene['gRNA_start'])
        out_dict['gRNA_end'] = mean(df_guidefit_gene['gRNA_end'])
        out_dict['num_guides'] = len(df_guidefit_gene['gRNA_name'])

        #calculate KS statistic
        for foldchange in cond_list:
            genefit_dist = df_guidefit_gene[foldchange].to_list()
            
            # modified lines for k-sampling
            if len(genefit_dist) > k :
                genefit_dist = list(random.sample(genefit_dist,k))
            
            mean_result = mean(genefit_dist)
            out_dict['{}'.format(foldchange)] = mean_result
            
            KS_result = stats.ks_2samp(genefit_dist, baseline_dist[foldchange], alternative = "less")
            print(KS_result)
            out_dict['{}_KSpvalue'.format(foldchange)] = KS_result[1]
            
        KS_data.append(out_dict)

    df_KS = pd.DataFrame(KS_data)
    df_KS = df_KS.sort_values(by='gRNA_start').reset_index(drop=True)
        
    return df_KS

# %% [markdown]
# Import All crRNA datasets

# %% [code]
path_T4 = "../T4/T4_v1__T4__fitness_guides.tsv"
path_T4_guide_metadata = "../T4/T4_v1_gRNA_metadata.csv"

path_T5 = "../T5/T5_v1__T5__fitness_guides.tsv"
path_T5_guide_metadata = "../T5/T5_v1_gRNA_metadata.csv"

path_SUSP1 = "../SUSP1/SUSP1_v1__SUSP1__fitness_guides.tsv"
path_SUSP1_guide_metadata = "../SUSP1/SUSP1_v1_gRNA_metadata.csv"

path_PTXU04 = "../PTXU04/PTXU04_v1__PTXU04__fitness_guides.tsv"
path_PTXU04_guide_metadata = "../PTXU04/PTXU04_v1_gRNA_metadata.csv"


df_T4_guidefit = import_crRNA_full(path_T4)
df_T5_guidefit = import_crRNA_full(path_T5)
df_SUSP1_guidefit = import_crRNA_full(path_SUSP1)
df_PTXU04_guidefit = import_crRNA_full(path_PTXU04)

df_T4_guides = import_guide_metadata(path_T4_guide_metadata)
df_T5_guides = import_guide_metadata(path_T5_guide_metadata)
df_SUSP1_guides = import_guide_metadata(path_SUSP1_guide_metadata)
df_PTXU04_guides = import_guide_metadata(path_PTXU04_guide_metadata)

# %% [code]
# manually write up cond_dict - normally this is internally created in the CRISPRi-ART pipeline
cond_dict = {"T4_v1" : {"base" : {"phage_T4__MOI_0" : ["T4_D04_merged","T4_D05_merged","T4_D06_merged"]},
                       "sample": {"phage_T4__MOI_10" : ["T4_D07_merged","T4_D08_merged","T4_D09_merged"]}},
             "T5_v1" : {"base" : {"phage_T5__MOI_0" : ["T5_E04_merged","T5_E05_merged","T5_E06_merged"]},
                       "sample": {"phage_T5__MOI_10" : ["T5_E07_merged","T5_E08_merged","T5_E09_merged"]}},
             "SUSP1_v1" : {"base" : {"phage_SUSP1__MOI_0" : ["SUSP1_F04_merged","SUSP1_F05_merged","SUSP1_F06_merged"]},
                       "sample": {"phage_SUSP1__MOI_10" : ["SUSP1_F07_merged","SUSP1_F08_merged","SUSP1_F09_merged"]}},
             "PTXU04_v1" : {"base" : {"phage_PTXU04__MOI_0" : ["PTXU04_G04_merged","PTXU04_G05_merged","PTXU04_G06_merged"]},
                       "sample": {"phage_PTXU04__MOI_10" : ["PTXU04_G07_merged","PTXU04_G08_merged","PTXU04_G09_merged"]}}}


# %% [code]


# %% [code]


# %% [markdown]
# Simulated Analysis of Measured Guides Based on Subsampling

# %% [code]
df_sim_T4 = simulate_KS__ksubsample(df_T4_guidefit, df_T4_guides, cond_dict["T4_v1"], 50)
df_sim_T5 = simulate_KS__ksubsample(df_T5_guidefit, df_T5_guides, cond_dict["T5_v1"], 50)
df_sim_SUSP1 = simulate_KS__ksubsample(df_SUSP1_guidefit, df_SUSP1_guides, cond_dict["SUSP1_v1"], 50)
df_sim_PTXU04 = simulate_KS__ksubsample(df_PTXU04_guidefit, df_PTXU04_guides, cond_dict["PTXU04_v1"], 50)

# %% [code]
plt.figure(figsize=(5,1.5))
sns.barplot(x="k", y="num_fit", hue="alpha", data=df_sim_T4, palette=["#CCBB44","#EE6677","#AA3377"],linewidth=1,edgecolor="#000000",errorbar="sd")

ax = plt.gca()

ax.spines['top'].set_visible(False)
ax.spines['right'].set_visible(False)

# Change the line thickness of the bottom and left spines
ax.spines['bottom'].set_linewidth(1)
ax.spines['left'].set_linewidth(1)

ax.set_xlabel("Maximum Number of Guides per Gene (Sampled)")
ax.set_ylabel("Number of Fit Genes")
ax.set_ylim(0,51)


plt.savefig("T4_guides_ksimulated.svg")


# %% [code]
plt.figure(figsize=(5,1.5))
sns.barplot(x="k", y="num_fit", hue="alpha", data=df_sim_T5, palette=["#CCBB44","#EE6677","#AA3377"],linewidth=1,edgecolor="#000000",errorbar="sd")

ax = plt.gca()

ax.spines['top'].set_visible(False)
ax.spines['right'].set_visible(False)

# Change the line thickness of the bottom and left spines
ax.spines['bottom'].set_linewidth(1)
ax.spines['left'].set_linewidth(1)

ax.set_xlabel("Maximum Number of Guides per Gene (Sampled)")
ax.set_ylabel("Number of Fit Genes")
ax.set_ylim(0,21)


plt.savefig("T5_guides_ksimulated.svg")


# %% [code]
plt.figure(figsize=(5,1.5))
sns.barplot(x="k", y="num_fit", hue="alpha", data=df_sim_SUSP1, palette=["#CCBB44","#EE6677","#AA3377"],linewidth=1,edgecolor="#000000",errorbar="sd")

ax = plt.gca()

ax.spines['top'].set_visible(False)
ax.spines['right'].set_visible(False)

# Change the line thickness of the bottom and left spines
ax.spines['bottom'].set_linewidth(1)
ax.spines['left'].set_linewidth(1)

ax.set_xlabel("Maximum Number of Guides per Gene (Sampled)")
ax.set_ylabel("Number of Fit Genes")
ax.set_ylim(0,21)


plt.savefig("SUSP1_guides_ksimulated.svg")


# %% [code]
plt.figure(figsize=(5,1.5))
sns.barplot(x="k", y="num_fit", hue="alpha", data=df_sim_PTXU04, palette=["#CCBB44","#EE6677","#AA3377"],linewidth=1,edgecolor="#000000",errorbar="sd")

ax = plt.gca()

ax.spines['top'].set_visible(False)
ax.spines['right'].set_visible(False)

# Change the line thickness of the bottom and left spines
ax.spines['bottom'].set_linewidth(1)
ax.spines['left'].set_linewidth(1)

ax.set_xlabel("Maximum Number of Guides per Gene (Sampled)")
ax.set_ylabel("Number of Fit Genes")
ax.set_ylim(0,21)


plt.savefig("PTXU04_guides_ksimulated.svg")


# %% [markdown]
# Empirical Values of k Used in this study

# %% [code]
df_T4_geneFit = guide2genefit_mean_KS_kmod(df_T4_guidefit, df_T4_guides, cond_dict["T4_v1"], 7)
df_T5_geneFit = guide2genefit_mean_KS_kmod(df_T5_guidefit, df_T5_guides, cond_dict["T5_v1"], 7)
df_SUSP1_geneFit = guide2genefit_mean_KS_kmod(df_SUSP1_guidefit, df_SUSP1_guides, cond_dict["SUSP1_v1"], 7)
df_PTXU04_geneFit = guide2genefit_mean_KS_kmod(df_PTXU04_guidefit, df_PTXU04_guides, cond_dict["PTXU04_v1"], 7)

# %% [code]
plt.figure(figsize=(1.5,1.5))
sns.countplot(data=df_T4_geneFit,x="num_guides",color="#0077BB",edgecolor="#000000",order=[1,2,3,4,5,6,7])

ax = plt.gca()

ax.spines['top'].set_visible(False)
ax.spines['right'].set_visible(False)

# Change the line thickness of the bottom and left spines
ax.spines['bottom'].set_linewidth(1)
ax.spines['left'].set_linewidth(1)

ax.set_xlabel("Guides per Gene")
ax.set_ylabel("Number of Genes")
ax.set_ylim(0,85)

plt.savefig("T4_guides_empirical.svg")


# %% [code]
plt.figure(figsize=(1.5,1.5))
sns.countplot(data=df_T5_geneFit,x="num_guides",color="#0077BB",edgecolor="#000000",order=[1,2,3,4,5,6,7])

ax = plt.gca()

ax.spines['top'].set_visible(False)
ax.spines['right'].set_visible(False)

# Change the line thickness of the bottom and left spines
ax.spines['bottom'].set_linewidth(1)
ax.spines['left'].set_linewidth(1)

ax.set_xlabel("Guides per Gene")
ax.set_ylabel("Number of Genes")
ax.set_ylim(0,61)

plt.savefig("T5_guides_empirical.svg")


# %% [code]
plt.figure(figsize=(1.5,1.5))
sns.countplot(data=df_SUSP1_geneFit,x="num_guides",color="#0077BB",edgecolor="#000000",order=[1,2,3,4,5,6,7])

ax = plt.gca()

ax.spines['top'].set_visible(False)
ax.spines['right'].set_visible(False)

# Change the line thickness of the bottom and left spines
ax.spines['bottom'].set_linewidth(1)
ax.spines['left'].set_linewidth(1)

ax.set_xlabel("Guides per Gene")
ax.set_ylabel("Number of Genes")
ax.set_ylim(0,51)

plt.savefig("SUSP1_guides_empirical.svg")


# %% [code]
plt.figure(figsize=(1.5,1.5))
sns.countplot(data=df_PTXU04_geneFit,x="num_guides",color="#0077BB",edgecolor="#000000",order=[1,2,3,4,5,6,7])

ax = plt.gca()

ax.spines['top'].set_visible(False)
ax.spines['right'].set_visible(False)

# Change the line thickness of the bottom and left spines
ax.spines['bottom'].set_linewidth(1)
ax.spines['left'].set_linewidth(1)

ax.set_xlabel("Guides per Gene")
ax.set_ylabel("Number of Genes")
ax.set_ylim(0,41)

plt.savefig("PTXU04_guides_empirical.svg")


# %% [code]
