# Supplementary material for: CRISPRi-ART enables functional genomics of diverse bacteriophages using RNA-binding dCas13d
Source: Nat Microbiol. 2025 Feb 26;10(3):694–709. doi: 10.1038/s41564-025-01935-7 (PMC11879866; doi:10.1038/s41564-025-01935-7)
Supplement: Supplementary file 17 — Statistical data for supplementary figures where appropriate, compressed into a zip file and organized by supplementary figure number. [file 41564_2025_1935_MOESM17_ESM.zip › Source Data for Supplementary Figures/SuppFig23/2024__KS__PowerTheory.ipynb]

# %% [code]
from math import gcd
import scipy.special as special
import os
import pandas as pd
import numpy as np
import matplotlib.pyplot as plt
from matplotlib.ticker import MultipleLocator
import seaborn as sns
from scipy import stats
from scipy.stats import spearmanr
from statistics import mean
import random


plt.rcParams.update({'font.size': 8, 'font.family': 'Arial'})

# %% [code]


# %% [markdown]
# Functions from SciPy Used to Calculate KS p-value

# %% [code]
def scipy_attempt_exact_2kssamp(n1, n2, g, d, alternative):
    """Attempts to compute the exact 2sample probability.

    n1, n2 are the sample sizes
    g is the gcd(n1, n2)
    d is the computed max difference in ECDFs

    Returns (success, d, probability)
    """
    lcm = (n1 // g) * n2
    h = int(np.round(d * lcm))
    d = h * 1.0 / lcm
    if h == 0:
        return True, d, 1.0
    saw_fp_error, prob = False, np.nan
    try:
        with np.errstate(invalid="raise", over="raise"):
            if alternative == 'two-sided':
                if n1 == n2:
                    prob = _compute_prob_outside_square(n1, h)
                else:
                    prob = _compute_outer_prob_inside_method(n1, n2, g, h)
            else:
                if n1 == n2:
                    # prob = binom(2n, n-h) / binom(2n, n)
                    # Evaluating in that form incurs roundoff errors
                    # from special.binom. Instead calculate directly
                    jrange = np.arange(h)
                    prob = np.prod((n1 - jrange) / (n1 + jrange + 1.0))
                else:
                    with np.errstate(over='raise'):
                        num_paths = _count_paths_outside_method(n1, n2, g, h)
                    bin = special.binom(n1 + n2, n1)
                    if num_paths > bin or np.isinf(bin):
                        saw_fp_error = True
                    else:
                        prob = num_paths / bin

    except (FloatingPointError, OverflowError):
        saw_fp_error = True

    if saw_fp_error:
        return False, d, np.nan
    if not (0 <= prob <= 1):
        return False, d, prob
    return True, d, prob

def _count_paths_outside_method(m, n, g, h):
    """Count the number of paths that pass outside the specified diagonal.

    Parameters
    ----------
    m : integer
        m > 0
    n : integer
        n > 0
    g : integer
        g is greatest common divisor of m and n
    h : integer
        0 <= h <= lcm(m,n)

    Returns
    -------
    p : float
        The number of paths that go low.
        The calculation may overflow - check for a finite answer.

    Notes
    -----
    Count the integer lattice paths from (0, 0) to (m, n), which at some
    point (x, y) along the path, satisfy:
      m*y <= n*x - h*g
    The paths make steps of size +1 in either positive x or positive y
    directions.

    We generally follow Hodges' treatment of Drion/Gnedenko/Korolyuk.
    Hodges, J.L. Jr.,
    "The Significance Probability of the Smirnov Two-Sample Test,"
    Arkiv fiur Matematik, 3, No. 43 (1958), 469-86.

    """
    # Compute #paths which stay lower than x/m-y/n = h/lcm(m,n)
    # B(x, y) = #{paths from (0,0) to (x,y) without
    #             previously crossing the boundary}
    #         = binom(x, y) - #{paths which already reached the boundary}
    # Multiply by the number of path extensions going from (x, y) to (m, n)
    # Sum.

    # Probability is symmetrical in m, n.  Computation below assumes m >= n.
    if m < n:
        m, n = n, m
    mg = m // g
    ng = n // g

    # Not every x needs to be considered.
    # xj holds the list of x values to be checked.
    # Wherever n*x/m + ng*h crosses an integer
    lxj = n + (mg-h)//mg
    xj = [(h + mg * j + ng-1)//ng for j in range(lxj)]
    # B is an array just holding a few values of B(x,y), the ones needed.
    # B[j] == B(x_j, j)
    if lxj == 0:
        return special.binom(m + n, n)
    B = np.zeros(lxj)
    B[0] = 1
    # Compute the B(x, y) terms
    for j in range(1, lxj):
        Bj = special.binom(xj[j] + j, j)
        for i in range(j):
            bin = special.binom(xj[j] - xj[i] + j - i, j-i)
            Bj -= bin * B[i]
        B[j] = Bj
    # Compute the number of path extensions...
    num_paths = 0
    for j in range(lxj):
        bin = special.binom((m-xj[j]) + (n - j), n-j)
        term = B[j] * bin
        num_paths += term
    return num_paths

def _compute_outer_prob_inside_method(m, n, g, h):
    """
    Count the proportion of paths that do not stay strictly inside two
    diagonal lines.

    Parameters
    ----------
    m : integer
        m > 0
    n : integer
        n > 0
    g : integer
        g is greatest common divisor of m and n
    h : integer
        0 <= h <= lcm(m,n)

    Returns
    -------
    p : float
        The proportion of paths that do not stay inside the two lines.

    The classical algorithm counts the integer lattice paths from (0, 0)
    to (m, n) which satisfy |x/m - y/n| < h / lcm(m, n).
    The paths make steps of size +1 in either positive x or positive y
    directions.
    We are, however, interested in 1 - proportion to computes p-values,
    so we change the recursion to compute 1 - p directly while staying
    within the "inside method" a described by Hodges.

    We generally follow Hodges' treatment of Drion/Gnedenko/Korolyuk.
    Hodges, J.L. Jr.,
    "The Significance Probability of the Smirnov Two-Sample Test,"
    Arkiv fiur Matematik, 3, No. 43 (1958), 469-86.

    For the recursion for 1-p see
    Viehmann, T.: "Numerically more stable computation of the p-values
    for the two-sample Kolmogorov-Smirnov test," arXiv: 2102.08037

    """
    # Probability is symmetrical in m, n.  Computation below uses m >= n.
    if m < n:
        m, n = n, m
    mg = m // g
    ng = n // g

    # Count the integer lattice paths from (0, 0) to (m, n) which satisfy
    # |nx/g - my/g| < h.
    # Compute matrix A such that:
    #  A(x, 0) = A(0, y) = 1
    #  A(x, y) = A(x, y-1) + A(x-1, y), for x,y>=1, except that
    #  A(x, y) = 0 if |x/m - y/n|>= h
    # Probability is A(m, n)/binom(m+n, n)
    # Optimizations exist for m==n, m==n*p.
    # Only need to preserve a single column of A, and only a
    # sliding window of it.
    # minj keeps track of the slide.
    minj, maxj = 0, min(int(np.ceil(h / mg)), n + 1)
    curlen = maxj - minj
    # Make a vector long enough to hold maximum window needed.
    lenA = min(2 * maxj + 2, n + 1)
    # This is an integer calculation, but the entries are essentially
    # binomial coefficients, hence grow quickly.
    # Scaling after each column is computed avoids dividing by a
    # large binomial coefficient at the end, but is not sufficient to avoid
    # the large dynamic range which appears during the calculation.
    # Instead we rescale based on the magnitude of the right most term in
    # the column and keep track of an exponent separately and apply
    # it at the end of the calculation.  Similarly when multiplying by
    # the binomial coefficient
    dtype = np.float64
    A = np.ones(lenA, dtype=dtype)
    # Initialize the first column
    A[minj:maxj] = 0.0
    for i in range(1, m + 1):
        # Generate the next column.
        # First calculate the sliding window
        lastminj, lastlen = minj, curlen
        minj = max(int(np.floor((ng * i - h) / mg)) + 1, 0)
        minj = min(minj, n)
        maxj = min(int(np.ceil((ng * i + h) / mg)), n + 1)
        if maxj <= minj:
            return 1.0
        # Now fill in the values. We cannot use cumsum, unfortunately.
        val = 0.0 if minj == 0 else 1.0
        for jj in range(maxj - minj):
            j = jj + minj
            val = (A[jj + minj - lastminj] * i + val * j) / (i + j)
            A[jj] = val
        curlen = maxj - minj
        if lastlen > curlen:
            # Set some carried-over elements to 1
            A[maxj - minj:maxj - minj + (lastlen - curlen)] = 1

    return A[maxj - minj - 1]

# %% [markdown]
# Functions to call KS statistic finding

# %% [code]
def find_D_KS(n1, n2, alpha) : 
    """
    Given two samples of size n1 and n2, find minimum KS statistic required to obtain sufficient confidence.
    Due to how we designed libraries for Adler* Al-Shimary* et al., , g=n1 by definition. However, 
    g=gcd(n1,n2) is still employed here.
    """
    n1 = int(n1)
    n2 = int(n2)
    g=gcd(n1,n2)
    
    D_min = min([d if scipy_attempt_exact_2kssamp(n1, n2, g, d, "less")[2] < alpha else 1 for d in np.linspace(0,1,1001)])
    
    return D_min


# %% [code]


# %% [markdown]
# Plot Power by Number of Guides per Gene

# %% [code]
"""
Simulate the minimum required KS statistic varying across alpha and number of guides per gene. 
"""
n_guides = np.linspace(1,25,25)

num_genes_T4 = 278

list_KS_T4_005 = [find_D_KS(n1, n1*num_genes_T4, 0.05) for n1 in n_guides]
list_KS_T4_0005 = [find_D_KS(n1, n1*num_genes_T4, 0.005) for n1 in n_guides]
list_KS_T4_0001 = [find_D_KS(n1, n1*num_genes_T4, 0.001) for n1 in n_guides]

"""
Only showing phage T4 because, empirically the lines are nearly the exact same because 
"""
plt.figure(figsize=(2,1.5))

plt.plot(n_guides, list_KS_T4_005, label="0.05", color="#AA3377",linewidth=2)
plt.plot(n_guides, list_KS_T4_0005, label="0.005", color="#EE6677",linewidth=2)
plt.plot(n_guides, list_KS_T4_0001, label="0.001", color="#CCBB44",linewidth=2)

ax = plt.gca()

ax.xaxis.set_major_locator(MultipleLocator(5))

ax.spines['top'].set_visible(False)
ax.spines['right'].set_visible(False)

# Change the line thickness of the bottom and left spines
ax.spines['bottom'].set_linewidth(1)
ax.spines['left'].set_linewidth(1)

ax.set_xlabel("Number of Guides per Gene")
ax.set_ylabel("Minimum KS Statistic")
ax.set_ylim(0,1.1)

ax.legend(title = "alpha")
plt.savefig("KS_Theory__numguidespergene.svg")


# %% [markdown]
# Plot Power by Number of Genes in a Library

# %% [code]
"""
Simulate the minimum required KS statistic varying across alpha and number of guides per gene. 
"""
n_genes = np.linspace(1,50,50)
n1=7


list_KS_T4_005 = [find_D_KS(n1, n1*n, 0.05) for n in n_genes]
list_KS_T4_0005 = [find_D_KS(n1, n1*n, 0.005) for n in n_genes]
list_KS_T4_0001 = [find_D_KS(n1, n1*n, 0.001) for n in n_genes]

"""
Only calculating at 7 guides per gene
"""
plt.figure(figsize=(2,1.5))

plt.plot(n_genes, list_KS_T4_005, label="0.05", color="#AA3377",linewidth=2)
plt.plot(n_genes, list_KS_T4_0005, label="0.005", color="#EE6677",linewidth=2)
plt.plot(n_genes, list_KS_T4_0001, label="0.001", color="#CCBB44",linewidth=2)

ax = plt.gca()

ax.xaxis.set_major_locator(MultipleLocator(10))

ax.spines['top'].set_visible(False)
ax.spines['right'].set_visible(False)

# Change the line thickness of the bottom and left spines
ax.spines['bottom'].set_linewidth(1)
ax.spines['left'].set_linewidth(1)

ax.set_xlabel("Number of Genes (7 Guides/Gene)")
ax.set_ylabel("Minimum KS Statistic")
ax.set_ylim(0,1.1)

ax.legend(title = "alpha")
plt.savefig("KS_Theory__numgene.svg")

# %% [code]


# %% [markdown]
# Omitted Plots Because Result is Invariant

# %% [code]
"""
Simulate the minimum required KS statistic varying across phages and number of guides per gene. 
Not generating an official plot because the result is invariant
"""
n_guides = np.linspace(1,20,20)

num_genes_T4 = 278
num_genes_T5 = 164
num_genes_SUSP1 = 138
num_genes_PTXU04 = 92

list_KS_T4_005 = [find_D_KS(n1, n1*num_genes_T5, 0.05) for n1 in n_guides]
list_KS_T5_005 = [find_D_KS(n1, n1*num_genes_T4, 0.05) for n1 in n_guides]
list_KS_SUSP1_005 = [find_D_KS(n1, n1*num_genes_SUSP1, 0.05) for n1 in n_guides]
list_KS_PTXU04_005 = [find_D_KS(n1, n1*num_genes_PTXU04, 0.05) for n1 in n_guides]


"""
Only showing phage T4 because, empirically the lines are nearly the exact same because 
"""
plt.figure(figsize=(2,1.5))

plt.plot(n_guides, list_KS_T4_005, label="T4", color="#AA3377",linewidth=2)
plt.plot(n_guides, list_KS_T5_005, label="T5", color="#EE6677",linewidth=2)
plt.plot(n_guides, list_KS_SUSP1_005, label="SUSP1", color="#CCBB44",linewidth=2)
plt.plot(n_guides, list_KS_PTXU04_005, label="PTXU04", color="#000000",linewidth=2)


ax = plt.gca()

ax.xaxis.set_major_locator(MultipleLocator(5))
#ax.yaxis.set_major_locator(MultipleLocator(2.5))

#ax.set_xlim(min_val, max_val)
#ax.set_ylim(min_val, max_val)

ax.spines['top'].set_visible(False)
ax.spines['right'].set_visible(False)

# Change the line thickness of the bottom and left spines
ax.spines['bottom'].set_linewidth(1)
ax.spines['left'].set_linewidth(1)

ax.set_xlabel("Number of Guides per Gene")
ax.set_ylabel("Minimum KS Statistic")
ax.set_ylim(0,1.1)

ax.legend(title = "alpha")

# %% [code]
