# Supplementary material for: CRISPRi-ART enables functional genomics of diverse bacteriophages using RNA-binding dCas13d
Source: Nat Microbiol. 2025 Feb 26;10(3):694–709. doi: 10.1038/s41564-025-01935-7 (PMC11879866; doi:10.1038/s41564-025-01935-7)
Supplement: Supplementary file 17 — Statistical data for supplementary figures where appropriate, compressed into a zip file and organized by supplementary figure number. [file 41564_2025_1935_MOESM17_ESM.zip › Source Data for Supplementary Figures/SuppFig23/T4_v1__T4__fitness_guides.tsv]

gRNA_name	T4_D04_merged	T4_D05_merged	T4_D06_merged	T4_D07_merged	T4_D08_merged	T4_D09_merged	QC_pass	phage_T4__MOI_0	phage_T4__MOI_0__pval	phage_T4__MOI_10	phage_T4__MOI_10__pval
phage-gRNA-10370	-0.9901754869928201	0.06844083676700796	0.9217346502258121	1.7913621817938852	1.8104783517478404	2.1170163762310663	False	0.0	1.0	1.9062856365909306	0.027626642212047272
phage-gRNA-10371	-1.1863667384173318	0.6498571640060482	0.536509574411284	0.6662540284308567	0.34343319003023565	1.4817134905488527	False	1.4802973661668753e-16	1.0	0.830466903003315	0.2913848763903747
phage-gRNA-10372	-0.02165603264586835	-0.015971839700892332	0.037627872346758906	-1.335586667811886	-1.776099723395328	-2.085724381548115	True	-5.921189464667501e-16	1.0	-1.7324702575851096	0.0013686297745930738
phage-gRNA-10373	0.5170601485889215	-0.7460373980165933	0.22897724942767006	-1.463396571282102	-1.0023508405474884	-0.5617804654143903	True	-5.921189464667501e-16	1.0	-1.009175959081327	0.09448262051280831
phage-gRNA-10374	-0.40741756684296515	0.11132414572424487	0.2960934211187194	-0.17723400613459628	0.26178541827001833	0.4563871329975875	True	-2.9605947323337506e-16	1.0	0.18031284837766984	0.5571838144179324
phage-gRNA-10375	-0.4781887684993613	0.33185120212036523	0.1463375663789943	-1.2379344723382397	-1.075192030548271	0.2728857840882508	True	-5.921189464667501e-16	1.0	-0.68008023959942	0.27472447803163147
phage-gRNA-10376	-0.06383743339600478	-0.07064418463422495	0.13448161803023062	0.41523796309180305	-0.47263696028429436	1.1853734347003098	True	2.9605947323337506e-16	1.0	0.37599147916927284	0.4804012693340706
phage-gRNA-10377	-0.24261567516567517	-0.1262838535495603	0.3688995287152359	1.1301164480537005	-0.8738076233904128	1.3729971339063733	True	1.4802973661668753e-16	1.0	0.543101986189887	0.5016204515870117
phage-gRNA-10378	-0.1515123215198768	-0.028597504265675866	0.18010982578555357	-1.3612108362024529	-1.5411012444423315	0.4174359602978175	True	2.9605947323337506e-16	1.0	-0.8282920401156556	0.26048349962707934
phage-gRNA-10379	-0.09507531319974127	0.11833318950394389	-0.023257876304204395	-2.657049975750766	-1.7611728763726804	-0.16750212243862972	True	-5.921189464667501e-16	1.0	-1.528574991520692	0.10460686764953836
phage-gRNA-10380	0.21301840405336492	-1.4477724949687092	1.2347540909153443	-1.1881662030663565	-1.8525763683171474	-0.023811598460728334	True	0.0	1.0	-1.0215180566147442	0.3413937442991263
phage-gRNA-10381	-0.38996735847144937	0.010157429145256636	0.3798099293261945	0.45297085497939893	0.43255866074671623	1.2389865392049142	True	5.921189464667501e-16	1.0	0.7081720183103432	0.11027383872453486
phage-gRNA-10382	-0.42859826025898684	-0.5558827017381702	0.9844809619971588	-1.656298265417119	-0.8720296718905214	-0.5013846558267456	False	5.921189464667501e-16	1.0	-1.009904197711462	0.1674250991735166
phage-gRNA-10383	-0.3598875762395348	0.13584578027005545	0.2240417959694767	-0.2780446242652621	-0.175550670960968	-0.24712545497270266	True	-8.881784197001252e-16	1.0	-0.23357358339964426	0.2736838558651367
phage-gRNA-10384	0.01639854332747248	0.005726412992844487	-0.022124956320313416	-2.0319533953381406	-1.5554592655148625	-0.45879689746985086	True	1.1842378929335002e-15	1.0	-1.3487365194409513	0.044340344700361564
phage-gRNA-10385	-0.4463085397217883	0.6436719549473744	-0.1973634152255852	1.1295541026734024	0.7843022181334542	1.1607422558468365	False	2.9605947323337506e-16	1.0	1.0248661922178977	0.043296543836522115
phage-gRNA-10386	-0.748839764207962	0.111230880169785	0.6376088840381753	0.7538385315832663	-1.0872499632048545	1.7010036729130853	True	-5.921189464667501e-16	1.0	0.45586408043049903	0.6437347688051995
phage-gRNA-10387	-0.365204791218102	-0.7886247054277415	1.1538294966458462	-0.8575430879126174	-0.6995794769798369	0.4645078113736627	True	8.881784197001252e-16	1.0	-0.3642049178395972	0.6405527848553412
phage-gRNA-10388	-0.010861503302498576	0.3972687470165903	-0.38640724371408997	1.6253531372749723	0.9100444152882927	2.202652862198204	True	5.921189464667501e-16	1.0	1.579350138253823	0.022476057114958294
phage-gRNA-10389	-0.2108335254939515	0.26282029754471914	-0.051986772050764074	-1.0656052374286222	0.6736519040501783	0.3662225297768362	False	1.1842378929335002e-15	1.0	-0.008576934533869244	0.9883827437921626
phage-gRNA-10390	-0.13129471035041274	-0.0891665093791536	0.22046121972956545	0.3680043417053467	0.2364883360240846	1.301726685443164	True	-2.9605947323337506e-16	1.0	0.6354064543908651	0.14639097922978903
phage-gRNA-10391	0.06751485614272745	0.08313333760327524	-0.1506481937460009	-1.1054194614258144	-2.136411371391471	-1.3708142517926571	False	5.921189464667501e-16	1.0	-1.5375483615366476	0.008444719418467337
phage-gRNA-10392	-0.15275504384113603	0.05025118925386707	0.10250385458726896	-1.6485886663904976	-0.7044466134747207	-0.21629618826432306	True	0.0	1.0	-0.8564438227098471	0.11569554792288202
phage-gRNA-10393	-0.7304582367281967	0.23558390618214098	0.49487433054605656	-0.5253916077690075	-0.5542952628953302	0.5665854895464042	True	2.9605947323337506e-16	1.0	-0.17103379370597782	0.7606976235959482
phage-gRNA-10394	0.1523004598694504	0.07872217126440884	-0.23102263113385924	1.7681377130755687	1.2569101726772836	2.1300855281000857	True	0.0	1.0	1.7183778046176459	0.0035358155070731793
phage-gRNA-10395	-0.028389675639860945	-0.1921657732164811	0.22055544885634204	0.29371637450954713	0.14777329819300555	0.10917583662754382	False	0.0	1.0	0.18355516977669883	0.2381776036680791
phage-gRNA-10396	1.0246336896397743	-0.4737273039815264	-0.5509063856582532	-2.9125395588558085	-2.5167733324050783	-2.370587833801114	False	-1.7763568394002505e-15	1.0	-2.5999669083540002	0.008431034039853505
phage-gRNA-10397	-0.12865737288455747	-0.10898732936524702	0.2376447022498036	-1.3316423674789073	-1.7907433290550792	-0.6069483692840931	True	-2.9605947323337506e-16	1.0	-1.2431113552726931	0.02702595657434501
phage-gRNA-10398	-0.41082485810630764	0.2743399685997261	0.136484889506578	-2.156136569317008	-1.342721630130895	-0.9560132569636863	True	-1.1842378929335002e-15	1.0	-1.4849571521371965	0.02248291125300255
phage-gRNA-10399	0.07666017844557249	0.10552915881134783	-0.1821893372569212	-0.7871003167163533	-0.79553986928296	0.02835914540164275	True	-2.9605947323337506e-16	1.0	-0.5180936801992235	0.14657152460997921
phage-gRNA-10400	-0.8334021753994758	0.4178592263027481	0.4155429490967273	1.6041810921698683	0.5651532197698388	2.041128931034135	False	-1.4802973661668753e-16	1.0	1.4034877476579475	0.08093502926189337
phage-gRNA-10401	0.22323949174796143	-0.11046160727097076	-0.11277788447699155	0.37542054045505724	0.551405559025878	2.097770598181573	False	-2.9605947323337506e-16	1.0	1.008198899220836	0.14531380382598982
phage-gRNA-10402	0.04322125639113761	0.060965298735437656	-0.10418655512657615	-0.626635374394036	-0.4189414960958775	0.22053294745129826	True	-2.9605947323337506e-16	1.0	-0.27501464101287176	0.3502184810910103
phage-gRNA-10403	0.04970759092088528	-0.045103040119856885	-0.004604550801031948	-2.003622065084839	-1.5290169374097182	-1.4446328991431425	False	-1.1842378929335002e-15	1.0	-1.6590906338792333	0.0007081064682329176
phage-gRNA-10404	-0.6737859500686145	0.6669105352155533	0.006875414853062978	0.5439834402660582	0.36151448792440277	1.5688962680130043	True	5.921189464667501e-16	1.0	0.8247980654011551	0.2009984735743106
phage-gRNA-10405	-0.3704707141656156	-0.12492296365778621	0.4953936778234054	1.3393291680966994	0.9850900137298462	1.8991448735691892	True	1.1842378929335002e-15	1.0	1.4078546851319116	0.019084419949565962
phage-gRNA-10406	0.38838115995810085	-0.6378914138685845	0.24951025391048454	0.5354005035494174	0.21662083037066004	2.4245696518504234	True	2.9605947323337506e-16	1.0	1.0588636619235003	0.23614329424504124
phage-gRNA-10407	-0.744178229866522	0.34745079016748903	0.3967274396990277	0.8932665835590008	1.1383124492635304	2.3638681954808263	True	-1.7763568394002505e-15	1.0	1.4651490761011192	0.06731572583479059
phage-gRNA-10408	-0.28226173429468915	0.08710116029575055	0.1951605739989386	0.8773696188976121	1.3360704501882203	1.519316771365542	False	0.0	1.0	1.244252280150458	0.006533494905070425
phage-gRNA-10409	-0.21540718326795982	0.42287734154351053	-0.20747015827555249	2.535542165685322	2.5145573597996016	2.5132730567021957	True	-5.921189464667501e-16	1.0	2.521124194062373	0.0002841222771652347
phage-gRNA-10410	-0.11430863035869798	-0.0339269751146265	0.14823560547332626	2.393443143305447	2.3762075265929425	2.157468667542032	False	5.921189464667501e-16	1.0	2.3090397791468074	2.896111503239254e-05
phage-gRNA-10411	0.010355692904782998	0.08810618362132594	-0.09846187652610983	2.7099358293765503	2.7246622613889864	2.800916913381358	True	-2.9605947323337506e-16	1.0	2.7451716680489646	1.4591201028460036e-06
phage-gRNA-10412	0.17965928134149944	-0.08033213149442364	-0.09932714984707491	0.9905125169527613	0.18298565831215008	1.3742557386452834	True	2.9605947323337506e-16	1.0	0.8492513046367316	0.07909434405696121
phage-gRNA-10413	0.15603075702042357	-0.28892709310024944	0.13289633607982587	-0.17608835598843786	-0.14424431308969687	0.8785587700089845	True	0.0	1.0	0.18607536697694993	0.6460739366678405
phage-gRNA-10414	-0.5113251769339797	-0.04302617795132413	0.5543513548853003	-0.8975373187653295	-0.5898400565792805	-0.12174207422084748	True	-1.1842378929335002e-15	1.0	-0.5363731498551525	0.2330262101039125
phage-gRNA-10415	-0.15455246036203807	-0.25596267697828434	0.4105151373403215	-1.4525983393960864	-1.6164633237098895	-0.5340453843139858	True	-2.9605947323337506e-16	1.0	-1.2010356824733206	0.038533433879856936
phage-gRNA-10416	0.017860371566950306	0.09660765043301289	-0.1144680219999632	-1.8719526683905814	-2.151751491441914	-0.6391747657425029	True	0.0	1.0	-1.554292975191666	0.02948299803539501
phage-gRNA-10417	-0.5889976889644424	0.7066578320962349	-0.11766014313179163	1.7628557045790179	1.6460589739219924	2.153429881461823	False	2.9605947323337506e-16	1.0	1.8541148533209444	0.010508196241013049
phage-gRNA-10418	-0.4475189565374116	0.4761677871363075	-0.028648830598896335	1.3340187122492937	0.816106858545794	1.2750090564511494	False	-1.4802973661668753e-16	1.0	1.1417115424154123	0.02186376392055871
phage-gRNA-10419	0.0021166892974884277	0.1885269466497439	-0.19064363594723233	0.6990711486100416	0.31434121270638293	1.1632690218825088	True	0.0	1.0	0.7255604610663111	0.054094555321520486
phage-gRNA-10420	-0.9390071141227265	0.7503753999713823	0.1886317141513434	-0.32316986091660826	-0.29077569597463704	0.1023430828853753	True	-2.9605947323337506e-16	1.0	-0.17053415800195668	0.7572548146886552
phage-gRNA-10421	0.11394703800844619	-0.18733258331810898	0.07338554530966412	1.8346024646481287	1.638033315261619	1.4925206497796455	False	4.440892098500626e-16	1.0	1.655052143229798	0.0002683143915317676
phage-gRNA-10422	-0.44721532505701767	0.2557420465028981	0.19147327855411955	-0.502078733352934	-0.3101521709130912	-0.5897577319823482	True	0.0	1.0	-0.4673295454161244	0.12230106799492708
phage-gRNA-10423	0.014943263369989968	0.4130460534014846	-0.427989316771475	0.8989282011275126	0.7987888144240962	1.804585472217088	False	-1.4802973661668753e-16	1.0	1.1674341625895657	0.043828979996371156
phage-gRNA-10424	-0.009127822421567622	-0.12106498847856972	0.13019281090013735	0.7367859366344165	-0.25977951564389823	0.4573862124109711	True	0.0	1.0	0.31146421113382977	0.36568520349642264
phage-gRNA-10425	-0.4432738027767691	0.12302930822757663	0.32024449454919157	-0.37052722156407825	-0.9964632390002341	1.3280365832980712	True	-2.9605947323337506e-16	1.0	-0.01298462575541374	0.9866817113918915
phage-gRNA-10426	0.431285428385328	-0.13848302886712816	-0.292802399518199	0.19539602541384937	-0.4766158625702799	0.7478210816980528	True	2.9605947323337506e-16	1.0	0.15553374818054078	0.7280346542326215
phage-gRNA-10427	0.20634044506769733	-0.013469687423250498	-0.1928707576444495	-0.7263674038117198	-1.04633987990331	0.5000251592523846	True	-8.881784197001252e-16	1.0	-0.42422737482088174	0.4312903485199239
phage-gRNA-10428	-0.5877112374349522	0.499056126639025	0.08865511079592725	-2.316231260355512	-0.1820664174793185	0.5498542748324526	True	0.0	1.0	-0.6494811343341259	0.5175537391032163
phage-gRNA-10429	0.025241524000740867	-0.11387251934160947	0.08863099534086771	-1.1183159981986632	-1.4866514958516523	1.7724315912235706	True	-2.9605947323337506e-16	1.0	-0.277511967608915	0.801340009812811
phage-gRNA-10430	-0.8369163012766969	0.4773548979513276	0.3595614033253707	0.6778348268151069	0.9581565052006633	1.7786965077953516	True	4.440892098500626e-16	1.0	1.1382292799370406	0.100123624317817
phage-gRNA-10431	-0.3743012648454984	0.22548244175580034	0.14881882308969896	-0.349176952453222	-1.1008410896577168	1.0918869948832768	True	2.9605947323337506e-16	1.0	-0.119377015742554	0.8673167476396335
phage-gRNA-10432	-0.8682067674561216	1.4059385249194412	-0.5377317574633205	1.398321934798406	-0.2603275531977811	0.7318372390074446	True	-2.9605947323337506e-16	1.0	0.6232772068693565	0.507616881045105
phage-gRNA-10433	-0.05181302648573194	0.08209142457833352	-0.030278398092601577	1.1447621415798173	1.168744066705588	1.8317068631751336	True	0.0	1.0	1.3817376904868464	0.003796540896569444
phage-gRNA-10434	-0.7944537906602633	-0.6687232710418982	1.4631770617021624	-0.2770914491119214	-0.639352432355226	0.09256825995654427	True	2.9605947323337506e-16	1.0	-0.27462520717020106	0.7368886973468453
phage-gRNA-10435	0.02304120780349983	-0.09349372366441955	0.07045251586091972	-1.055951050368062	-0.9885895781761143	-0.26447045118450596	False	0.0	1.0	-0.7696703599095608	0.04060349969453524
phage-gRNA-10436	-0.22645320656639534	0.028874582078495692	0.19757862448789787	-0.6846165348040554	-0.3405727010044277	0.09646734771292742	True	-5.921189464667501e-16	1.0	-0.30957396269851856	0.2954735266498665
phage-gRNA-10437	-0.04524759163179226	-0.10459708300872883	0.14984467464052287	-1.0470048412754593	-1.3934525937891262	0.3404489889353943	True	5.921189464667501e-16	1.0	-0.7000028153763971	0.2610729556384792
phage-gRNA-10438	-0.12083117931431886	0.12737560544983673	-0.00654442613551609	-0.7721197725827409	-0.8724588817258603	-0.7322152043510552	False	5.921189464667501e-16	1.0	-0.7922646195532188	0.0006720125564726245
phage-gRNA-10439	-0.5756170066557953	0.5254345834244294	0.050182423231364126	0.5752176163437843	0.23489649486039177	0.19629903329492926	True	-5.921189464667501e-16	1.0	0.33547104816636847	0.3806757909404587
phage-gRNA-10440	-0.009230976380718126	2.5497356203853236	-2.5405046440046055	-1.861622657463447	-1.3819612485614865	-1.716014593653119	True	0.0	1.0	-1.6531994998926842	0.3254770669303702
phage-gRNA-10441	-0.3755080763433396	0.11038401618901172	0.265124060154327	-1.6718392314661754	-1.0367920897245124	-0.6485748842347769	True	-2.9605947323337506e-16	1.0	-1.1190687351418216	0.03450802973076983
phage-gRNA-10442	0.13277202556102274	0.2502595750614942	-0.38303160062251784	-2.2833984636081217	-2.3280582040874815	-1.1940162795135958	True	-2.9605947323337506e-16	1.0	-1.935157649069733	0.009868325622064387
phage-gRNA-10443	-0.1815428640118446	0.16164102713141837	0.019901836880428903	-2.4502520408290307	-0.9203241202262058	0.03556141324076645	True	8.881784197001252e-16	1.0	-1.1116715826048233	0.20284136458252347
phage-gRNA-10444	-0.003253874753853303	0.020597030845298292	-0.0173431560914441	1.4343293928154912	0.7034238157777937	1.5642994782583672	True	2.9605947323337506e-16	1.0	1.234017562283884	0.010018038797636897
phage-gRNA-10445	0.03457173080284903	-0.5335946218531067	0.4990228910502603	-0.5805864636997802	-0.7575564356369462	-0.6332153260762032	True	8.881784197001252e-16	1.0	-0.6571194084709765	0.09607625974030749
phage-gRNA-10446	-0.14924636876809672	-0.31302246634471675	0.46226883511281436	1.0659444774647993	0.026916605064769783	0.9883191434993077	False	2.9605947323337506e-16	1.0	0.6937267420096256	0.165135257053114
phage-gRNA-10447	-0.4938530247076063	-0.12134046829875977	0.6151934930063687	-0.6640274727695017	-1.3949330498072001	-0.8106001604524851	True	8.881784197001252e-16	1.0	-0.9565202276763957	0.07263736220850672
phage-gRNA-10448	-0.4711618165898299	0.26453520987958523	0.20662660671024646	-0.6015679711379294	-0.41047606017689997	0.26974472571358454	True	5.921189464667501e-16	1.0	-0.2474331018670816	0.5236665899052255
phage-gRNA-10449	-1.2293121128400166	0.789775846733173	0.43953626610684626	-0.41621971017846615	-0.9050505000180165	0.676079957298354	True	8.881784197001252e-16	1.0	-0.21506341763270953	0.7961059813081781
phage-gRNA-10450	-0.2795770438721612	0.18467808116426054	0.09489896270790066	1.1680598883611055	-0.39292068723427986	1.5684818512002585	False	0.0	1.0	0.7812070174423614	0.27284970676682857
phage-gRNA-10451	0.2746191043443087	-0.26766861648604134	-0.0069504878582682394	1.4198473924096375	1.2097739786733803	2.519099820528225	False	-2.9605947323337506e-16	1.0	1.7162403972037474	0.016900589135469653
phage-gRNA-10452	-0.22373671925744087	0.042978334851294875	0.18075838440615044	-1.3151892394609632	-1.3584466518029412	0.4613165883124566	True	1.4802973661668755e-15	1.0	-0.7374397676504826	0.2940513535272605
phage-gRNA-10453	-1.297507982992396	0.34607084148858847	0.9514371415038074	0.3465261620443745	0.20058308572783323	0.6474124513326129	False	0.0	1.0	0.3981738997016069	0.5920456079727143
phage-gRNA-10454	-0.35049911985535775	0.4616391640437092	-0.11114004418835233	-0.7122089573533907	-0.037701454000645285	1.0445166799741399	True	-2.9605947323337506e-16	1.0	0.09820208954003462	0.870580917573121
phage-gRNA-10455	-0.048020905324383634	-0.47483140873479757	0.5228523140591816	1.8184056610488346	0.4973758781742017	1.2594696083853334	True	1.4802973661668753e-16	1.0	1.1917503825361233	0.06788696853750613
phage-gRNA-10456	-0.4807396536888726	0.2196008206527349	0.2611388330361404	-1.505084017560896	-0.1656002667071963	-0.43520327991381347	True	8.881784197001252e-16	1.0	-0.7019625213939685	0.21319812954391873
phage-gRNA-10457	-0.35118104587686805	0.1282504983036219	0.2229305475732417	-1.2664036873687792	-1.3653492841481505	0.208496491429651	True	-1.4802973661668755e-15	1.0	-0.8077521600290929	0.20838205044312239
phage-gRNA-10458	-0.5958591330164738	-0.0006433300968886613	0.596502463113362	0.41812462177060183	0.4034260787323136	0.7954629714967139	True	-1.4802973661668753e-16	1.0	0.5390045573332097	0.21619028246463368
phage-gRNA-10459	0.2992926343928861	-0.4114696434327101	0.11217700903982575	-1.7927694594581265	-1.4707731353332676	-0.2691360604380737	False	5.921189464667501e-16	1.0	-1.1775595517431559	0.08216507256220366
phage-gRNA-10460	-0.34817568080741257	-0.28955935704758495	0.6377350378549966	-0.6568358209922858	-0.5090476942521169	0.5442773336234605	True	-2.9605947323337506e-16	1.0	-0.20720206054031406	0.6969785220779199
phage-gRNA-10461	-0.7802746341292601	-0.050965935622392156	0.8312405697516505	0.778870613320997	-0.8265040816328417	1.4325790054423813	True	-5.921189464667501e-16	1.0	0.4616485123768455	0.6022286337010343
phage-gRNA-10462	-0.22337717588024653	0.6128467265431334	-0.38946955066288735	1.4206569691565236	0.95278579795262	2.306505759165918	False	-1.4802973661668753e-16	1.0	1.5599828420916875	0.03633499044496652
phage-gRNA-10463	-0.37938737151115554	-0.004743554303650477	0.3841309258148051	-0.3203157271955419	-0.6413455100701748	-0.07955043034487375	True	-2.9605947323337506e-16	1.0	-0.3470705558701968	0.27397690742113173
phage-gRNA-10464	-0.286485415763841	0.22781039177217632	0.05867502399166469	-0.9945413361246853	-1.2678637189174546	0.17896564668732484	True	0.0	1.0	-0.6944798027849384	0.21269142442430347
phage-gRNA-10465	-0.21976122813979604	-0.08918130886003528	0.30894253699983043	-0.23750518087501238	-0.8391277409677436	0.8571779251761091	True	-2.9605947323337506e-16	1.0	-0.07315166555554893	0.8951986940723627
phage-gRNA-10466	-0.20195613572150428	0.1354855975538456	0.06647053816766402	-2.6358276482641054	-2.309017727445516	-1.492563524922077	True	1.7763568394002505e-15	1.0	-2.1458029668772327	0.003786918076922143
phage-gRNA-10467	-0.15630396078070508	0.26913191536518877	-0.11282795458448192	0.25251372256203375	-0.4965392011859233	0.5361220204184365	True	5.921189464667501e-16	1.0	0.09736551393151564	0.7866171887455835
phage-gRNA-10468	-0.4568570819272768	0.07980653863719533	0.37705054329008236	1.1131764816657164	0.9672334053491749	2.038260434958212	False	2.9605947323337506e-16	1.0	1.3728901073243678	0.029644377324217215
phage-gRNA-10469	-0.22943894085792138	-0.20329117168727429	0.43273011254519567	-2.1516400884734015	-1.961980133005504	-1.2938698214974398	True	0.0	1.0	-1.802496680992115	0.005981950704999329
phage-gRNA-10470	0.25064441284402506	-0.5278415288478033	0.27719711600378005	0.44989371520789945	-0.1435083380798634	1.281294721194917	True	5.921189464667501e-16	1.0	0.5292266994409843	0.3412100099885179
phage-gRNA-10471	0.9255872284879141	-1.6882217897237544	0.7626345612358403	-1.6877664691679675	-2.6962060217345742	-0.08571064515916405	True	0.0	1.0	-1.4898943786872352	0.2601918862585382
phage-gRNA-10472	-0.6925964988513282	0.24316307712296625	0.44943342172836287	1.1440827241278382	0.9981396478112963	1.3380538094995642	False	2.9605947323337506e-16	1.0	1.1600920604795661	0.033564014357088945
phage-gRNA-10473	3.8649173097746337	-2.3051069354671636	-1.5598103743074692	-2.050550333847591	-1.887165352056404	-0.9512979057290032	False	2.9605947323337506e-16	1.0	-1.6296711972109994	0.4555100690445026
phage-gRNA-10474	-0.10967765951961894	-0.13852417701013042	0.24820183652974848	0.49419935904516876	0.4384540917002058	1.1236468355532168	True	-2.9605947323337506e-16	1.0	0.6854334287661971	0.05326148391889688
phage-gRNA-10475	-0.5887799401054084	0.21641706669734706	0.3723628734080586	-0.25140713330269016	-0.33784919787057	0.930834659486929	True	-8.881784197001252e-16	1.0	0.11385944277122295	0.833037854265999
phage-gRNA-10476	0.025752530920970074	-0.1627240072839733	0.13697147636300855	-1.7535866824891677	-1.237067690150039	0.23285897644145237	True	1.7763568394002505e-15	1.0	-0.9192651320659181	0.20112896651798992
phage-gRNA-10477	-0.22929806255212526	0.062334522137330595	0.1669635404147911	-1.5478025426737876	-1.3135723830670134	-0.7804144733782863	False	-1.1842378929335002e-15	1.0	-1.2139297997063625	0.009042881441794924
phage-gRNA-10478	0.06382065538067927	-0.11092656001694401	0.04710590463626474	-1.1538470214248138	-0.5153137877249172	0.09480721709304873	True	0.0	1.0	-0.5247845306855607	0.2236277663458109
phage-gRNA-10479	-0.06446172906124659	-0.07762796849268305	0.14208969755392786	-0.8284266290355067	-1.2540553517360067	-0.5132519528148656	True	-5.921189464667501e-16	1.0	-0.865244644528793	0.0186759823073908
phage-gRNA-10480	0.025402763877893975	-0.09519152400286579	0.06978876012496826	-3.3460262084731394	-1.5764813520120597	-1.4135596294907877	False	-1.1842378929335002e-15	1.0	-2.1120223966586624	0.02721804799193251
phage-gRNA-10481	0.21516246506837966	-0.5142108083624657	0.2990483432940856	0.3722092689472909	1.039853068399868	1.2307374529571735	True	-1.4802973661668753e-16	1.0	0.8809332634347774	0.07413814713088064
phage-gRNA-10482	-0.005243630902278085	-0.07611026796423559	0.0813538988665119	-1.2569472205352987	-1.1502092534376214	-0.5022673884857252	True	-5.921189464667501e-16	1.0	-0.9698079541528818	0.015624964860374924
phage-gRNA-10483	-0.4513980454575517	0.31870937555984113	0.13268866989771233	-0.8885526291647032	-0.5901936116972069	-0.5240502405804932	True	5.921189464667501e-16	1.0	-0.6675988271474678	0.06062545893932778
phage-gRNA-10484	-0.6953188955908391	-0.18234001652681187	0.8776589121176501	-0.06185399226425581	-0.8892675501553002	-0.18817991620096386	True	-2.9605947323337506e-16	1.0	-0.37976715287350665	0.5131448398550331
phage-gRNA-10485	0.03126467654874965	-0.08492196250960937	0.05365728596085617	-1.7753625874240448	-1.0520922712759404	-1.2229375311398432	True	-1.1842378929335002e-15	1.0	-1.350130796613276	0.0037220150829937416
phage-gRNA-10486	-0.2108856074073584	0.17282609031851415	0.03805951708884514	0.04573136115378951	0.044178194172422636	0.36185082363593146	True	2.9605947323337506e-16	1.0	0.1505867929873812	0.3841907160504544
phage-gRNA-10487	-0.29970812003799807	0.36659078094306974	-0.06688266090507167	-0.688095452693605	-1.177992930227508	-0.6767157806003512	True	0.0	1.0	-0.8476013878404881	0.029543569169052673
phage-gRNA-10488	-0.16840240241893056	0.17032184053363242	-0.0019194381147000783	0.5073406023451783	0.7204786193334654	1.6818811577680028	True	5.921189464667501e-16	1.0	0.9699001264822155	0.060590953062067104
phage-gRNA-10489	-0.02710136258399487	-0.11812111772530098	0.14522248030929585	-0.5406084945337044	0.14906161124887163	0.8374456552769942	True	0.0	1.0	0.14863292399738715	0.7323606325759111
phage-gRNA-10490	-0.17496104224517328	0.13660086972486418	0.03836017252030821	0.5709527168108108	1.2135055353005573	1.3465194518052943	True	-2.9605947323337506e-16	1.0	1.0436592346388875	0.015238206459464007
phage-gRNA-10491	-0.49622752737557185	0.2936576603809371	0.20256986699463475	-2.474107019232849	-1.1532136956903427	-0.6896004854437656	True	0.0	1.0	-1.4389737334556525	0.07127341652234656
phage-gRNA-10492	-0.3879865126841491	0.1333640523858186	0.25462246029833047	-0.5288524388772871	-0.49193145804401794	0.18567811438992887	True	0.0	1.0	-0.2783685941771254	0.4125415824441201
phage-gRNA-10493	-0.8817949551016842	0.23453686651443073	0.6472580885872539	2.2179186737112757	1.6569380981158903	1.8059676397262003	False	1.4802973661668753e-16	1.0	1.8936081371844555	0.01766199513629604
phage-gRNA-10494	-0.4117769245134886	0.4750730509798595	-0.06329612646637095	-0.4540823005729555	-1.235613950680622	-0.367320816637565	True	0.0	1.0	-0.6856723559637142	0.14377471655232912
phage-gRNA-10495	-0.6322133524831401	0.052007456495189786	0.580205895987949	1.2987019403417923	0.8944468684338602	1.8699245920801202	True	-4.440892098500626e-16	1.0	1.3543578002852577	0.0397780174795362
phage-gRNA-10496	-0.07199734296091975	-0.18721662035934017	0.25921396332025815	-1.2761012062485788	-2.24986330718244	-0.9593371724563351	True	-5.921189464667501e-16	1.0	-1.4951005619624513	0.02195913706539596
phage-gRNA-10497	-0.2741449461848484	0.08361607681805427	0.19052886936679148	0.09376479357768464	0.7160060420380692	0.9645066911968705	True	-8.881784197001252e-16	1.0	0.5914258422708748	0.11514216190033458
phage-gRNA-10498	-0.2262607134872372	0.026472075431653863	0.19978863805558333	-1.592865088896815	-1.1665567162417538	-0.39597652014279383	True	0.0	1.0	-1.0517994417604541	0.04726680873087266
phage-gRNA-10499	0.3953083126662591	-0.49912597520730984	0.10381766254105429	-1.5459118207602245	-1.2542341124307965	-0.2850959252166536	True	1.1842378929335002e-15	1.0	-1.0284139528025582	0.0906029779483906
phage-gRNA-10500	0.1698581648647206	0.0060820672880996796	-0.1759402321528185	0.9549361913566736	0.6123012040350346	1.3458978249467606	True	5.921189464667501e-16	1.0	0.9710450734461563	0.014319955266459803
phage-gRNA-10501	0.005524428257716707	-0.003923522927609113	-0.00160090533010937	-0.3504414267055118	-0.7464466117100947	0.23328774949670006	True	-5.921189464667501e-16	1.0	-0.2878667629729688	0.36894760429715895
phage-gRNA-10502	-0.17529541404605453	-1.1953360341612251	1.3706314482072806	0.40984504193714777	-0.1284154571581544	-0.7296076064163177	True	2.9605947323337506e-16	1.0	-0.14939267387910812	0.863521157351402
phage-gRNA-10503	-0.27593375687287924	0.25353436228738957	0.022399394585487897	-1.0426369736813266	-0.8990734328028838	0.17347606955285855	True	-5.921189464667501e-16	1.0	-0.5894114456437839	0.22685748900415065
phage-gRNA-10504	-0.18944092278579205	0.0677642984330884	0.12167662435270366	-2.428667626972641	-1.1530774927175678	-0.8705248022783021	False	0.0	1.0	-1.4840899739895035	0.038545469593326775
phage-gRNA-10505	-0.19089535008090053	0.13975946289577657	0.05113588718512574	-2.1096928979654734	-1.1763470644773744	-0.44971235833887313	False	5.921189464667501e-16	1.0	-1.245250773593907	0.06406296281377956
phage-gRNA-10506	-0.04421696735347069	-0.2741399828168323	0.3183569501702994	-1.5239347332884385	-1.776793013521491	-1.1235127704492855	True	-1.1842378929335002e-15	1.0	-1.4747468390864051	0.004551961492293312
phage-gRNA-10507	1.369158683674271	-2.7946174139023494	1.425458730228078	2.214826689880692	0.13028415822829365	0.6766491973839881	False	-1.4802973661668753e-16	1.0	1.007253348497658	0.5463897241764639
phage-gRNA-10508	0.24997448171654302	-0.19609792385450397	-0.05387655786204082	-1.8570571644577472	-2.274302262591683	-0.7785632965059568	True	-5.921189464667501e-16	1.0	-1.6366409078517956	0.024397338868993076
phage-gRNA-10509	0.20072870634246343	0.15695238487647334	-0.35768109121893765	-0.8824217219943868	-1.593961974165154	-0.7686209853066446	True	-2.9605947323337506e-16	1.0	-1.0816682271553952	0.02627806985374209
phage-gRNA-10510	0.13682148211257683	-0.3180033974674341	0.18118191535485728	-1.3588691365172663	-1.554565248030908	-0.38165860440265753	True	0.0	1.0	-1.0983643296502772	0.05025130301326443
phage-gRNA-10511	-0.6095336548502948	0.4361436132020353	0.17339004164825944	-0.3488281493650298	-0.4184203395514565	0.9030712887640346	True	0.0	1.0	0.045274266615849434	0.9362662069729821
phage-gRNA-10512	-0.6344237946037321	0.2866890054061608	0.3477347891975695	-0.9256620465453027	-0.8505782435496254	0.6513926762476148	True	-5.921189464667501e-16	1.0	-0.37494920461577114	0.5683345254625072
phage-gRNA-10513	-0.8128766501714715	0.5123231465032214	0.30055350366825007	-0.20307413995400037	-0.3328069890892831	1.0212967186459991	True	0.0	1.0	0.16180519653423855	0.7993977301247782
phage-gRNA-10514	-0.0019262414116925086	0.05188909608431391	-0.049962854672621404	0.7268050682003597	0.9958994911626613	1.6518890214928543	True	0.0	1.0	1.1248645269519584	0.015207219417384255
phage-gRNA-10515	-0.6868598489386937	0.8604851043617678	-0.1736252554230724	-0.968674457214326	-1.6489539611820563	-0.6958666909595213	True	5.921189464667501e-16	1.0	-1.1044983697853012	0.10840729400319161
phage-gRNA-10516	-0.2144788869917731	0.2540132309311196	-0.03953434393934696	1.914982085215239	1.2247184926748873	1.5318958679511554	True	-1.4802973661668753e-16	1.0	1.557198815280427	0.0029985878492407754
phage-gRNA-10517	-0.40638371616094826	-0.2313579002858095	0.6377416164467569	-0.3137595121343075	0.17416951275125392	0.6881130742145709	True	-2.9605947323337506e-16	1.0	0.1828410249438391	0.6948475520648706
phage-gRNA-10518	-0.07906624966759424	0.11061690273998703	-0.03155065307239191	-1.9916658822934847	-1.044499554218545	0.34986239149209997	True	2.9605947323337506e-16	1.0	-0.8954343483399766	0.25970392483739224
phage-gRNA-10519	0.18743280546917385	-0.37227196843858534	0.18483916296941283	1.5095388556185818	0.5777205846548878	1.9290696414054396	True	4.440892098500626e-16	1.0	1.3387763605596366	0.03845386923007663
phage-gRNA-10520	-0.20319974486714898	-0.1211144054719977	0.32431415033915023	-1.9208642234103417	-1.45520967250226	-0.4938071340677226	True	1.1842378929335002e-15	1.0	-1.2899603433267748	0.04591588493857251
phage-gRNA-10521	0.12958738713760964	0.2288456953947835	-0.35843308253239337	0.9371202644572596	0.30575036097047636	0.9452248045176523	False	-7.401486830834377e-17	1.0	0.7293651433151295	0.05912265742806291
phage-gRNA-10522	-0.7268940732634022	0.0867872605088893	0.6401068127545129	-2.206561912908298	-1.7039773597262178	-0.8726353618560525	True	0.0	1.0	-1.5943915448301895	0.04552572239162335
phage-gRNA-10523	0.15029462444020858	-0.5495343733766211	0.3992397489364121	0.8998218983242934	0.5128707225039566	0.8221965643588014	True	-1.4802973661668753e-16	1.0	0.7449630617290172	0.07262976601783341
phage-gRNA-10524	-0.29016982799425595	-0.18684185542803533	0.4770116834222895	-0.8965105168198146	-1.787196537894281	-0.7873198516451074	True	-5.921189464667501e-16	1.0	-1.157008968786401	0.043665506246355956
phage-gRNA-10525	-0.5565392796063007	-0.16283361288387077	0.7193728924901723	0.5294994123095833	-0.17755942277374626	1.0429303369779221	True	2.9605947323337506e-16	1.0	0.4649567755045864	0.41946028448713835
phage-gRNA-10526	0.1929550149309236	0.2720354412504671	-0.46499045618139245	0.9657224740898966	1.4164237035421463	1.45705293312726	True	-5.921189464667501e-16	1.0	1.2797330369197677	0.010475970690869545
phage-gRNA-10527	-0.027987143667824732	-0.1506245464509588	0.17861169011878353	0.19543463162217645	0.5912563666256885	1.073358180686827	True	0.0	1.0	0.6200163929782306	0.08437566729333963
phage-gRNA-10528	0.2722501421795558	0.032525191369636275	-0.30477533354919295	2.1418439876314572	1.806867086924898	1.6479753916417241	True	-2.9605947323337506e-16	1.0	1.8655621553993598	0.0010938187262515735
phage-gRNA-10529	-0.3287701670850467	-0.06910632438712483	0.3978764914721715	-0.23243126505274248	-0.8606511781158765	0.08413664646776553	True	0.0	1.0	-0.3363152655669512	0.3906290493737295
phage-gRNA-10530	-0.36193646062190066	0.3169754369713642	0.04496102365053822	0.6633581717092891	1.3174280421091842	0.9442286556212487	True	5.921189464667501e-16	1.0	0.9750049564799074	0.023482667825276693
phage-gRNA-10531	-0.6155591287061846	0.31351355214086674	0.30204557656531605	0.6117686966911231	0.6573570780062701	1.2895019797549567	True	-5.921189464667501e-16	1.0	0.8528759181507833	0.0868008689790565
phage-gRNA-10532	-0.08743831183982209	0.06079345980709405	0.026644852032724486	-1.566950814198874	-1.5501109583171218	-0.5018774620094035	False	-1.1842378929335002e-15	1.0	-1.206313078175133	0.027347922453314428
phage-gRNA-10533	-0.21281209077838703	-0.05181121982854364	0.26462331060693245	-1.9997166625476854	-1.0096820693452528	-0.8511885479371255	False	5.921189464667501e-16	1.0	-1.2868624266100213	0.02894245011707754
phage-gRNA-10534	-0.17018473043160753	0.35623000705299823	-0.1860452766213907	-0.7428503459421307	-0.9053445985225199	0.0393146760774421	True	0.0	1.0	-0.5362934227957362	0.1916466167039071
phage-gRNA-10535	-0.5138858903811041	0.23508681827135902	0.2787990721097433	-1.5821935525417175	-1.2554489135186948	-0.6091928134372395	False	-5.921189464667501e-16	1.0	-1.148945093165884	0.04043945789103779
phage-gRNA-10536	-0.0742826872715483	0.035646490942175646	0.03863619632937265	-3.129788864587182	-2.1882690996533842	-1.7815045250832036	False	0.0	1.0	-2.36652082977459	0.004125469169214866
phage-gRNA-10537	-0.11009384158537161	0.14116756011685228	-0.031073718531480665	-0.6359846979909136	-0.10385586919481726	0.316978287877018	False	0.0	1.0	-0.1409540931029043	0.6474200434795999
phage-gRNA-10538	-0.04254453085827237	-0.15451819820032497	0.1970627290585938	-0.9594735672478825	-2.268036844383503	-0.5086780818936107	True	-1.1842378929335002e-15	1.0	-1.245396164508332	0.0814852384532332
phage-gRNA-10539	-0.3617230089731943	0.4745008934501856	-0.11277788447699133	-0.03961695882378627	-0.18556003514032782	-0.22415749670578955	False	-1.850371707708594e-17	1.0	-0.14977816355663454	0.5873665232190903
phage-gRNA-10540	0.13183048836765643	-0.10874367750935043	-0.02308681085830777	-0.8993680553195968	-1.3388574251536784	-0.2158812547097515	False	-5.921189464667501e-16	1.0	-0.8180355783943423	0.07062504701068432
phage-gRNA-10541	-1.4214512104777883	1.1178397920565075	0.3036114184212817	-0.10276792596916984	-1.5151763135197776	0.17989045599071574	True	2.9605947323337506e-16	1.0	-0.47935126116607724	0.6276577840613099
phage-gRNA-10542	-0.5407408098681632	0.9241669707056914	-0.38342616083752823	-0.5971463829724852	-1.217020647621439	0.06630998570046209	True	0.0	1.0	-0.5826190149644873	0.38223317855846645
phage-gRNA-10543	-0.259835211660846	0.25084097889752144	0.008994232763322785	-2.2674646703398835	-1.277430077137451	-1.0432722857972525	False	-5.921189464667501e-16	1.0	-1.529389011091529	0.019205548039489744
phage-gRNA-10544	0.4377934498568967	-0.12453202420999787	-0.31326142564689974	1.1307371953746141	0.5888654427269326	1.4855622917736557	True	-2.9605947323337506e-16	1.0	1.0683883099584008	0.036259430998946046
phage-gRNA-10545	0.1539418745341843	0.5427067999863429	-0.6966486745205276	1.5233536394619485	1.1781017549220003	1.2425977863206423	False	-1.4802973661668753e-16	1.0	1.314684393568197	0.02603871194589204
phage-gRNA-10546	-0.10655145564943602	0.06446269259835624	0.04208876305108156	-0.32697263990078707	-1.2151179587496825	0.6302607833453724	True	5.921189464667501e-16	1.0	-0.3039432717683657	0.6006785657861389
phage-gRNA-10547	-0.23919232161067416	-0.1581647504305872	0.3973570720412596	-0.236546110757879	-0.40736385571345046	0.27079105599778597	True	-5.921189464667501e-16	1.0	-0.12437297015784783	0.6855458081096915
phage-gRNA-10548	-0.11473383406529436	-0.5264374450854996	0.6411712791507922	0.9136410130274033	0.1710536309420707	1.2826988049572208	True	-5.921189464667501e-16	1.0	0.7891311496422316	0.17059030937931702
phage-gRNA-10549	0.02573432403711884	-0.07290008308791052	0.04716575905079168	-0.6187043286279934	-2.257534320767313	-1.0531113996095982	False	0.0	1.0	-1.3097833496683016	0.05613019874893675
phage-gRNA-10550	0.11888654185377057	0.21424341242861722	-0.33312995428238956	-1.089893235962185	-1.4683161404011358	-0.45814572701657674	False	-5.921189464667501e-16	1.0	-1.0054517011266324	0.04152215996968357
phage-gRNA-10551	-0.6272118776114834	0.005478630726764244	0.6217332468847196	1.5762496760393052	1.3671127732355695	1.7702207614110312	True	1.4802973661668753e-16	1.0	1.5711944035619687	0.014294644657176704
phage-gRNA-10552	-0.6864301316979926	0.33036601636720775	0.35606411533078397	0.31374782356405273	1.1374310982039928	0.588638904319347	True	-2.9605947323337506e-16	1.0	0.6799392753624641	0.18085184809745367
phage-gRNA-10553	0.002646792490632599	0.16079878980137519	-0.16344558229200823	0.8101796698102821	0.441844172157293	1.7724805202575502	True	-1.4802973661668753e-16	1.0	1.0081681207417084	0.06867976753168707
phage-gRNA-10554	0.25044408026584586	-0.23526011219813636	-0.015183968067709497	1.0579769575854958	0.10467895921135018	2.275534863274838	False	0.0	1.0	1.1460635933572278	0.1496183447332907
phage-gRNA-10555	-0.40516696508908634	-0.08351623549546527	0.4886832005845543	1.4302001204272887	0.11891931216408658	0.9622660890769126	True	8.881784197001252e-16	1.0	0.8371285072227627	0.14569704981574372
phage-gRNA-10556	-0.6477166740157183	0.5104353232950238	0.13728135072069492	1.1073487834097957	1.3150426617079551	1.854421270547542	True	1.4802973661668753e-16	1.0	1.4256042385550975	0.024931297486701174
phage-gRNA-10557	0.31485943882482315	-0.07130908008824499	-0.24355035873657815	2.0775380803602124	1.3841072087411777	2.037387451813384	False	0.0	1.0	1.833010913638258	0.0027726657226667313
phage-gRNA-10558	-0.6116652943859382	0.3411677949472969	0.2704974994386422	0.03236885065083239	0.03193687668559164	-0.05538662469629152	True	2.9605947323337506e-16	1.0	0.0029730342133775047	0.9927582147654097
phage-gRNA-10559	-0.5422549218701374	0.29465385834483193	0.24760106352530542	-2.371695343848187	-1.0313422377160624	-1.2551545717484327	False	0.0	1.0	-1.552730717770894	0.035066403319860884
phage-gRNA-10560	-0.006637979985159248	-0.03232948578725292	0.03896746577241217	-1.26736499099556	-1.774055411089992	-0.49072477776809187	True	0.0	1.0	-1.1773817266178812	0.034513335655215756
phage-gRNA-10561	-0.2387552362896379	0.018311787093791665	0.2204434491958498	-2.3415924283922376	-1.2863956326009278	-1.601928316816445	True	1.1842378929335002e-15	1.0	-1.7433054592698702	0.0068340720678250555
phage-gRNA-10562	0.7049910122761034	-0.8442754580682674	0.1392844457921658	-3.161620346777166	-3.680890670487714	-2.7307445873963	False	5.921189464667501e-16	1.0	-3.191085201553727	0.003818752100310402
phage-gRNA-10563	-0.4218253489630044	0.7071803026882213	-0.28535495372521424	0.4363336014266128	0.7543376248698621	0.5836366272970546	True	8.881784197001252e-16	1.0	0.5914359511978432	0.18277893600395861
phage-gRNA-10564	0.2390822817754903	-0.22014969932730066	-0.018932582448189628	0.7131914253699487	-0.8802106279178141	2.888546832574328	True	0.0	1.0	0.9071758766754875	0.45599879165025986
phage-gRNA-10565	-0.29850195751777875	0.191468427598652	0.10703352991912585	-0.6416600361803884	-1.0950316376891767	0.6159051684146233	True	-2.9605947323337506e-16	1.0	-0.3735955018183139	0.5224536244071841
phage-gRNA-10566	-0.5414962873616749	0.014619695868969274	0.5268765914927069	-0.4994981564050023	0.6346666864711912	0.3159613057129942	True	4.440892098500626e-16	1.0	0.15037661192639437	0.7588294531504716
phage-gRNA-10567	-0.316746482277825	0.10443992086671106	0.21230656141111304	1.1366041011498353	0.6569236276562975	1.1833891093742874	True	-2.9605947323337506e-16	1.0	0.9923056127268067	0.013092545567375243
phage-gRNA-10568	0.008820051389079708	0.07288755112363887	-0.08170760251271503	-3.491938194440989	-2.238350357746196	-2.373659460383335	False	1.1842378929335002e-15	1.0	-2.7013160041901734	0.0025012424646527367
phage-gRNA-10569	-0.5960247619878771	0.5236209951695106	0.07240376681836302	-1.6364887912231767	-1.4498565284528473	-0.43782791694834167	True	-1.1842378929335002e-15	1.0	-1.174724412208122	0.07631694684674396
phage-gRNA-10570	-0.2560240402753733	0.2765234718168674	-0.020499431541491475	-1.0163801503179384	-0.4253576324682733	0.9970186894119681	True	8.881784197001252e-16	1.0	-0.14823969779141452	0.8219549498194626
phage-gRNA-10571	-3.3293191671120352	1.5257637625626597	1.8035554045493747	-4.255140630406213	-3.008766283943994	-1.9912206674719224	False	-2.9605947323337506e-16	1.0	-3.085042527274043	0.15999616009624612
phage-gRNA-10572	-0.603977145961788	-0.17195151045578783	0.7759286564175776	-1.577920558874137	-1.91193598334325	-0.6249575730062054	True	5.921189464667501e-16	1.0	-1.3716047050745308	0.07083615768739522
phage-gRNA-10573	-0.47360610181292717	0.24945884319556377	0.2241472586173643	-1.5249584471909632	-2.521523899469278	-0.07300618371172884	True	2.9605947323337506e-16	1.0	-1.3731628434573233	0.14081426486227314
phage-gRNA-10574	-0.3991676847972583	-0.079426545212268	0.47859423000952805	-0.8546692133114018	-1.9334980937694066	0.5533659336376262	True	5.921189464667501e-16	1.0	-0.7449337911477274	0.3849224680453078
phage-gRNA-10575	-0.24913550411804852	0.10596170856871545	0.14317379554933218	0.9137719511821061	0.010685398761728138	0.729231413300103	True	-2.9605947323337506e-16	1.0	0.551229587747979	0.14252319941442637
phage-gRNA-10576	1.2054475978978445	-0.5625843865478135	-0.6428632113500328	-2.3581981805031162	-1.7370643456482746	-1.4148053460859558	False	-5.921189464667501e-16	1.0	-1.8366892907457821	0.050461812087558774
phage-gRNA-10577	-0.3827262748151279	-0.06845507558710295	0.45118135040223173	1.062762190839563	0.5406706286377725	1.0972314348993555	True	2.9605947323337506e-16	1.0	0.9002214181255637	0.04092512002516709
phage-gRNA-10578	-0.4904869577961204	0.2782217216526188	0.21226523614350157	-1.6426239963242795	-0.9063206041329597	-0.6546424212779307	True	0.0	1.0	-1.06786234057839	0.05021343448446676
phage-gRNA-10579	-0.12417758737170548	0.6051311111351625	-0.4809535237634561	1.2584700047127537	0.8999822930161114	0.7909955035592517	True	2.9605947323337506e-16	1.0	0.983149267096039	0.0481368956667942
phage-gRNA-10580	-0.327993311545276	-0.07442912397363166	0.40242243551890766	1.763438352495939	1.9090899969014021	2.12780817576742	True	0.0	1.0	1.9334455083882538	0.0012661287220127684
phage-gRNA-10581	0.6841750383961376	-0.4962798003271125	-0.18789523806902508	3.811265106140403	3.1003891000619594	2.022653244589539	True	0.0	1.0	2.9781024835973007	0.009058452992620144
phage-gRNA-10582	-0.4860748742479206	0.5417733756287255	-0.05569850138080312	1.3421157283588148	1.896868321886787	1.1432864493110966	False	5.921189464667501e-16	1.0	1.460756833185566	0.017411190190316377
phage-gRNA-10583	-0.2999940542969268	0.001893420475264307	0.2981006338216625	3.7126089107459936	3.933516035233371	4.130878874918071	True	0.0	1.0	3.9256679402991455	4.887289581785549e-05
phage-gRNA-10584	0.2925705058399064	-0.5386302526498428	0.24605974680993814	4.532214395797341	4.217671715505055	4.423441365533304	True	5.921189464667501e-16	1.0	4.391109158945233	0.00010352623277453741
phage-gRNA-10585	-0.22607352919432522	0.03983464847230067	0.1862388807220281	3.702909798104681	2.6757860913766276	1.6685587832957953	True	1.1842378929335002e-15	1.0	2.6824182242590346	0.011040010771844251
phage-gRNA-10586	-0.5014368366513882	0.9078998486154042	-0.40646301196401424	3.1960285210609314	2.851029328074402	3.2394136862744265	True	5.921189464667501e-16	1.0	3.0954905118032534	0.002775727321966651
phage-gRNA-10587	-0.2108856074073584	0.17282609031851415	0.03805951708884425	-0.06565731934203001	0.5502398671466642	0.396165188161266	True	0.0	1.0	0.2935825786553001	0.24658951351114028
phage-gRNA-10588	-0.2964244038161574	0.1460614011288346	0.15036300268732283	-0.01658408064375827	-0.19805359058944205	-0.011406890334889397	True	0.0	1.0	-0.07534818718936324	0.6630366483953283
phage-gRNA-10589	-0.19132488558675398	0.1347355113448767	0.05658937424187371	-1.351763154074467	-2.583729974224375	-0.8647255489293322	False	-1.1842378929335002e-15	1.0	-1.6000728924093914	0.03722664139873611
phage-gRNA-10590	0.17461298258940783	-1.2262023122880614	1.0515893296986532	0.4967190327388158	-0.10865566221502299	0.6253363801164431	False	-1.4802973661668753e-16	1.0	0.33779991688007865	0.6550021356249738
phage-gRNA-10591	0.1099561574530869	0.531142560597623	-0.6410987180507102	-0.5679377923975051	0.8710816320071098	-0.7524783302795084	False	-7.401486830834377e-17	1.0	-0.14977816355663456	0.8201882237612153
phage-gRNA-10592	0.5641461839146564	-0.5996299136619636	0.03548372974730718	0.6232178282302705	0.15534665702636685	-0.07589588248149104	False	0.0	1.0	0.23422286759171543	0.5844540829328699
phage-gRNA-10593	-0.7301112899677937	0.29373961563135786	0.43637167433643675	1.3528070963021888	0.6336786870408444	1.7997716450783718	True	2.9605947323337506e-16	1.0	1.2620858094738017	0.06518347196399481
phage-gRNA-10594	-0.3399667053417197	-0.03253859287869432	0.3725052982204158	-0.7498225075895029	0.21993763728045224	0.43496554427774115	False	5.921189464667501e-16	1.0	-0.03163977534376983	0.9434013276367175
phage-gRNA-10595	-0.5922580292286375	0.11843499111088285	0.4738230381177546	1.37095359967946	1.0117664842406562	1.456770808437109	True	0.0	1.0	1.2798302974524083	0.020035782622033548
phage-gRNA-10596	-0.42068831762574455	0.5629375696138084	-0.14224925198806737	-1.0235887781882145	-1.026040260915222	-0.2756925998828521	True	-1.1842378929335002e-15	1.0	-0.7751072129954295	0.11420804757646415
phage-gRNA-10597	-0.20066297810765832	0.33720640520221146	-0.13654342709455136	-2.8629600729072315	-1.511888347778319	-1.2920386730056386	False	5.921189464667501e-16	1.0	-1.8889623645637297	0.0220514163109343
phage-gRNA-10598	-0.3146295682411768	0.1263818132596093	0.18824775498156754	-0.6414926312601459	-0.6184595355279239	0.8147465462128816	True	0.0	1.0	-0.14840187352506273	0.7842931090037413
phage-gRNA-10599	-0.24419714886084432	-0.03993322669579058	0.2841303755566358	-0.5540510789697626	-0.7387265497750182	0.719971170057442	True	2.9605947323337506e-16	1.0	-0.1909354862291129	0.7131635017590681
phage-gRNA-10600	-0.15296102026664649	-0.2736683959513808	0.4266294162180282	0.6483128665813211	0.40507258890986453	1.2163347779165425	True	2.9605947323337506e-16	1.0	0.7565734111359094	0.07933547003554461
phage-gRNA-10601	-0.475989356587192	0.2716658884587577	0.20432346812843072	-1.8933777269147294	-1.9814398871507715	-1.028165229599633	True	-1.1842378929335002e-15	1.0	-1.6343276145550447	0.013407257406434408
phage-gRNA-10602	-0.7930747137956571	0.37919839175973813	0.41387632203591895	-1.2118814423291173	-1.1382581413879747	0.10724041840818721	True	0.0	1.0	-0.7476330551029683	0.26934241956958577
phage-gRNA-10603	-0.22301420632043456	0.32540738512020884	-0.10239317879977161	0.48701749749057566	-0.45169296466052344	0.8913439147856446	True	8.881784197001252e-16	1.0	0.3088894825385656	0.5133698888179441
phage-gRNA-10604	-0.028389675639860945	-0.1921657732164811	0.22055544885634204	0.29371637450954713	0.14777329819300555	0.10917583662754382	False	0.0	1.0	0.18355516977669883	0.2381776036680791
phage-gRNA-10605	0.3049436576934723	0.14116756011685225	-0.4461112178103247	0.6270497078428804	-0.5188933684736612	0.4425091699608771	False	-3.700743415417188e-17	1.0	0.18355516977669875	0.6861095870466399
phage-gRNA-10606	0.21858926228876818	-0.10703771468924916	-0.11155154759951635	-1.90408953023472	-1.4757965124231642	-0.4930203231960588	True	8.881784197001252e-16	1.0	-1.290968788617981	0.040336571136164796
phage-gRNA-10607	-0.5000688420661425	0.7511925596360813	-0.25112371756993945	-0.17796279191673436	-0.9088683689544322	0.05253416948010603	False	-2.220446049250313e-16	1.0	-0.3447656637970202	0.5121558402912134
phage-gRNA-10608	-0.12087026084228292	0.34483480908089703	-0.22396454823861855	-1.7149326198894048	-0.5926795852563735	-0.8536694681582828	True	-1.4802973661668755e-15	1.0	-1.0537605577680205	0.05075466094962295
phage-gRNA-10609	-0.284594648314048	-0.12191772819023505	0.4065123765042884	-1.7261362349833504	-1.428472659824278	-0.8727089226663338	True	1.7763568394002505e-15	1.0	-1.3424392724913208	0.014588264944142596
phage-gRNA-10610	-0.07574821695251899	0.07629270093280738	-0.0005444839802919432	-2.3084316296249066	-1.310883112351915	-0.6788976476429376	True	-1.1842378929335002e-15	1.0	-1.4327374632065863	0.039641271343124306
phage-gRNA-10611	0.46174741006961817	-0.30638626674632086	-0.1553611433232973	-1.8820502066899447	-1.709562632355352	-2.0083958664019335	False	0.0	1.0	-1.8666695684824102	0.0017301776685401758
phage-gRNA-10612	0.006172455987469405	-0.1286522678930222	0.1224798119055528	0.14119295353638162	-0.39776131572900475	0.6891721047893924	True	0.0	1.0	0.1442012475322564	0.6775104562898917
phage-gRNA-10613	-0.3617230089731942	-0.5254991065498144	0.8872221155230088	3.419814659813511	-0.18556003514032773	0.7758425032942106	False	7.401486830834377e-17	1.0	1.336699042655798	0.31575509722944545
phage-gRNA-10614	-0.15536157034404585	0.0411185456257952	0.11424302471824976	-0.3340228934993661	-0.9381713282511255	0.17050747268052557	True	-2.9605947323337506e-16	1.0	-0.36722891635665533	0.32871144619952264
phage-gRNA-10615	-0.055435263214996144	0.3213570205710865	-0.26592175735609036	0.5076788864382071	0.5681866875890917	1.6670927497735648	True	0.0	1.0	0.9143194412669545	0.09183557197056047
phage-gRNA-10616	-0.2806169222428627	-0.08824920959420712	0.36886613183706896	0.04148912790654524	0.5370920806775281	1.1199829958583365	True	-2.9605947323337506e-16	1.0	0.5661880681474699	0.19715939136564334
phage-gRNA-10617	-0.8417451068966493	0.13198231927666537	0.7097627876199848	0.6178644670026934	1.0422371154429069	1.170289523286896	True	2.9605947323337506e-16	1.0	0.9434637019108321	0.12221241136968082
phage-gRNA-10618	-0.3211194916537643	0.06393874602389893	0.2571807456298689	-1.7515758907215817	-1.276422680263254	0.21097786445784195	True	1.1842378929335002e-15	1.0	-0.9390069021756645	0.20155541785256662
phage-gRNA-10619	0.03368326062112725	0.361760259374182	-0.39544351999530747	1.262679906379054	0.6361109891560917	1.2587116141388712	True	5.921189464667501e-16	1.0	1.0525008365580055	0.02532492932832464
phage-gRNA-10620	0.0027174635956210835	-0.2214859347122946	0.21876847111667352	-0.30893828545458213	-0.7697950525374271	-0.8228712955352524	False	0.0	1.0	-0.6338682111757539	0.037493135306482794
phage-gRNA-10621	-0.14639236426695534	0.1593168214576446	-0.012924457190688354	1.9015387224434583	1.8839197431024566	1.8142953859163695	False	2.9605947323337506e-16	1.0	1.8665846171540947	3.5460651534199086e-05
phage-gRNA-10622	-0.34878511152778646	-0.07527587642550948	0.4240609879532933	-2.4705976806443513	-2.3289641668643073	-1.7884047493898185	True	-8.881784197001252e-16	1.0	-2.1959888656328257	0.002027063980098031
phage-gRNA-10623	0.12096364926205894	-0.19809067379247214	0.07712702453041587	-0.7793227219249816	-2.1476582195779708	0.9292215362765033	True	8.881784197001252e-16	1.0	-0.6659198017421497	0.4984568899669833
phage-gRNA-10624	-0.576277540877693	0.12977906934110983	0.44649847153657873	-1.0686158375722083	-1.05461800101906	0.5065137488455473	True	-1.4802973661668755e-15	1.0	-0.538906696581907	0.42258315911074906
phage-gRNA-10625	-0.44116766404168395	0.5105334558016317	-0.06936579175994773	0.0329414795527736	-0.4714555676762435	1.489946970758294	True	0.0	1.0	0.35047762754494133	0.6183544310953086
phage-gRNA-10626	-0.07616823996091959	0.30548979899697937	-0.22932155903606244	0.8438393666171429	0.4451302199206344	0.9351572749265173	True	-8.881784197001252e-16	1.0	0.7413756204880982	0.027614185187594193
phage-gRNA-10627	-0.3855943112046667	0.25033094073288176	0.13526337047178316	1.0836978160920152	1.3612114920322886	1.6835842260824885	True	-5.921189464667501e-16	1.0	1.376164511402264	0.0062331576551894795
phage-gRNA-10628	-0.40481734795484936	0.23876147652613433	0.16605587142871592	1.4197890427237416	1.4343106386004463	1.4876356664760237	True	2.9605947323337506e-16	1.0	1.4472451159334039	0.002105433801365734
phage-gRNA-10629	0.27327587668922604	-0.04147611952871699	-0.23179975716050727	1.2986643947485508	1.4048279638218002	2.0650183844090755	True	5.921189464667501e-16	1.0	1.5895035809931422	0.004835091501902037
phage-gRNA-10630	-0.4210076840598447	0.42957151134060556	-0.008563827280761771	2.9261271605810864	2.1112990999982975	2.9675194017407795	True	-2.9605947323337506e-16	1.0	2.6683152207733882	0.0019903810210381567
phage-gRNA-10631	-0.080808862543579	-0.15188828496651752	0.23269714751009474	2.059458864620016	1.9450007550633295	2.3740554189401326	True	-5.921189464667501e-16	1.0	2.126171679541159	0.00025977534741771326
phage-gRNA-10632	-0.03359286366930547	-0.646566125223659	0.6801589888929644	1.3084389197674504	1.2895964080320041	1.997939108005557	True	0.0	1.0	1.5319914786016706	0.026908469803663144
phage-gRNA-10633	-0.14167662728194763	0.006174449338749	0.13550217794319863	2.55883138133904	2.3615374515041143	3.3466097363851173	True	0.0	1.0	2.7556595230760905	0.0009002248888684579
phage-gRNA-10634	-0.09910501922700554	-0.07982868137570165	0.17893370060270897	3.349795146586178	3.0893917627460645	2.716261561277694	False	5.921189464667501e-16	1.0	3.051816156869979	0.00011751940489633326
phage-gRNA-10635	0.118693196187035	0.16003152851502733	-0.27872472470206144	1.518801758337716	1.2017467656284202	1.9255374951090714	True	2.9605947323337506e-16	1.0	1.5486953396917358	0.003549054542408948
phage-gRNA-10636	-0.20665922938377612	0.238373915715127	-0.031714686331349995	2.4870056833775944	1.745607732522254	2.1325401440532783	True	2.9605947323337506e-16	1.0	2.121717853317709	0.001059757223893074
phage-gRNA-10637	-1.2013762680120168	0.6066139536824187	0.5947623143295973	0.7388591467937475	0.6253375481695818	0.6697958263316801	True	-2.9605947323337506e-16	1.0	0.6779975070983365	0.32278030810435
phage-gRNA-10638	-0.276027962472325	0.5926174176434325	-0.31658945517110704	2.78631881387615	2.347593988331763	3.3029727391385313	True	1.4802973661668753e-16	1.0	2.812295180448815	0.002262822504588965
phage-gRNA-10639	-0.3851861182703269	-0.06353538867670494	0.4487215069470323	2.1068449333213937	1.7169762741187626	2.2884322942372877	False	1.4802973661668753e-16	1.0	2.0374178338924813	0.0023228471932732527
phage-gRNA-10640	-0.5417590972854933	0.05696549141123075	0.4847936058742617	0.41593552665503974	0.8382762099130234	1.1893309292064922	True	-2.9605947323337506e-16	1.0	0.8145142219248518	0.09392991752884124
phage-gRNA-10641	-0.21415291233545375	-0.030946247004177252	0.24509915933962922	-1.4126501171108243	-1.6282273812644181	-0.295036233415793	True	-5.921189464667501e-16	1.0	-1.111971243930345	0.0625760124064209
phage-gRNA-10642	-0.8938359637082613	0.503102893189598	0.3907330705186629	1.0836219150537012	0.3527163380160028	1.5656576434465057	True	-1.4802973661668753e-16	1.0	1.0006652988387366	0.1541165209103054
phage-gRNA-10643	-0.9017973718102921	0.6243585909357865	0.27743878087450646	0.10177915991361886	0.16115499157458402	1.3965909347921732	True	2.9605947323337506e-16	1.0	0.5531750287601254	0.4265705795330433
phage-gRNA-10644	-0.20075807815059665	0.08109164338505082	0.11966643476554495	-1.6232711947108296	-0.8160084825063123	-0.15782944002126698	True	-2.9605947323337506e-16	1.0	-0.8657030390794697	0.11782400470415895
phage-gRNA-10645	-0.323942517947879	0.305830507008074	0.018112010939804968	1.2611979380353224	0.6177552022479649	1.5649438814628018	True	0.0	1.0	1.147965673915363	0.026196966858164743
phage-gRNA-10646	-0.23653584459352217	0.07946832185895758	0.15706752273456281	-1.3598409427664766	-1.0945885860985687	0.04058102007267639	True	-5.921189464667501e-16	1.0	-0.8046161695974563	0.14556709980834984
phage-gRNA-10647	-0.42537952517481603	0.10174032271878541	0.3236392024560306	-0.5887003021956501	0.4543904458778254	1.571587656919788	True	0.0	1.0	0.4790926002006544	0.5093751026684796
phage-gRNA-10648	-0.43986943148065905	0.4803912952876246	-0.04052186380696199	-1.9634352349399569	-1.510543635953784	-1.834435463427317	False	1.1842378929335002e-15	1.0	-1.769471444773686	0.00406075119270437
phage-gRNA-10649	-0.3498649962500613	0.46261030340070963	-0.11274530715064834	-0.33504026502361484	-0.1678254560805259	1.0822837577259579	True	0.0	1.0	0.19313934554060572	0.7231762068336683
phage-gRNA-10650	-0.7968921864571739	0.3916334598970872	0.40525872656008755	1.160449570894614	0.8581049372355052	1.7804379109914512	True	2.9605947323337506e-16	1.0	1.2663308063738568	0.05840468913008077
phage-gRNA-10651	0.46960660458469405	-0.07268111624565599	-0.39692548833903896	0.898627858650614	0.8522204558849871	2.4613212503886444	False	-2.9605947323337506e-16	1.0	1.4040565216414151	0.07471623356152755
phage-gRNA-10652	-0.7146875719910506	0.18043001948589765	0.5342575525051521	1.92934657304572	1.3359445197579571	1.8602832525836526	True	-2.9605947323337506e-16	1.0	1.7085247817957765	0.014792679806547233
phage-gRNA-10653	-0.41564296954659863	0.30362478653093206	0.11201818301566835	0.35076517438684807	0.6939688113776619	1.522504236182984	True	5.921189464667501e-16	1.0	0.8557460739824979	0.10450492003634167
phage-gRNA-10654	-0.11103218012105609	-0.026880764254090916	0.137912944375147	2.1883537935282686	1.972021389320329	3.059956333683799	True	0.0	1.0	2.4067771721774656	0.002112502880535872
phage-gRNA-10655	-0.8053413126816338	0.11282420327792231	0.6925171094037106	2.2012629117398452	1.0524023520410095	2.7236491416426647	True	-2.9605947323337506e-16	1.0	1.992438135141173	0.03896806168528496
phage-gRNA-10656	-0.2891453468018428	0.23762940001586585	0.05151594678597515	3.836331378076199	3.661372227899488	3.6613346128650672	True	-5.921189464667501e-16	1.0	3.7196794062802514	2.287018075523018e-05
phage-gRNA-10657	-0.7073477512198156	0.24868671892549976	0.4586610322943159	-1.6792329194546465	-1.328500027467987	0.3257803508545951	True	0.0	1.0	-0.8939841986893461	0.27922812597573643
phage-gRNA-10658	-0.2381873594107189	-0.08726693133105279	0.3254542907417699	0.08391869073868907	-0.5259714853376432	0.5604436326636337	True	-5.921189464667501e-16	1.0	0.03946361268822655	0.9172329911324774
phage-gRNA-10659	-0.5126404248338243	0.3112941381915686	0.2013462866422593	-2.1349420487210997	-1.6487768446905449	-1.028624498544989	False	1.1842378929335002e-15	1.0	-1.6041144639855445	0.017545559846431757
phage-gRNA-10660	-0.15704295617768516	-0.1746686865546927	0.3317116427323743	-0.22106171339188307	-0.17658781265814483	0.6844027845389071	True	-1.1842378929335002e-15	1.0	0.09558441949629308	0.7914816759492891
phage-gRNA-10661	0.2712785924500496	-0.8005191827537379	0.5292405903036874	-0.84138492180357	-0.9873279981201115	-0.26471231927269034	True	-2.9605947323337506e-16	1.0	-0.6978084130654573	0.20629604055998507
phage-gRNA-10662	-0.20690223531861207	0.05353581275858765	0.1533664225600191	-1.5705160665482243	-1.07480463638775	-0.24238853867328913	False	-1.7763568394002505e-15	1.0	-0.9625697472030877	0.07484821143694494
phage-gRNA-10663	-0.2608423532041968	0.04720507458960377	0.21363727861459658	-0.49197953833441765	-0.5000360236666044	-0.7135142836986219	False	1.1842378929335002e-15	1.0	-0.568509948566548	0.022235328738150473
phage-gRNA-10664	-0.39726103491891784	0.29559869233328406	0.101662342585632	0.10770907238029981	0.12403742496263614	0.8884031163376207	True	-5.921189464667501e-16	1.0	0.37338320456018553	0.3211395038076501
phage-gRNA-10665	0.27007530995036877	-0.14523955462221538	-0.1248357553281525	0.3406425931038122	-0.8756898111041269	2.363697474630177	True	2.9605947323337506e-16	1.0	0.6095500855432875	0.5577585563018804
phage-gRNA-10666	-0.6201249590784919	0.40787952807802164	0.21224543100047022	-1.2481877529770777	-1.5741094953998545	-0.39319992667244286	True	0.0	1.0	-1.071832391683125	0.08590527651370808
phage-gRNA-10667	-0.3412659564878524	0.04693109057047984	0.2943348659173708	-0.5978904533480858	-1.016852024071044	0.45498503643489485	True	-5.921189464667501e-16	1.0	-0.3865858136614116	0.46165206526375513
phage-gRNA-10668	-0.40438558518310597	0.309847792861663	0.09453779232144388	0.030195194224714506	-0.011411222277091682	0.30508627498000784	True	2.9605947323337506e-16	1.0	0.10795674897587688	0.6680955743233918
phage-gRNA-10669	-0.07845391936470492	0.25012133359495614	-0.17166741423024945	-1.5159148923186345	-1.5174680593000014	-0.20019009405476318	True	5.921189464667501e-16	1.0	-1.077857681891133	0.07782919251035247
phage-gRNA-10670	-0.5563438869903159	0.15919853301060094	0.39714535397971584	0.4811945957756576	-0.9651434138786055	1.5497106525318713	True	2.9605947323337506e-16	1.0	0.3552539448096412	0.6735680053127813
phage-gRNA-10671	-0.1213542884798926	-0.01451009015892879	0.13586437863882495	3.663761868535376	3.937293514590632	2.933642292768491	False	1.1842378929335002e-15	1.0	3.511565891964833	0.00034062956551272926
phage-gRNA-10672	-0.6059804817085759	0.4293050379234895	0.17667544378508637	4.567827223395236	4.356033057852251	3.686718045456267	True	0.0	1.0	4.203526108901252	0.0005074942762052575
phage-gRNA-10673	-0.31566281000710283	0.28325696167589953	0.032405848331201526	3.2849504283407036	2.933124769484463	2.95284486192876	False	-5.921189464667501e-16	1.0	3.056973353251309	0.00012425014952017373
phage-gRNA-10674	-0.046345000177526074	0.29039945077918716	-0.24405445060165754	3.0129036510754172	2.601268781839451	2.885365244626856	True	1.1842378929335002e-15	1.0	2.8331792258472412	0.0001381471405353613
phage-gRNA-10675	-0.08288925306748762	0.43140655446853016	-0.348517301401043	3.6037892293777767	3.3563081265991728	3.460668618875754	False	-1.4802973661668753e-16	1.0	3.473588658284234	0.00013227991993132338
phage-gRNA-10676	-0.6669243480671856	0.7988950510057489	-0.13197070293856328	3.2470258957741667	3.7140502659520216	3.188261408646998	True	0.0	1.0	3.383112523457729	0.001812014191384338
phage-gRNA-10677	-0.15819357284097801	0.262992830303558	-0.10479925746258179	3.4919236242476366	2.522858310015174	3.662514834086487	True	-5.921189464667501e-16	1.0	3.225765589449766	0.001042946398313248
phage-gRNA-10678	-1.869231272997225	-1.3225139877688301	3.191745260766055	-0.05236053109823935	-0.345144995744052	0.1308307155202444	False	0.0	1.0	-0.08889160377401566	0.9586078204902742
phage-gRNA-10679	0.05962137647169374	0.05630995108831982	-0.11593132756001268	1.8590492041542888	1.4460020576949066	1.800885952041841	True	2.9605947323337506e-16	1.0	1.7019790712970122	0.0002739544558087499
phage-gRNA-10680	-0.5664193786848593	0.5440305240514398	0.022388854633414113	0.5905309141701096	0.8753853750634129	0.8641228547737789	False	-1.7763568394002505e-15	1.0	0.7766797146691005	0.08065957771445781
phage-gRNA-10681	-0.06314527288978766	0.1539495256612433	-0.09080425277145743	1.6562394299088856	1.613711284766631	1.5355251948051238	True	-5.921189464667501e-16	1.0	1.6018253031602134	4.6866785519671277e-05
phage-gRNA-10682	-0.07417219735603808	0.11352407556871924	-0.039351878212682045	1.1178733122289977	0.8587196254644649	0.7289742758408071	True	-2.9605947323337506e-16	1.0	0.9018557378447566	0.0021411236700723613
phage-gRNA-10683	-0.41045480671076184	0.22507897121638898	0.1853758354943711	-2.307517277023516	-1.8358092339127268	-0.2826044492765689	False	-5.921189464667501e-16	1.0	-1.4753103200709372	0.08420953630249049
phage-gRNA-10684	0.050011800668249506	-0.09626508591039595	0.046253285242151776	-2.9844563868765963	-2.6564682748607256	-2.0489030792682934	False	1.7763568394002505e-15	1.0	-2.5632759136685386	0.0007715932013746846
phage-gRNA-10685	-0.024501697200582484	0.08190252551351129	-0.057400828312930585	-1.5333014518747747	-1.3533329193854566	-0.39990843837444245	True	-5.921189464667501e-16	1.0	-1.0955142698782245	0.03645987404870313
phage-gRNA-10686	-0.02081631680650009	-0.37723749232551596	0.3980538091320156	0.886252234064064	0.7403091577475225	1.681533814244431	True	-1.4802973661668753e-16	1.0	1.1026984020186725	0.04021793486886353
phage-gRNA-10687	-0.39582952946384786	0.3438570275558366	0.05197250190801306	-1.5682052342047292	-1.435847148034167	-1.0978812581354198	False	5.921189464667501e-16	1.0	-1.3673112134581054	0.005976600276229925
phage-gRNA-10688	-0.782513643899847	0.48083844512910723	0.301675198770738	-2.0482297486108365	-1.228938243088054	0.6393548909550031	True	-5.921189464667501e-16	1.0	-0.8792710335812958	0.3780618070322513
phage-gRNA-10689	-0.19415648901800253	0.14704178142522295	0.04711470759277958	-1.9306252650540525	-2.889913701270581	-1.5815886884818111	True	0.0	1.0	-2.1340425516021484	0.00616247831236595
phage-gRNA-10690	-0.370760502084174	0.14215098258130254	0.22860951950287145	-1.2208873966638585	-0.8169376387864951	-0.5542009401915049	True	0.0	1.0	-0.8640086585472861	0.03268099091834283
phage-gRNA-10691	0.650646886181649	0.2747151954354159	-0.9253620816170631	-3.448166957621389	-3.0985233405474677	-2.74119212578179	False	5.921189464667501e-16	1.0	-3.095960807983549	0.003916115528097194
phage-gRNA-10692	-0.2732213078116672	-0.04576594053877692	0.3189872483504441	-1.5038734068921986	-2.318365614202871	0.08998960358727359	True	0.0	1.0	-1.2440831391692653	0.1626448821820511
phage-gRNA-10693	-0.11170572359219655	-0.11042257489832075	0.22212829849051907	1.0486492565605996	0.1899881323245287	1.6538910112882501	True	5.921189464667501e-16	1.0	0.9641761333911262	0.09302536037977913
phage-gRNA-10694	-0.47375172826786827	-0.016039449098218306	0.4897911773660857	1.4333168226026958	0.6264623923316996	2.0437474823224635	True	-2.9605947323337506e-16	1.0	1.367842232418953	0.05093198133522475
phage-gRNA-10695	-1.092998862666601	0.529394631923755	0.5636042307428477	2.8408095361563843	1.8391416738582747	3.949493058328808	True	5.921189464667501e-16	1.0	2.8764814227811555	0.02459103410426124
phage-gRNA-10696	-1.7580676171031993	3.004155703876404	-1.2460880867732027	1.3010040272124144	1.1111176033082764	1.0873171436708953	True	7.401486830834377e-16	1.0	1.1664795913971953	0.4831545159700025
phage-gRNA-10697	-0.2942771936337145	0.19415847020500365	0.10011872342870909	3.3188204918972684	3.1839163812344733	2.81496801358316	True	-5.921189464667501e-16	1.0	3.105901628904967	0.0001269557936946839
phage-gRNA-10698	-0.6535790480303447	0.4670982438617344	0.18648080416860946	0.09737030092293697	-0.4408901981723643	0.6079751815125132	True	-2.9605947323337506e-16	1.0	0.08815176142102861	0.855138642921081
phage-gRNA-10699	-0.47450067206816016	0.045159428104630805	0.4293412439635276	-1.8439049013561943	-2.7165634751451844	-1.0478628930654388	True	-5.921189464667501e-16	1.0	-1.8694437565222726	0.027062328399861026
phage-gRNA-10700	-0.3526210957741389	0.04263684237987153	0.3099842533942665	-2.6716206243834213	-2.327238074116881	-0.05865402616416748	True	-2.9605947323337506e-16	1.0	-1.6858375748881567	0.11580749652675011
phage-gRNA-10701	-0.35896060625472437	0.0952976184954597	0.26366298775926467	-1.2529879869700826	-2.1827976324218588	-0.6918457135847706	True	0.0	1.0	-1.3758771109922374	0.04369134931673888
phage-gRNA-10702	-0.21223995494170822	-0.015791437868868385	0.2280313928105766	-1.031862014403961	-1.4997331856078642	-0.8595317604172426	True	0.0	1.0	-1.1303756534763558	0.007932320281609522
phage-gRNA-10703	-0.014880406778990718	0.3283034843642718	-0.3134230775852811	2.307225643370417	1.890634977110207	1.2323095966629123	False	0.0	1.0	1.8100567390478453	0.007615273385546548
phage-gRNA-10704	-0.4463937676080487	0.5893946266975174	-0.14300085908947047	-3.5027993407123708	-0.6081004325315664	-2.1023773778732178	True	-5.921189464667501e-16	1.0	-2.0710923837057185	0.0806313528839809
phage-gRNA-10705	0.016241862808236363	0.07198486348944755	-0.08822672629768569	-1.6900605022281097	-1.894555760899764	-1.2518836173935393	True	-5.921189464667501e-16	1.0	-1.612166626840471	0.0011747715832388854
phage-gRNA-10706	-0.009555141347442841	-0.026301447716184256	0.0358565890636271	-1.765451603199308	-1.1164234819140777	-0.18373224012106704	True	0.0	1.0	-1.0218691084114842	0.0901840057373278
phage-gRNA-10707	-0.11578850302728494	-0.3147540290662052	0.43054253209348925	0.40113372410614634	0.1931296796573534	1.0645900927790928	True	-2.9605947323337506e-16	1.0	0.5529511655141975	0.18375958912155166
phage-gRNA-10708	0.4458188813482593	-0.25029517418626135	-0.19552370716199619	-0.3490863230026342	-0.30738123713805976	0.34753033742705064	False	5.921189464667501e-16	1.0	-0.10297907423788111	0.7619496945079092
phage-gRNA-10709	-0.4008580842912597	0.2262702194091295	0.1745878648821293	1.215431070262606	0.7580268981097706	1.3556172606206376	True	-2.9605947323337506e-16	1.0	1.1096917429976714	0.014749173703362452
phage-gRNA-10710	0.2594705916179407	-0.11580961115239141	-0.14366098046554931	-0.1229674747064804	1.279982694990613	0.5523143293632566	True	0.0	1.0	0.5697765165491298	0.25151529425380276
phage-gRNA-10711	0.4598621942796779	-0.4984132613592678	0.03855106707958811	-0.9956393342344665	-1.5379128958363921	-0.9441125138829456	False	-5.921189464667501e-16	1.0	-1.1592215813179347	0.026079445000522027
phage-gRNA-10712	-0.45077846461373383	0.2519521877771229	0.19882627683660914	-1.710626165313144	-1.3288316096014778	-0.40011117482712777	False	-5.921189464667501e-16	1.0	-1.1465229832472499	0.06343673057083452
phage-gRNA-10713	0.03856605778113842	0.0025455074028917224	-0.04111156518402925	1.0151755419047799	0.31782252457810856	1.7521609459996919	True	2.9605947323337506e-16	1.0	1.0283863374941935	0.06824560416294949
phage-gRNA-10714	1.108108508350151	-0.3898740138922676	-0.7182344944578833	-1.0739168676085518	-1.6348974432039372	-0.1260071094669062	True	0.0	1.0	-0.944940473426465	0.2562831902843989
phage-gRNA-10715	0.45172806247476593	-0.2886308702070366	-0.16309719226772934	-0.7320941689172233	-2.113751045068047	-0.3838777225420795	False	0.0	1.0	-1.0765743121757831	0.13479869197240152
phage-gRNA-10716	0.2220351182451923	-0.17262486156151535	-0.049410256683676934	-0.058711491222445567	-0.41169902454199914	1.3621383533144957	True	0.0	1.0	0.29724261251668366	0.6203434693854707
phage-gRNA-10717	-0.0017494647615476921	0.13564397238239767	-0.13389450762085087	1.227247180996379	0.9062173981217461	1.2353517210567722	True	-2.9605947323337506e-16	1.0	1.1229387667249657	0.001091142830204105
phage-gRNA-10718	-0.40500432213107374	0.1557710040848157	0.2492333180462616	0.8840580572838839	1.0350757097753487	1.873351858417438	True	1.1842378929335002e-15	1.0	1.2641618751588901	0.026712949016888646
phage-gRNA-10719	0.07146375164644203	0.0231648714897581	-0.0946286231361988	2.0374259915705752	1.6626642247581525	1.3519872177558896	True	4.440892098500626e-16	1.0	1.6840258113615392	0.0011792275502484511
phage-gRNA-10720	0.7525099023775343	-0.6405543767738013	-0.11195552560373656	-2.3578994159703655	-1.422281612418148	-1.725647087784159	False	-1.1842378929335002e-15	1.0	-1.8352760387242242	0.020121586903490547
phage-gRNA-10721	-0.21991097702684037	-0.09640512252298983	0.31631609954983286	4.007454583152158	3.9638732244652948	3.2994540861053254	True	8.881784197001252e-16	1.0	3.7569272979075925	0.000180089016324172
phage-gRNA-10722	-0.27612110247316046	0.23888035195434654	0.037240750518813925	3.991869674900629	3.9507247333860036	2.993440598426943	False	0.0	1.0	3.6453450022378586	0.0005292997263692502
phage-gRNA-10723	0.02140719655709944	-0.25651909546603235	0.23511189890893291	4.103265988963104	3.9319667204837483	3.2291512858513247	False	0.0	1.0	3.7547946650993924	0.0002435883290567004
phage-gRNA-10724	-0.13703301745481422	-0.6378441023090051	0.7748771197638185	4.119746784816651	2.888795683293621	3.9967705760163907	True	-2.9605947323337506e-16	1.0	3.668437681375554	0.0029868200375315714
phage-gRNA-10725	-0.22176439505271617	-0.07324109893975006	0.295005493992468	3.1999839540525468	3.7667715756043805	3.3137436819017427	True	5.921189464667501e-16	1.0	3.4268330705195567	0.00012112178852448579
phage-gRNA-10726	-0.7367366672675928	0.1497604416370102	0.5869762256305826	3.3512050355011525	3.0003146723075726	3.3246725738895275	True	0.0	1.0	3.225397427232751	0.001351899122483071
phage-gRNA-10727	-0.19729522218516582	0.12702964170678133	0.07026558047838449	0.48738090734895056	0.5194361330104034	1.05718804186139	True	0.0	1.0	0.6880016940735812	0.030674358765731137
phage-gRNA-10728	0.04179931967335859	0.030026315541788584	-0.07182563521514673	1.3639053698227666	0.571599248120926	1.0969026717487904	False	1.4802973661668753e-16	1.0	1.0108024298974942	0.012727047060030982
phage-gRNA-10729	0.014184833685165543	0.17491754570470341	-0.18910237938986896	-1.9326814868585487	-1.4646621907313815	-0.5958906302071068	False	0.0	1.0	-1.3310781025990124	0.03043919725407234
phage-gRNA-10730	0.0351941282375412	0.20004077812229148	-0.23523490635983535	1.2708854265694756	0.5130128019315086	1.4329954129860658	True	-8.881784197001252e-16	1.0	1.0722978804956833	0.026005544031036863
phage-gRNA-10731	-0.5567105092135798	-0.13552410606904375	0.6922346152826233	2.0133230543794136	1.2044149653404428	1.6683178443041642	False	-7.401486830834377e-17	1.0	1.628685288008007	0.020096964774397083
phage-gRNA-10732	-0.7507679507147254	0.34253290224604793	0.4082350484686783	-1.3070999206844043	-0.6900821943017954	-1.0657146431448279	True	2.9605947323337506e-16	1.0	-1.020965586043676	0.07036143598060433
phage-gRNA-10733	-0.3659364025661187	0.4263441522696647	-0.060407749703547786	0.5977156766708136	0.9737253035496272	1.346941440388723	True	-5.921189464667501e-16	1.0	0.9727941402030545	0.037066691784599905
phage-gRNA-10734	-0.020784902994098964	0.07177875268906675	-0.0509938496949669	0.9214730763387653	0.6951113175669263	1.8854550631668507	True	2.9605947323337506e-16	1.0	1.1673464856908475	0.033459111916972845
phage-gRNA-10735	-0.4966823131528608	0.09302963934938724	0.40365267380347447	0.4768135994566798	0.7531035238231851	1.78455355978598	True	2.9605947323337506e-16	1.0	1.0048235610219483	0.1031807500751509
phage-gRNA-10736	-0.2741288455236166	-0.08240344738516292	0.3565322929087742	0.545527229613235	0.10364171112003362	0.844883781677364	False	-1.7763568394002505e-15	1.0	0.4980175741368775	0.1554196888899762
phage-gRNA-10737	-0.001711451973889666	0.02062287963274123	-0.01891142765885334	1.6089424631001457	1.2473048897018568	1.0926732365296363	False	-5.921189464667501e-16	1.0	1.3163068631105463	0.0010132647280812462
phage-gRNA-10738	0.5098469390652087	-0.4612840805690157	-0.048562858496192574	2.346526162044375	1.7855455864489898	2.7942538396618843	False	1.4802973661668753e-16	1.0	2.3087751960517497	0.004695435913732074
phage-gRNA-10739	-0.021412233470735842	0.13491626028033643	-0.11350402680960059	-0.8563802663137992	-1.9600516898420945	-0.07403516353484108	False	0.0	1.0	-0.9634890398969116	0.15576021870101076
phage-gRNA-10740	0.06461331704592865	-0.16266572283684955	0.09805240579092356	-2.366443454498671	-1.5596922455935687	0.12417631731206047	True	8.881784197001252e-16	1.0	-1.2673197942600598	0.16117942577745376
phage-gRNA-10741	-0.46820962207206485	-0.21694822036984185	0.6851578424419067	2.528496141283175	1.190735457675479	2.9308481312207277	True	0.0	1.0	2.2166932433931272	0.024713225758225245
phage-gRNA-10742	-0.008095594924186766	0.22667768398946775	-0.21858208906528098	-0.14542116341207612	-0.2913642397286176	1.502928312870662	True	0.0	1.0	0.35538096990998946	0.5791284849787244
phage-gRNA-10743	-0.5619740549820813	0.5460544629028243	0.015919592079256084	-0.6432236990638822	-0.4035130828826743	0.1722357630541147	True	-2.9605947323337506e-16	1.0	-0.29150033963081395	0.50768204063438
phage-gRNA-10744	-1.0714840146215163	0.3090604040256739	0.7624236105958424	1.0579769575854954	1.3526064726549354	2.0202778080327635	False	0.0	1.0	1.4769537460910647	0.07600872417148478
phage-gRNA-10745	0.0529188519888355	0.23017967224728197	-0.2830985242361179	1.5125284258881782	2.022630948354276	2.433340888152404	False	-1.4802973661668753e-16	1.0	1.9895000874649529	0.0028845109586216377
phage-gRNA-10746	-0.4576855202512675	0.1948264289997237	0.2628590912515403	-0.5961316286330725	-0.37881974777331706	-0.43914859155247754	True	-1.1842378929335002e-15	1.0	-0.471366655986289	0.1194545093732762
phage-gRNA-10747	-0.3777003426955261	0.26050530968660635	0.11719503300892153	-0.3991362005395427	-0.8053941813362862	0.0935442701515985	True	5.921189464667501e-16	1.0	-0.37032870390807676	0.31670139105138095
phage-gRNA-10748	-0.03436479452412833	-0.06142293604835558	0.09578773057248569	-0.6831815115102984	-0.6934694884692725	-0.34740309979940953	True	5.921189464667501e-16	1.0	-0.5746846999263268	0.00966570517743938
phage-gRNA-10749	0.06743335781984605	0.04272129798077717	-0.110154655800625	-0.19542309275190295	-0.19452478073917323	0.22630937633266246	True	-5.921189464667501e-16	1.0	-0.05454616571947124	0.7362155263117635
phage-gRNA-10750	0.3635920570695177	-0.20353973473831122	-0.16005232233120736	0.7544108573029398	0.35212802772661256	1.353058930347788	True	-2.9605947323337506e-16	1.0	0.8198659384591135	0.07524280738809622
phage-gRNA-10751	-0.9272806789671435	0.3890908191336324	0.5381898598335111	0.4312487794321376	0.08865869461570419	0.6517200226437128	True	0.0	1.0	0.39054249889718484	0.47309874621299436
phage-gRNA-10752	0.007820883195316597	-0.3134964913677831	0.3056756081724661	1.3048359523818949	0.683554866518695	0.49685876596409884	True	-1.4802973661668753e-16	1.0	0.8284165282882295	0.052066529929554
phage-gRNA-10753	0.12597031124089497	0.056222188710910004	-0.18219249995180498	-1.8815427070603867	-1.4414526369362157	-1.1470341361304985	False	0.0	1.0	-1.4900098267090336	0.0030661322394990947
phage-gRNA-10754	-0.27999829927874575	0.15058680186804008	0.1294114974107039	0.4357715993569391	1.1063823819444671	1.7087038270741761	True	-5.921189464667501e-16	1.0	1.0836192694585274	0.05115296509568548
phage-gRNA-10755	-0.19902640377751624	-0.04792916400072489	0.24695556777824024	0.7197239521406829	0.8675120788808517	1.6033549169002592	True	-2.9605947323337506e-16	1.0	1.0635303159739313	0.024677451622080893
phage-gRNA-10756	-0.6938024103739453	0.3951139536617694	0.2986884567121768	-0.17905128228214195	-0.40660812415233494	0.5043046438285108	True	2.9605947323337506e-16	1.0	-0.027118254201988694	0.954099315986469
phage-gRNA-10757	0.0903654057238068	0.10968969833723108	-0.2000551040610361	-0.43090036529793085	-0.28733682441948805	0.5498590128785725	True	5.921189464667501e-16	1.0	-0.05612605894628212	0.8700149012521963
phage-gRNA-10758	0.6620151071219107	-0.4392969035080556	-0.22271820361385597	1.4768251501404857	0.21767146337595378	2.6833052304187914	True	-2.9605947323337506e-16	1.0	1.4592672813117435	0.13750661176218812
phage-gRNA-10759	-0.3617230089731942	-0.5254991065498144	0.8872221155230088	-0.039616958823786186	0.8144399648596723	-0.22415749670578947	False	7.401486830834377e-17	1.0	0.18355516977669886	0.7549021735766676
phage-gRNA-10760	-0.48197623317188487	0.26353221237772395	0.2184440207941627	-2.149638260411521	-0.450135615702445	-1.1591649201784122	False	5.921189464667501e-16	1.0	-1.2529795987641261	0.0844792177211906
phage-gRNA-10761	-0.0941685108417536	-0.1092428780635748	0.20341138890532573	-0.24599364902475784	-0.24509533701202812	-0.19836074477772847	True	-8.881784197001252e-16	1.0	-0.22981657693817148	0.08950354439629864
phage-gRNA-10762	-0.11419478675073869	0.23660228850239928	-0.1224075017516606	-2.0848704858291764	-0.7978541548696123	0.8265133962873552	True	0.0	1.0	-0.6854037481371446	0.46553556010618197
phage-gRNA-10763	-0.7457240401215444	0.5055373615806795	0.24018667854086484	0.5763820100278636	0.16740452787752846	1.1288070663120666	False	0.0	1.0	0.6241978680724862	0.2562983429759318
phage-gRNA-10764	0.35080239894162357	-0.43270161751682945	0.08189921857520677	-0.21690863315854614	-0.4059204313669733	2.4239773239390727	True	2.9605947323337506e-16	1.0	0.600382753137851	0.558513252338549
phage-gRNA-10765	-1.2437203203460996	0.7079807994972169	0.5357395208488835	2.791103777722838	1.221949270681752	2.505279904003652	False	2.9605947323337506e-16	1.0	2.172777650802747	0.05111278343312843
phage-gRNA-10766	0.0013128156381343459	0.08546423150509952	-0.08677704714323298	2.686823596651064	2.2291379092934935	2.7437403860644	True	2.9605947323337506e-16	1.0	2.553233964002986	0.00011531312028388435
phage-gRNA-10767	0.017389469933426938	-0.07569733197009398	0.05830786203666527	0.19552002348164166	0.2185348003236296	0.4527423061841169	True	-5.921189464667501e-16	1.0	0.2889323766631294	0.03396332253226165
phage-gRNA-10768	0.015245275952271875	0.15925309094274454	-0.17449836689501463	1.426882547693249	1.0310729382771067	1.7653646742137736	True	5.921189464667501e-16	1.0	1.407773386728043	0.0037941875836189527
phage-gRNA-10769	0.1365318882766653	-0.5220089010495323	0.38547701277286883	0.826369722926561	0.21647954685022874	1.2971810136571111	True	5.921189464667501e-16	1.0	0.780010094477967	0.1324479743552543
phage-gRNA-10770	0.13157671961132156	-0.34658066379931274	0.21500394418799296	-1.9248288534929996	-2.0447767212765973	-0.6715605844375014	True	5.921189464667501e-16	1.0	-1.5470553864023662	0.030704947138587613
phage-gRNA-10771	-1.2813418104286658	1.3808526922196656	-0.09951088179099976	0.790785986712395	-0.3166829417895114	0.15167958536491	False	0.0	1.0	0.20859421009593118	0.814890951037269
phage-gRNA-10772	0.28584332773724075	-0.15853980512112376	-0.12730352261611788	-0.8059241882585599	-1.5841354800746146	-0.08668004139986607	True	-2.9605947323337506e-16	1.0	-0.8255799032443468	0.14412457418874977
phage-gRNA-10773	0.07891968932259319	-0.40678450314138925	0.3278648138187963	1.2490226460269511	1.1030795697104097	0.7019120287602396	False	7.401486830834377e-17	1.0	1.0180047481658667	0.019767468457942673
phage-gRNA-10774	-0.12852132008576822	-0.06990499632594016	0.19842631641170794	-1.1689853493210682	-3.122283347695214	-1.8389527143733133	True	-1.4802973661668753e-16	1.0	-2.043407137129865	0.024626756927792735
phage-gRNA-10775	-1.4073298680123383	0.054214272748338566	1.3531155952639997	0.5598596752957965	-0.23116689417947178	0.24173598303520105	True	0.0	1.0	0.19014292138384192	0.8299947406816441
phage-gRNA-10776	-0.4728208135926435	0.1592623720505113	0.3135584415421304	0.6451445197765393	-0.4442150281736348	-0.804740584626459	True	-5.921189464667501e-16	1.0	-0.20127036434118484	0.7066659184874665
phage-gRNA-10777	-0.24086631584495866	0.01039508585726523	0.23047122998769254	0.8361272364679175	0.9941903470414761	1.039657150264489	True	-2.9605947323337506e-16	1.0	0.9566582445912942	0.00306116214608834
phage-gRNA-10778	-0.4598533430030285	0.27844413873109364	0.18140920427193485	-0.016731891892254325	-0.20473902777534025	1.6249107535264322	True	0.0	1.0	0.46781327795294586	0.4961258575069331
phage-gRNA-10779	0.127345183418333	0.0036094460430629027	-0.1309546294613977	-0.5424512987336634	-0.07500346600253138	0.9399342946125238	True	-5.921189464667501e-16	1.0	0.107493176625443	0.8205521061037393
phage-gRNA-10780	-0.533065206943264	0.41863591290005164	0.11442929404321411	1.3445595660348184	0.8560914902238004	1.8032801694386382	True	5.921189464667501e-16	1.0	1.3346437418990857	0.027125060589891097
phage-gRNA-10781	-0.4677838825241274	0.39849725375543166	0.06928662876869929	-0.7990567962679513	-1.7157990618265737	0.2917255224774049	True	1.1842378929335002e-15	1.0	-0.7410434452057068	0.30657177764990934
phage-gRNA-10782	-0.1595515938513259	-0.07870532270803299	0.23825691655935977	-0.5030265046313591	0.016611379981540608	0.5629764191372351	True	2.9605947323337506e-16	1.0	0.025520431495805518	0.9422173253244939
phage-gRNA-10783	-0.9223310222977763	0.37332449876290097	0.5490065235348749	0.1367406220178382	-2.7461680484649094	0.9522000841358342	False	-1.4802973661668753e-16	1.0	-0.5524091141037456	0.6726899544602702
phage-gRNA-10784	-1.3549690590163088	1.130347681547943	0.22462137746836586	-1.4922946275041982	-3.0532752030995836	-0.17433482485701823	True	0.0	1.0	-1.5733015518202667	0.2273933510304284
phage-gRNA-10785	-0.5387461732151788	0.06301247557117806	0.4757336976440012	1.8537492048256268	1.359882825088779	1.86185374488602	False	1.4802973661668753e-16	1.0	1.6918285916001417	0.007469370299345305
phage-gRNA-10786	-0.20640202074128933	-1.2696512423639454	1.4760532631052357	-1.4398146934205558	-1.5857577697370973	-0.7380120130981265	True	2.9605947323337506e-16	1.0	-1.2545281587519266	0.2100691526577995
phage-gRNA-10787	-1.1475736771792224	0.7242741349748791	0.4232995422043433	0.10053179152640856	-0.8339071795964208	1.574954335809339	False	0.0	1.0	0.2805263159131089	0.773306552694918
phage-gRNA-10788	-0.01696733828201591	0.388099399499243	-0.37113206121722886	-1.0167893830199706	-1.6184119431127018	-0.0720469039570073	True	-5.921189464667501e-16	1.0	-0.9024160766965599	0.14581447771961792
phage-gRNA-10789	-0.44556898441097204	0.12872138597555605	0.31684759843541777	-2.2261485982361275	-3.495474090057952	-0.3814245416129367	True	5.921189464667501e-16	1.0	-2.034349076635672	0.09461837470451963
phage-gRNA-10790	-0.10562030161523595	0.3426295086701412	-0.23700920705490347	-1.3211290735917895	-1.4445881357569519	-0.6453463671859385	False	5.921189464667501e-16	1.0	-1.1370211921782267	0.020144991973318562
phage-gRNA-10791	-0.028389675639860945	-0.1921657732164811	0.22055544885634204	0.29371637450954713	0.14777329819300555	0.10917583662754382	False	0.0	1.0	0.18355516977669883	0.2381776036680791
phage-gRNA-10792	-0.24791359865885276	0.14027088219046924	0.1076427164683853	-1.1021303211499074	-0.8621822438471218	0.0236692615802383	True	5.921189464667501e-16	1.0	-0.6468811011389303	0.15037715613865374
phage-gRNA-10793	-0.2061005517891097	0.11019473533060342	0.09590581645850804	-1.1304935397471958	-1.181017050985055	-0.2511182035725792	False	5.921189464667501e-16	1.0	-0.85420959810161	0.05537012574580728
phage-gRNA-10794	0.04788554464751904	-0.03986163226281647	-0.008023912384699017	-1.3628163738956234	-1.4182471573067224	-0.29997577025531896	True	1.1842378929335002e-15	1.0	-1.0270131004858882	0.04804821412804854
phage-gRNA-10795	-0.0891903237674887	-0.1870784856876524	0.2762688094551393	-2.3792682430742618	-2.1950627176984723	-0.24188068606890223	True	-5.921189464667501e-16	1.0	-1.6054038822805454	0.08300359528858733
phage-gRNA-10796	-0.27455300242063174	0.07727665909218295	0.19727634332845234	-1.5033820491921865	-0.9326795157221177	-0.9898129287250068	True	1.1842378929335002e-15	1.0	-1.141958164546437	0.007697433760012976
phage-gRNA-10797	2.1590038315137754	-1.6537837453969342	-0.505220086116843	-2.634367335756753	-1.436826173819484	-1.1931597580710998	False	-5.921189464667501e-16	1.0	-1.7547844225491123	0.22182895418563356
phage-gRNA-10798	-0.028389675639860945	-0.1921657732164811	0.22055544885634204	0.29371637450954713	0.14777329819300555	0.10917583662754382	False	0.0	1.0	0.18355516977669883	0.2381776036680791
phage-gRNA-10799	0.23247974426744555	-0.43379669383835795	0.20131694957091284	1.2744778752241177	0.7806114954872698	2.0105028698477097	False	1.4802973661668753e-16	1.0	1.355197413519699	0.03163425500845174
phage-gRNA-10800	0.8830449225077031	-1.7213037664548994	0.8382588439471954	0.7031778366069856	-1.3813646950454128	-2.16842338961491	True	-2.9605947323337506e-16	1.0	-0.9488700826844457	0.47826498261241585
phage-gRNA-10801	-1.7766613725507119	0.937883973284416	0.8387773992662986	0.8898276233137548	0.6637141983132304	0.09786973388289955	True	8.881784197001252e-16	1.0	0.5504705185032949	0.5816376048215994
phage-gRNA-10802	-0.3617230089731942	-0.5254991065498144	0.8872221155230088	-0.039616958823786186	-0.18556003514032773	-0.22415749670578947	False	7.401486830834377e-17	1.0	-0.14977816355663445	0.7557862975286047
phage-gRNA-10803	0.07985884612959637	0.22082814873306056	-0.3006869948626534	-2.1406371027185074	-0.9619828973717013	-0.16493269381332887	False	1.1842378929335002e-15	1.0	-1.0891842313011793	0.14095049012244648
phage-gRNA-10804	0.022460689699328462	-0.3599556943526325	0.33749500465330406	1.1127510646256624	0.966807988309121	1.054843965274677	True	0.0	1.0	1.04480100606982	0.0071291604864232375
phage-gRNA-10805	0.5590326685364944	-0.6751327569315237	0.11610008839502939	0.4888212959071421	-0.48719677896708724	0.21117135363365724	False	0.0	1.0	0.07093195685790403	0.885719088604499
phage-gRNA-10806	0.9756012049154978	-1.0626440105772634	0.08704280566176581	0.42323813714876457	-2.307667439888933	1.1131667171829023	False	7.401486830834377e-17	1.0	-0.2570875285190888	0.8407833432209343
phage-gRNA-10807	0.015979481801273288	0.22724281557157777	-0.24322229737284928	-0.9614747499082261	-0.6379325429235481	0.8259703360401733	True	5.921189464667501e-16	1.0	-0.25781231893053363	0.6726257092898711
phage-gRNA-10808	-1.0714840146215163	0.5720948098594678	0.49938920476204895	1.710053654165189	0.10467895921134995	1.2360064990882007	False	1.4802973661668753e-16	1.0	1.0169130374882467	0.2291456591766774
phage-gRNA-10809	-0.2118557226496378	0.01864711888578885	0.1932086037638472	-1.559601070807899	-2.5800132650405816	0.5777864861974598	True	-5.921189464667501e-16	1.0	-1.1872759498836736	0.2741994080929383
phage-gRNA-10810	-1.4953494877339222	1.04131413283055	0.4540353549033731	1.1486846573028484	-1.319186513901056	1.397103526696951	False	2.9605947323337506e-16	1.0	0.4088672233662478	0.7417103809526685
phage-gRNA-10811	0.0228377891379008	-0.20064455456298713	0.17780676542508989	-0.5791073074793927	-1.8674946488161401	-0.5896184455863471	True	1.1842378929335002e-15	1.0	-1.01207346729396	0.08368840195459598
phage-gRNA-10812	0.4775597593143459	-0.6191021424037371	0.1415423830893925	1.3142389822935123	0.06876023242605633	0.8077703495241466	False	4.440892098500626e-16	1.0	0.7302565214145718	0.20721362541316227
phage-gRNA-10813	-0.008758445955338257	-0.9095001376981644	0.9182585836535027	0.9914195093067075	0.43043893371132214	0.6142338934823082	False	0.0	1.0	0.6786974455001126	0.28690978508778353
phage-gRNA-10814	0.294621540799068	0.05489658998914848	-0.34951813078821736	-0.7617840323052545	-0.29105574817330115	1.0536754298127429	True	-2.9605947323337506e-16	1.0	0.0002785497780624091	0.9996369932561504
phage-gRNA-10815	0.5100393368861238	-0.7126304497440645	0.20259111285794162	-0.6417858012968805	0.12980896219460503	-0.18889641856359196	False	2.9605947323337506e-16	1.0	-0.2336244192219558	0.6158223578442542
phage-gRNA-10816	0.603229851878309	-0.6557034787386513	0.05247362686034318	-1.4593279482076085	-0.13133983619173772	-1.3543618688946268	True	2.9605947323337506e-16	1.0	-0.981676551097991	0.15490384449476885
phage-gRNA-10817	-0.6950563423065277	0.14116756011685228	0.5538887821896754	0.7969747092851924	0.9405382501636361	1.3493997655693954	False	0.0	1.0	1.028970908339408	0.06305842293206808
phage-gRNA-10818	-0.49679448123759506	0.1874263277407353	0.30936815349685975	3.4188360831363935	3.390863399245359	3.2829774835854417	True	0.0	1.0	3.364225655322398	0.00018856679092468537
phage-gRNA-10819	-0.3153214085741327	0.011984183882711719	0.30333722469142366	3.39176490699794	3.0224799555160846	3.6443960276789564	True	8.881784197001252e-16	1.0	3.352880296730994	0.000190414751139994
phage-gRNA-10820	-0.22450860608567247	0.32461718561344455	-0.10010857952777208	3.2080594940663385	3.3801877095102615	3.540769054362226	True	0.0	1.0	3.376338752646275	6.140745290168988e-05
phage-gRNA-10821	-0.269375817059629	0.0630816674905752	0.2062941495690538	3.0775102548875104	3.4824391849053526	3.195675368478854	True	0.0	1.0	3.2518749360905725	6.179586793293932e-05
phage-gRNA-10822	-0.09905932901104997	-0.03632689677898959	0.13538622579003867	3.337413746090358	3.507388917799598	2.7997914566179736	True	-2.9605947323337506e-16	1.0	3.2148647068359764	0.00013809977344571108
phage-gRNA-10823	-0.07661426388328252	-0.3367246962334338	0.41333896011671456	4.10371079096957	4.648250804338321	3.72998886738608	True	-5.921189464667501e-16	1.0	4.160650154231324	0.0002729000842935818
phage-gRNA-10824	0.1337011257093268	0.39618978283480466	-0.529890908544131	3.9355874398878337	3.1042799658922995	3.4108179903755254	True	1.4802973661668753e-16	1.0	3.483561798718553	0.0006890518497787878
phage-gRNA-10825	0.3436506704268316	-0.13328331240941882	-0.2103673580174119	0.9081175581452836	0.11645795002848924	0.6155172744058275	True	2.9605947323337506e-16	1.0	0.5466975941932001	0.1313380962261707
phage-gRNA-10826	-0.5567105092135797	0.8644758939309565	-0.30776538471737674	0.7653955409358284	0.6194524646192868	0.5808550030538251	False	1.850371707708594e-17	1.0	0.6552343362029801	0.21216182154421315
phage-gRNA-10827	-0.17509916905375267	0.07616223264847033	0.09893693640528056	-0.9309956309056187	-0.15940086741413229	-0.2557138268358816	True	-5.921189464667501e-16	1.0	-0.4487034417185442	0.1571564234381973
phage-gRNA-10828	-0.5210721079080756	-0.09988570476353953	0.620957812671616	-0.1989660577586676	0.49159213364191157	0.5640259844651938	True	2.9605947323337506e-16	1.0	0.2855506867828126	0.5270435657118644
phage-gRNA-10829	-0.5489052679176032	0.32567910820453694	0.22322615971306625	-1.0713446991342161	-1.3641291637800288	-0.7182284510734194	True	0.0	1.0	-1.0512341046625548	0.03437013685166222
phage-gRNA-10830	-0.2237344285670968	0.08019046363295068	0.14354396493414612	-2.0030960174945305	-2.085223996213628	-0.8412676012258729	True	0.0	1.0	-1.643195871644677	0.01699988987026488
phage-gRNA-10831	-0.7010138653282838	0.3135472783536084	0.3874665869746732	1.7654820941562983	1.3357460518391662	1.1659040569954513	True	-7.401486830834377e-16	1.0	1.4223774009969719	0.022533383835058842
phage-gRNA-10832	0.5556344865456104	0.05482340169141953	-0.6104578882370304	1.2927780359738623	1.394762473100906	1.2375205150368256	False	-1.4802973661668753e-16	1.0	1.3083536747038647	0.01848527438110604
phage-gRNA-10833	-0.25486634951180953	0.3369724032330659	-0.0821060537212599	-2.1114422019900765	-1.705742850785489	-0.7110202391509244	True	-1.1842378929335002e-15	1.0	-1.5094017639754966	0.02877331261770522
phage-gRNA-10834	-0.48974846628396485	0.03640749646211461	0.453340969821852	-1.2589382501541069	-1.7653815417400596	-0.4471082114368006	True	5.921189464667501e-16	1.0	-1.157142667776989	0.06994139628144108
phage-gRNA-10835	-0.37359764555010155	0.04758875759443448	0.3260088879556662	1.1077069994485598	1.5821752598574648	1.955109354069311	True	-2.9605947323337506e-16	1.0	1.5483305377917784	0.008276927602856298
phage-gRNA-10836	0.08550744092973694	-0.027642583576915847	-0.0578648573528211	1.577538492521457	1.4692658341709706	1.5450010480845036	True	0.0	1.0	1.5306017915923105	9.324705769521666e-06
phage-gRNA-10837	-0.43635397041744195	-0.3448730127519868	0.7812269831694261	-0.5448822745978958	-0.12692446572111038	-0.04353140290796276	True	-8.881784197001252e-16	1.0	-0.238446047742323	0.6014916732249798
phage-gRNA-10838	0.04574113147228864	-0.1180349661043314	0.07229383463204364	0.6246225969838086	0.5844741846898636	0.4863757113757403	True	2.9605947323337506e-16	1.0	0.5651574976831375	0.0014459261144810392
phage-gRNA-10839	-0.20104906438862358	0.03285877056333231	0.16819029382529127	0.5234944482599948	-0.6224486280565467	0.10225365235766048	True	0.0	1.0	0.0010998241870362098	0.9976539538639777
phage-gRNA-10840	-0.6950563423065277	0.14116756011685228	0.5538887821896754	0.6270497078428805	0.48110663152633887	-0.5574908300391228	False	0.0	1.0	0.18355516977669883	0.743543462408434
phage-gRNA-10841	-0.9607559266333778	0.2740173522802767	0.6867385743531003	1.7092734269363365	1.1482928513409512	1.965305480440315	False	-2.9605947323337506e-16	1.0	1.6076239195725341	0.04325487110925283
phage-gRNA-10842	-0.5814352489182664	0.31972466576383773	0.2617105831544304	-1.9667366017001306	-1.5651918827141786	-0.36278124477584583	True	5.921189464667501e-16	1.0	-1.2982365763967183	0.0824114698663548
phage-gRNA-10843	0.07068286364850085	0.0415112317812012	-0.11219409542970382	-0.19445092763431404	0.5895584985208879	0.7391131338734409	True	-5.921189464667501e-16	1.0	0.37807356825333827	0.26923479401601225
phage-gRNA-10844	0.02850045358851716	-0.1684425079233023	0.13994205433478513	-0.93890011345706	-0.045314825586963536	-0.2933656527813753	True	0.0	1.0	-0.42586019727513297	0.20444657458850418
phage-gRNA-10845	0.050540754445647984	0.03305409911968393	-0.08359485356533192	-0.8289870565745945	-1.4895033057208948	-0.7614643064438074	True	0.0	1.0	-1.0266515562464322	0.012160359755920582
phage-gRNA-10846	-1.055036274245575	-1.9796247079427687	3.034660982188341	-0.47384300277903524	-1.5242084191133456	-1.3563550032113811	True	-8.881784197001252e-16	1.0	-1.1181354750345873	0.5168671738902859
phage-gRNA-10847	-0.14672530931252226	0.05582080735667372	0.09090450195584676	-0.5208385109860112	-1.063671739871137	0.4906860900380874	True	-5.921189464667501e-16	1.0	-0.3646080536063536	0.47364041805744284
phage-gRNA-10848	-0.3617230089731943	0.4745008934501856	-0.11277788447699133	-0.03961695882378627	-0.18556003514032782	-0.22415749670578955	False	-1.850371707708594e-17	1.0	-0.14977816355663454	0.5873665232190903
phage-gRNA-10849	0.21814619088222287	-0.49620368187063235	0.2780574909884095	-1.0896977144628348	-1.2097621589537706	-0.7583600635591674	True	0.0	1.0	-1.0192733123252575	0.022717398458191283
phage-gRNA-10850	-0.5183351815199808	0.41221610345155213	0.1061190780684278	-1.0837544021121603	-0.9077693835413401	0.40977696511847395	True	-2.9605947323337506e-16	1.0	-0.5272489401783421	0.3881391299089812
phage-gRNA-10851	0.7688738588039001	-1.3673164071008213	0.5984425482969211	-1.0761626518176781	1.0745850752541202	-0.4521574338634551	True	0.0	1.0	-0.15124500347567102	0.8795889333936462
phage-gRNA-10852	0.09334018767281727	0.10203128610096268	-0.19537147377377906	1.0733402609972336	1.2182226565619905	1.02972976451347	True	2.9605947323337506e-16	1.0	1.107097560690898	0.0006106867070979289
phage-gRNA-10853	0.14634106024194793	0.03576771101148779	-0.18210877125343572	-1.9325678220206184	-0.9085858968948486	-0.316311153867181	False	0.0	1.0	-1.0524882909275493	0.094292904629203
phage-gRNA-10854	1.405552593630512	-0.9025940283418361	-0.5029585652886741	-2.3313578226058276	-1.6412908450475445	-0.8225596987218822	False	5.921189464667501e-16	1.0	-1.5984027887917513	0.12814557892896766
phage-gRNA-10855	-0.43387764275757235	0.15635175713047644	0.2775258856270941	-1.9120020802323872	-2.138944878662416	-0.689299276317346	False	-5.921189464667501e-16	1.0	-1.5800820784040497	0.03437604927124812
phage-gRNA-10856	0.16185199292336705	0.14762289700403386	-0.3094748899274009	-2.795965376466164	-2.967219541311893	-2.2637535410714698	True	0.0	1.0	-2.675646152949842	0.0005206124437314836
phage-gRNA-10857	-0.35548530784854293	0.03952447273691906	0.3159608351116221	-0.3993741340414605	-0.5299692460245655	1.0639477226111476	True	-5.921189464667501e-16	1.0	0.044868114181707185	0.9385466134956664
phage-gRNA-10858	-0.456553740640377	0.3990591468911937	0.057494593749185086	-1.616683889657712	-1.058759059984279	-0.45471830993168716	False	5.921189464667501e-16	1.0	-1.0433870865245594	0.06687930133715862
phage-gRNA-10859	-0.37372765325433654	0.06904561209834537	0.3046820411559903	-0.35732934553396056	-0.3995610723283942	0.11020681316372993	True	-2.9605947323337506e-16	1.0	-0.21556120156620828	0.4493620167813308
phage-gRNA-10860	-0.13829293810084842	0.11101966546513431	0.02727327263571766	-2.0057193540264997	-1.2739665272729805	-0.7470713523155101	True	1.1842378929335002e-15	1.0	-1.3422524112049967	0.02263548100567228
phage-gRNA-10861	-0.13358443083249405	-0.17094914886680534	0.3045335796992994	-2.224755422097492	-1.5948513776149191	-1.1491968451702483	False	0.0	1.0	-1.6562678816275531	0.008850444298525058
phage-gRNA-10862	-0.3540530447737211	0.416456514096998	-0.06240346932327867	-2.1479402896891324	-1.359081631913451	-0.537641856905358	False	-5.921189464667501e-16	1.0	-1.3482212595026473	0.059337880575991334
phage-gRNA-10863	-0.20991213987885704	0.001820897636729768	0.20809124224212638	-0.967976438413432	-0.6763873776640432	-0.3558005746841788	True	-2.9605947323337506e-16	1.0	-0.666721463587218	0.035702735752578346
phage-gRNA-10864	-0.8803283939937412	0.026284836321036842	0.8540435576727039	1.579281179905602	1.6463318269232592	1.7932900185138734	False	-1.4802973661668753e-16	1.0	1.6729676751142446	0.0295429533939354
phage-gRNA-10865	0.08746261679581568	-0.3282926981056029	0.24083008130978723	0.5164838708617348	1.1075063887113998	1.257038523965841	True	0.0	1.0	0.9603429278463252	0.027405931554893407
phage-gRNA-10866	-0.47490211687462125	0.32510159763600566	0.14980051923861382	0.1762682094437773	-0.6477467719854015	0.563979120533376	True	-5.921189464667501e-16	1.0	0.030833519330583908	0.9465212196482915
phage-gRNA-10867	-0.37736968177201113	0.24484616046249386	0.13252352130951905	-2.393967439260793	-2.1471913957220856	-1.5145610603629418	False	5.921189464667501e-16	1.0	-2.0185732984486067	0.003396163028975594
phage-gRNA-10868	-0.9305890137866788	0.4763835301381558	0.4542054836485221	-1.3535536074405323	-1.2398528671240543	0.28082552836799124	True	-2.9605947323337506e-16	1.0	-0.7708603153988651	0.33439550121737555
phage-gRNA-10869	-0.6668329009775285	0.37102486261550105	0.29580803836203273	-1.3738731964876374	-1.3336262169990825	0.21058071398920397	True	1.7763568394002505e-15	1.0	-0.8323062331658386	0.25020756959098306
phage-gRNA-10870	-0.47250630909781943	0.345570246615301	0.12693606248251665	-0.24350966333989277	-0.3514848894574145	0.3929796577327842	True	-5.921189464667501e-16	1.0	-0.06733829835484102	0.8514832536215234
phage-gRNA-10871	-0.11762579828578179	0.020253803998699027	0.09737199428708365	0.0450020378564302	-0.4369902415921265	0.06940839024592282	True	2.9605947323337506e-16	1.0	-0.10752660449659117	0.5752191329776086
phage-gRNA-10872	-0.013384211324092732	-0.005878753488316235	0.019262964812408967	-1.1677752146700424	-1.4440638928126788	-0.7548188980871142	True	0.0	1.0	-1.1222193351899452	0.0050024633309757255
phage-gRNA-10873	-0.2853606510030424	0.3217761775098813	-0.03641552650683977	0.752952433145774	0.13269091979206848	0.609634557990284	True	-2.9605947323337506e-16	1.0	0.49842597030937547	0.12478344855625347
phage-gRNA-10874	-0.23031777363946926	0.49709264164498546	-0.2667748680055153	-1.3191448244361688	-1.041876470028166	-0.715189467511884	True	2.9605947323337506e-16	1.0	-1.0254035873254062	0.02793412640278292
phage-gRNA-10875	0.14368462770975654	-0.1403857035845748	-0.00329892412517907	-0.5056401699440647	-0.9316911654533415	0.2072495585333849	True	8.881784197001252e-16	1.0	-0.4100272589546738	0.29699391714368173
phage-gRNA-10876	-0.3004111776284546	0.3357214623696674	-0.03531028474120923	-1.4689402456520488	-1.3187512279585656	-0.6718593128489072	True	1.1842378929335002e-15	1.0	-1.1531835954865073	0.0196955823128672
phage-gRNA-10877	-2.1150515740986844	3.3807654824104016	-1.265713908311719	-1.2235798782791383	-1.607682691790444	0.4346398420276607	False	-5.921189464667501e-16	1.0	-0.7988742426806406	0.6832746843213877
phage-gRNA-10878	-0.48832136840316753	0.15150532121670857	0.33681604718645897	0.7938919546227279	0.17326843259994007	1.3108279261883053	True	0.0	1.0	0.7593294378036578	0.13986734589546213
phage-gRNA-10879	-0.6449608020211857	0.7273160006424044	-0.08235519862122054	-0.7656372416335255	-0.46879782818831917	0.2762110295312139	True	-5.921189464667501e-16	1.0	-0.31940801343021025	0.5611474808549284
phage-gRNA-10880	0.02678519000595969	0.23012596108295647	-0.2569111510889126	-1.457098139878008	-1.0535433961281964	-0.1453337968592514	True	1.1842378929335002e-15	1.0	-0.885325110955152	0.09857556957272383
phage-gRNA-10881	-0.10856445771682832	-0.14246027274653894	0.25102473046336726	0.26488847243279956	-1.259566227137472	-0.3516029476643938	True	0.0	1.0	-0.4487602341230221	0.38479590133105546
phage-gRNA-10882	-0.11248513273197158	-0.0692988495417497	0.18178398227372128	-1.4380773386516825	-0.4685431975482883	-0.2441062532799565	True	0.0	1.0	-0.7169089298266424	0.1305040714984984
phage-gRNA-10883	-0.6073782070285967	-0.03418871043901062	0.641566917467606	-0.38480783043010325	-0.5307509067466447	1.7730438291349717	True	-4.440892098500626e-16	1.0	0.2858283639860746	0.7472291253492052
phage-gRNA-10884	0.2203347312307411	-0.646175325692786	0.4258405944620467	-1.1702772665393804	-1.7582248897350352	0.38814653036626545	True	5.921189464667501e-16	1.0	-0.84678520863605	0.30460336946817784
phage-gRNA-10885	-0.16190231883443662	-0.06264401057726321	0.22454632941170072	0.9812335902696523	0.46492206400799496	1.8889515602396365	True	2.9605947323337506e-16	1.0	1.1117024048390947	0.061778166139245416
phage-gRNA-10886	-0.47203657803330756	0.5732213628715002	-0.10118478483818905	-1.2362303742781204	-1.7306957554937377	-0.5589333512176484	True	1.1842378929335002e-15	1.0	-1.1752864936631688	0.061906996267410745
phage-gRNA-10887	-0.34353887769018066	0.07297103824488183	0.27056783944529705	-1.649039665670423	-1.4276116763384348	-0.7092520685502244	True	-5.921189464667501e-16	1.0	-1.261967803519694	0.01993821780630117
phage-gRNA-10888	-0.1863565257678097	-0.3434995310119833	0.5298560567797947	-0.9675902253110866	-0.2960113534130251	1.1380249856397926	True	5.921189464667501e-16	1.0	-0.04185886436143971	0.9536408101492084
phage-gRNA-10889	-0.02473263636619283	-0.18850873394281287	0.21324137030900658	-0.11039608503158949	-0.3383749302141421	0.7792451902421096	True	2.9605947323337506e-16	1.0	0.110158058332126	0.7750852104255918
phage-gRNA-10890	-0.39538222488146824	-0.18064669920435827	0.5760289240858256	1.3052354485216702	0.413048964450911	0.9748440441762121	True	-2.9605947323337506e-16	1.0	0.8977094857162644	0.08450480791118806
phage-gRNA-10891	0.05178403450813995	0.2714434388245355	-0.3232274733326772	-1.1361103583823864	-1.6669709456014363	-1.0775371845538562	True	-5.921189464667501e-16	1.0	-1.2935394961792264	0.007168187353488957
phage-gRNA-10892	-0.3943387834392418	0.12469494310343787	0.2696438403358048	0.29454959738178843	-0.13220258649652283	1.1582642281070061	True	2.9605947323337506e-16	1.0	0.44020374633075726	0.3636082255047931
phage-gRNA-10893	-0.466981480106492	0.37977604705731416	0.08720543304917427	-1.2652403822866525	-1.1034692229355318	0.14340878434430593	False	-1.1842378929335002e-15	1.0	-0.7417669402926261	0.21922751190708092
phage-gRNA-10894	-0.4243647917836526	0.08307025932221812	0.3412945324614345	-1.4627896757453547	-1.0777478723995646	0.11568516941951046	True	0.0	1.0	-0.8082841262418029	0.1989810127731121
phage-gRNA-10895	0.7906708273406129	-2.00537348573552	1.214702658394907	-1.0340645108392499	0.8199924128442082	0.8320210243487147	False	0.0	1.0	0.20598297545122435	0.8704716729910378
phage-gRNA-10896	-0.8061975868815914	-0.12197677790326145	0.9281743647848533	0.5159084632678166	0.632999792785069	1.0094398304984513	False	1.4802973661668753e-16	1.0	0.719449362183779	0.2431045881145775
phage-gRNA-10897	0.7393211051423858	-0.2705423089805521	-0.46877879616183016	-0.8915753651710361	-1.360988701183346	-0.5977524684053668	True	1.1842378929335002e-15	1.0	-0.950105511586583	0.09436647183558189
phage-gRNA-10898	-0.2801283174878151	0.05415367098230739	0.22597464650551302	-1.986792506028066	-1.7985523355506023	-0.7426851131125716	True	1.7763568394002505e-15	1.0	-1.5093433182304132	0.021971576348301596
phage-gRNA-10899	-0.5213816951292447	0.2212394894969627	0.300142205632282	-0.20669311654232025	-0.5054658088363357	0.0450271159420339	True	0.0	1.0	-0.22237726981220737	0.5079794440808189
phage-gRNA-10900	-0.09421967139504694	0.06959594047650342	0.024623730918541753	-2.180618150685251	-1.814887944677828	-0.19974715015201916	False	-5.921189464667501e-16	1.0	-1.3984177485050326	0.08380835394729708
phage-gRNA-10901	-0.22337717588024608	0.19780922726428996	0.02556794861595657	2.0727336657362176	1.6048624945323136	1.8881931278542137	False	1.4802973661668753e-16	1.0	1.8552630960409149	0.0005320325215068519
phage-gRNA-10902	-0.5283901223451029	0.050036022610630226	0.47835409973447174	0.1208806710578143	-1.0461240207865572	1.211519968871694	True	-2.9605947323337506e-16	1.0	0.09542553971431704	0.9001537389800727
phage-gRNA-10903	-0.347422475043242	0.23702347688946723	0.11039899815377296	-1.2314775754718656	-1.4245332476265276	-0.44676163678497716	False	-5.921189464667501e-16	1.0	-1.03425748662779	0.0409635679478853
phage-gRNA-10904	-0.20542065532579556	0.06163753837692454	0.1437831169488728	-1.134927165427829	-0.7446901141094955	-0.1491327870925261	True	5.921189464667501e-16	1.0	-0.6762500222099502	0.09118302122190784
phage-gRNA-10905	0.07312721235004283	0.0385909689174202	-0.11171818126746658	-1.3291979779229823	-1.0152556865684836	-0.5478344275326634	False	-1.1842378929335002e-15	1.0	-0.9640960306747098	0.01460955331362451
phage-gRNA-10906	0.10214526478715236	-0.33022476396516254	0.22807949917801196	-1.3297694434093765	-1.7403074395473288	-0.9904090063065025	True	5.921189464667501e-16	1.0	-1.3534952964210694	0.007912116970530448
phage-gRNA-10907	0.6787731486346065	-0.6849405194507652	0.00616737081615959	-1.667044750952539	-1.3160500743451493	-1.0773524369516476	True	2.9605947323337506e-16	1.0	-1.3534824207497786	0.034426808196801696
phage-gRNA-10908	-0.100337734289762	-0.04826965591667509	0.14860739020644065	-1.489103082155415	0.020737679438895817	0.0247006801014793	True	1.1842378929335002e-15	1.0	-0.48122157420501327	0.39848962475010574
phage-gRNA-10909	-0.27067126342121384	0.011720035725181432	0.2589512276960333	-0.582771233012811	0.11258794465158939	0.38243534860986816	True	2.9605947323337506e-16	1.0	-0.02924931325045114	0.9327575621999363
phage-gRNA-10910	0.2176840668938187	0.03149672189693753	-0.2491807887907571	-0.4685733558914009	-0.8842767012300499	-0.5663090662361316	True	-2.9605947323337506e-16	1.0	-0.6397197077858608	0.02578832477864092
phage-gRNA-10911	0.08256693941656845	-0.45204685352836016	0.3694799141117926	0.2843787558482651	0.6148737234747106	1.1909861060244573	True	2.9605947323337506e-16	1.0	0.696746195115811	0.12344157219207108
phage-gRNA-10912	-0.3257337925923949	0.3002724024406387	0.025461390151757968	0.4416560437039774	0.27156688005573315	1.4210417666428432	True	5.921189464667501e-16	1.0	0.711421563467518	0.15102322859050632
phage-gRNA-10913	-0.7381506812881828	0.4200013160225593	0.318149365265624	1.7132383858061915	1.56729530948965	1.353611141366097	False	1.4802973661668753e-16	1.0	1.5447149455539797	0.015923969836018986
phage-gRNA-10914	1.9132776380341223	-2.807804617360789	0.8945269793266668	-3.2333857950331044	-2.4678655459513026	-2.302449115495172	False	0.0	1.0	-2.6679001521598593	0.1422335132443439
phage-gRNA-10915	1.020515624003881	0.40645076841591354	-1.4269663924197928	-2.67460159216403	-2.7542021736518754	-2.2205003697619325	False	5.921189464667501e-16	1.0	-2.5497680451926126	0.02771229530318821
phage-gRNA-10916	0.28205270592601295	-0.12499454266297061	-0.15705816326304411	2.059060716232204	2.258446167383102	1.595060224603296	True	-5.921189464667501e-16	1.0	1.9708557027395341	0.0012381047621141499
phage-gRNA-10917	-0.09847765249940288	0.3841092953092762	-0.28563164280987374	1.558047436720564	0.3090108674399188	1.2159656218520807	True	-1.4802973661668753e-16	1.0	1.0276746420041878	0.07188640269404686
phage-gRNA-10918	-0.14825174928849005	-0.016571963338939177	0.16482371262742834	1.943241372719502	1.9778705420447809	1.7197067032216342	True	-2.9605947323337506e-16	1.0	1.8802728726619724	0.00010202898480134699
phage-gRNA-10919	-0.1775426679636012	0.10614021143100016	0.07140245653260191	0.6851317635485095	0.3465436092895722	1.407481821275025	False	2.9605947323337506e-16	1.0	0.8130523980377022	0.06685282374767722
phage-gRNA-10920	-0.4165796558904873	0.1191241941268526	0.2974554617636347	-1.077938238014779	-0.7019286111359655	-0.775291490862104	True	0.0	1.0	-0.8517194466709496	0.024935226390697285
phage-gRNA-10921	-0.5763417388981025	-0.41818974158736033	0.9945314804854628	2.652654906859824	2.2436774247094884	2.368578695426906	False	0.0	1.0	2.4216370089987396	0.009218471389356013
phage-gRNA-10922	-0.12928921967733586	0.0010509276157382175	0.12823829206159765	-2.7631021010638115	-2.5091145704917173	-2.239005767838103	False	0.0	1.0	-2.5037408131312104	0.00011971462601271741
phage-gRNA-10923	-1.0568449757781142	0.25331011497767797	0.8035348608004362	1.3621226136238835	0.30694500123052393	1.3865289660133762	True	0.0	1.0	1.0185321936225946	0.19578132258794184
phage-gRNA-10924	-0.3978461958559123	0.35595339798160097	0.04189279787430955	-1.2814982049061516	-1.327114222549966	-0.5818870714746751	False	-5.921189464667501e-16	1.0	-1.063499832976931	0.03086850097733766
phage-gRNA-10925	0.5221598700245984	-0.8613639276329055	0.33920405760830796	-0.4710594398891086	-2.3917895758068237	0.47650355823623336	True	2.9605947323337506e-16	1.0	-0.7954484858198997	0.44898657953156323
phage-gRNA-10926	0.06212623092685288	0.09467086943602698	-0.15679710036288075	-0.7432117362049242	-1.064834488689585	-0.7305199266488795	True	-2.9605947323337506e-16	1.0	-0.8461887171811296	0.0032974267192838937
phage-gRNA-10927	0.04788322119209987	-0.4378209712718828	0.3899377500797838	1.4630986757329891	0.6747076040345314	1.721501633699714	True	2.9605947323337506e-16	1.0	1.286435971155745	0.03140974703355127
phage-gRNA-10928	-0.2688877374411156	0.20476608559755505	0.06412165184356056	-1.9403839160935572	-1.28445413536891	-0.5484986352088903	True	0.0	1.0	-1.2577788955571192	0.04182010196339848
phage-gRNA-10929	-0.03995710703581423	0.2100016353987737	-0.17004452836296124	-0.681846103430912	-0.44615483873582384	0.7815277650361621	True	-5.921189464667501e-16	1.0	-0.1154910590435246	0.8169035731749665
phage-gRNA-10930	-0.0563044897376237	0.30371805072851643	-0.24741356099089096	-1.281546648509595	-1.3152802212401111	-0.6081061912640262	True	5.921189464667501e-16	1.0	-1.0683110203379107	0.01914716976054851
phage-gRNA-10931	-0.13150734859896573	0.13355985262828796	-0.002052504029322222	-0.3082071554209991	-0.33385599801982924	0.15361535208229782	True	0.0	1.0	-0.16281593378617684	0.40705013941638474
phage-gRNA-10932	0.02847821297129194	0.37690827368051405	-0.4053864866518051	1.3267375211663328	1.5867868045256284	0.6947380063131083	True	2.9605947323337506e-16	1.0	1.2027541106683566	0.025993045120799443
phage-gRNA-10933	-0.08806289343242302	0.035298279223953344	0.05276461420846967	0.35870572999287553	0.5442135226822042	0.90154473744788	True	0.0	1.0	0.6014879967076533	0.022009843039596067
phage-gRNA-10934	0.2681356611289232	0.21478355324595366	-0.4829192143748742	1.4527381875283965	1.6713675435077109	1.0547940115371999	True	8.881784197001252e-16	1.0	1.3929665808577691	0.009920033593306291
phage-gRNA-10935	-0.3308028712690074	0.2178444410577871	0.11295843021121854	-1.96869875318768	-1.9051884638752714	-1.5986504393920455	True	-5.921189464667501e-16	1.0	-1.8241792188183323	0.0008535065138735568
phage-gRNA-10936	0.13072407993854007	0.07988151112837727	-0.21060559106691734	-2.4868574331836317	-1.9559026408344415	-2.0993588630222515	False	0.0	1.0	-2.180706312346775	0.0003352069188435292
phage-gRNA-10937	-0.2205231713791056	-0.27738406503921453	0.49790723641831747	-0.1503963385544962	-1.4968724022437465	0.18622897370368818	True	-8.881784197001252e-16	1.0	-0.4870132556981848	0.44215828080656283
phage-gRNA-10938	-0.31487594408612196	-0.2793432334393353	0.5942191775254564	-0.71791005270613	-0.6456729589731385	0.580871648257185	True	-2.9605947323337506e-16	1.0	-0.2609037878073612	0.6395286367117006
phage-gRNA-10939	-0.5371565943061709	0.03137152491355266	0.5057850693926174	-0.6300880434356069	-1.0297877119979306	0.06406512246025642	True	-2.9605947323337506e-16	1.0	-0.5319368776577603	0.2926183234248471
phage-gRNA-10940	-0.24793016194438877	0.0673846108652345	0.18054555107914894	-1.996567518726292	-1.4115065591153444	-0.8651415199596499	True	-1.7763568394002505e-15	1.0	-1.4244051992670954	0.015362325063635881
phage-gRNA-10941	-0.21962223384830892	-0.15073757463465398	0.37035980848296113	-0.07648632474422001	-0.36538735490280505	1.0825150453672014	True	-5.921189464667501e-16	1.0	0.21354712190672545	0.6794244419159544
phage-gRNA-10942	0.5105616161578457	0.16826022317005673	-0.6788218393279006	-2.9569329701442015	-1.9752879915758914	-1.0809996489998905	False	5.921189464667501e-16	1.0	-2.0044068702399946	0.03626890752348679
phage-gRNA-10943	-0.16987571176145977	-0.1575406634795371	0.32741637524099865	-0.8084567375872265	-0.2503846415388482	0.662600767844987	True	5.921189464667501e-16	1.0	-0.13208020376036256	0.7878095964501214
phage-gRNA-10944	-1.4469413007959266	0.16689018029100522	1.2800511205049205	0.2377348287381893	-0.07813324902066432	1.309534044115972	False	-2.9605947323337506e-16	1.0	0.48971187461116567	0.6137849601789427
phage-gRNA-10945	-0.44295731816714756	0.26773570217237364	0.17522161599477482	-0.18225181268188262	-0.17933150308394108	0.519036629516803	True	2.9605947323337506e-16	1.0	0.05248443791699309	0.8787147354401602
phage-gRNA-10946	-0.3755590782746179	-0.05390834868099592	0.4294674269556129	-1.4973716473911827	-1.0028571103948645	-0.28555924925926846	True	-2.9605947323337506e-16	1.0	-0.9285960023484385	0.09286039976595234
phage-gRNA-10947	-0.24646473002595037	-0.4102408276025704	0.6567055576285226	0.25342843933874093	-0.07030175619308299	0.8911007822414545	True	5.921189464667501e-16	1.0	0.35807582179570413	0.45730753790101525
phage-gRNA-10948	-0.29715657753506175	0.16250397342410938	0.13465260411095148	0.8378639200138505	-0.6300072511900527	1.3033809110748882	True	-2.9605947323337506e-16	1.0	0.5037458599662287	0.44929561668241513
phage-gRNA-10949	-0.6928465568466144	1.1443212089018218	-0.45147465205521087	-1.115279320568212	-1.9960803280889694	-0.41503344954856125	True	-1.1842378929335002e-15	1.0	-1.1754643660685808	0.1853987981109936
phage-gRNA-10950	0.06122712694426813	-0.03784328124453662	-0.02338384569973062	-0.2763266909050808	-0.6979042098350501	0.00046392276569484636	True	2.9605947323337506e-16	1.0	-0.32458899265814534	0.18915781250276456
phage-gRNA-10951	-0.05682685311443514	0.3061107850109135	-0.24928393189647657	-1.5832983877491449	-1.6283125552149054	-0.767838925631148	True	5.921189464667501e-16	1.0	-1.3264832895317327	0.014859951979325554
phage-gRNA-10952	-0.15825221898092323	0.19880384674389706	-0.04055162776297294	-1.0377800300011661	-0.8052114830639776	0.4099476476163435	True	2.9605947323337506e-16	1.0	-0.4776812884829334	0.3586382549696346
phage-gRNA-10953	-0.5476610051145627	0.3098315140624681	0.23782949105209372	-2.128878935553481	-2.0073417010050365	-1.3001226508220265	True	-2.9605947323337506e-16	1.0	-1.812114429126848	0.008611592674307002
phage-gRNA-10954	-0.5220619209542923	0.5229759963049947	-0.0009140753507006494	-0.9741887226877797	-1.1067112832420003	-0.005378483662986433	True	5.921189464667501e-16	1.0	-0.6954261631975888	0.20504688459550902
phage-gRNA-10955	-3.877147800829882	1.2628568497706008	2.614290951059279	-2.60750917057461	-2.601449153446101	-2.087505591982784	True	-7.401486830834377e-16	1.0	-2.4321546386678317	0.2876739629741654
phage-gRNA-10956	3.630693327469257	-1.9779758541458712	-1.6527174733233876	-0.9071312056986871	-1.6380367827363846	-0.4065450809341016	False	-5.921189464667501e-16	1.0	-0.9839043564563911	0.6234760668490453
phage-gRNA-10957	-0.19374106231997423	0.09358959408977086	0.10015146823020338	0.439294083767539	-0.378844331324971	0.6343971386291853	True	0.0	1.0	0.2316156303572511	0.5156081804552369
phage-gRNA-10958	-0.10164142082144245	-0.15553990062568968	0.2571813214471339	0.3494510700480431	1.3734329951738138	1.7780699247178484	True	5.921189464667501e-16	1.0	1.166984663313235	0.058440411216576504
phage-gRNA-10959	-0.5010089557980422	0.06893488128788938	0.4320740745101528	0.6214880686592057	0.6506316989007557	1.4691621556423717	True	0.0	1.0	0.9137606410674444	0.07834071931467074
phage-gRNA-10960	-0.17884302333520985	0.17505026722198203	0.003792756113226048	-1.8794570496858851	-1.2147774901109116	-0.5295248573004248	True	-5.921189464667501e-16	1.0	-1.207919799032407	0.04001227068072121
phage-gRNA-10961	-0.0857871787622333	0.05652085743588309	0.02926632132635021	-1.5581777209815222	-1.4632850319091357	-0.8496334627800373	False	0.0	1.0	-1.2903654052235651	0.004676008136127983
phage-gRNA-10962	-0.07365734592795548	-0.05543560976168749	0.12909295568964296	-0.4764440576441782	-0.404294850057898	-0.37558237666393346	True	0.0	1.0	-0.41877376145533657	0.004213268870613438
phage-gRNA-10963	-0.07361959927222017	0.12948656334763342	-0.05586696407541325	-2.22973573925303	-1.6697401170239896	-1.333046258103364	False	0.0	1.0	-1.7441740381267945	0.0029351331997642042
phage-gRNA-10964	-0.12727841573016185	0.07687039013394248	0.050408025596219375	-1.220853781425025	-0.7956401565454403	-0.8067568816887949	True	0.0	1.0	-0.9410836065530868	0.0036217220983199186
phage-gRNA-10965	-0.5116762863162894	0.5071064320011143	0.004569854315173316	-0.5868488888161458	-0.2761535613870709	0.4435290130604592	True	-5.921189464667501e-16	1.0	-0.13982447904758585	0.7580155055688094
phage-gRNA-10966	-0.26538518483498486	-0.20360158199647405	0.4689867668314598	0.8923340474135406	0.22825997885405158	1.078631204899846	True	2.9605947323337506e-16	1.0	0.7330750770558128	0.10370151627288925
phage-gRNA-10967	-0.07612676621564951	-0.023543919331094898	0.09967068554674263	-0.8512425237789092	-0.08660052092919024	0.25246190697016146	True	-5.921189464667501e-16	1.0	-0.2284603792459793	0.5274797858689243
phage-gRNA-10968	-0.06634956389441982	0.11679681288319266	-0.050447248988771065	-2.447232163716798	-2.406762115802459	-0.7127724237122894	True	5.921189464667501e-16	1.0	-1.855588901077182	0.03198169302426681
phage-gRNA-10969	0.7013629821961542	-0.2487064219102404	-0.45265656028591206	-0.1164612287989133	-0.4323293065577669	-0.07860934534446873	True	5.921189464667501e-16	1.0	-0.20913329356704966	0.6047948135424751
phage-gRNA-10970	0.059275646426778295	-0.07738132480164239	0.018105678374865875	-2.47045289618101	-1.466370528492945	-1.0832667604985522	True	5.921189464667501e-16	1.0	-1.6733633950575024	0.015778274680116503
phage-gRNA-10971	0.9007005496982297	-0.26307554787839127	-0.6376250018198393	-0.19673229166614714	-1.5771406216197121	-1.417798705573265	True	-2.9605947323337506e-16	1.0	-1.063890539619708	0.16973380500237278
phage-gRNA-10972	-0.5510361599207059	0.327528652742167	0.22350750717854062	-1.118670601622382	-0.3774796819023205	0.1452125282690062	False	5.921189464667501e-16	1.0	-0.4503125850852321	0.38268746761686834
phage-gRNA-10973	-0.611210086641206	0.07301072233712347	0.5381993643040826	0.5044450860407759	0.7241514820409138	1.489829549601084	True	0.0	1.0	0.9061420392275913	0.11310462937798675
phage-gRNA-10974	-0.4602552957149939	0.022252554802571822	0.4380027409124221	-1.5058810300660745	-1.8567684492754548	-0.8157297947277069	False	0.0	1.0	-1.3927930913564122	0.025525068749310115
phage-gRNA-10975	0.12129456995775278	0.06261221917584514	-0.18390678913359793	-0.17015934898739182	-1.256688939796934	-0.2422251576109815	True	0.0	1.0	-0.5563578154651024	0.200157955738803
phage-gRNA-10976	0.09285974788746909	-0.11273652538377821	0.019876777496310005	0.7775358774215855	1.117019628275286	1.2096666999880767	True	2.9605947323337506e-16	1.0	1.034740735228316	0.002012064316534992
phage-gRNA-10977	-0.2666667326589085	-0.058037665960522844	0.32470439861942957	-1.3556029008054988	-0.8060251012531854	-0.27285955985235155	True	-5.921189464667501e-16	1.0	-0.8114958539703453	0.08563534218165181
phage-gRNA-10978	-1.3495028087425762	1.2971859437391533	0.05231686500342114	-2.7256588234288905	-2.177705027471111	-0.4636836305588812	False	-5.921189464667501e-16	1.0	-1.789015827152961	0.15554518707335205
phage-gRNA-10979	-0.5256587081873949	0.29380896591040795	0.23184974227698518	0.012638717040815095	0.09929537109627873	0.8323940484596424	True	-5.921189464667501e-16	1.0	0.3147760455322454	0.44300476007290884
phage-gRNA-10980	-0.08256106108960992	0.004986264640868043	0.07757479644873655	-3.617090835769024	-2.328631087939791	-2.242900414503051	True	-1.7763568394002505e-15	1.0	-2.7295407794039552	0.003636128189318446
phage-gRNA-10981	-0.37023470634223976	-0.09343821253287832	0.46367291887511985	0.8449561398906571	0.5221353014900361	0.7928658980323027	True	5.921189464667501e-16	1.0	0.719985779804332	0.05307046968537759
phage-gRNA-10982	-0.05806083695299513	-0.32485465927681645	0.3829154962298116	-2.52541810926491	-1.8046277164449158	-1.5331352863539998	False	0.0	1.0	-1.9543937040212753	0.005634326132571832
phage-gRNA-10983	-0.061697481324490155	-0.10189889378257799	0.16359637510706726	0.28367834814776494	-0.1276092946897709	0.9662435397684161	True	-2.9605947323337506e-16	1.0	0.3741041977421367	0.3196546633745141
phage-gRNA-10984	0.25484860383798846	-0.84641829226062	0.5915696884226325	-0.8469829046146797	-1.5013903441783336	-0.49006258041211304	True	2.9605947323337506e-16	1.0	-0.9461452764017088	0.1462113330785348
phage-gRNA-10985	0.16905766805572364	-0.4801452566911384	0.31108758863541475	1.00573689103489	0.6253285610813251	1.4534645686523993	False	0.0	1.0	1.0281766735895381	0.03950563405858546
phage-gRNA-10986	-0.4066198983583975	0.4832799838475328	-0.07666008548913439	-0.4038401479080713	-1.0222709956873564	0.5916180376653468	True	2.9605947323337506e-16	1.0	-0.2781643686433603	0.6318469566921983
phage-gRNA-10987	-0.1134753607205532	-0.021994403055098033	0.13546976377565034	0.6806991337440778	0.9413813168901806	1.4037945777134153	True	-2.9605947323337506e-16	1.0	1.0086250094492246	0.01072983654007364
phage-gRNA-10988	-0.3132044102916378	0.32232214189461317	-0.009117731602973578	0.7865092185213225	0.5503683332332026	1.3191257937253447	True	5.921189464667501e-16	1.0	0.8853344484932899	0.03877681644618411
phage-gRNA-10989	-0.2944122687469939	0.18637916540007105	0.10803310334692284	-3.528534363574922	-2.9265407279042543	-3.184255478773302	False	0.0	1.0	-3.21311019008416	0.00015053328651629897
phage-gRNA-10990	-0.26944294052025297	-0.12509674273454108	0.39453968325479405	1.33277102882189	0.7623301239774385	1.7237326624119769	True	0.0	1.0	1.2729446050704352	0.02089478648545431
phage-gRNA-10991	-0.061560064602252496	-0.181588266813705	0.24314833141595926	-1.8425475074169482	-1.312328268629484	-0.42945913274163416	True	5.921189464667501e-16	1.0	-1.1947783029293555	0.05025162002735856
phage-gRNA-10992	-0.1317081600469563	-0.43298778137351146	0.5646959414204678	1.052894366352517	-0.24505180340907495	1.5464257335831513	False	0.0	1.0	0.7847560988421978	0.2680156577443354
phage-gRNA-10993	-1.4230765445247204	0.5207695919890316	0.9023069525356853	-1.3538569448330247	-2.358623958188871	-1.171340012338005	False	-1.1842378929335002e-15	1.0	-1.627940305119967	0.11453750017287517
phage-gRNA-10994	0.401846779119019	0.09936441071080626	-0.5012111898298279	-0.13854364698163835	-0.06209430196173216	0.8804492092214904	True	-8.881784197001252e-16	1.0	0.22660375342603997	0.619484549094176
phage-gRNA-10995	-0.1979326931422598	0.15352299661256552	0.04440969652969606	-2.365211483731777	-2.1383452961587723	-1.3839431286436996	True	5.921189464667501e-16	1.0	-1.9624999695114163	0.0033514520498453535
phage-gRNA-10996	-0.34830355338006136	0.39781343281336135	-0.04950987943329643	-0.21562586848950716	-0.007233652871507346	0.7021512951173055	True	1.1842378929335002e-15	1.0	0.15976392458543032	0.6737746527713153
phage-gRNA-10997	0.205020255403074	-0.0023451107212277833	-0.202675144681848	-1.42937205581093	-1.6237322611781755	-1.3492919369671892	False	-5.921189464667501e-16	1.0	-1.4674654179854316	0.0005104856510539437
phage-gRNA-10998	-0.24944050406549412	0.11729811505666543	0.1321423890088278	-0.12150700160507544	-0.2075786219442186	0.5860964707522527	True	-2.9605947323337506e-16	1.0	0.08567028240098622	0.7754411732563458
phage-gRNA-10999	0.08981295996887795	-0.054267336266821786	-0.035545623702054385	-1.3979169014430726	-1.0547132644522588	-0.11829308257505744	True	5.921189464667501e-16	1.0	-0.8569744161567963	0.09005604105196952
phage-gRNA-11000	-0.6613955929189372	0.7937381421489365	-0.13234254922999922	0.9408183764232056	0.0997298816350849	1.6688149972908635	True	0.0	1.0	0.9031210851163847	0.21989241610741464
phage-gRNA-11001	-0.1268823913621091	-0.0995170015867215	0.22639939294882971	-0.21981384049154506	-1.102722510974293	0.23307554224174343	True	-2.9605947323337506e-16	1.0	-0.36315360307469824	0.4240313002331469
phage-gRNA-11002	-0.10249364615795997	-0.08835195153873698	0.19084559769669607	-0.9026433460595502	-1.4027687162680813	-1.00145400991567	True	-2.9605947323337506e-16	1.0	-1.1022886907477671	0.0036240896687502713
phage-gRNA-11003	0.11629143687985444	-0.10125591713774629	-0.015035519742109926	0.03504179279805353	-0.4801350931842068	1.1817071633914233	True	-5.921189464667501e-16	1.0	0.24553795433509004	0.6460156777931003
phage-gRNA-11004	-0.3988433786224297	-0.4106163827539997	0.8094597613764272	1.0012651835282513	1.0336593484702226	1.2692368503437548	True	-7.401486830834377e-16	1.0	1.1013871274474096	0.05616548536020111
phage-gRNA-11005	0.2547823740813264	-0.301408313813468	0.046625939732141575	-1.2258101353956485	-1.5261688392326311	-0.6014469641245608	True	0.0	1.0	-1.117808646250947	0.02431685009770299
phage-gRNA-11006	-0.36081307805467056	-0.0037570123298502622	0.36457009038451904	1.4377310160377244	0.6137160346085455	1.662581414293423	True	-5.921189464667501e-16	1.0	1.2380094883132309	0.03150731937724539
phage-gRNA-11007	0.10182844887884368	0.21982331971760338	-0.32165176859644884	1.451948875197849	1.1133607209389114	2.0099121150234813	True	-5.921189464667501e-16	1.0	1.5250739037200807	0.00782228508519063
phage-gRNA-11008	0.13142789825443923	-0.3115022705192514	0.18007437226481127	-0.17207053681465467	0.21091485267563215	0.1140187505455037	True	-2.9605947323337506e-16	1.0	0.05095435546882706	0.805885141558409
phage-gRNA-11009	-0.08288925306748762	0.23876147652613433	-0.1558722234586467	0.8432881207507812	1.2043050331541227	1.7683720740432767	True	0.0	1.0	1.2719884093160603	0.012560069925884527
phage-gRNA-11010	-0.14751067337018142	0.035236989882692527	0.11227368348748534	-0.7636414556966358	-0.8089373830291002	0.045549951488926155	True	-1.1842378929335002e-15	1.0	-0.5090096290789367	0.15198633429967778
phage-gRNA-11011	1.0282519915075765	-0.7204866067901998	-0.3077653847173767	0.7653955409358284	1.2044149653404432	-0.4191449969461749	False	0.0	1.0	0.5168885031100322	0.510670372589086
phage-gRNA-11012	-0.3617230089731942	-0.5254991065498144	0.8872221155230088	0.9603830411762139	-0.18556003514032773	-0.22415749670578947	False	7.401486830834377e-17	1.0	0.18355516977669892	0.7718580354096334
phage-gRNA-11013	-0.31271985949987346	0.06345680872709725	0.249263050772778	0.4512539567709366	-0.05054296995865215	-0.07989235472209799	True	5.921189464667501e-16	1.0	0.10693954403006216	0.6774916768373884
phage-gRNA-11014	-0.14241456497290716	0.1532409560877701	-0.010826391114862943	-0.7759143954650458	-0.644323496252678	0.8025058693521014	True	0.0	1.0	-0.20591067412187414	0.7085590048825801
phage-gRNA-11015	-0.4123907067882113	0.16079878980137519	0.25159191698683614	0.4667718475124687	-0.33932122591944847	-0.3254512675907746	True	0.0	1.0	-0.06600021533258478	0.8546621944079859
phage-gRNA-11016	-0.5181225479320233	-0.06761333346315723	0.5857358813951805	-1.7491879315886916	-1.9574968888656068	-0.44039644421510715	False	0.0	1.0	-1.3823604215564684	0.0732966930193051
phage-gRNA-11017	0.10319717053401156	-0.19480377443323782	0.09160660389922626	-2.098454129840052	-2.4261684504470136	-1.5272751134904858	False	0.0	1.0	-2.0172992312591838	0.001971091411555583
phage-gRNA-11018	-0.12805817758377191	-0.32040342735716276	0.44846160494093557	1.3671125815385166	0.8019442089796973	1.5269065515921545	True	2.9605947323337506e-16	1.0	1.231987780703456	0.01810528334000144
phage-gRNA-11019	-0.3746920412299293	0.20965956164695676	0.16503247958297163	0.8383423097720089	0.7223007191693291	1.619404764109495	True	-2.9605947323337506e-16	1.0	1.0600159310169444	0.03514950860633402
phage-gRNA-11020	-0.5064707397022676	0.4456946424269175	0.060776097275348384	0.17215634515904288	0.8077444154421523	1.006352369858626	True	-5.921189464667501e-16	1.0	0.6620843768199404	0.15127126624546916
phage-gRNA-11021	-0.12220077712969513	-0.1194596242279573	0.2416604013576542	-0.5976365954328156	-0.6127761610319364	-0.31058048560794127	True	5.921189464667501e-16	1.0	-0.5069977473575644	0.031234832848845144
phage-gRNA-11022	-0.023739479896826232	-0.07713802970034855	0.10087750959717567	-0.653900818963316	-0.638480907340969	-0.06439511062682524	True	2.9605947323337506e-16	1.0	-0.4522589456437034	0.08766812377516364
phage-gRNA-11023	-0.48818065632164753	0.15710046339033745	0.3310801929313101	-0.46532919991878696	-0.7230862795646793	-0.3308789259929803	True	0.0	1.0	-0.5064314684921488	0.13879094515488308
phage-gRNA-11024	-0.772188330155692	0.38304618377275546	0.38914214638293565	-0.2339488491415178	-2.210431634936463	-0.44380047555270874	True	-2.9605947323337506e-16	1.0	-0.9627269865435633	0.26104872673022106
phage-gRNA-11025	0.18085370267301748	0.09236573240063439	-0.2732194350736483	-1.8189683420649372	-0.8774485771311387	-0.3762355743678194	True	1.1842378929335002e-15	1.0	-1.0242174978546317	0.08286165495647678
phage-gRNA-11026	-0.7355352520021974	-0.11244153576721594	0.8479767877694169	-1.7370737693291733	-1.7675396282257783	-1.0636333120836046	False	1.1842378929335002e-15	1.0	-1.522748903212852	0.04161057510958076
phage-gRNA-11027	0.11441234815511869	0.015406505968737605	-0.12981885412385452	-1.6783455587274752	-1.8322814257975475	-1.7853031556569352	True	5.921189464667501e-16	1.0	-1.7653100467273193	3.071754429522455e-05
phage-gRNA-11028	-0.43430241426076766	0.4173515287322189	0.016950885528551396	0.20662581990818119	0.04819179940844265	1.2139528363491676	True	8.881784197001252e-16	1.0	0.48959015188859717	0.3283947728782796
phage-gRNA-11029	-0.6950563423065281	0.1411675601168514	0.553888782189675	1.3115478821149504	0.9956798043560968	2.0445451840409743	True	-5.921189464667501e-16	1.0	1.4505909568373407	0.039356129967662294
phage-gRNA-11030	-0.334128660865991	0.187986651129326	0.1461420097366677	0.4186117436132788	1.0733598590733306	0.2027070348219402	True	8.881784197001252e-16	1.0	0.5648928791695166	0.14325237313039713
phage-gRNA-11031	-0.1908248565682591	-0.06689433099610298	0.2577191875643603	-1.1897477457514682	-1.6508930537670583	-1.2169019934915184	True	-5.921189464667501e-16	1.0	-1.3525142643366816	0.0025177806023719213
phage-gRNA-11032	0.07307332712553105	-0.3861586539772599	0.3130853268517271	-0.6967431121661001	-0.6148802709598291	0.6973373237992266	True	-5.921189464667501e-16	1.0	-0.20476201977556752	0.7009416155509391
phage-gRNA-11033	0.303042081027284	-0.35149093404301546	0.048448853015733206	-0.5471843128556895	-0.20351540601909335	0.09283864108519602	False	5.921189464667501e-16	1.0	-0.21928702592986227	0.4552403600365909
phage-gRNA-11034	0.519562387618381	-0.38117930412444556	-0.13838308349393458	1.1047028436015824	1.1811521886214886	1.8377001455276063	False	2.9605947323337506e-16	1.0	1.3745183925835593	0.018080956165275167
phage-gRNA-11035	-0.6073782070285962	-0.03418871043900973	0.6415669174676069	0.24524255981959175	-1.6011402346380421	1.4477251450468356	False	2.9605947323337506e-16	1.0	0.030609156742795074	0.9760243367826058
phage-gRNA-11036	-0.05510862474639655	-0.3170651162619196	0.3721737410083188	-0.33707389826584944	-0.87894565091353	0.7533926113520177	True	8.881784197001252e-16	1.0	-0.15420897927578725	0.7817028592249001
phage-gRNA-11037	-0.20875521408970155	0.2616747080746835	-0.05291949398498019	-0.32186454515676743	0.39367251444526286	0.6199722027307848	True	5.921189464667501e-16	1.0	0.2305933906730934	0.505705167626597
phage-gRNA-11038	-0.18694428781708616	-0.09060829810809956	0.27755258592518395	-1.4028032588516641	-0.7440361343661657	-0.26726649753424603	True	-5.921189464667501e-16	1.0	-0.8047019635840252	0.08806838999102369
phage-gRNA-11039	0.023394975660759876	0.09004861848600587	-0.11344359414676664	-1.8529125325918399	-1.7924047314409552	-2.2784611699776383	True	-2.9605947323337506e-16	1.0	-1.9745928113368112	0.0002744397111543184
phage-gRNA-11040	-0.18709029495401985	0.009053359601029598	0.1780369353529867	-2.639714019367723	-1.9032266920654415	-1.1461826521370888	True	-1.1842378929335002e-15	1.0	-1.8963744545234178	0.012926684147108973
phage-gRNA-11041	0.23390069348228515	-0.17019699630899687	-0.06370369717328828	-2.2583374292739666	-1.1535593611955655	-1.1349128709265521	False	0.0	1.0	-1.5156032204653613	0.017837704718593736
phage-gRNA-11042	0.04414080271768128	-0.3372267299315652	0.2930859272138848	0.5552806772571071	0.5306438971626983	0.35802908762554875	True	2.9605947323337506e-16	1.0	0.4813178873484514	0.06767822245720484
phage-gRNA-11043	0.3415766784785834	0.003771181126914769	-0.3453478596054982	-0.4034314672305461	0.22823303511646476	-0.7323619144477238	True	0.0	1.0	-0.3025201155206017	0.42960387627703267
phage-gRNA-11044	-0.25399562694729916	0.5432469935726711	-0.2892513666253702	-1.4607376420005416	-0.5379679682330689	0.06325900595714273	False	5.921189464667501e-16	1.0	-0.6451488680921559	0.28244917038984274
phage-gRNA-11045	0.10720735742113163	0.0013917265501284248	-0.1085990839712565	-0.7123609633771952	-0.8024275415012312	-0.49942987472325306	False	1.1842378929335002e-15	1.0	-0.6714061265338932	0.0035640295650420655
phage-gRNA-11046	0.1774615564408144	-0.17628548477987582	-0.0011760716609394706	-0.19736332577373084	-0.4537303917839228	-0.25131975384559	True	-2.9605947323337506e-16	1.0	-0.3008044904677479	0.07933403263872596
phage-gRNA-11047	1.6719562239321877	-0.6386612619737031	-1.0332949619584844	1.1273288049450603	1.701277809435783	-0.5597120734661263	False	7.401486830834377e-17	1.0	0.7562981803049057	0.5233300420360383
phage-gRNA-11048	0.2955779361924282	0.3500828435450529	-0.6456607797374811	0.21599604072201206	-0.7993629257843846	0.45595333136791893	True	0.0	1.0	-0.042471184564817875	0.9367018792142088
phage-gRNA-11049	-0.2664715148619017	0.476642983169997	-0.21017146830809486	1.447951958066266	0.4946539596921209	2.1190215108490884	False	1.4802973661668753e-16	1.0	1.3538758095358252	0.062475432785276085
phage-gRNA-11050	0.20048829723216066	-0.2714100957067922	0.07092179847463331	0.1075568481027247	0.3486368948954306	0.6376140913584729	True	5.921189464667501e-16	1.0	0.3646026114522094	0.15459467138898753
phage-gRNA-11051	-0.27855342680735795	0.24849290359265908	0.030060523214698875	-0.81668001226077	-1.5501011872172503	-0.305040570823067	True	0.0	1.0	-0.8906072567670291	0.08572247192244163
phage-gRNA-11052	-0.1472368191240463	0.06041713960427053	0.08681967951977576	-0.4041805768259028	-0.5859688520891657	1.070979353131598	True	0.0	1.0	0.026943308072176524	0.9618819720140559
phage-gRNA-11053	-0.1087117281886485	0.06311520601916953	0.04559652216947896	0.9572135871680274	0.7122231416006777	1.666283704694048	True	0.0	1.0	1.111906811154251	0.018811174126095318
phage-gRNA-11054	0.13230031551528754	0.041182826739767364	-0.17348314225505312	-0.8387480285454334	-0.4555818388743358	-0.46164533629140614	True	5.921189464667501e-16	1.0	-0.5853250679037251	0.019829651955891578
phage-gRNA-11055	-0.1861672860389234	0.22047535620340497	-0.034308070164485116	-0.8752096197458155	-0.20077566636925503	-0.42872963586213686	False	-1.1842378929335002e-15	1.0	-0.5015716406590691	0.09554976400321046
phage-gRNA-11056	-0.6061981159093577	0.22297102898007282	0.3832270869292884	-0.11494922483605663	-0.07334162902845165	0.8894342508147801	True	1.1842378929335002e-15	1.0	0.2337144656500906	0.6302200256994693
phage-gRNA-11057	-0.7242106227233069	0.3921211988928084	0.33208942383050033	0.9803650642485149	0.19918628072959343	1.4261789299016812	True	5.921189464667501e-16	1.0	0.8685767582932632	0.1637002848648003
phage-gRNA-11058	-0.36156628523423073	0.20122392289473012	0.16034236233949883	-1.3240158165167948	-1.5539066593613082	-0.9609663671330324	False	-5.921189464667501e-16	1.0	-1.2796296143370451	0.006915303243095565
phage-gRNA-11059	-0.1061858403582292	-0.06594804591325598	0.17213388627148873	-1.5180049300549756	-1.4393877483523587	-1.033996336942848	True	1.1842378929335002e-15	1.0	-1.3304630051167274	0.0015476723530469952
phage-gRNA-11060	-0.0798735816632945	-0.0016451286495016149	0.08151871031279612	-2.2834908288603657	-2.6339726617005574	-0.3933054744572857	True	0.0	1.0	-1.7702563216727363	0.06409908026308127
phage-gRNA-11061	-0.537419265416661	0.103689190240015	0.43373007517664774	-1.2725880206190023	-1.8440937760770977	-0.6036489556083744	True	5.921189464667501e-16	1.0	-1.240110250768158	0.05366934100375641
phage-gRNA-11062	-0.1703939995625401	0.13137123881551815	0.03902276074702549	-1.0993204187934813	-1.1317345494796092	-0.19391883136268717	True	1.1842378929335002e-15	1.0	-0.8083245998785925	0.06496540441327538
phage-gRNA-11063	-0.4351702099676693	0.14274169686432003	0.2924285131033493	0.34851592539761267	-0.2828539780891699	0.49957841930004854	True	0.0	1.0	0.18841345553616376	0.594869096492108
phage-gRNA-11064	-0.3442338690084821	0.07695253413605396	0.267281334872429	1.9778721811409254	2.0689683021252336	2.4122414759034165	True	2.9605947323337506e-16	1.0	2.1530273197231917	0.0006539000825735523
phage-gRNA-11065	0.14863348860212344	-0.195714854616317	0.04708136601419355	0.4707395387515314	0.8811898109593752	0.2576298486727575	True	0.0	1.0	0.5365197327945547	0.06263139558681335
phage-gRNA-11066	-0.7854392928434644	1.3916424330021302	-0.6062031401586658	-1.082729240479086	-1.7372839313866688	-0.9749147988570739	True	0.0	1.0	-1.264975990240943	0.1613538147232374
phage-gRNA-11067	0.14681348120480742	-0.03329078627581339	-0.11352269492899403	-1.1394258968048927	-0.9409860274063755	-0.5005367497712196	True	0.0	1.0	-0.8603162246608292	0.01348050790711671
phage-gRNA-11068	-0.7875854698265989	0.022385192935319154	0.7652002768912833	-0.9532732613913488	-0.6966697826122434	0.10574323206113867	False	1.1842378929335002e-15	1.0	-0.5147332706474845	0.4025236007028121
phage-gRNA-11069	-0.9245331065052795	0.46476923561947103	0.4597638708858103	-0.42463993714058823	-1.0643976261200905	1.0570821278004123	True	5.921189464667501e-16	1.0	-0.14398514515342212	0.8625314093184958
phage-gRNA-11070	-0.174447857157217	-0.1158315333973885	0.2902793905546073	-0.8106315551229724	-0.33957830307864434	-0.019673054857589634	True	5.921189464667501e-16	1.0	-0.3899609710197354	0.22531496768795006
phage-gRNA-11071	-0.36161899721828217	-0.08929597998822825	0.4509149772065104	-0.9175224226902632	-0.7971854336693571	0.9646080790730212	True	0.0	1.0	-0.25003325909553303	0.7214711549081355
phage-gRNA-11072	-1.1028774850843552	1.3104468002872096	-0.2075693152028535	0.15509822764533698	-0.472996543808585	0.5279343588125904	True	2.9605947323337506e-16	1.0	0.07001201421644747	0.9312568805357804
phage-gRNA-11073	-0.2741758373625647	0.28033981842623845	-0.006163981063671997	-1.1617230967189265	-1.4231433904554036	-0.4418412945831598	True	5.921189464667501e-16	1.0	-1.0089025939191634	0.03922204183487363
phage-gRNA-11074	0.02825199150757607	-0.13552410606904397	0.10727211456146701	1.2248271595731253	0.3564180587854926	0.6397486921073932	True	-2.9605947323337506e-16	1.0	0.7403313034886704	0.04938612152566287
phage-gRNA-11075	-0.06646153192520288	0.35472487121933316	-0.28826333929413117	-1.531361758441597	-2.1018026632860485	0.740955378649871	True	-2.9605947323337506e-16	1.0	-0.9640696810259248	0.3389245539108864
phage-gRNA-11076	-0.21243337839112186	-0.025712228883609356	0.23814560727473122	-0.4573679209656083	0.4997824956819539	-1.1488684475674944	True	0.0	1.0	-0.3688179576170496	0.498047297584402
phage-gRNA-11077	-0.3484560062872024	0.2553218101358059	0.09313419615139562	0.41422263524818703	0.19027704693037162	0.5566634199798308	True	-2.9605947323337506e-16	1.0	0.3870543673861298	0.13848306571108754
phage-gRNA-11078	-0.005425855206021346	-0.11944891758554199	0.12487477279156245	0.9676059580429008	0.789058216294432	0.5938703917882684	True	-2.9605947323337506e-16	1.0	0.783511522041867	0.0037076513537884054
phage-gRNA-11079	-0.4944268559287277	0.4141789223140311	0.08024793361469307	-1.9570151304257521	-1.4413744244182256	-0.8196275734203935	True	-1.1842378929335002e-15	1.0	-1.406005709421457	0.029169251097563857
phage-gRNA-11080	0.1934790560376154	0.13302126041139495	-0.32650031644900857	-4.807517480279564	-4.589026650273157	-3.6546034598352684	False	5.921189464667501e-16	1.0	-4.3503825301293295	0.0003669495392680766
phage-gRNA-11081	0.4188668625358254	-0.3054160379307671	-0.11345082460506006	-3.1469773676457855	-2.8924082765600225	-2.437779300387117	False	-5.921189464667501e-16	1.0	-2.8257216481976415	0.0007075923876382198
phage-gRNA-11082	0.060031318448629634	-0.09575534625815862	0.03572402780952544	-3.8110587597869134	-3.828290708585598	-3.4227486994450143	False	-1.1842378929335002e-15	1.0	-3.6873660559391754	1.2692368279942054e-05
phage-gRNA-11083	-0.18525564371986647	-0.01741025020528042	0.2026658939251469	0.8607893202995083	0.990907330113	1.5426656280389128	True	0.0	1.0	1.1314540928171404	0.00884992139763596
phage-gRNA-11084	-0.053336504408811436	0.11056201759106976	-0.05722551318225655	-2.113585849878059	-1.2975523726494664	-0.8593105028814101	True	5.921189464667501e-16	1.0	-1.4234829084696452	0.018615095240740204
phage-gRNA-11085	-0.2930716199161001	0.252309217749481	0.04076240216661553	-1.5958207976113608	-1.249611183569348	-0.9826695107864811	True	-1.1842378929335002e-15	1.0	-1.27603383065573	0.005852012646155677
phage-gRNA-11086	-0.1852270464915815	0.09454192088669444	0.09068512560489062	-1.5703819803392802	-0.5517278720236121	0.7467731959396424	True	1.1842378929335002e-15	1.0	-0.4584455521410833	0.5353794429621633
phage-gRNA-11087	0.16702167061856343	0.15117305555617655	-0.3181947261747382	-4.585759490863021	-3.7676221414345052	-3.4531098528643254	False	5.921189464667501e-16	1.0	-3.9354971617206176	0.0004574785477020676
phage-gRNA-11088	-3.959048615939424	4.499227105940332	-0.5401784900009088	-3.636942565790016	-3.7828856421065575	-4.821483103672019	False	-1.4802973661668753e-16	1.0	-4.080437103856197	0.1758918740244395
phage-gRNA-11089	-0.31286527740978265	0.3900212574800541	-0.07715598007027324	-1.6500690694416118	-1.6955519639789411	-0.6677705857550453	True	-5.921189464667501e-16	1.0	-1.3377972063918662	0.02734547503819225
phage-gRNA-11090	-0.5371992113880015	0.3901725790935737	0.1470266322944287	-0.35322408010208584	-0.5991959747498994	0.8686184159842165	True	2.9605947323337506e-16	1.0	-0.02793387962258957	0.9606450337206172
phage-gRNA-11091	-0.7081874884065571	0.21049857420879547	0.4976889141977594	2.468970225831751	2.1878675662335736	2.418730779661339	True	-7.401486830834377e-16	1.0	2.3585228572422214	0.0032271956664121342
phage-gRNA-11092	-0.6757975652134602	0.6551910289594973	0.020606536253963803	2.2092446793271048	2.3263360088443577	1.884979377778488	False	2.9605947323337506e-16	1.0	2.1401866886499836	0.006228028235423739
phage-gRNA-11093	-0.34137230574621036	0.24617248382044643	0.0951998219257657	-1.2195649060826321	-0.5838134462123801	0.5170391353241239	True	5.921189464667501e-16	1.0	-0.4287797389902961	0.46931036044472857
phage-gRNA-11094	0.007377187893457204	0.07333548699445291	-0.080712674887911	0.0869129347687867	-0.3632872101080622	0.9225502788244135	True	-2.9605947323337506e-16	1.0	0.21539200116171267	0.6005206738711448
phage-gRNA-11095	-0.39030513186030014	-0.2827792076195257	0.6730843394798267	-0.402618120781451	0.24980494173235712	1.3811324816092077	True	2.9605947323337506e-16	1.0	0.4094397675200379	0.5457636334737317
phage-gRNA-11096	-0.32669566028734165	-0.0430127808927403	0.3697084411800824	1.962243525926867	2.1713954084328866	2.0793586879059647	False	1.4802973661668753e-16	1.0	2.070999207421906	0.0006045788917328501
phage-gRNA-11097	-0.32027808323689744	-0.049171870137803	0.3694499533747049	-0.08039913095048767	0.35720934464641907	1.3589793561055146	True	1.4802973661668755e-15	1.0	0.5452631899338153	0.31132048799021966
phage-gRNA-11098	-0.7182366533908868	0.26999034247754317	0.4482463109133432	2.4783385146746624	2.1459823141272394	2.249403857434206	False	-1.4802973661668753e-16	1.0	2.2912415620787026	0.0036621537497194736
phage-gRNA-11099	0.04407499107246071	-0.4263624447382117	0.382287453665751	0.021045555173181185	0.5725397088362083	0.6714457710206814	True	0.0	1.0	0.4216770116766903	0.24499275786817015
phage-gRNA-11100	-0.06057500089478651	0.2011533998585051	-0.1405783989637186	-1.3445960614645767	-1.0578429720057683	-1.3364915214041844	True	0.0	1.0	-1.2463101849581764	0.0008743576824975917
phage-gRNA-11101	-0.29084839728790435	0.1814423468046371	0.10940605048326368	-0.26617004170459246	-0.02070927524602517	0.5396678542823938	True	-1.1842378929335002e-15	1.0	0.08426284577725873	0.7785235811803617
phage-gRNA-11102	-0.12199271149378399	0.6471169950710589	-0.5251242835772745	2.1669464747204246	1.3496261458652534	1.9136931867544074	False	1.4802973661668753e-16	1.0	1.810088602446695	0.012570982802477247
phage-gRNA-11103	-2.1592893548590464	3.7285966673868254	-1.5693073125277768	0.5413283185440916	0.10998302336530141	0.743810903771335	True	7.401486830834377e-16	1.0	0.46504074856024263	0.8169359270243055
phage-gRNA-11104	-0.6992800951026901	0.4398709402779959	0.2594091548246942	0.5817986867866631	0.5363157922493338	1.4650027555404934	True	0.0	1.0	0.8610390781921634	0.13778842821888193
phage-gRNA-11105	-0.42293136651261953	0.07225561807569303	0.35067574843692473	0.5092281653207751	0.2778935977735886	1.2995966464759405	True	-5.921189464667501e-16	1.0	0.6955728031901014	0.14368770031263184
phage-gRNA-11106	-0.2200259543256058	0.07562956673507149	0.14439638759053341	1.0089706914323209	1.1525342323107637	1.1905580523482149	True	-2.9605947323337506e-16	1.0	1.1173543253637666	0.0008587055886927403
phage-gRNA-11107	-1.3061313076538612	0.8645116338400776	0.44161967381378275	0.7961935346156368	-1.8461753678204036	1.6741944628023457	True	-2.9605947323337506e-16	1.0	0.20807087653252632	0.8757990443966515
phage-gRNA-11108	0.11568973770429025	-0.09699596035327662	-0.01869377735101274	0.17476138201990388	0.33915842631551296	1.6862146572478007	True	2.9605947323337506e-16	1.0	0.7333781551944059	0.2033713374456626
phage-gRNA-11109	-0.1187812737807703	0.07107958325731012	0.04770169052345974	1.3553278698136881	1.2450087032278678	1.7068402321718943	True	-1.4802973661668753e-16	1.0	1.4357256017378166	0.0006923567730075023
phage-gRNA-11110	-0.6134630974425761	0.41009208302673095	0.2033710144158416	-1.5024783562945965	-1.1110141615497788	-0.40493106382102795	True	-1.1842378929335002e-15	1.0	-1.0061411938884677	0.08808999159088488
phage-gRNA-11111	-0.7164358103051436	0.09961021018060645	0.6168256001245354	-1.0406928055410347	-0.10533577975572861	0.8461512898137276	True	-5.921189464667501e-16	1.0	-0.09995909849434526	0.8884243670402974
phage-gRNA-11112	-0.15876551612052214	-0.14851221392209357	0.3072777300426157	0.33736993380393443	-0.1525275437299678	1.5050400577453358	True	0.0	1.0	0.5632941492731008	0.3355912830211431
phage-gRNA-11113	-0.3202298703163837	0.25585951677899565	0.06437035353738452	-0.8414836956800746	-0.15572510166789222	-0.1682228456604946	True	-1.1842378929335002e-15	1.0	-0.38847721433615384	0.24157957425498308
phage-gRNA-11114	0.17319565500655365	-0.22252717061976313	0.049331515613210364	-0.07544693634549393	0.7135149591160799	0.16034432472085935	True	2.9605947323337506e-16	1.0	0.2661374491638151	0.3661840071013216
phage-gRNA-11115	0.17172104274782907	0.17314753637111835	-0.34486857911894475	-1.8931960302120094	-2.3472614018908837	-1.1782634440479773	True	8.881784197001252e-16	1.0	-1.8062402920502902	0.009069224830645269
phage-gRNA-11116	-0.34209177928867174	-0.24283347103149788	0.5849252503201692	1.5649767715818923	0.6820681010991447	2.1739853562324627	False	-1.4802973661668753e-16	1.0	1.4736767429711666	0.04803737362120235
phage-gRNA-11117	-0.011450598773167897	0.345783171582152	-0.33433257280898765	-1.1240644137643034	-2.0363351438783948	-0.07156575434545687	True	-1.1842378929335002e-15	1.0	-1.0773217706627183	0.1473492395061054
phage-gRNA-11118	-0.17625855946506608	-0.07700025120789267	0.25325881067295786	0.596508899693907	0.552445437396579	1.7548560753349118	True	-2.9605947323337506e-16	1.0	0.9679368041417993	0.07980788032900368
phage-gRNA-11119	-0.14858624739201653	-0.4822873464109487	0.6308735938029666	2.6474509910898036	2.1795798198859004	1.4040167641542323	False	4.440892098500626e-16	1.0	2.0770158583766456	0.01329061931772817
phage-gRNA-11120	0.30947142136954753	-0.006422355652810907	-0.3030490657167402	-2.1675510844668695	-1.0338085143994533	-0.743400049837021	False	-1.1842378929335002e-15	1.0	-1.3149198829011146	0.04865711738491426
phage-gRNA-11121	0.28688647225276576	0.027458135612459245	-0.31434460786522855	-1.8409431848612607	-1.37734573773598	-1.0292068087859825	True	-1.1842378929335002e-15	1.0	-1.4158319104610744	0.008403439394798809
phage-gRNA-11122	-0.06153010718014862	0.17516282163462193	-0.11363271445447154	-2.5332005725878037	-0.8616881368777722	-0.9503525957298482	False	5.921189464667501e-16	1.0	-1.4484137683984748	0.058038627064635896
phage-gRNA-11123	0.17026760009503228	-0.18811776230449873	0.017850162209466447	-0.6294148301536024	-0.5669150438179198	-0.26175416247180383	True	0.0	1.0	-0.48602801214777536	0.03424283215301241
phage-gRNA-11124	0.3049436576934723	0.14116756011685228	-0.4461112178103246	0.3640153020090864	-0.10385586919481726	-2.1424533307602793	False	0.0	1.0	-0.6274312993153367	0.4780107311342252
phage-gRNA-11125	-0.2731837406143942	0.18689167592373757	0.08629206469065664	0.4832575585600054	-0.10719257183881936	0.36230370393260536	True	0.0	1.0	0.24612289688459713	0.34088515480986437
phage-gRNA-11126	-0.1979592237138279	0.06695123950024762	0.1310079842135803	-1.8703780434982686	-0.25981533925295874	-0.6074596044090503	True	0.0	1.0	-0.9125509957200926	0.14177304696182513
phage-gRNA-11127	-0.045166900823242706	-0.10202779448335164	0.14719469530659257	0.2583234711588185	-0.6308441897956119	0.03581508307779391	True	-5.921189464667501e-16	1.0	-0.11223521185299982	0.7066529775592953
phage-gRNA-11128	-0.35295692100853504	0.15610223816133484	0.1968546828472002	-0.6158133715802832	-0.47796348189623394	0.470500000830806	True	0.0	1.0	-0.2077589508819037	0.6176863619688802
phage-gRNA-11129	-0.584096877490559	0.05049316376317048	0.5336037137273912	0.5363753114891985	1.0227004506721693	1.4222241014985926	True	8.881784197001252e-16	1.0	0.9937666212199868	0.07373073366200075
phage-gRNA-11130	-0.09287841340441805	-0.12313083814364845	0.2160092515480665	-0.5672389691698783	-0.37614705820884886	-0.44511816881782984	True	0.0	1.0	-0.462834732065519	0.01916230126382309
phage-gRNA-11131	-0.05648470074625056	-0.22698666151118463	0.2834713622574361	-1.0563067454842052	-1.7956245623381033	-0.3272620351836819	True	2.9605947323337506e-16	1.0	-1.05973111433533	0.07793701059552484
phage-gRNA-11132	-0.2961740061398972	-0.31556019438134264	0.6117342005212385	1.4218607203406495	0.8019864556916958	1.6809268339342611	True	-4.440892098500626e-16	1.0	1.3015913366555354	0.0317331709307535
phage-gRNA-11133	-0.28223394757502085	0.39352528265511255	-0.11129133508009126	1.0398721025743867	0.4008890149777282	1.1309660073058105	True	1.4802973661668753e-16	1.0	0.8572423749526418	0.04894090607492272
phage-gRNA-11134	-0.7244604440247979	0.37199923087970177	0.3524612131450944	-1.2436566478563318	-0.937472906158809	0.38201739045850935	True	-5.921189464667501e-16	1.0	-0.5997040545188771	0.3857161482917018
phage-gRNA-11135	-0.5985046876210882	0.26782124659171025	0.33068344102937886	-1.0968492171409672	-0.7639581435976961	0.7012397938379884	True	2.9605947323337506e-16	1.0	-0.38652252230022494	0.5717815777879076
phage-gRNA-11136	-0.08121725935565571	-0.16482300824829288	0.2460402676039486	-0.5907136775105286	-1.593764711081775	-0.6937627173113796	True	0.0	1.0	-0.9594137019678944	0.048689464040172895
phage-gRNA-11137	0.1519623800379577	-0.003767433207533699	-0.14819494683042755	-1.021723560856545	-0.9921898900482375	-0.31003198462875226	True	-1.1842378929335002e-15	1.0	-0.7746484785111782	0.03544488797183715
phage-gRNA-11138	-0.026622661133247405	0.033434196985796305	-0.006811535852547124	-0.894761596805747	-1.486769068021757	-0.09473217525735755	True	5.921189464667501e-16	1.0	-0.8254209466949538	0.11037677008349764
phage-gRNA-11139	-2.3324521363549158	1.4308873897410166	0.9015647466139018	0.3681655370482222	-0.05392744489237167	0.8261749914403183	True	8.881784197001252e-16	1.0	0.38013769453205626	0.7678726608930124
phage-gRNA-11140	-0.09650917514192336	-0.0559267742123577	0.1524359493542793	-0.6832552369343201	-0.7159877028028712	0.8121151299600955	True	-5.921189464667501e-16	1.0	-0.1957092699256986	0.7206243775648102
phage-gRNA-11141	-1.074091801054589	0.4948482225336397	0.5792435785209493	0.16055140784447985	0.09142392857876924	0.6764505881035685	True	0.0	1.0	0.30947530817560587	0.6150503363092501
phage-gRNA-11142	-0.7732583414756204	0.6194996533423991	0.15375868813322047	1.1172951226119272	0.2741713182350436	1.9124430147005613	True	-2.9605947323337506e-16	1.0	1.1013031518491774	0.15310923656713554
phage-gRNA-11143	-0.6697015459752533	0.4948482225336397	0.17485332344161453	0.44595362670672856	1.0914239285787692	2.0949519426859844	True	2.9605947323337506e-16	1.0	1.2107764993238275	0.11041587226802173
phage-gRNA-11144	-0.726514331784907	0.25655095896774416	0.46996337281716105	0.5431242984703655	0.9821437228749801	1.7329792753698605	True	-5.921189464667501e-16	1.0	1.086082432238402	0.09856043946101177
phage-gRNA-11145	-0.7726175406956859	0.5619144801946678	0.21070306050101628	-1.7919797718292854	-0.14942695333953893	0.5947152078983553	True	-5.921189464667501e-16	1.0	-0.44889717242348964	0.6091073021424753
phage-gRNA-11146	-0.415994353259868	0.06906423305105314	0.34693012020881486	-1.1985218443010526	-1.6410819269757688	1.098254850384305	True	0.0	1.0	-0.5804496402975055	0.5445944247744984
phage-gRNA-11147	-0.34700028607787203	0.09530940863241799	0.25169087744545493	1.4028543150999333	0.9862636488397234	1.2277741064669963	True	2.9605947323337506e-16	1.0	1.205630690135551	0.005065446770764922
phage-gRNA-11148	0.5924424831101605	-0.5713336144664596	-0.021108868643701317	2.018885193074304	1.7320795809179135	1.9316418565472153	False	-1.4802973661668753e-16	1.0	1.894202210179811	0.005455937956154068
phage-gRNA-11149	-0.15915000615512742	-0.1457695330583597	0.30491953921348447	0.7062405134655663	1.3944088174490243	1.0560364032347511	True	-8.881784197001252e-16	1.0	1.0522285780497806	0.01368164776398906
phage-gRNA-11150	-0.5719331450722027	0.5589862127669587	0.012946932305242242	0.8777793442147885	1.0302217849291164	1.062948745837355	True	-5.921189464667501e-16	1.0	0.9903166249937533	0.04043538352103899
phage-gRNA-11151	-0.4259192654424737	0.15169202773170554	0.2742272377107682	-1.0651597838891735	-0.08875383547342075	0.8032112092672659	False	0.0	1.0	-0.11690080336510948	0.8503854348336841
phage-gRNA-11152	0.0069530030791771225	-0.05894188791785915	0.05198888483867847	-0.5393369976863998	-0.7654504226869232	-0.6689639753939556	False	-1.1842378929335002e-15	1.0	-0.6579171319224262	0.0008392212597428791
phage-gRNA-11153	-0.16241782308276775	0.08039191390427192	0.08202590917849584	-0.08725647622884658	-0.2574019008710149	0.32291047020801855	True	0.0	1.0	-0.007249302297280972	0.9714557358559206
phage-gRNA-11154	-0.15839209633704776	-0.2655846655473004	0.4239767618843473	1.043419720094649	0.39628250074954874	1.1932982212832046	True	-2.9605947323337506e-16	1.0	0.8776668140424674	0.05412017529482603
phage-gRNA-11155	0.16168846147580584	0.2666155198196716	-0.42830398129547476	0.8438379790841264	-0.4029057380199079	1.5441889637307469	True	8.881784197001252e-16	1.0	0.6617070682649885	0.3384021333531034
phage-gRNA-11156	-0.24244608110501176	-0.06008826468872286	0.3025343457937346	-0.639679954439976	-4.522588624922724	0.2825106826331396	True	0.0	1.0	-1.6265859655765202	0.3337291099104177
phage-gRNA-11157	-0.3588336868852746	0.3223708236058851	0.03646286327938775	-0.8767197665858237	-0.6144374070630487	-0.42730190735465	False	-5.921189464667501e-16	1.0	-0.6394863603345075	0.05395162357972805
phage-gRNA-11158	0.23280971702983422	-0.1679067897859703	-0.06490292724387103	-4.254101164062092	-4.114101201801001	-3.5745591523244578	False	-2.3684757858670005e-15	1.0	-3.980920506062517	7.671458378282358e-05
phage-gRNA-11159	0.09675606156265104	0.007057582979957289	-0.1038136445426101	-2.389520370959419	-2.332735036085106	-1.6979573792393285	False	-5.921189464667501e-16	1.0	-2.1400709287612845	0.0007315937002261368
phage-gRNA-11160	0.19597315689293282	-0.19728478680645445	0.001311629913521628	0.07447255556672605	0.7109380441775581	1.1768131654728844	True	0.0	1.0	0.6540745884057229	0.12594544793723866
phage-gRNA-11161	0.07527264105844367	0.007655363576800411	-0.08292800463524586	-0.6464804030968558	-0.39697631670108713	0.05789157832385072	False	-5.921189464667501e-16	1.0	-0.3285217138246974	0.19485132301957364
phage-gRNA-11162	-0.17921213574612516	0.13735817957148733	0.04185395617464138	-1.2144732043723607	-2.2139824678746427	-0.9527343326310156	False	1.1842378929335002e-15	1.0	-1.460396668292673	0.02098316930286107
phage-gRNA-11163	-0.3442695770721311	0.22028100124358296	0.12398857582854816	-0.9589697004355289	-1.327305198088518	-0.3659026596539796	True	0.0	1.0	-0.8840591860593422	0.05523880031135021
phage-gRNA-11164	0.9905629999539665	-0.4164842486350171	-0.5740787513189485	-0.053458848694522665	0.3087449786592611	0.7404674518738323	True	2.9605947323337506e-16	1.0	0.33191786061285694	0.5772438748447332
phage-gRNA-11165	-0.487475468404158	0.6354192041202538	-0.14794373571609043	-2.6460378913634433	-1.7716609833003893	-1.0542504028084672	False	1.7763568394002505e-15	1.0	-1.8239830924907665	0.03251288521481774
phage-gRNA-11166	-0.5049511007209428	0.10888038036598902	0.3960707203549534	-0.9901999726291391	-1.1361430489456807	-0.3673855884535384	False	-1.4802973661668753e-16	1.0	-0.8312428700094526	0.07937285578327775
phage-gRNA-11167	-0.9786092443993497	0.5638834549673195	0.414725789432028	1.1830321335568117	0.6500659341310238	1.1204821200534187	True	-7.401486830834377e-16	1.0	0.9845267292470847	0.13080345040543195
phage-gRNA-11168	-0.22832543529117721	-0.23194430767430596	0.4602697429654832	-2.39515499808915	-1.7337431523480875	-1.1443093913005065	True	0.0	1.0	-1.7577358472459146	0.01481161612138137
phage-gRNA-11169	-0.3957888333980035	0.14670386596866614	0.24908496742933917	0.6783897033078192	0.5548144400197321	1.364213885009221	True	5.921189464667501e-16	1.0	0.8658060094455907	0.05452287219997354
phage-gRNA-11170	-0.4610330023953253	0.30740081048609014	0.15363219190923516	-0.7916795425090379	-1.328082095383757	-1.044751462061857	True	0.0	1.0	-1.054837699984884	0.019941707645394657
phage-gRNA-11171	-0.2559563547631125	0.3490766001489458	-0.09312024538583152	-0.9906815272103806	-0.8725171630279016	0.0032649498533530164	True	5.921189464667501e-16	1.0	-0.6199779134616431	0.1618151412889293
phage-gRNA-11172	-0.3970436565433113	0.38671282598593315	0.010330830557374604	0.6490889320648048	0.21969190867553667	1.4048421480585338	True	-1.1842378929335002e-15	1.0	0.7578743295996251	0.14097570036543164
phage-gRNA-11173	-0.09181456788121167	0.12399799781672272	-0.03218342993551193	-0.09280431405150047	-1.292296858644776	0.4677748739811438	True	-2.9605947323337506e-16	1.0	-0.3057754329050442	0.5902354881774059
phage-gRNA-11174	-0.1299080180016503	0.096262402737743	0.03364561526390819	0.36886317982707695	0.47367617956589303	0.9825665133029249	True	2.9605947323337506e-16	1.0	0.6083686242319649	0.03900079667164185
phage-gRNA-11175	-0.44872681716496743	0.44051546755790305	0.008211349607066154	-1.1304834066479597	-1.2841829265989357	-0.31116130489756344	False	5.921189464667501e-16	1.0	-0.9086092127148196	0.08364811254257057
phage-gRNA-11176	0.05868110691490891	-0.0754698215524332	0.01678871463752607	0.18214333850047737	0.21069799341607265	0.5687595018145997	True	5.921189464667501e-16	1.0	0.32053361124371654	0.0700416437521946
phage-gRNA-11177	-0.39437135911051335	0.1918742903045194	0.2024970688059966	-0.9873764113745924	-0.1333194876911339	0.3281566538780476	True	8.881784197001252e-16	1.0	-0.2641797483958929	0.5746514984221666
phage-gRNA-11178	-0.2914240814736555	-0.1921657732164812	0.48358985469013493	0.7791432016797879	1.229567389356652	0.9302056955822238	True	-5.921189464667501e-16	1.0	0.9796387622062213	0.024124189095373238
phage-gRNA-11179	-0.06789880876675092	0.22183674075010806	-0.15393793198335715	-0.2640842196932116	-0.4766983356550405	-0.5349246039694355	True	0.0	1.0	-0.4252357197725625	0.03877741372102242
phage-gRNA-11180	-1.0328679252137913	1.1601394871411532	-0.1272715619273619	-0.8152560429354887	-1.7417124290909936	-0.8579892544783307	True	0.0	1.0	-1.138319242168271	0.1813325402038213
phage-gRNA-11181	-0.1389613834020036	0.3429129464416363	-0.2039515630396327	1.8390052927698832	1.9682542367133706	1.4977058929327196	True	0.0	1.0	1.768321807471991	0.0013545009270359747
phage-gRNA-11182	0.2726564779426095	-0.016650501717869304	-0.25600597622473975	1.29520224623311	1.4785667951695283	1.4102219902100144	False	1.4802973661668753e-16	1.0	1.3946636772042176	0.000998960962151351
phage-gRNA-11183	-0.16255602911137235	-0.05215716324899855	0.21471319236037	-0.3598241380555436	-0.36826369062215036	1.0879035395619656	True	-2.9605947323337506e-16	1.0	0.11993857029475723	0.8210902765630689
phage-gRNA-11184	-0.10585947564212095	-0.09066543217342105	0.19652490781554288	0.1030359640592966	-0.1981853377351559	0.7795190130284828	True	2.9605947323337506e-16	1.0	0.22812321311754116	0.49654770579073937
phage-gRNA-11185	-0.16855546043881375	-0.023342518835569592	0.1918979792743798	-1.2529248960648252	-0.03819617621907234	-0.3995530176507529	True	-1.1842378929335002e-15	1.0	-0.5635580299782168	0.20734269062084812
phage-gRNA-11186	0.1976342927310184	0.03385819515439836	-0.23149248788541632	1.3777213380079982	0.461260107814224	1.9201623057195794	False	1.4802973661668753e-16	1.0	1.2530479171806006	0.04763511278661147
phage-gRNA-11187	-0.07532917504046388	-0.02470564203416714	0.10003481707463102	-1.7612159156445868	-1.2697290713458367	-0.053905257382212746	True	0.0	1.0	-1.0282834147908788	0.11403440136434943
phage-gRNA-11188	-0.10938192680404057	0.02640225747824676	0.0829796693257947	0.3196393272618785	0.01019751866245766	1.2346344629307904	True	2.9605947323337506e-16	1.0	0.5214904362850422	0.23358329066272815
phage-gRNA-11189	-3.6085976904696655	2.110269261315556	1.49832842915411	-2.2864916403202575	-2.432434716636799	-1.4710321782022608	False	1.4802973661668753e-16	1.0	-2.0633195117197727	0.32430725668746424
phage-gRNA-11190	0.0836429470346447	-0.7906265333469902	0.7069835863123455	0.11029311365788175	-2.325156579853645	-0.3242256772324694	True	0.0	1.0	-0.8463630478094109	0.38407201534087515
phage-gRNA-11191	-0.4091990237093892	0.23117262262776883	0.1780264010816195	0.10180970269659806	-0.317698446945907	-0.6546371830811157	True	-2.9605947323337506e-16	1.0	-0.29017530911014155	0.38812071021431477
phage-gRNA-11192	-0.18552147479493897	0.2800103088340098	-0.09448883403906905	-0.005268057489764999	0.22811927212597816	-0.08213307784562218	True	5.921189464667501e-16	1.0	0.046906045596863656	0.7965995057135473
phage-gRNA-11193	-0.29830512565998646	0.00662820898870109	0.2916769166712818	-2.2152341620495966	-2.2621298691153298	-1.5623949007506788	False	-1.1842378929335002e-15	1.0	-2.0132529773052017	0.0020598826424466222
phage-gRNA-11194	-0.565474453888168	0.3365948512816601	0.22887960260650786	-1.1108225997847931	-0.5382932215251159	-0.1603448773064553	False	0.0	1.0	-0.6031535662054548	0.20289259327183365
phage-gRNA-11195	0.006364190890283616	0.058316784369100816	-0.06468097525938266	0.9592364313739727	0.26542017307149557	0.6922337332999966	True	5.921189464667501e-16	1.0	0.638963445915155	0.035723309485370364
phage-gRNA-11196	-0.028389675639861	-0.1921657732164811	0.22055544885634198	2.9941560926506394	2.1477732981930058	2.109175836627544	False	-3.700743415417188e-17	1.0	2.41703507582373	0.0015087412839467614
phage-gRNA-11197	0.23562654420556672	0.024544731850590473	-0.2601712760561554	-0.9370320973946029	-0.3329534267194916	-0.08915115758422854	True	5.921189464667501e-16	1.0	-0.4530455605661077	0.19337065294060515
phage-gRNA-11198	-0.31389247777668317	-0.008183292052083235	0.32207576982876684	0.7000912770103924	0.554148200693851	1.0301239119581482	True	1.4802973661668753e-16	1.0	0.7614544632207972	0.030193990425002454
phage-gRNA-11199	-0.3617230089731942	0.47450089345018576	-0.11277788447699111	2.0859139232600725	1.7812731009244729	1.3164108846569134	False	1.4802973661668753e-16	1.0	1.7278659696138197	0.006632204728419247
phage-gRNA-11200	-0.26098904970756553	0.19109136138275495	0.06989768832481325	2.014708787442169	-0.12761094237149528	0.5196830056349793	True	8.881784197001252e-16	1.0	0.802260283568551	0.28377349379737044
phage-gRNA-11201	0.7873520626578117	-0.33839888830639353	-0.4489531743514128	-1.9982944659927995	-1.649063958161003	-1.8839087343490561	False	1.7763568394002505e-15	1.0	-1.8437557195009528	0.010677654220519426
phage-gRNA-11202	-0.08392253698216656	0.2857773558742629	-0.20185481889209633	-0.624094024613493	0.13495492321133185	-0.17841578064468955	False	0.0	1.0	-0.22251829401561687	0.44789028949398674
phage-gRNA-11203	0.002528512587141485	-0.17783046918508294	0.17530195659794057	0.4658804881723011	-0.005733084717419956	0.5837006763301611	True	-2.9605947323337506e-16	1.0	0.3479493599283474	0.1679741817859426
phage-gRNA-11204	-0.6789980575062478	0.25775272087109613	0.42124533663515606	-1.4332428934869546	-0.7219261419195782	-0.6602186976893547	True	1.4802973661668755e-15	1.0	-0.9384625776986292	0.0908030410779423
phage-gRNA-11205	0.24235929378907617	-0.23028874584945935	-0.01207054793961504	-0.6684577448901328	-0.8021224914282374	0.22500422922913632	True	5.921189464667501e-16	1.0	-0.41519200236307796	0.30134262843949594
phage-gRNA-11206	-0.35172476220724835	-0.18292552069699752	0.5346502829042468	0.6417585404807893	0.4094007123467742	0.8253691142467936	True	2.9605947323337506e-16	1.0	0.6255094556914523	0.10310018345261157
phage-gRNA-11207	-0.5567105092135797	0.8644758939309565	-0.30776538471737674	1.7653955409358284	1.2044149653404432	0.5808550030538251	False	1.850371707708594e-17	1.0	1.1835551697766988	0.10031412077610959
phage-gRNA-11208	-0.2676389018472163	-0.048086359872330675	0.31572526171954607	-0.38163196650448183	-0.6150378840713628	-0.5661725043864854	True	-2.9605947323337506e-16	1.0	-0.52094745165411	0.047551970704142875
phage-gRNA-11209	-0.18197316674773134	0.11500120899926003	0.06697195774847131	-0.7946013451321559	-0.9572876852832737	0.11483426519485462	True	0.0	1.0	-0.5456849217401917	0.18994720335512189
phage-gRNA-11210	-0.28937120736573974	0.25902421582189206	0.030346991543844126	-1.8363710903653798	-1.275095915909767	-1.1680159222795936	True	-1.1842378929335002e-15	1.0	-1.4264943095182467	0.005468615201367874
phage-gRNA-11211	-0.36640588724126744	0.3092998335386863	0.0571060537025776	-1.408690352100935	-1.4377156766383266	0.16512213160066835	True	-1.1842378929335002e-15	1.0	-0.8937612990461977	0.18884843472894616
phage-gRNA-11212	-0.16136484050736932	0.058187701467516284	0.10317713903985215	-0.059039998237871316	0.02001584259651601	0.9202442657860201	True	-2.9605947323337506e-16	1.0	0.2937400367148883	0.4166002948306313
phage-gRNA-11213	-0.11705725924500676	0.11256575420765458	0.00449150503735396	-1.1881695583132235	-1.787007994733047	-0.6915479340331956	False	5.921189464667501e-16	1.0	-1.2222418290264887	0.019478373604235676
phage-gRNA-11214	-0.4990742225865352	0.4012800172565605	0.09779420532997474	1.1184877110890437	0.025012054666637695	1.4828404192206746	True	0.0	1.0	0.875446728325452	0.16226475124413872
phage-gRNA-11215	-0.7188020836111857	0.47105877342689517	0.2477433101842923	-1.1159596258945248	-0.9052091891630276	-0.1582062813114069	True	5.921189464667501e-16	1.0	-0.7264583654563198	0.19451159289089287
phage-gRNA-11216	-0.27359953850948404	-0.11021089283259489	0.38381043134207626	-0.20929124582772296	-1.5568681833139153	0.3863870084103631	True	-8.881784197001252e-16	1.0	-0.4599241402437584	0.4913636100833687
phage-gRNA-11221	-0.240656819720118	0.18052958342441805	0.0601272362957026	-0.8166711555514965	-1.0297284277265755	0.8431374361063053	True	8.881784197001252e-16	1.0	-0.33442071572392223	0.6099117720012057
phage-gRNA-11222	-0.5510388475503927	0.17047339599629474	0.3805654515540997	-1.238151327430363	-1.7868535732473116	-1.0787374640950054	True	5.921189464667501e-16	1.0	-1.3679141215908934	0.018146764001050968
phage-gRNA-11223	-0.8900438425469126	-0.05381994012353264	0.943863782670447	-1.088769955698945	-2.0578352699314073	0.8613390331138335	True	5.921189464667501e-16	1.0	-0.7617553975055062	0.49224289005344835
phage-gRNA-11224	0.0186285518723297	0.20683778303925227	-0.22546633491158374	-0.5148754886430877	-0.2982484855749208	-0.3103737357791916	True	-5.921189464667501e-16	1.0	-0.37449923666573337	0.05946338993739034
phage-gRNA-11225	-0.5734904600295412	-0.02903268198327158	0.6025231420128101	-0.6462440272213472	-0.6644315563395153	-0.07787742706812306	True	-8.881784197001252e-16	1.0	-0.4628510035429952	0.30158057682058775
phage-gRNA-11226	0.24590349007796775	-0.4849132002225467	0.23900971014458072	-0.9465636326023832	-0.09250670891892465	0.6614537496451378	True	5.921189464667501e-16	1.0	-0.12587219729205668	0.8219628058793758
phage-gRNA-11227	0.31921035175175305	-0.3901135654326797	0.07090321368092489	-1.571294998642701	-1.21244592292207	0.08455964729690724	True	-5.921189464667501e-16	1.0	-0.8997270914226213	0.17359437715686024
phage-gRNA-11228	-1.0131217791021525	1.7772984337081024	-0.7641766546059496	0.8939467717684115	-0.029603883211681836	0.8248834513063441	False	7.401486830834377e-17	1.0	0.5630754466210246	0.5813286717122633
phage-gRNA-11229	0.29196691776417083	0.1356562704341151	-0.42762318819828415	-3.2485936274382565	-2.1112299028947437	-1.4606149017423675	True	5.921189464667501e-16	1.0	-2.273479477358456	0.01593889646431873
phage-gRNA-11230	-0.1667355087328093	-0.33051160630942933	0.49724711504223773	2.02983965933274	1.816782387157661	2.292758098421958	False	-2.9605947323337506e-16	1.0	2.0464600483041195	0.0020747258375959244
phage-gRNA-11231	-0.4244860913935682	0.17292989004748982	0.2515562013460819	-1.3031716986298871	-2.0535734512933823	-0.29961299272932074	True	1.1842378929335002e-15	1.0	-1.2187860475508634	0.09146653304941245
phage-gRNA-11232	-0.27217329998941064	0.05184444414812717	0.2203288558412826	-0.5601207315239884	-0.6141413183994908	-0.4900884423203946	True	-2.9605947323337506e-16	1.0	-0.5547834974146246	0.020375063681754412
phage-gRNA-11233	-0.09880728726874999	0.10204916099623063	-0.0032418737274753084	-1.8727030569966958	-2.5014282392279146	-1.3907996920189003	True	1.7763568394002505e-15	1.0	-1.9216436627478368	0.004176828495426225
phage-gRNA-11234	-0.47676817098942337	0.3594557314339557	0.11731243955546677	1.7957558503094235	0.7187601277103735	1.6801626661449118	True	-2.9605947323337506e-16	1.0	1.3982262147215696	0.02960359615713836
phage-gRNA-11235	-0.10081145052424567	-0.00045561840973640244	0.10126706893398207	-1.509098340617558	-1.129579927961605	-0.230238357659319	True	0.0	1.0	-0.956305542079494	0.06730054868668525
phage-gRNA-11236	-0.5707213222056149	1.1574697299903107	-0.5867484077846976	-1.6864240789937082	-2.0138140266477818	-0.7575065670924275	True	-5.921189464667501e-16	1.0	-1.4859148909113058	0.09770465753631274
phage-gRNA-11237	-0.8113724452468842	0.3737997659975658	0.43757267924931753	-2.307428072111663	-1.5049014490682877	-0.12518627932204396	True	-2.9605947323337506e-16	1.0	-1.3125052668339983	0.15740769462681328
phage-gRNA-11238	-0.7321767119557627	0.2560502839126677	0.47612642804309413	-0.5356015438902135	-0.3336213167864486	0.4546323193314912	True	-2.9605947323337506e-16	1.0	-0.13819684711505698	0.7872337416131587
phage-gRNA-11239	-0.378136981840834	-0.1991514811129269	0.57728846295376	-1.8601107217161692	-1.938939602174174	-0.7181504349209868	True	-2.9605947323337506e-16	1.0	-1.5057335862704433	0.03752893507660164
phage-gRNA-11240	0.6710646601501438	0.18371261480467815	-0.8547772749548272	-1.7741218127546974	-2.3627748068346373	-1.6684763385429404	False	-1.7763568394002505e-15	1.0	-1.935124319377425	0.01788381765082424
phage-gRNA-11241	-0.10809299320747812	-0.11011802078748545	0.21821101399496534	-2.657402736996657	-2.0463887439595263	-0.8225033940549729	True	5.921189464667501e-16	1.0	-1.8420982916703854	0.028648456314846193
phage-gRNA-11242	-0.7213695527249699	0.003823037309666155	0.7175465154153038	0.4187386636815509	-0.8018432135277465	0.6155047677658416	True	0.0	1.0	0.07746673930654868	0.9046859764616274
phage-gRNA-11243	-0.5874582362084322	0.6113357455996553	-0.02387750939122313	-1.73390519466487	-2.0966596600545593	-0.4378198916404523	True	0.0	1.0	-1.422794915453294	0.08039715028458883
phage-gRNA-11244	0.06538343767875965	-0.22874719003814636	0.16336375235939116	-1.0923394640851436	-1.7678319208042348	0.1714478067321643	True	1.4802973661668755e-15	1.0	-0.8962411927190713	0.19744292249567041
phage-gRNA-11245	-0.793218176355583	0.9267032019374764	-0.13348502558189423	-2.6325755489002907	-2.103613999182878	-0.5053478581151536	True	-2.9605947323337506e-16	1.0	-1.7471791353994408	0.09787997652373519
phage-gRNA-11246	-0.16137725444678486	0.23427405659061318	-0.07289680214382832	0.16072879570262266	0.1591756287212558	0.12057816715579417	True	0.0	1.0	0.14682753052655753	0.2903559542073212
phage-gRNA-11247	0.23689675210006333	0.33615506035723763	-0.5730518124573019	-0.1779627919167348	-0.06087146239948238	-0.4620390033496524	False	-2.9605947323337506e-16	1.0	-0.23362441922195654	0.49510994113750684
phage-gRNA-11248	0.14830057176850042	0.38045315052301953	-0.52875372229152	1.1766754188611976	1.36193825102003	0.8452934926499234	False	0.0	1.0	1.1279690541770504	0.0224061387017982
phage-gRNA-11249	-0.3919238585668303	0.7979369984712505	-0.4060131399044211	0.9697105557692156	1.5212047094322427	1.2195728420329868	True	-2.9605947323337506e-16	1.0	1.2368293690781484	0.04507712641914209
phage-gRNA-11250	-0.3031241378504923	0.1640640048822064	0.13906013296828945	-1.8602485797109498	-1.2797567293534549	-0.8603645464555267	True	1.1842378929335002e-15	1.0	-1.3334566185066439	0.015155680766070366
phage-gRNA-11251	-0.13503297630336775	-0.10086969626807818	0.23590267257144593	0.8000499507367937	1.293517159163784	1.4069227910433728	True	0.0	1.0	1.166829966981317	0.006142263233668414
phage-gRNA-11252	0.6382769910268057	-0.5254991065498145	-0.1127778844769913	-0.03961695882378624	-0.1855600351403278	1.3608050040153667	False	-2.7755575615628914e-17	1.0	0.37854267001708425	0.5618509878510276
phage-gRNA-11253	-0.3372585893903004	0.02503412470066735	0.3122244646896313	1.8487859111830796	1.9092937123339642	1.9638056551599838	True	-5.921189464667501e-16	1.0	1.9072950928923424	0.0005630431545378304
phage-gRNA-11254	-0.5144415075218411	0.34762239983679866	0.1668191076850416	-1.0282160776113267	0.02139165518993913	0.28150757493608936	True	-2.9605947323337506e-16	1.0	-0.2417722824950994	0.640069770492792
phage-gRNA-11255	-0.11156756499511111	-0.010246790281044582	0.12181435527615037	-0.18197244510793809	-0.19226042206691396	-0.00846546229592704	True	-1.7763568394002505e-15	1.0	-0.12756610982359304	0.22981339692348374
phage-gRNA-11256	-0.1098924371478569	-0.1961319342534562	0.30602437140131133	-0.49265835145480175	0.08386459669974844	1.1260281470981228	True	-5.921189464667501e-16	1.0	0.23907813078102316	0.6564958682984946
phage-gRNA-11257	-0.06894919450261128	0.21088135939638342	-0.14193216489377036	0.5634969762589472	-0.013080454387456086	1.710162346852317	True	5.921189464667501e-16	1.0	0.7535262895746028	0.21925383516852248
phage-gRNA-11258	-0.403431795158113	0.21134108566263876	0.19209070949547602	-1.453072961304712	-0.31261437636303313	-0.07888254003873918	True	5.921189464667501e-16	1.0	-0.6148566259021614	0.2609357522131775
phage-gRNA-11259	-0.07996396327516742	0.12148154480932583	-0.04151758153415841	-1.4038056151827574	-1.0336812719892103	0.04801550016303935	True	0.0	1.0	-0.7964904623363095	0.14445476586059594
phage-gRNA-11260	-0.06956181834960695	0.051343135692366815	0.01821868265723836	-1.4285590012436913	-2.2470357991314405	-0.7958698691329751	False	-5.921189464667501e-16	1.0	-1.490488223169369	0.024115670516908178
phage-gRNA-11261	-0.02714065577601943	-0.02820266680542538	0.05534332258144303	-1.0017521377166947	-1.6647046864133568	0.3515218767657018	False	-5.921189464667501e-16	1.0	-0.7716449824547832	0.2637027567773288
phage-gRNA-11262	-0.6866563177867722	0.1369675478569743	0.5496887699297979	0.47646020860147953	0.1597164433857623	0.7803448260369361	True	0.0	1.0	0.4721738260080593	0.30863546153430443
phage-gRNA-11263	-0.705991724000941	0.26773570217237364	0.43825602182856915	1.2201856498173278	0.9137779013075402	1.2634510294581371	True	5.921189464667501e-16	1.0	1.1324715268610017	0.03855394408746068
phage-gRNA-11264	0.07273389176639711	0.10566069510564269	-0.17839458687204335	-2.1934894099037487	-1.5495180121051249	-1.168212219219928	False	-1.1842378929335002e-15	1.0	-1.6370732137429338	0.006335280699413899
phage-gRNA-11265	-0.7003375472748532	0.11369060903433059	0.5866469382405235	0.11972696185341647	-0.3384290545172757	0.6422097027801801	True	2.9605947323337506e-16	1.0	0.14116920337210695	0.7791603260482164
phage-gRNA-11266	-0.3136132871199848	0.16415664439091948	0.14945664272906622	0.9793464173699071	1.0000532104628164	1.1342923457595706	True	2.9605947323337506e-16	1.0	1.0378973245307648	0.0032057308269232586
phage-gRNA-11267	-0.09685167431678021	0.19880384674389706	-0.10195217242711596	0.023996167585523587	0.4773423734892406	0.31373233235704046	True	2.9605947323337506e-16	1.0	0.2716902911439349	0.17639117375609856
phage-gRNA-11268	-0.2833133617035557	0.18791372394057593	0.09539963776297711	-0.6336326535256429	0.012238341319640966	0.45608846984940055	True	-8.881784197001252e-16	1.0	-0.05510194745220046	0.8817494928238556
phage-gRNA-11269	-0.1019390760688168	0.06721313562910858	0.034725940439708225	0.16636533135864084	0.0253970704573927	0.979330937988081	True	0.0	1.0	0.39036444660137154	0.2654467383197508
phage-gRNA-11270	-0.6164850756950999	0.6120562495070407	0.0044288261880609525	0.4190580331242737	0.3364012015417073	0.3101345418869652	True	5.921189464667501e-16	1.0	0.3551979255176487	0.37507600193603857
phage-gRNA-11271	-0.04876171937839935	0.007276060279652441	0.04148565909874691	-1.7509032154756676	-0.848752003591164	-0.6556954739626075	True	0.0	1.0	-1.0851168976764798	0.03273834762079011
phage-gRNA-11272	0.1374435441837445	-0.5238322128636925	0.38638866867994714	1.8287834039988713	0.3725002070701793	1.3047563998452016	True	-2.9605947323337506e-16	1.0	1.168680003638084	0.0816933648875546
phage-gRNA-11273	0.016111201971857447	-0.06843820445418736	0.052327002482332574	0.6694231605966392	0.1805923707570889	0.8215322233087639	True	8.881784197001252e-16	1.0	0.5571825848874973	0.0471697170926288
phage-gRNA-11274	-0.3005157765408857	0.030158333698207862	0.2703574428426796	-1.7784721558827261	-1.4883161173925945	-1.0962792246281934	True	5.921189464667501e-16	1.0	-1.4543558326345047	0.0048599895214214385
phage-gRNA-11275	-0.045763361893937926	0.023950670749218972	0.021812691144722507	-1.7631856759311688	-0.9208105572953453	-0.7968870535017576	False	1.1842378929335002e-15	1.0	-1.160294428909424	0.018916431123192638
phage-gRNA-11276	-0.07680522231460962	-0.2813669347377292	0.35817215705233707	-1.086716084676147	-0.6102219548528698	-0.09012616640795734	True	-5.921189464667501e-16	1.0	-0.595688068645658	0.15843291168996473
phage-gRNA-11277	-0.028389675639860945	-0.1921657732164811	0.22055544885634204	0.29371637450954713	2.469701393080368	1.6941383373487002	False	0.0	1.0	1.4858520349795385	0.08356058427436194
phage-gRNA-11278	0.09522441448250163	0.05121742957751074	-0.1464418440600106	-2.2827342840357563	-1.582848290480058	-0.8766371999217135	False	5.921189464667501e-16	1.0	-1.5807399248125094	0.018607399691054047
phage-gRNA-11279	-0.27840820684207834	-0.06136252047776747	0.33977072731984403	0.4921583441236237	-0.3652796388430053	0.9180509944788948	True	-5.921189464667501e-16	1.0	0.34830989991983774	0.4521282159437979
phage-gRNA-11280	-1.5497017488553446	0.8817739136806964	0.66792783517465	-0.7819079865869076	-1.699899116225101	-0.8843474442540176	True	5.921189464667501e-16	1.0	-1.1220515156886754	0.2477043741911536
phage-gRNA-11281	-0.34894898259584206	0.28872924044545734	0.060219742150380284	-1.9337335280549528	-0.7854934999670355	0.016885517344679357	True	-1.4802973661668755e-15	1.0	-0.900780503559103	0.20521055861116128
phage-gRNA-11282	-0.1848558708009156	0.22510327692036647	-0.040247406119448215	0.7770746151041665	0.8688230965069561	1.2543653413275901	True	8.881784197001252e-16	1.0	0.966754350979571	0.00693403797682946
phage-gRNA-11283	0.13652304647959923	-0.12410270932463696	-0.012420337154960492	-2.187046043636613	-1.7294109410646517	-1.6239540623005535	False	5.921189464667501e-16	1.0	-1.8468036823339393	0.0006094785737273578
phage-gRNA-11284	-0.39950153734437865	0.34652455610742283	0.05297698123695671	0.6595701069712359	0.3761235069047588	1.7917019385250992	True	2.9605947323337506e-16	1.0	0.942465184133698	0.12324179681418962
phage-gRNA-11285	-0.2315789775008028	0.14948711717481267	0.08209186032599014	-2.0943126028049894	-2.464378988537095	-0.8053371761424195	True	0.0	1.0	-1.7880095891615013	0.025751069871818494
phage-gRNA-11286	-0.5372178017303666	0.06876162997688873	0.4684561717534734	-0.09835950531896032	-1.219035823025072	-0.17963077258926052	True	-1.4802973661668755e-15	1.0	-0.4990087003110976	0.3430425486674976
phage-gRNA-11287	-0.03061091906686375	-0.41011570769892103	0.44072662676578744	-0.7085048689174558	-0.9369101054259703	1.003118782216001	True	8.881784197001252e-16	1.0	-0.21409873070914168	0.7618215361756151
phage-gRNA-11288	-0.35838596719559845	-0.2653866494101065	0.6237726166057032	-1.4450854626135197	-1.5910285389300611	-0.3790825388449255	True	-5.921189464667501e-16	1.0	-1.1383988467961688	0.08247966815976936
phage-gRNA-11289	-0.417994498019862	0.4087066302850113	0.00928786773485335	-0.04003521313693614	-4.489759037630581	-0.3189031335670931	True	8.881784197001252e-16	1.0	-1.61623246144487	0.3299935118817764
phage-gRNA-11290	-0.20041460715429515	0.45326480729565954	-0.25285020014136794	-1.9021552989592543	-0.3851333625533666	-0.4544276213417451	True	-1.1842378929335002e-15	1.0	-0.913905427618122	0.16838060859819792
phage-gRNA-11291	-0.6680107547313927	-0.02443193025040813	0.6924426849818008	0.18659037624503583	-0.23311351249835788	1.1540529318080832	True	0.0	1.0	0.36917659851825374	0.5514223796515985
phage-gRNA-11292	0.3481212619072567	-0.15669175350442988	-0.19142950840282857	0.4222997986130794	0.861319223017694	0.2821533800895297	True	-5.921189464667501e-16	1.0	0.5219241339067677	0.10178470653883225
phage-gRNA-11293	-0.681509014140746	0.377107309619082	0.30440170452166315	1.3775626301748685	1.3247289582498083	1.900841340799555	False	-2.9605947323337506e-16	1.0	1.534377643074744	0.016719722858350113
phage-gRNA-11294	-0.5560022185233944	0.39877829425189404	0.1572239242715021	-0.7219971298425527	0.050148596054287786	0.29020016485172206	True	5.921189464667501e-16	1.0	-0.12721612297884763	0.7764514224628862
phage-gRNA-11295	-0.08104046223194006	-0.5343231770035453	0.615363639235484	2.804001782308625	1.4430458150212329	1.7670184328404797	False	-4.440892098500626e-16	1.0	2.0046886767234455	0.01932321211331782
phage-gRNA-11296	1.6382769910268056	-2.5254991065498147	0.8872221155230087	2.2823111360635764	0.13636805974703448	1.7758425032942105	False	-1.4802973661668753e-16	1.0	1.398173899701607	0.38524094224830224
phage-gRNA-11297	0.3795699054702766	-0.23375451780029266	-0.14581538766998392	-1.7308659447685741	-2.247452401005506	-1.1943072939433925	True	0.0	1.0	-1.724208546572491	0.008656160821634574
phage-gRNA-11298	-0.04786190438163462	0.4988553808467602	-0.4509934764651251	2.5697000292939443	2.0951342055160325	2.056536743950571	False	1.4802973661668753e-16	1.0	2.2404569929201825	0.002213816385676768
phage-gRNA-11299	0.3069941166871235	0.20943361946139127	-0.5164277361485139	-3.0461512192137272	-1.9441667820866835	-1.4865306615253209	True	2.9605947323337506e-16	1.0	-2.1589495542752437	0.015251912032699188
phage-gRNA-11300	0.06129519186667842	0.031820186001649375	-0.09311537786832691	1.6840607201497972	1.4034681171384742	1.4412215417031273	True	2.9605947323337506e-16	1.0	1.5095834596637996	0.00011155707439043812
phage-gRNA-11301	-0.016931149106189203	0.12595409155124315	-0.10902294244505306	0.34264960646188225	0.4658931629607297	0.5165630394923548	True	2.9605947323337506e-16	1.0	0.44170193630498894	0.0067177112543633484
phage-gRNA-11302	-0.12243741856702695	-0.6081416110310092	0.7305790295980374	1.60020656116611	1.1647568676545834	1.8470053348920512	True	4.440892098500626e-16	1.0	1.5373229212375816	0.024884947437090604
phage-gRNA-11303	3.118969263148662	-3.728581253285866	0.6096119901372017	-2.6312643934774904	-1.3886421818763797	-0.8027487785340481	False	-8.881784197001252e-16	1.0	-1.6075517846293061	0.48104935040833613
phage-gRNA-11304	0.4431904279904142	-0.18443145293450236	-0.25875897505591006	-3.8237854890907386	-3.9417141892376826	-2.703471445444321	False	5.921189464667501e-16	1.0	-3.489657041257581	0.001528553317505777
phage-gRNA-11305	-0.028389675639860945	-1.1921657732164812	1.2205554488563422	1.293716374509547	1.8482130163340977	1.9165307586851477	False	0.0	1.0	1.686153383176264	0.08034878300732239
phage-gRNA-11306	-0.072244325096527	0.30038525786980763	-0.22814093277327974	-2.463424872643815	-0.7972279643373756	-0.13759222622534573	True	2.9605947323337506e-16	1.0	-1.1327483544021788	0.18564746982168268
phage-gRNA-11307	-0.04878107851329272	0.30158398744154713	-0.2528029089282553	-1.215561557529993	-1.4361434347392903	-0.11501076870500526	True	-2.9605947323337506e-16	1.0	-0.9222385869914295	0.1038464474972599
phage-gRNA-11308	-0.38688640883461556	0.3118339698388297	0.07505243899578584	0.9515214536438927	0.8055783773273513	1.5296522241205706	True	0.0	1.0	1.0955840183639383	0.022112815158304506
phage-gRNA-11309	1.1146490546066676	-0.4460444113213846	-0.6686046432852777	-2.958013797016781	-1.2483467826684969	-1.8413848001782185	False	1.7763568394002505e-15	1.0	-2.0159151266211652	0.055244641198911905
phage-gRNA-11310	0.020734913618138062	-0.3545452891521941	0.33381037553405646	0.6907642671878524	-0.0926087297439806	0.2838313079694017	True	1.4802973661668753e-16	1.0	0.29399561513775785	0.3843816825307953
phage-gRNA-11311	0.132899528084355	-0.06622661911569239	-0.06667290896866618	-2.2913482716919162	-2.754632173400167	-1.7370865569280962	False	-1.1842378929335002e-15	1.0	-2.2610223340067264	0.0016924468266359077
phage-gRNA-11312	-0.5422163660062171	0.2514995715676136	0.2907167944386071	-1.2347968530118454	-1.0450997620585234	-0.14584389047264068	False	1.1842378929335002e-15	1.0	-0.8085801685143365	0.13441385633255723
phage-gRNA-11313	0.030298655626383564	-0.019579702508174535	-0.010718953118210806	-0.8358494941473253	-0.8933672449952006	-0.714923183841135	False	-5.921189464667501e-16	1.0	-0.8147133076612203	0.00011905783209290865
phage-gRNA-11314	0.06642812084970551	-0.644835772029408	0.5784076511797025	0.21099598544692544	-0.32726451364837583	1.0935696434234599	True	0.0	1.0	0.3257670384073365	0.5823902198932589
phage-gRNA-11315	-0.4716599531257044	0.03335804082230176	0.4383019123034062	-0.870171503055019	-1.611272847198605	0.3653964478892435	True	1.1842378929335002e-15	1.0	-0.7053493007881269	0.3281096823013949
phage-gRNA-11316	-0.06582620331229272	0.22219374840004935	-0.15636754508775663	-1.4652557067594847	-1.295422915170259	-0.7367795462361286	True	0.0	1.0	-1.1658193893886242	0.009287558564266375
phage-gRNA-11317	-0.941150436392177	0.3998656180683753	0.5412848183238044	-0.04713803834705921	-0.7265133147446754	1.3445137148643616	True	8.881784197001252e-16	1.0	0.19028745392420898	0.8172358351960136
phage-gRNA-11318	-0.5909584075342886	0.16661854858894998	0.42433985894533777	-2.3597985686354654	-2.2526227079832966	-0.2463236315744357	True	-2.9605947323337506e-16	1.0	-1.6195816360643993	0.0975249685620324
phage-gRNA-11319	0.4210343641390928	-0.8556357898434603	0.43460142570436755	-1.548090883375945	-2.1346065510784675	0.1279655220766358	True	0.0	1.0	-1.1849106374592588	0.21344972284221078
phage-gRNA-11320	-0.8475876121402033	0.353633107062425	0.4939545050777756	-2.3604223157202986	-3.2239656613361154	-0.25457033214804703	True	-8.881784197001252e-16	1.0	-1.946319436401487	0.11777262758716237
phage-gRNA-11321	-0.890043842546913	0.531142560597623	0.35890128194929005	1.3065313255186362	1.0934740533435572	2.186121125056348	False	0.0	1.0	1.5287088346395137	0.052157004181918126
phage-gRNA-11322	0.0872765214238056	-0.2937302923734828	0.20645377094967898	0.8244200708520575	0.028061432325744207	0.8755077814631962	True	5.921189464667501e-16	1.0	0.5759964282136659	0.13964958866505178
phage-gRNA-11323	-0.004743332068474437	0.11723505268878309	-0.11249172062031043	-0.6419952974217207	-0.498431756543277	1.0767881452846026	True	-5.921189464667501e-16	1.0	-0.021212969560131672	0.9713191631545943
phage-gRNA-11324	-0.1962866069517828	-0.1597640540425722	0.356050660994355	-0.42876940848001244	-1.0511505287395408	0.8461216722752818	True	0.0	1.0	-0.21126608831475716	0.7367631888208088
phage-gRNA-11325	-0.3995108720563003	0.058400660623906475	0.34111021143239206	-0.57162615979622	-0.31380284916893686	0.5442704425562397	True	-5.921189464667501e-16	1.0	-0.11371952213630572	0.7905067479480807
phage-gRNA-11326	-0.5486953512246959	1.500522274532882	-0.9518269233081864	0.6715310849054985	0.8118921937455976	1.0601758799682974	False	-1.4802973661668753e-16	1.0	0.8478663862064645	0.3313674175392491
phage-gRNA-11327	-0.3925018276240273	0.1421106368548628	0.2503911907691645	-1.2527455231716598	-0.4695099366778974	-0.09306989896451512	True	0.0	1.0	-0.6051084529380241	0.2004592939441665
phage-gRNA-11328	-0.3504336608076848	-0.23702310338348553	0.5874567641911721	-1.4413820236580186	-1.4560805666963077	-0.39900758151287974	False	5.921189464667501e-16	1.0	-1.098823390622402	0.0744400977641977
phage-gRNA-11329	-1.2663547933486807	2.271273518017961	-1.0049187246692801	-1.2505799830356166	-1.3063252503805796	-0.16049814080861413	True	0.0	1.0	-0.9058011247416035	0.491577746563738
phage-gRNA-11330	-0.19421612449297676	0.15185315769386243	0.04236296679911433	0.8253271556360016	0.15937702043907365	0.31885852286663585	True	0.0	1.0	0.434520899647237	0.1259330486080926
phage-gRNA-11331	-0.06161949938785405	0.16522537558131312	-0.10360587619346262	0.12937764736409108	0.11880970241604061	0.8363613915779595	True	-1.1842378929335002e-15	1.0	0.36151624711936375	0.22425960426155342
phage-gRNA-11332	-0.31073903469366115	0.41000765030978226	-0.0992686156161211	1.4674317829946455	1.2804614384180493	2.064986214768507	True	0.0	1.0	1.604293145393734	0.007333492377768762
phage-gRNA-11333	-0.25038936657721544	-0.2335932185120151	0.4839825850892292	2.6566791842933486	1.57347186332477	2.150210551523983	True	-4.440892098500626e-16	1.0	2.126787199714034	0.005783615125758494
phage-gRNA-11334	-0.4952914117303546	0.025430664965096383	0.46986074676525735	0.8268146384190533	0.6014370946081069	1.8007034631415335	True	-2.9605947323337506e-16	1.0	1.076318398722898	0.08016412828280381
phage-gRNA-11335	-0.49273313994478984	0.30042204058670396	0.19231109935808632	2.0086966096491805	1.453947987765309	2.440012580434116	True	1.4802973661668753e-16	1.0	1.967552392616202	0.006512302264754283
phage-gRNA-11336	-0.5789873219357586	0.20601125713244794	0.37297606480331247	-0.12855717481081097	1.5196390514260871	1.4898654402476321	True	5.921189464667501e-16	1.0	0.9603157722876361	0.1954954712205286
phage-gRNA-11337	-0.09695855115648477	0.13057377875504272	-0.03361522759855795	1.0301470000523985	1.2467740031205636	1.7423133918183336	True	0.0	1.0	1.3397447983304318	0.003763978416203765
phage-gRNA-11338	-1.8457508608921778	0.11436951192910971	1.7313813489630698	0.9127951652682986	1.2539333830933286	1.519796754407312	True	5.921189464667501e-16	1.0	1.2288417675896464	0.30644920385793395
phage-gRNA-11339	0.09043876333471612	-0.18881455166184002	0.09837578832712435	2.882030096785344	3.3475217325511495	2.36045457162577	False	1.4802973661668753e-16	1.0	2.863335466987421	0.0006758472642915208
phage-gRNA-11340	-0.0047983948712317925	-0.3244751061552069	0.32927350102643693	-4.802852868589239	-3.315938754080314	-2.7234896453590256	False	-5.921189464667501e-16	1.0	-3.614093756009526	0.005028013157504668
phage-gRNA-11341	0.7328242482071765	-1.4327187755436315	0.6998945273364559	3.4912213400271277	3.9980073207087603	3.4682440167188364	True	2.9605947323337506e-16	1.0	3.652490892484908	0.007728232198757689
phage-gRNA-11342	0.28129936699420455	-0.4822362332316521	0.20093686623744755	-1.5088040864424128	-2.6547471627589543	-0.9734525435171513	True	0.0	1.0	-1.7123345975728395	0.036129553284821675
phage-gRNA-11343	-1.610516682609883	-0.9186826895216784	2.5291993721315613	2.499181034775699	2.463347715376841	1.6622084129391563	True	0.0	1.0	2.2082457210305653	0.16690994213323274
phage-gRNA-11344	-0.7318643388710768	0.4262876584396649	0.3055766804314146	2.5231275154197936	2.6783539738238176	2.7341721141504625	True	8.881784197001252e-16	1.0	2.6452178677980247	0.002087025696154457
phage-gRNA-11345	0.053353522678298404	-0.1905929235823054	0.13723940090400433	3.5838587220846536	3.817724656735975	3.303393764204115	True	-8.881784197001252e-16	1.0	3.568325714341581	3.6746385139702144e-05
phage-gRNA-11346	-0.34915032413898395	0.13117956375550932	0.21797076038347285	3.0133699944563315	3.267872831042121	3.1125275302776583	True	-5.921189464667501e-16	1.0	3.1312567852587034	8.151968607965837e-05
phage-gRNA-11347	0.020690592881312142	-0.2732527968998859	0.252562204018572	4.215915013133854	3.6873230241174664	3.2912522093489773	True	-5.921189464667501e-16	1.0	3.731496748866766	0.0002664024021402971
phage-gRNA-11348	0.027579749342923954	-0.22679889701460265	0.1992191476716787	3.9748546226085093	3.4148903873446166	3.684884059917499	True	0.0	1.0	3.6915430232902082	5.4416124976433196e-05
phage-gRNA-11349	-0.4252603440352871	0.09645293506321195	0.32880740897207694	4.392989103107938	4.119816551426313	3.6334474264914274	False	5.921189464667501e-16	1.0	4.048751027008559	0.00021050768708458922
phage-gRNA-11350	-0.1305246210781359	0.031469442527001235	0.09905517855113644	-0.25587754789994843	-0.30053728837930827	0.4220783904681129	True	5.921189464667501e-16	1.0	-0.044778815270381266	0.863043807694075
phage-gRNA-11351	2.558604850191098	-4.45692028880158	1.8983154386104824	-3.748645719739104	-3.8945887960556456	-3.570616178236399	False	0.0	1.0	-3.737950231343716	0.17028060229303316
phage-gRNA-11352	-0.39029963364848896	0.339009064858379	0.05129056879010996	2.3723790078869	1.4379400367640707	2.2253131754235596	False	0.0	1.0	2.0118774066915104	0.004996684548132187
phage-gRNA-11353	-0.1531881805670272	-0.16496118469859677	0.318149365265624	3.474726299106467	3.5945167782246736	3.2238432663957672	True	0.0	1.0	3.431028781242303	5.88100670548675e-05
phage-gRNA-11354	0.04574113147228864	-0.3404273874407795	0.2946862559684913	3.204348449338817	2.3214397788560697	2.3759517216820893	False	1.4802973661668753e-16	1.0	2.6339133166256588	0.0014991531656975093
phage-gRNA-11355	0.24115064592055457	-0.14250227507373037	-0.0986483708468251	-0.4292096312446301	-1.253224612673809	0.010740695781159992	True	-2.9605947323337506e-16	1.0	-0.5572311827124263	0.22605065268620564
phage-gRNA-11356	0.04679879405889231	0.2727934371506864	-0.3195922312095796	-0.8010201572340119	-0.332253389435345	-0.05482335755312917	True	-2.9605947323337506e-16	1.0	-0.39603230140749535	0.2272096248195461
phage-gRNA-11357	-0.18304628442178128	0.18127778176707743	0.0017685026547056282	-0.4046800722670172	0.3108569873350131	1.047301897994764	True	5.921189464667501e-16	1.0	0.3178262710209199	0.5028664948769402
phage-gRNA-11358	-0.7542672456064548	0.20684790464473313	0.5474193409617207	-0.942355927776231	-0.9232397578222757	-0.052349512293179856	True	-2.9605947323337506e-16	1.0	-0.6393150659638955	0.26026699185029145
phage-gRNA-11359	0.44328949078642044	-0.7204866067901998	0.2771971160037796	2.0873236358231906	1.789377466061599	1.1658175037749814	False	7.401486830834377e-17	1.0	1.6808395352199235	0.020739459562080294
phage-gRNA-11360	-0.014260002031665664	-0.017571427415040475	0.03183142944670969	-1.8871699342874013	-1.186109011893338	-1.2321751443626496	False	1.1842378929335002e-15	1.0	-1.435151363514463	0.0032004722238158753
phage-gRNA-11361	-1.3377225165959725	0.2896132288407074	1.0481092877552598	-2.605108625648234	-3.646082142363234	-1.817129899952345	False	-1.7763568394002505e-15	1.0	-2.689440222654605	0.03790496782478387
phage-gRNA-11362	-0.5249039875206858	-0.04713405600978149	0.5720380435304673	-0.6502569143424983	-1.085706607854025	0.4606584313016695	True	0.0	1.0	-0.42510169696495126	0.48952345750842635
phage-gRNA-11363	-1.0194006597731038	0.2318607419291201	0.7875399178439864	-1.242728746158214	-2.3501976746601203	0.13146167510775886	True	8.881784197001252e-16	1.0	-1.1538215819035251	0.2667561488497902
phage-gRNA-11364	-0.9799585574876808	0.5889814661005479	0.3909770913871329	-0.9379604265310082	-0.27654858078994504	0.6848539576445933	True	0.0	1.0	-0.1765516832254533	0.8085454603076588
phage-gRNA-11365	-0.003253874753853303	-0.4300643781642668	0.433318252918121	0.7636370180684509	1.526546053693714	1.2311731767661405	True	2.9605947323337506e-16	1.0	1.1737854161761019	0.024537715516169782
phage-gRNA-11366	0.7782897178058761	-0.30302421957877135	-0.4752654982271043	2.567521778382582	2.3264214690257004	2.2207098116017012	False	1.4802973661668753e-16	1.0	2.3715510196699943	0.004263697792990807
phage-gRNA-11367	-0.33068654084270044	0.0904998623018356	0.24018667854086484	2.31334760419407	2.0934039464337513	2.1288070663120666	False	0.0	1.0	2.1785195389799625	0.0002913175714770885
phage-gRNA-11368	-0.3617230089731942	0.47450089345018576	-0.11277788447699155	2.1072244295054845	1.1770100442443803	2.01288170059506	False	0.0	1.0	1.7657053914483083	0.01020776010552375
phage-gRNA-11369	-0.028389675639860945	-0.1921657732164812	0.22055544885634193	3.6156444693969094	2.3176982996353175	1.9165307586851477	False	-7.401486830834377e-17	1.0	2.616624509239125	0.007657959655845177
phage-gRNA-11370	-1.4358538160853436	0.4003700863380364	1.0354837297473072	1.9451459231176327	1.325271658468679	1.974730190588477	False	0.0	1.0	1.7483825907249297	0.08584256606410987
phage-gRNA-11371	-0.5086555777967812	0.19689937286042447	0.3117562049363549	0.016135222271588923	0.02918166971620373	1.1840131464986703	True	-5.921189464667501e-16	1.0	0.40977667949548763	0.4273984093709001
phage-gRNA-11372	-0.43755042328421645	-0.1639212085535382	0.6014716318377555	1.7914462224737102	1.5882782774642186	2.51165736944389	True	2.9605947323337506e-16	1.0	1.9637939564606064	0.009362271687391639
phage-gRNA-11373	-0.23379809661492423	-0.04836868505132674	0.282166781666251	-0.6249090378591138	-0.5442597043099218	1.1633055880680017	True	0.0	1.0	-0.001954384700344628	0.9975663678829099
phage-gRNA-11374	-0.672356628333338	0.1126419507348686	0.5597146775984694	-0.6784832499255016	-0.26424692645077474	0.689995820410898	True	0.0	1.0	-0.08424478532179276	0.8840217380207
phage-gRNA-11375	-0.32162493106729073	0.13127033180458358	0.19035459926270626	0.19512854993566098	0.7973131740726256	0.9679436746451637	True	-2.9605947323337506e-16	1.0	0.6534617995511501	0.08342569313932385
phage-gRNA-11376	-0.26193886008721456	0.07747293710839998	0.1844659229788146	-1.8870313941998624	-1.294206633716211	-1.1011783941671887	False	0.0	1.0	-1.4274721406944206	0.006309585050398909
phage-gRNA-11377	-0.8645425616546083	1.6823288494262796	-0.8177862877716722	-0.5648043245336547	-0.05969570967126803	0.07720362487525723	True	-2.9605947323337506e-16	1.0	-0.18243213644322184	0.8430263472851902
phage-gRNA-11378	-0.4812802859252514	0.156397937116048	0.3248823488092034	0.32625259139439855	-0.20558163854147082	0.3214180757472924	True	0.0	1.0	0.14736300953340672	0.651489771326091
phage-gRNA-11379	-0.22337717588024641	-0.3871532734568665	0.6105304493371129	2.0987288742691614	1.2747138928399826	0.49915083710831465	False	0.0	1.0	1.2908645347391527	0.08084291735515252
phage-gRNA-11380	-0.479221810554872	0.29095675698932233	0.18826505356555145	-1.5777778088781869	-1.6504719031640898	-0.05956846793189641	True	5.921189464667501e-16	1.0	-1.0959393933247243	0.12789021481979695
phage-gRNA-11381	0.11987193858443757	0.3186659203925255	-0.4385378589769635	1.956551161563604	1.7740822092219486	0.8423999515729981	False	-1.4802973661668753e-16	1.0	1.5243444407861837	0.020970125194319802
phage-gRNA-11382	-0.3544786263122379	0.13461184133410153	0.21986678497813283	1.5084673713260193	0.9741219222341	1.8674790732455397	True	-1.1842378929335002e-15	1.0	1.4500227889352197	0.010033612071790555
phage-gRNA-11383	-0.4132926915505202	0.16454316989543116	0.24874952165509256	-2.065560833725617	-0.5442674062914605	-0.44419858358392794	False	1.1842378929335002e-15	1.0	-1.0180089412003352	0.14557260419843304
phage-gRNA-11384	-0.7858327749364458	0.570647938820275	0.21518483611617167	0.26562568526929375	0.6342557817825103	1.6115998640860694	True	2.9605947323337506e-16	1.0	0.8371604437126244	0.21657250826403698
phage-gRNA-11385	0.09731209122203666	0.201434628555635	-0.29874671977767164	-1.6066512372648134	-1.048113132306824	-1.0816217171994857	False	0.0	1.0	-1.2454620289237077	0.006226418486587159
phage-gRNA-11386	-0.47546490914496786	0.27561821118200847	0.19984669796295584	-1.4722280809253352	-2.2118905591483955	-0.7352562333824135	False	-1.1842378929335002e-15	1.0	-1.4731249578187147	0.03934910345031271
phage-gRNA-11387	0.08758606904862276	-0.24792611670741316	0.16034004765878862	-1.3574230856478788	-1.880086729692163	-0.7565365404070317	True	-5.921189464667501e-16	1.0	-1.3313487852490244	0.018704494195300507
phage-gRNA-11388	-0.08288925306748762	0.23876147652613433	-0.1558722234586467	1.871485012581433	2.386055469993225	1.4331878824536468	False	0.0	1.0	1.8969094550094348	0.00323532212987436
phage-gRNA-11389	-0.2613950987638667	-0.053374547455897314	0.314769646219764	-1.1206188133290205	-1.4592069675879573	-0.8772978115745964	True	0.0	1.0	-1.1523745308305247	0.008441112903108382
phage-gRNA-11390	0.26815136418846564	-0.1669267552055489	-0.10122460898291852	-0.3373917414374423	-0.3921869296957885	-0.6192294806743606	True	-5.921189464667501e-16	1.0	-0.44960271726919715	0.048800861340833154
phage-gRNA-11391	-0.15772877075490577	0.15962182140509018	-0.0018930506501844135	-0.0630332167085701	0.7002582430517057	0.1227946953545418	True	0.0	1.0	0.2533399072325591	0.3637109577553834
phage-gRNA-11392	0.17119700702637264	-0.14067772953938196	-0.030519277486989793	0.4211532714199455	0.03420209559960874	0.41064213331299104	True	2.9605947323337506e-16	1.0	0.2886658334441818	0.13913240358174772
phage-gRNA-11393	-0.34622702076538303	0.41557204053144225	-0.06934501976605745	-0.6131189845722878	-0.529758512367585	-0.23715006545767459	True	5.921189464667501e-16	1.0	-0.4600091874658491	0.13973377061385706
phage-gRNA-11394	-0.08465784064697246	0.08292356958370117	0.0017342710632712866	0.7579219837718787	0.30031914802180193	0.12217033405754663	True	0.0	1.0	0.39347048861707573	0.11435725815141305
phage-gRNA-11395	0.3860905548693818	0.010505374814140822	-0.3965959296835262	-1.859487904270531	-0.8248587349452521	-0.5150999763457058	False	-1.1842378929335002e-15	1.0	-1.066482205187163	0.08356418249894351
phage-gRNA-11396	-0.573295336576046	0.6626255189916916	-0.08933018241564561	-0.5053727746781664	-0.4082729203483799	0.2967898648263727	True	0.0	1.0	-0.20561861006672455	0.6642594586891186
phage-gRNA-11397	-0.1372765608721842	-0.017123028303659638	0.15439958917584207	-1.4909481746295992	-0.7121793782503776	-0.9385231183453957	False	-5.921189464667501e-16	1.0	-1.0472168904084576	0.013136628185777986
phage-gRNA-11398	0.48228937605484656	-0.660270235612078	0.17798085955723142	0.4757726787428842	0.6423326845244359	0.3759293054361619	True	0.0	1.0	0.498011556234494	0.22823177703476488
phage-gRNA-11399	0.02825199150757607	-0.13552410606904397	0.10727211456146701	1.703994996271685	0.6194524646192865	1.6397486921073932	False	-2.9605947323337506e-16	1.0	1.3210653843327882	0.02111118784009213
phage-gRNA-11400	-0.1667355087328093	-0.33051160630942933	0.49724711504223773	1.2708477588365352	1.1793524665423694	1.6337950162570247	False	-2.9605947323337506e-16	1.0	1.3613317472119764	0.009194823650446103
phage-gRNA-11401	-0.3047945347704992	0.07952206654532112	0.22527246822517988	-0.4228505780555514	0.27051229191881276	0.9028865751833486	True	5.921189464667501e-16	1.0	0.25018276301553666	0.5784191600046549
phage-gRNA-11402	-0.19553343615294683	0.2985844894454406	-0.10305105329249464	-1.9223369864844848	-1.1189061358709953	-2.4837318297574447	True	-2.9605947323337506e-16	1.0	-1.8416583173709749	0.012228390013798248
phage-gRNA-11403	-0.3631171202465797	0.29773969566624015	0.06537742458033602	0.6714123398062428	-0.25821282958353464	0.6567968033665519	True	-1.1842378929335002e-15	1.0	0.3566654378630867	0.381833512195651
phage-gRNA-11404	-0.11086925271176717	-0.053517896188516545	0.16438714890028372	0.48456046266294006	-0.5152501083330518	1.004397592446863	True	0.0	1.0	0.32456931559225044	0.5139380946420838
phage-gRNA-11405	-0.21568683308726921	-0.11922715818276863	0.3349139912700352	-0.36564922725308424	-0.48850869045658385	0.8354639273626621	True	-8.881784197001252e-16	1.0	-0.006231330115668676	0.9897330141997421
phage-gRNA-11406	-0.15985558671312816	0.070766048930059	0.08908953778307449	-0.5304682176407596	0.8504751403113087	0.1015700546536209	True	1.7763568394002505e-15	1.0	0.14052565910805667	0.7473287954911405
phage-gRNA-11407	-0.39967899715928734	0.0739748258793842	0.32570417127990225	0.3426822615399834	0.912719754260312	0.8355624461638111	True	-2.9605947323337506e-16	1.0	0.6969881539880355	0.06604249584707886
phage-gRNA-11408	0.2124323325171691	-0.41077538369674826	0.1983430511795783	2.134000453082848	1.7192406183385067	1.7318684801282185	True	-2.9605947323337506e-16	1.0	1.8617031838498577	0.0016462274947903084
phage-gRNA-11409	0.26937953213866983	-0.05073859460733754	-0.21864093753133318	0.6223465459928388	0.42195568565392083	0.8585571585840732	True	-2.9605947323337506e-16	1.0	0.6342864634102776	0.02926770795593989
phage-gRNA-11410	-0.41485519460739884	-0.12225299752427521	0.5371081921316723	0.7663883197021599	1.433075107483896	1.5058989285868574	True	-5.921189464667501e-16	1.0	1.2351207852576378	0.028141413049716114
phage-gRNA-11411	-0.18192518974101723	0.09705159017302911	0.08487359956798457	-1.6734060153607286	-2.213489250062848	-0.6418131223779664	True	-1.1842378929335002e-15	1.0	-1.5095694626005143	0.03251907774436996
phage-gRNA-11412	-1.3579286980764325	1.8648762575765634	-0.5069475595001327	-1.0972231925911684	-1.252155052134964	0.9628586382467414	False	-5.921189464667501e-16	1.0	-0.462173202159797	0.7196853638738128
phage-gRNA-11413	0.10041759966383079	-0.04905066122890567	-0.05136693843492601	-0.7025715701682937	0.6354179340050754	1.035030571418475	True	-2.9605947323337506e-16	1.0	0.32262564508508557	0.5740652181067434
phage-gRNA-11414	-0.2787138263598896	0.5575100760634903	-0.2787962497036016	1.2556958275023824	0.26781759741809186	1.123351500745808	True	-2.9605947323337506e-16	1.0	0.8822883085554274	0.10159133108396085
phage-gRNA-11415	0.19930118641714056	0.11798724903249314	-0.3172884354496337	2.6237689541962266	2.3754641602500066	2.458857223063155	False	0.0	1.0	2.4860301125031294	0.00014642247258805607
phage-gRNA-11416	-0.6972295527595769	0.28070310865691983	0.41652644410265705	-0.3295266361700575	-0.4948350373535302	0.26460867199898264	True	0.0	1.0	-0.18658433384153503	0.6797053650878775
phage-gRNA-11417	-0.5024673425342101	0.18175346644411938	0.3207138760900907	0.00021095325701825374	0.29036699174715075	1.2621861461270276	True	0.0	1.0	0.5175880303770656	0.3221978522696883
phage-gRNA-11418	-0.36849315852069253	0.1536221534746236	0.21487100504606982	1.6779784490152876	1.6591472906020854	1.800099249367337	True	2.9605947323337506e-16	1.0	1.71240832966157	0.0008442642745527761
phage-gRNA-11419	-0.10203679680602828	0.1432008172684256	-0.04116402046239731	0.7807842078178577	0.26175318020260896	0.6178170818842066	True	0.0	1.0	0.5534514899682245	0.031244423855090506
phage-gRNA-11420	-0.9641746496590625	0.6794041748219217	0.28477047483714046	1.8173630191276429	1.5339164190611663	1.4953189574957046	False	-1.1102230246251565e-16	1.0	1.6155327985615047	0.03306167062358306
phage-gRNA-11421	-1.2233771758802465	0.6128467265431334	0.6105304493371126	2.6836913749903175	4.537748298673776	3.0841133378294705	False	-1.4802973661668753e-16	1.0	3.4351843371645217	0.014480022718045757
phage-gRNA-11422	0.05097142867523896	0.07180308997559681	-0.12277451865083666	4.2717004584495655	5.015720688908727	3.8751708595587058	True	-2.9605947323337506e-16	1.0	4.387530668972333	0.000207838398354698
phage-gRNA-11423	-0.48796313525791124	0.3001664789644236	0.18779665629348852	3.16471698795736	2.6226802474556665	2.725424885296186	True	2.9605947323337506e-16	1.0	2.8376073735697376	0.0006703458242274303
phage-gRNA-11424	-0.3346774213980592	-0.039021900337381954	0.3736993217354412	2.9874286287513487	1.9707685693797736	2.6608690859969175	False	0.0	1.0	2.5396887613760133	0.002203639140536527
phage-gRNA-11425	-1.3774557941135912	0.5345356159277532	0.8429201781858406	0.684441894280786	0.6859775798585055	1.1751472174326576	True	8.881784197001252e-16	1.0	0.848522230523983	0.3000577404183311
phage-gRNA-11426	-1.162992655253709	-1.0533177310511963	2.2163103863049045	1.8293231822353668	1.3698040914652427	1.9619728202340632	True	-2.9605947323337506e-16	1.0	1.7203666979782242	0.20030986390353028
phage-gRNA-11427	-0.2740448736952632	-0.43782097127188324	0.711865844967146	4.757719424624616	3.674707604034531	2.3660209791013247	False	-1.4802973661668753e-16	1.0	3.5994826692534905	0.009881455945299312
phage-gRNA-11428	0.7506506919360838	0.006245929058291466	-0.7568966209943735	-0.04673090955756187	0.49649379537295246	-0.07336262044280417	False	5.921189464667501e-16	1.0	0.12546675512419547	0.8039827226072584
phage-gRNA-11429	0.04703560963469666	-0.11674048794192338	0.06970487830722405	2.3097631127051734	2.463759127502936	2.6524695776880387	True	-8.881784197001252e-16	1.0	2.475330605965383	2.7743474900800612e-05
phage-gRNA-11430	-0.1970070264157595	0.021686512830033422	0.1753205135857261	1.718623537958229	1.8722407435005959	1.3031285652363538	True	0.0	1.0	1.631330948898393	0.0012630074132471397
phage-gRNA-11431	-0.20769908323935304	0.19598291879576735	0.011716164443587473	1.9202698058468748	1.851637648227456	1.4057171494135439	True	5.921189464667501e-16	1.0	1.7258748678292914	0.0009741658364769718
phage-gRNA-11432	-0.2746446072864792	0.10646435648272146	0.16818025080375776	2.9679026747575055	2.688019252110042	2.001023181609714	True	0.0	1.0	2.552315036159087	0.001321356864628518
phage-gRNA-11433	-0.2632377144644704	-0.011976312762246533	0.27521402722671784	1.795833929851144	1.830463099176423	2.026330891247984	False	2.9605947323337506e-16	1.0	1.8842093067585168	0.0003883108524716787
phage-gRNA-11434	0.12239129857169573	-0.18168239179769508	0.05929109322599757	3.9730330207845093	3.259653216833227	3.7378345815816765	True	-5.921189464667501e-16	1.0	3.656840273066471	9.055987419785473e-05
phage-gRNA-11435	-0.08319543024610976	-0.5755942752841001	0.6587897055302108	4.804823666621467	4.196061036550861	5.1496694175036	True	2.9605947323337506e-16	1.0	4.716851373558643	0.00048602123847499306
phage-gRNA-11436	0.2620670675708521	-0.34777342490523644	0.08570635733438348	3.292853466415284	2.9750765760496876	3.7269224357610646	True	-2.9605947323337506e-16	1.0	3.331617492742012	0.00029950815433082143
phage-gRNA-11437	-0.5626773062556598	0.1569257440934546	0.4057515621622052	2.32521128862086	2.697851873236118	2.8330080968419207	True	0.0	1.0	2.6186904195662994	0.0013289924657999186
phage-gRNA-11438	0.4891459864563785	0.05742759352855842	-0.5465735799849369	-1.8514902864440703	-1.2369678533457709	-1.2647834104419626	False	0.0	1.0	-1.4510805167439347	0.015878206089231687
phage-gRNA-11439	-0.30002430226087284	0.07971165739015973	0.22031264487071134	2.068474653372988	2.5100282344820375	2.4985197232193865	True	-5.921189464667501e-16	1.0	2.359007537024804	0.00037631984973713543
phage-gRNA-11440	-0.18636673841733176	-0.6131772418277457	0.7995439802450774	0.3581317330685243	0.5747587361366908	-0.3118356319837208	False	0.0	1.0	0.20701827907383144	0.6979441536712482
phage-gRNA-11441	0.022242893182338186	-0.21748205762758133	0.19523916444524225	3.0304902784202694	4.6289656384081	2.86309087335966	True	-2.9605947323337506e-16	1.0	3.507515596729343	0.0036629123595026086
phage-gRNA-11442	-0.45367174714762903	0.44547281226329893	0.008198934884328324	2.419394290211077	2.5500654154867988	2.8019091753122787	True	-5.921189464667501e-16	1.0	2.5904562936700515	0.0007887966559944051
phage-gRNA-11443	-0.03965503672970794	0.03199881013286454	0.007656226596844284	3.3146580277489823	2.80201022631653	2.795005889446384	True	2.9605947323337506e-16	1.0	2.9705580478372986	6.801884152857306e-05
phage-gRNA-11444	-0.5332473999164469	0.8879390032280892	-0.3546916033116423	3.138008213855347	2.5770276382599624	1.8558568793469217	True	0.0	1.0	2.52363091048741	0.012212796288666101
phage-gRNA-11445	-0.6484071240222837	-0.03959371770197606	0.6880008417242589	3.1867685083664945	3.740454874943187	3.235112765638582	True	-2.9605947323337506e-16	1.0	3.3874453829827544	0.00134191508850169
phage-gRNA-11446	-0.8645814511200287	0.42868747710376987	0.4358939740162562	3.5890542217346804	3.563644810725628	3.1989834797035988	True	-8.881784197001252e-16	1.0	3.4505608373879695	0.0015587523510285693
phage-gRNA-11447	-0.8341190320947574	0.4314676536394195	0.40265137845534227	3.0479826032592303	3.405416362123903	3.323387555806562	True	1.4802973661668755e-15	1.0	3.2589288403965653	0.0016384912221532925
phage-gRNA-11448	-0.3478242580381137	0.29225712220664235	0.05556713583146866	0.19667421344774283	0.48485447754094224	1.3389439918328474	True	-8.881784197001252e-16	1.0	0.6734908942738441	0.1597257781038362
phage-gRNA-11449	-0.6018978451385859	0.13016882599350144	0.47172901914508625	1.422303339329976	1.090631583347089	1.558808244095574	True	5.921189464667501e-16	1.0	1.3572477222575463	0.017185007491268743
phage-gRNA-11450	-0.48641158171404	0.1978092272642904	0.28860235444975046	1.444503711110892	0.7183205443155982	1.651153930553365	True	2.9605947323337506e-16	1.0	1.2713260619932851	0.027287327649159202
phage-gRNA-11451	0.1177177280760553	-0.023828422117099457	-0.09388930595895406	0.4442972548047708	-0.28884332661623446	0.3837979808661407	True	5.921189464667501e-16	1.0	0.179750636351559	0.5006181060400046
phage-gRNA-11452	-0.17885164644850615	0.04119488458817777	0.13765676186033104	0.345747267599644	0.4331956115688085	1.3594763568539152	True	8.881784197001252e-16	1.0	0.7128064120074559	0.10230970905971265
phage-gRNA-11453	-0.45002611155219086	0.369071730844329	0.08095438070786187	-0.2920242473033703	-0.013774296649824436	0.226372730707169	False	0.0	1.0	-0.02647527108200857	0.9299174682203167
phage-gRNA-11454	0.4870728798435673	-0.1599512953713278	-0.3271215844722395	0.8521407657917672	0.5459404948175193	0.9458395053548889	True	0.0	1.0	0.7813069219880585	0.0473446180135653
phage-gRNA-11455	-0.20110000638751035	0.05016139531471353	0.15093861107279682	0.2730091372069481	-0.8729339391095934	0.503506098603788	True	0.0	1.0	-0.03213956776628576	0.94506724328072
phage-gRNA-11456	0.3433829435892406	-0.3303423002916901	-0.013040643297549614	-0.18088781714813962	-0.3414776694290822	0.31809798017460267	True	2.9605947323337506e-16	1.0	-0.06808916880087305	0.8185871921287097
phage-gRNA-11457	0.08080187703630681	0.004488620710026758	-0.08529049774633357	2.7248360220730783	1.8504893650937548	1.9521090825956309	True	0.0	1.0	2.175811489920821	0.001482806631726306
phage-gRNA-11458	-0.6776933561586365	0.4074438438538843	0.27024951230475214	3.727460244753117	4.2050216977796895	3.430893089137002	True	0.0	1.0	3.7877916772232694	0.0007555196748768657
phage-gRNA-11459	0.41693822106306655	-0.2943256718160465	-0.1226125492470187	2.671025847783824	2.4219892785031787	2.5062485647232506	True	4.440892098500626e-16	1.0	2.533087897003418	0.00036341637812355447
phage-gRNA-11460	0.1699779790002438	-0.10444218226036828	-0.06553579673987642	0.9382514258726671	0.26139875259187484	1.2150794436486771	True	-2.9605947323337506e-16	1.0	0.8049098740377397	0.05300065433680533
phage-gRNA-11461	-0.12858458247999938	-0.06509263717912628	0.19367721965912477	0.6964239531603287	0.4402213686948704	0.7837367679673921	True	-2.9605947323337506e-16	1.0	0.6401273632741971	0.010918843696347694
phage-gRNA-11462	-0.39866014434817476	0.04022826052981987	0.3584318838183531	3.852956387275336	3.5040111514753516	3.710576644860735	True	-5.921189464667501e-16	1.0	3.689181394537141	0.00010749735939730288
phage-gRNA-11463	0.1869005137499844	-0.21600479427242014	0.029104280522433967	4.1885040571130965	4.2008620981419735	3.164656670352917	False	-5.921189464667501e-16	1.0	3.851340941869329	0.0004458465774484201
phage-gRNA-11464	-0.07428076791616345	0.41023157059720106	-0.33595080268103583	3.1894372570201286	2.323283424850101	3.2493037219138534	True	5.921189464667501e-16	1.0	2.920674801261361	0.001400603849294619
phage-gRNA-11465	0.31897912313237686	-0.4095815932277693	0.09060247009539335	1.513705866805557	2.4434270604210884	0.6555256701261767	True	2.9605947323337506e-16	1.0	1.537552865784274	0.051422324751582
phage-gRNA-11466	-1.1145626505436281	0.44412727635084304	0.6704353741927851	2.558040646689913	1.7840663477603296	2.160506385473712	False	0.0	1.0	2.1675377933079845	0.022984317539744125
phage-gRNA-11467	-0.0666027083493379	0.1088911857349224	-0.04228847738558272	1.2060151589809553	1.5548927763952847	1.9720261318459222	True	5.921189464667501e-16	1.0	1.577644689074054	0.0022938535094167226
phage-gRNA-11468	-0.5453185178059297	0.22651479734749547	0.31880372045843686	-0.5139918639732199	0.5300814790920194	1.1579988912167964	True	8.881784197001252e-16	1.0	0.3913628354451986	0.5226541822942924
phage-gRNA-11469	0.20147609377667663	-0.09709678183865389	-0.10437931193802452	-1.483207021736554	-2.147617186987345	-0.7374565314299621	True	-5.921189464667501e-16	1.0	-1.456093580051287	0.025575638090798145
phage-gRNA-11470	-0.5727955654159866	0.04103591567094522	0.5317596497450419	-0.11944498198832587	-0.7889500143618804	1.439239064767559	True	1.4802973661668753e-16	1.0	0.17694802280578426	0.8211942995786073
phage-gRNA-11471	0.0019118726295612731	0.0361729260402992	-0.038084798669860476	-1.0074750361439282	-2.3483499162594734	0.07580919052304935	True	0.0	1.0	-1.0933385872934507	0.19406981371792534
phage-gRNA-11472	0.2148540972941433	-0.5083494088964953	0.29349531160235287	-1.0724553970021429	-1.0775359374788351	-2.2756116130514936	True	2.9605947323337506e-16	1.0	-1.4752009825108239	0.03594079498596647
phage-gRNA-11473	0.057305370861008065	-0.6590117497443906	0.6017063788833825	-2.0800201976268813	-0.7665316553061254	0.43587898263220737	False	0.0	1.0	-0.8035576234335998	0.3789567130196174
phage-gRNA-11474	-0.14124357380238095	0.015045679491171526	0.1261978943112112	-2.4228365869557162	-1.229977749820499	-2.4218214716816426	True	5.921189464667501e-16	1.0	-2.0248786028192858	0.007488705110858099
phage-gRNA-11475	-0.05677588195323047	0.26324253174961854	-0.20646664979638274	-1.8828713550890166	-3.7187464917282576	-3.163336312969556	True	1.7763568394002505e-15	1.0	-2.92165138659561	0.0064786974091006495
phage-gRNA-11476	0.21906666649012507	-0.09184911261250406	-0.12721755387761924	2.4344983968266938	2.5656649115556682	2.1202005630600507	False	5.921189464667501e-16	1.0	2.3734546238141374	0.00015969115423410354
phage-gRNA-11477	-0.4929110729136479	0.10724547127620809	0.3856656016374398	3.601120409755767	3.669576964022143	3.4694030823048294	True	0.0	1.0	3.580033485360913	0.0001758080924800754
phage-gRNA-11478	-0.7984996476094555	0.24800699387237657	0.5504926537370771	3.8436147432639487	3.5497183960297676	3.4493686822663996	True	-5.921189464667501e-16	1.0	3.6142339405200388	0.001053022347415481
phage-gRNA-11479	0.18999342971247568	0.2836051748285069	-0.4735986045409817	3.2602923294513433	3.6710780731270143	3.5210843024810954	True	2.9605947323337506e-16	1.0	3.4841515683531505	0.0001986169546022195
phage-gRNA-11480	0.019740294138530956	-0.14403580343808908	0.12429550929955901	2.2163154622040806	1.531506299755836	1.9548129425071923	True	2.9605947323337506e-16	1.0	1.9008782348223694	0.0008915383286873876
phage-gRNA-11481	-0.3617230089731944	0.47450089345018553	-0.11277788447699133	-0.03961695882378624	1.0368323861961202	0.7758425032942105	False	-7.401486830834377e-17	1.0	0.5910193102221815	0.2211369077338119
phage-gRNA-11482	-0.7197227935319281	0.0705256800910643	0.649197113440863	-1.7518453301731922	-3.58131474169448	0.1717440324396744	True	-2.9605947323337506e-16	1.0	-1.7204720131426658	0.21021584207548802
phage-gRNA-11483	0.1846591220949101	-0.08221046844581359	-0.1024486536490965	3.7729054889459333	3.6926656596802223	3.83710869934733	True	0.0	1.0	3.7675599493244953	3.146878868849493e-06
phage-gRNA-11484	-0.6459317530485285	0.2544224867945668	0.39150926625396254	1.2167426784635822	0.8781545242046445	2.927019903889523	False	2.9605947323337506e-16	1.0	1.6739723688525832	0.07862386960638529
phage-gRNA-11485	0.25706209465571295	-0.28159869123964754	0.024536596583935477	-1.963502634199597	-1.3382644010120197	0.08666251069369846	True	2.9605947323337506e-16	1.0	-1.0717015081726393	0.1622640122855932
phage-gRNA-11486	-0.06982757038142218	0.20977845701476383	-0.13995088663333988	-2.0431774037581842	-1.1891204800747266	-0.7802589646689668	True	5.921189464667501e-16	1.0	-1.3375189495006259	0.025926082400948205
phage-gRNA-11487	-0.006588850565981019	0.1052694944708259	-0.09868064390484532	1.4938544408419392	1.091571611265612	1.4977589923730465	True	-1.4802973661668753e-16	1.0	1.3610616814935323	0.0007583350595776583
phage-gRNA-11488	0.18585660169359208	-0.11542301963296353	-0.07043358206062855	-1.90084289372433	-0.8333046026118192	-0.8244233540103973	True	0.0	1.0	-1.186190283448849	0.032567348122832046
phage-gRNA-11489	-0.0828892530674874	-0.5685934455314698	0.6514826985989572	1.7246436242521626	1.356308126599173	1.6396387599210736	False	0.0	1.0	1.5735301702574696	0.013335102882404045
phage-gRNA-11490	-0.43585381608534357	0.1373356805042425	0.2985181355811011	1.1888150040844958	0.0033435635813163778	1.1523731051916264	True	0.0	1.0	0.7815105576191462	0.15638193826157376
phage-gRNA-11491	0.6479924395799781	-1.0303568308264	0.38236439124642274	1.2920265846167482	0.7501548319690676	0.711557370403606	False	2.9605947323337506e-16	1.0	0.9179129289964739	0.17260268926660505
phage-gRNA-11492	-0.35496626984819013	0.2770245803575824	0.07794168949060776	1.8577810242646615	1.8902113818998574	1.8111683946159856	True	0.0	1.0	1.853053600260168	0.0005938182203582619
phage-gRNA-11493	-0.09282512261231268	0.41007593032359324	-0.31725080771128056	3.8083462724348447	3.986861595730675	3.4791936568015505	True	0.0	1.0	3.75813384165569	0.000136081165744996
phage-gRNA-11494	-0.17983981674108396	0.11073450898596526	0.0691053077551187	2.8248146997296475	2.4780445519115917	2.373759187278888	True	0.0	1.0	2.5588728129733758	9.795556311477416e-05
phage-gRNA-11495	-0.33963193583347184	0.0677486677860335	0.27188326804743923	3.013062434149359	2.5589970624704854	3.0780414956266684	True	2.9605947323337506e-16	1.0	2.883366997415504	0.0002880659763209445
phage-gRNA-11496	0.45320527191777105	-0.348000746274141	-0.10520452564363003	3.2347429407044768	3.421926165880161	2.7141531996904575	False	0.0	1.0	3.1236074354250314	0.0006019486120119732
phage-gRNA-11497	-0.4831019972634545	0.18075785826619573	0.30234413899725965	3.2300831107467136	3.0502959401927274	3.5430422323355266	True	2.9605947323337506e-16	1.0	3.274473761091656	0.0003203965305522031
phage-gRNA-11498	-0.22007559229215445	0.2322333283481619	-0.012157736056006563	4.4333660060003135	3.5511269549498197	4.680345381865993	True	2.9605947323337506e-16	1.0	4.221612780938709	0.0003254605901843885
phage-gRNA-11499	-0.2241943355449454	0.052602158264416055	0.17159217728052933	3.2447531029337338	3.7426662163919175	4.474522716172547	True	0.0	1.0	3.820647345166066	0.0005276323195364714
phage-gRNA-11500	-0.3617230089731943	0.4745008934501856	-0.11277788447699133	2.767737963233818	1.3994024655808286	0.7758425032942105	False	-1.850371707708594e-17	1.0	1.6476609773696191	0.061256072451682526
phage-gRNA-11501	1.0789196893225932	0.9151435917459732	-1.9940632810685661	2.079097644584639	2.840045163876616	2.5949968248437276	False	7.401486830834377e-17	1.0	2.504713211101661	0.0705729371303886
phage-gRNA-11502	0.26246852539985	-0.0030029692461202018	-0.25946555615373335	-1.0299582471492297	-0.0875883878882675	0.22081447109835928	False	-1.1842378929335002e-15	1.0	-0.29891072131304597	0.5017006091275753
phage-gRNA-11503	0.3086301610062723	-0.04874993448217069	-0.2598802265240989	1.0474502882419072	0.7589680982781326	1.8853548968847127	True	8.881784197001252e-16	1.0	1.2305910944682508	0.03079568122554217
phage-gRNA-11504	0.04555978051988774	0.22561423172969164	-0.2711740122495794	-0.6282529925188882	-1.428020427701389	-0.3002595028447317	True	0.0	1.0	-0.7855109743550029	0.09777931506554272
phage-gRNA-11505	0.38419045291676746	-0.08444022618827418	-0.2997502267284933	0.3139790802874147	0.21243012332932665	-0.8705614575945884	True	0.0	1.0	-0.11471741799261566	0.8025896447208523
phage-gRNA-11506	0.005880592888064307	-0.32782050613086877	0.3219399132428036	1.6361089383998042	1.0874066925828556	1.5755571177932541	True	-2.9605947323337506e-16	1.0	1.4330242495919714	0.00497505016914047
phage-gRNA-11507	-0.5191171678283624	0.4098316912507709	0.10928547657758969	-0.40049126301287075	-0.4467637777375515	0.32415017798554757	False	-5.921189464667501e-16	1.0	-0.17436828758829157	0.6623498839488774
phage-gRNA-11508	-0.024299592056606478	-0.02686311952748799	0.05116271158409447	-3.0456013642050124	-1.7321128218842574	-1.6694269476125374	True	0.0	1.0	-2.149047044567269	0.008760522320211286
phage-gRNA-11509	-0.04557992033352676	0.1838238671227863	-0.138243946789256	-0.9737871871165016	-1.4382597818585392	-0.4200017393680948	False	1.1842378929335002e-15	1.0	-0.9440162361143786	0.03802257016584868
phage-gRNA-11510	-0.05607241393984452	0.0927097997004207	-0.036637385760577956	-0.7612580554581765	-0.4082411489507827	0.2865779165688913	False	-5.921189464667501e-16	1.0	-0.2943070959466893	0.3980125261540147
phage-gRNA-11511	-0.21111053647926248	0.2728116220132364	-0.06170108553397391	1.958992420225095	1.9408048911069269	2.238732900641785	True	0.0	1.0	2.0461767373246023	0.0002893674624857955
phage-gRNA-11512	-1.2744650736190852	0.22394083198734638	1.0505242416317389	2.5962047165214726	2.1798359707551898	2.1805596759380323	True	0.0	1.0	2.3188667877382314	0.028856065072136162
phage-gRNA-11513	-0.10867309482850374	-0.2121711804810147	0.3208442753095202	-2.360033906562422	-1.460889093350426	-1.9368918672231858	True	5.921189464667501e-16	1.0	-1.9192716223786779	0.0033267922984222095
phage-gRNA-11514	-0.07631584614399234	0.08425881343360508	-0.007942967289610081	-0.8676678457778682	0.12389260165552507	0.37588526844441805	True	8.881784197001252e-16	1.0	-0.12262999189264168	0.7645012209927055
phage-gRNA-11515	-0.35072726087783046	0.08214094731434063	0.26858631356348805	-0.46730997807191166	-0.21923333637869202	0.5378107035496598	True	-5.921189464667501e-16	1.0	-0.049577536966981306	0.895272894851965
phage-gRNA-11516	-0.9573480354256585	0.36906014296677814	0.5882878924588839	-1.6775527901342153	-1.296950051954922	-0.37789380422997887	True	1.1842378929335002e-15	1.0	-1.1174655487730387	0.14485986818629
phage-gRNA-11517	-0.46194002428359493	-0.15103567615396862	0.6129757004375591	-2.6787000602658884	-2.230635496258267	-1.3914887078747267	True	-1.4802973661668755e-15	1.0	-2.1002747547996274	0.013167057553124617
phage-gRNA-11518	0.1437579968985414	0.19410670467476798	-0.33786470157331117	-0.7163762768276012	-1.2708238825837537	-0.167447605268066	False	-5.921189464667501e-16	1.0	-0.718215921559807	0.11739493359591366
phage-gRNA-11519	0.4318715718275943	-0.3422523448900954	-0.08961922693750068	-0.18310817069374608	-0.6152901503713615	0.10895661405498736	True	-5.921189464667501e-16	1.0	-0.22981390233670673	0.4998696212254525
phage-gRNA-11520	-0.018890628500392026	0.16495464249112324	-0.1460640139907312	-0.7779213410763894	-0.5712646267631509	0.11585436470463328	True	0.0	1.0	-0.41111053437830236	0.22241302333329638
phage-gRNA-11521	-0.00734263639788324	-0.11568455308057324	0.1230271894784547	-0.6321349766644353	-0.8696319908704169	-0.40163801526759535	False	-5.921189464667501e-16	1.0	-0.6344683276008158	0.013893634206035857
phage-gRNA-11522	-0.13195234213068296	0.0424402961872703	0.08951204594341267	0.7038192400252843	0.8657539966387535	1.1063581438765384	True	0.0	1.0	0.8919771268468587	0.002716103656141089
phage-gRNA-11523	-0.4495990040963198	0.4416662618850218	0.007932742211300692	-0.5969782372481323	-2.092863784621632	-0.2647277770505587	True	8.881784197001252e-16	1.0	-0.9848565996401076	0.18643029727350718
phage-gRNA-11524	-0.18636673841733176	0.3868227581722543	-0.20045601975492255	-0.1272950941017177	-0.27323817041825893	-0.04880122614992688	False	0.0	1.0	-0.1497781635566345	0.5041773898080356
phage-gRNA-11525	0.12644428295579324	0.3126106564361324	-0.4390549393919265	0.6587680404955476	0.8969684555120656	1.176546953972859	True	-2.9605947323337506e-16	1.0	0.9107611499934908	0.028302340011318473
phage-gRNA-11526	-0.5349050263707005	-0.1354136943254831	0.6703187206961845	-0.9213361620609808	-0.83986874227445	-0.4861487810611518	True	2.9605947323337506e-16	1.0	-0.7491178951321942	0.11911134544649347
phage-gRNA-11527	0.08519431408647815	-0.21288287520173288	0.12768856111525473	1.2552972707908356	1.2772988317883662	1.5122664435488673	True	0.0	1.0	1.348287515376023	0.0005658445677974872
phage-gRNA-11528	-0.13515293597977873	-0.1691611585860695	0.30431409456585	1.442898095217104	1.170777912823417	1.3277312603757627	True	5.921189464667501e-16	1.0	1.313802422805428	0.0015661593686959977
phage-gRNA-11529	-0.19066801616087758	-0.22516109679253127	0.41582911295340885	1.7164005347096865	0.6002048017871973	1.674817950669726	True	0.0	1.0	1.3304744290555366	0.0340448085824297
phage-gRNA-11530	-1.028389675639861	-1.1921657732164812	2.2205554488563424	-0.706283625490453	-0.8522267018069944	0.10917583662754377	False	0.0	1.0	-0.4831114968899679	0.6962050629565579
phage-gRNA-11531	-0.4304629072608046	-0.2541635632398034	0.6846264705006071	0.030805890560229088	0.4419193183949588	0.1582093589929654	True	-2.9605947323337506e-16	1.0	0.21031152264938444	0.5970763232311964
phage-gRNA-11532	0.1491086846358125	-0.3772374923255155	0.22812880768970345	3.6676119475887243	3.0860839945892535	3.509066618239665	False	1.4802973661668753e-16	1.0	3.420920853472548	0.00018508138194345408
phage-gRNA-11533	-0.5883929120912379	0.24783099033214206	0.34056192175909583	4.660120731759538	4.294163956889279	3.489794053097236	True	0.0	1.0	4.148026247248684	0.0008010259788822162
phage-gRNA-11534	-0.2908672513305923	0.10227611463214004	0.1885911366984505	4.500404300440595	3.52511197709425	4.026577108625741	True	-5.921189464667501e-16	1.0	4.0173644620535285	0.00022574763655367933
phage-gRNA-11535	-0.12502544912286062	0.08996833863821863	0.035057110484641996	4.2915053821429385	4.215393041658697	3.9770612970147674	False	0.0	1.0	4.161319906938801	3.431965076345461e-06
phage-gRNA-11536	-2.0714840146215163	0.5720948098594678	1.499389204762049	4.590472038412516	3.9375689733760915	4.275534863274838	False	1.4802973661668753e-16	1.0	4.267858625021148	0.01711805300370917
phage-gRNA-11537	-0.33688641165984556	0.29449049899869806	0.04239591266114928	4.165892179243585	4.1823918584105275	3.5522939022172935	False	5.921189464667501e-16	1.0	3.9668593132904686	0.00013788067596508978
phage-gRNA-11538	0.14696659491600172	-0.27984390849441176	0.13287731357841093	3.806942283821794	3.484121445421173	4.422946135880501	False	2.9605947323337506e-16	1.0	3.904669955041156	0.0002255748055094415
phage-gRNA-11539	-0.000902288909203186	0.01589385915599717	-0.014991570246793984	3.3030564145299453	2.7840699275991874	3.3278047107102093	True	0.0	1.0	3.1383103509464476	6.0096332707106645e-05
phage-gRNA-11540	0.3494969751171286	-0.15556315116586816	-0.1939338239512587	3.7670559470703644	3.750433055712623	2.7946501146012164	False	5.921189464667501e-16	1.0	3.4373797057947346	0.0007162204680950055
phage-gRNA-11541	-0.510898489470474	0.5256915279593555	-0.014793038488880583	2.7297094466577407	2.4746997168610436	2.051236284248426	True	2.9605947323337506e-16	1.0	2.41854848258907	0.0025247635148825795
phage-gRNA-11542	-0.006349694524061533	0.0911544129341344	-0.08480471841007287	4.297229995244679	4.058409714906347	3.3265386823435	False	0.0	1.0	3.894059464164842	0.00019389262544316078
phage-gRNA-11543	0.04072959896928019	-0.0492824439352848	0.00855284496600639	3.7358790597329055	3.62867442489987	4.0266204628791975	True	5.921189464667501e-16	1.0	3.797057982503991	6.3013737599202155e-06
phage-gRNA-11544	-0.3666052676279943	0.12169533137507882	0.2449099362529168	3.9555007825214132	4.201875128983632	3.9804136102683603	True	4.440892098500626e-16	1.0	4.0459298405911355	3.701298691347754e-05
phage-gRNA-11545	-0.6774152485731602	0.9514031168701287	-0.2739878682969703	3.0143819200787902	2.5097826195118778	2.6643248270894677	True	-5.921189464667501e-16	1.0	2.7294964555600454	0.005960690057844386
phage-gRNA-11546	-0.31821248792578594	0.30501769116339617	0.01319479676239066	2.3593742168220118	2.2244441332278875	1.979817696534865	True	2.9605947323337506e-16	1.0	2.1878786821949214	0.0004932536804115983
phage-gRNA-11547	0.20355919330701022	-0.3081402076899167	0.10458101438290646	2.30327282211997	1.8202947585258578	1.7816972969603961	False	0.0	1.0	1.9684216258687413	0.0010163924591397983
phage-gRNA-11548	-0.28923855179822855	0.0400253619052684	0.24921318989295926	3.7126082238244367	3.7540887393275453	3.070719381805624	True	-2.9605947323337506e-16	1.0	3.5124721149858686	0.00020469949789388375
phage-gRNA-11549	-0.214251725182379	0.11786600346231069	0.09638572172006654	3.2955667326146845	3.379354151358827	3.3922639912139445	True	-5.921189464667501e-16	1.0	3.355728291729152	7.260657974056896e-06
phage-gRNA-11550	-0.12291126434273547	-0.04929277724366088	0.17220404158639369	0.7565261675506383	0.7180675179005016	0.8730396425057343	True	-8.881784197001252e-16	1.0	0.7825444426522914	0.0014494378263759454
phage-gRNA-11551	-0.45752308203085157	0.20260205133001463	0.2549210307008387	1.0134463540330376	1.0907614026738148	1.9017946496362068	True	5.921189464667501e-16	1.0	1.3353341354476864	0.02162353269612733
phage-gRNA-11552	-0.6479704239188688	0.299761793721502	0.3482086301973677	3.2221318005977473	2.9351567486571604	3.5679365396303275	True	2.9605947323337506e-16	1.0	3.2417416962950782	0.0009582213143620075
phage-gRNA-11553	0.03981388821491727	0.13007689628591024	-0.1698907845008275	-0.061903029809384336	-0.168930307955522	0.4885063851537339	False	0.0	1.0	0.08589101579627585	0.7187763193890855
phage-gRNA-11554	-0.09260470162065948	-0.2563807991972795	0.34898550081793944	3.0071089271923004	2.405486367099569	2.9100312305606364	False	1.4802973661668753e-16	1.0	2.774208841617502	0.0004352038104676283
phage-gRNA-11555	-0.009891304775960563	-0.1736674023525806	0.1835587071285394	1.883502309197528	2.417061673600065	2.157976967654971	True	-5.921189464667501e-16	1.0	2.152846983484188	0.00031459800447721723
phage-gRNA-11556	-1.233715885055532	0.5628589407148485	0.670856944340688	0.7161657493540048	0.039082871822454734	1.183446224392915	True	1.4802973661668755e-15	1.0	0.6462316151897914	0.4089567474253493
phage-gRNA-11557	-0.5567105092135797	0.8644758939309565	-0.30776538471737674	0.7653955409358284	0.6194524646192868	0.5808550030538251	False	1.850371707708594e-17	1.0	0.6552343362029801	0.21216182154421315
phage-gRNA-11558	-0.028389675639860945	-0.1921657732164811	0.22055544885634204	0.29371637450954713	1.1477732981930056	0.10917583662754382	False	0.0	1.0	0.5168885031100321	0.20487091145591763
phage-gRNA-11559	-0.44506010805631746	0.2965269202289873	0.14853318782733105	2.3775242850370626	2.2153023895627877	3.119302616952404	True	2.9605947323337506e-16	1.0	2.5707097638507515	0.0020100091731863586
phage-gRNA-11560	-0.373863762370787	0.2939626083568738	0.07990115401391407	-0.07641976645564874	0.14847485259611837	-0.33758158594056464	True	2.9605947323337506e-16	1.0	-0.08850883326669834	0.732912807996912
phage-gRNA-11561	-0.46020830348191843	0.5459406003837737	-0.08573229690185702	0.5109905848083613	1.2223073363757377	0.6102430129269489	True	-5.921189464667501e-16	1.0	0.7811803113703494	0.10124364393644593
phage-gRNA-11562	0.17222243078865684	-0.5933899860735155	0.4211675552848604	-1.8164590563440965	-1.755951255193212	0.7415041834815357	True	5.921189464667501e-16	1.0	-0.9436353760185909	0.3518397683961387
phage-gRNA-11563	-0.18384352346627963	-0.09485355066293355	0.2786970741292123	-1.872005808770699	0.4930130341901382	0.27769500967351135	True	-2.9605947323337506e-16	1.0	-0.36709925496901646	0.6576846742056393
phage-gRNA-11564	0.6356130230867834	-0.76101709368168	0.1254040705948949	-3.5144173783560992	-3.4982549576896274	-3.1481903354005434	False	-5.921189464667501e-16	1.0	-3.3869542238154238	0.0013452082072299022
phage-gRNA-11565	-0.5567105092135797	-0.7204866067901998	1.2771971160037796	0.7653955409358284	0.6194524646192868	0.5808550030538251	False	0.0	1.0	0.6552343362029801	0.365681149323654
phage-gRNA-11566	-0.023359106518325845	0.23129147876359113	-0.20793237224526173	-1.3965125354043302	-0.4767523646700411	-0.6939471296922672	False	1.1842378929335002e-15	1.0	-0.8557373432555462	0.048699390572797825
phage-gRNA-11567	-0.3617230089731943	0.4745008934501856	-0.11277788447699133	0.9603830411762138	6.081226505554573	-0.22415749670578955	False	-1.850371707708594e-17	1.0	2.272484016674999	0.30876087935032015
phage-gRNA-11568	-0.028389675639860945	-0.1921657732164811	0.22055544885634204	0.29371637450954713	0.14777329819300555	1.1091758366275437	False	0.0	1.0	0.5168885031100321	0.1840263826278993
phage-gRNA-11569	-0.23279228195651935	-0.22148167297504795	0.4542739549315691	2.243641914584183	1.4486060001267695	2.474138875981023	True	5.921189464667501e-16	1.0	2.055462263563992	0.005920698826015345
phage-gRNA-11570	-1.1923407077497523	0.5507737902821463	0.6415669174676069	2.174159461758109	2.5687847668042703	2.4687867605746647	False	2.9605947323337506e-16	1.0	2.403910329712348	0.016799966506468103
phage-gRNA-11571	0.37740832440579464	-0.0930291114048778	-0.28437921300091507	1.8031370056293596	1.2657689872559246	1.960384984995562	True	5.921189464667501e-16	1.0	1.676430325960282	0.004331377022821044
phage-gRNA-11572	0.2991043395537112	0.05604860497477837	-0.35515294452849133	-2.2728125921008893	-1.7966574015581305	-0.67505096764976	False	-5.921189464667501e-16	1.0	-1.5815069871029266	0.03632547598687747
phage-gRNA-11573	-0.11861357712895249	-0.05158243111623939	0.17019600824518832	-0.1626354257774434	-0.5525040849800735	0.06485278574705866	True	-1.1842378929335002e-15	1.0	-0.21676224167015276	0.3399911282236144
phage-gRNA-11574	0.011536762436888282	-0.16855532942593143	0.15701856698903782	-1.875498585252295	-0.5484340936526628	-0.5460431437672852	False	-1.7763568394002505e-15	1.0	-0.9899919408907477	0.09399871432087832
phage-gRNA-11575	0.02146728676891918	0.15912097376310186	-0.18058826053202104	-1.8772236238840634	-0.984619119711386	-0.39542510856728796	False	0.0	1.0	-1.0857559507209125	0.06991099826691002
phage-gRNA-11576	0.20241569643201807	-0.15820033498784802	-0.04421536144417182	-1.9123524797486287	-1.0710066078147253	-0.017982522063048734	False	-5.921189464667501e-16	1.0	-1.000447203208801	0.14757736662332777
phage-gRNA-11577	0.3631459741474412	-0.0988955405421752	-0.2642504336052687	-1.0629846822043776	-0.3318892809926455	0.6269438978297597	True	-8.881784197001252e-16	1.0	-0.25597668845575444	0.650821414674512
phage-gRNA-11578	-0.38135423865771756	-0.07119914790192494	0.45255338655964206	3.1717062463315626	2.733408190511006	2.6197092737048253	True	-1.4802973661668753e-16	1.0	2.8416079035157984	0.000656924137248147
phage-gRNA-11579	1.186229054285047	-1.2994751381789351	0.1132460838938879	-0.813592990452907	-0.9595360667694486	-0.9981335283349103	False	-3.700743415417188e-17	1.0	-0.9237541951857553	0.26990685082048704
phage-gRNA-11580	-0.1242447296832756	-0.018834194444506736	0.14307892412778145	1.4823147099348315	0.8539788665376813	1.541699754938917	True	-2.9605947323337506e-16	1.0	1.29266444380381	0.005191324040760429
phage-gRNA-11581	-0.8535140631419669	1.2356905804512834	-0.38217651730931657	3.848927728649194	4.571841391371063	3.307431324658314	False	0.0	1.0	3.90940014822619	0.005894014530145575
phage-gRNA-11582	-0.08119062960439116	-0.028278920002824393	0.10946954960721555	4.347474746159596	4.395352294986832	3.8921054444424374	True	0.0	1.0	4.211644161862956	1.5806133985236006e-05
phage-gRNA-11583	-1.2676608388792099	0.7754146339848393	0.49224620489437143	5.696697515342333	4.612636336652491	4.980634465144803	True	2.9605947323337506e-16	1.0	5.096656105713209	0.0020365431712608133
phage-gRNA-11584	0.047765201056217066	-0.1422722822226028	0.09450708116639106	4.178387483026402	4.1221179824767695	3.168562134275371	True	1.7763568394002505e-15	1.0	3.8230225332595142	0.00033846319041315
phage-gRNA-11585	-0.27404487369526276	-0.022783471993038873	0.2968283456883025	3.4780490171989618	3.866619418916218	3.8626855039375974	True	2.9605947323337506e-16	1.0	3.735784646684259	5.813284718539328e-05
phage-gRNA-11586	-0.028389675639860945	-0.1921657732164811	0.22055544885634204	0.29371637450954713	0.14777329819300555	0.10917583662754382	False	0.0	1.0	0.18355516977669883	0.2381776036680791
phage-gRNA-11587	-0.7633674614456227	0.44209025064347607	0.3212772108021458	3.978464733776259	4.039721306212091	3.8638230462593404	True	-2.9605947323337506e-16	1.0	3.960669695415897	0.0005123598357772464
phage-gRNA-11588	-0.47855542466790446	0.20566538431042503	0.2728900403574812	3.585916207390299	3.132791621555582	3.7150154973282428	True	5.921189464667501e-16	1.0	3.4779077754247076	0.00030810653337275676
phage-gRNA-11589	0.4519026328476343	-0.29811099429220356	-0.15379163855542632	3.4985586907159867	3.995654006677798	3.531277895747225	True	1.4802973661668755e-15	1.0	3.675163531047003	0.0001953279925570989
phage-gRNA-11590	-0.2106589090654758	-0.1436547998129294	0.3543137088784052	3.814149910733593	4.148455746505943	4.429839860475812	True	0.0	1.0	4.130815172571783	8.088289859787111e-05
phage-gRNA-11591	-0.31023496529609496	0.2234261671068536	0.08680879818924137	3.5235169079315485	3.4670462776489677	3.792802863843039	True	0.0	1.0	3.594455349807852	4.50225838334842e-05
phage-gRNA-11592	-0.08444764546334049	-0.2122444459343935	0.2966920913977322	3.9017734334445917	3.2737334017998583	4.045813066180831	True	-5.921189464667501e-16	1.0	3.7404399671417607	0.00018683498241604533
phage-gRNA-11593	0.22045513433579966	-0.42585565103777867	0.205400516701979	4.030226483851449	3.3692185604937324	3.8165747134854096	True	0.0	1.0	3.7386732526101967	0.00020481418833279637
phage-gRNA-11594	-0.39013624842732053	0.4971116570205263	-0.10697540859320487	-1.479225631262362	-0.8222055546384572	0.21627320681472195	True	2.9605947323337506e-16	1.0	-0.6950526596953658	0.2813475396923111
phage-gRNA-11595	-0.0914701322580731	-0.3567842562967556	0.4482543885548278	-1.3265815923469173	-2.078245729551412	0.032020194797608426	True	-2.9605947323337506e-16	1.0	-1.124269042366907	0.1643810625369056
phage-gRNA-11596	-0.11744729692827072	-0.5905514526126199	0.7079987495408915	-0.4187778953146548	-1.7741743372601464	-0.9058812032170893	True	2.9605947323337506e-16	1.0	-1.0329444785972968	0.13290362427729305
phage-gRNA-11597	-0.10763399813017127	0.036712199655539735	0.07092179847463331	0.46601081901520036	0.4041320074871333	1.6148940148583888	True	5.921189464667501e-16	1.0	0.8283456137869075	0.10553494001897597
phage-gRNA-11598	-0.07148401462151632	0.08666798268922582	-0.015183968067709497	1.8653318796431	2.2544260787160324	1.9968188352087743	False	0.0	1.0	2.0388589311893024	7.830275104528848e-05
phage-gRNA-11599	-0.6133521763610172	0.39279672750467487	0.22055544885634193	2.937572564284272	2.370165719529453	2.4068563852682283	False	-1.4802973661668753e-16	1.0	2.571531556360651	0.002047458284749417
phage-gRNA-11600	0.12233178203963746	-0.16430106332251615	0.041969281282880466	0.6626180022385793	1.2229437228653266	1.7432195331523603	True	5.921189464667501e-16	1.0	1.2095937527520888	0.02013318322484201
phage-gRNA-11601	-0.3448174663511656	0.11250272284708274	0.232314743504082	-1.4909909367575809	-1.2828255124376104	-0.6380567692209214	True	-2.9605947323337506e-16	1.0	-1.137291072805371	0.021682869396851746
phage-gRNA-11602	0.5027229065020613	-0.3129687556899494	-0.1897541508121101	4.150812099607625	4.226039693539322	1.9175403700494282	False	5.921189464667501e-16	1.0	3.4314640543987918	0.012682212313266278
phage-gRNA-11603	0.026770023163845913	-0.19145385843515017	0.1646838352713056	3.287475528649111	3.3245624413982435	1.8523915291165105	True	4.440892098500626e-16	1.0	2.8214764997212884	0.004703409623248453
phage-gRNA-11604	0.023268544352252896	0.2894802875204485	-0.31274883187270053	4.116497199399929	3.1587895336877745	3.543578152691617	True	2.9605947323337506e-16	1.0	3.6062882952597732	0.0003902375751995853
phage-gRNA-11605	-0.05451398584739131	0.13104416880400205	-0.07653018295661163	4.329249916042212	4.321993385305641	3.042974087044678	True	-2.9605947323337506e-16	1.0	3.89807246279751	0.0008398957656646314
phage-gRNA-11606	0.2483019905460342	-0.33051160630942933	0.0822096157633938	3.0298396593327404	3.1249046825199933	2.9622168732298872	True	-4.440892098500626e-16	1.0	3.038987071694207	6.968317959105987e-05
phage-gRNA-11607	-0.2049481191296909	-0.17346792530737698	0.37841604443707144	3.0029869111004066	3.084277519189812	3.06010712825963	True	1.1842378929335002e-15	1.0	3.04912385284995	8.992643066410477e-05
phage-gRNA-11608	-0.41030376951237457	0.05871115872277688	0.3515926107895968	3.532784004159171	3.268836232460452	3.6714884896365207	True	-2.9605947323337506e-16	1.0	3.491036242085381	0.00015583264698104874
phage-gRNA-11609	-0.6394900352847364	0.5362203334103102	0.10326970187442708	-0.3173839851353284	0.18874963512782283	0.728855683811835	True	2.9605947323337506e-16	1.0	0.20007377793477646	0.6843157551660213
phage-gRNA-11610	-0.5397891487510069	0.017718725606308716	0.5220704231447	-0.6197815421729453	0.5562034763978758	0.636250511331033	True	5.921189464667501e-16	1.0	0.19089081518532117	0.7265711364312669
phage-gRNA-11611	-0.35768955421155013	0.22490739563373374	0.1327821585778155	-1.455122395575927	-2.713540201150881	-0.7619186835089282	True	-2.9605947323337506e-16	1.0	-1.643527093411912	0.0517379359895514
phage-gRNA-11612	-0.3923621332346885	0.28913917439004866	0.10322295884463895	-1.3090429426723977	-0.8893888431347134	0.12934687036577586	True	-2.9605947323337506e-16	1.0	-0.6896949718137785	0.2185706063351965
phage-gRNA-11613	-1.1923407077497528	-0.034188710439010395	1.2265294181887627	2.2996903438419674	0.983822266083114	1.645664522658744	False	-1.4802973661668753e-16	1.0	1.6430590441946082	0.10765458971324497
phage-gRNA-11614	-0.7364301129162572	0.26971879094943496	0.4667113219668213	-0.16639654932326398	0.3223759102784509	1.2715001189345525	True	-2.9605947323337506e-16	1.0	0.47582649329657983	0.44562984544239576
phage-gRNA-11615	-0.39586651913401827	0.23542593201913586	0.1604405871148824	-0.9659044792239424	-0.6998698560106984	0.6534124607154306	True	0.0	1.0	-0.33745395817307006	0.5655228883721954
phage-gRNA-11616	-0.7112101719587427	0.3958676407577304	0.3153425312010132	-1.8998420375087637	-0.8325410747030428	-0.4574783115963026	True	2.9605947323337506e-16	1.0	-1.0632871412693696	0.13046395969063646
phage-gRNA-11617	0.20422883004111014	-0.2385737061372044	0.034344876096095156	0.19586167617014816	-0.31673843705434557	0.11244306273101046	True	2.9605947323337506e-16	1.0	-0.002811232717728984	0.989694155381561
phage-gRNA-11618	-0.4096634248086657	0.2745573841696638	0.1351060406390001	-0.7128776129965546	-0.35812710548954385	0.24843271558489644	True	-5.921189464667501e-16	1.0	-0.274190667633734	0.4769224141356347
phage-gRNA-11619	0.07318325931185221	0.7891129280175209	-0.8622961873293717	-2.248566880313464	-2.3945099566300057	-4.433107418195467	False	4.440892098500626e-16	1.0	-3.025394751712979	0.02377272581518037
phage-gRNA-11620	0.05194635752807031	-0.3528378395523446	0.3008914820242734	1.3174688793111105	0.6975946146621568	1.443268462041258	False	-2.9605947323337506e-16	1.0	1.1527773186715085	0.018219101364496365
phage-gRNA-11621	-0.1264915347138178	0.06307341522838605	0.06341811948543352	-2.157266507780684	-1.446227892909926	-0.8987969541557721	False	5.921189464667501e-16	1.0	-1.500763784948794	0.015364490037172336
phage-gRNA-11622	-0.3809699820528767	0.15835461997466282	0.22261536207821386	-2.841426392509786	-1.9481988715456495	-0.9084548818293197	True	0.0	1.0	-1.8993600486282516	0.03237293268724338
phage-gRNA-11623	0.5545897363042331	-0.48365547918852814	-0.070934257115705	0.7391922627037064	1.4412460929421145	1.987611132097809	False	0.0	1.0	1.3893498292478768	0.041922400548364804
phage-gRNA-11624	1.1456870478838157	-1.3377959046634889	0.19210885677967315	-1.5523534750785526	-2.113334050673938	-0.23864314543273135	True	0.0	1.0	-1.3014435570617406	0.22675550935156627
phage-gRNA-11625	1.7467400699261129	-1.6700167688203775	-0.07672330110573355	-0.44716902692814386	-3.2369682930194097	-1.9536376596975091	False	5.921189464667501e-16	1.0	-1.879258326548354	0.21435489769109278
phage-gRNA-11626	0.7551439453322955	-1.3843846059976475	0.6292406606653529	-0.9474120587525663	-0.45948303386700484	-0.780480226133192	True	2.9605947323337506e-16	1.0	-0.7291251062509211	0.36114682066830683
phage-gRNA-11627	-0.061738659948309405	-0.19617079594278586	0.25790945589109526	-0.4700255500416217	-0.5570749373045949	-0.33701643354683686	True	0.0	1.0	-0.4547056402976845	0.03803714047619925
phage-gRNA-11628	0.4779393486052985	-1.0077648438586841	0.5298254952533856	-1.2163801491584056	-1.3296570365546252	-1.4685594039157728	False	0.0	1.0	-1.3381988632096011	0.05835367991139311
phage-gRNA-11629	-0.04514761217264063	-0.1865558967208063	0.23170350889344693	0.23115474836364225	0.3306877064965903	0.7034426974021164	True	0.0	1.0	0.421761717420783	0.08954618544710564
phage-gRNA-11630	-0.27083150882562723	0.03746083791297572	0.23337067091265062	-0.5809936741757316	0.4746971106773774	1.4043907893845775	True	-2.9605947323337506e-16	1.0	0.43269807529540777	0.5053403394523789
phage-gRNA-11631	-0.3892058146506825	0.2619861939401771	0.1272196207105063	-0.42966984388598295	-0.32407415320655986	0.38578961823201396	True	2.9605947323337506e-16	1.0	-0.12265145962017628	0.7242105052045897
phage-gRNA-11632	-0.21958299835831152	0.11587353076034024	0.10370946759797217	-1.4080921074699786	-1.3688203113196131	-0.17512689048238883	True	2.9605947323337506e-16	1.0	-0.9840131030906601	0.07876553085216853
phage-gRNA-11633	-0.08182655733013355	0.05925192662166623	0.022574630708461996	-1.96369735715749	-4.76364457862484	-1.0631563941497255	True	-1.7763568394002505e-15	1.0	-2.5968327766440185	0.08033285693282623
phage-gRNA-11634	-0.7691871494186766	0.28942917434115145	0.4797579750775265	-0.032043599990425164	-0.07845100275605166	0.6484862820414632	True	4.440892098500626e-16	1.0	0.17933055976499546	0.7130141068407332
phage-gRNA-11635	0.15566232804043345	-0.10696715646247057	-0.04869517157796466	-1.8955659412213457	-1.8684443085650075	-1.221150360558532	True	-5.921189464667501e-16	1.0	-1.6617202034482952	0.0020892628346013773
phage-gRNA-11636	-1.2671549963325486	-0.8670302087158426	2.1341852050483903	-1.3811480609898146	-0.5701598591982417	-0.34937069194505455	True	-2.9605947323337506e-16	1.0	-0.766892870711037	0.5305134292380927
phage-gRNA-11637	0.010171984515180199	-0.13639482302921735	0.12622283851403715	-0.2283647868611549	0.13044375745600156	0.6758086613613195	True	0.0	1.0	0.19262921065205538	0.5202536553347079
phage-gRNA-11638	-0.20896317245773588	0.14431916618499674	0.06464400627273648	0.8250174908950481	0.6941813069687148	1.8053309649079354	True	-8.881784197001252e-16	1.0	1.108176587590566	0.039046162444839876
phage-gRNA-11639	-0.5642838680469411	0.27194003437643843	0.2923438336705013	1.387872572352161	0.12645227861568387	2.5118810995563203	True	-4.440892098500626e-16	1.0	1.3420686501747217	0.14580908706715934
phage-gRNA-11640	-0.27305829169239715	-0.05728597470879926	0.33034426640119285	-0.9975390351449454	-0.3023094040204679	0.9934049537572651	True	-1.1842378929335002e-15	1.0	-0.10214782846938271	0.875037007962526
phage-gRNA-11641	-0.5175579820308545	0.14874091895021335	0.3688170630806402	2.026940489455001	1.736607503803285	2.427362452294154	False	-2.9605947323337506e-16	1.0	2.0636368151841467	0.00345986295466007
phage-gRNA-11642	-0.4762090695731729	-0.12330740599511092	0.5995164755682847	0.7308584723100191	-0.023038747353908207	1.2107827861886262	True	2.9605947323337506e-16	1.0	0.639534170381579	0.2525185590532005
phage-gRNA-11643	-0.33068654084270044	0.0904998623018356	0.24018667854086484	1.9914195093067075	1.3049080516274634	2.2663105900620018	False	0.0	1.0	1.8542127169987241	0.005100031682875083
phage-gRNA-11644	-0.32654855389187	0.05113621061607976	0.2754123432757929	-0.934733531931057	0.5577251514350179	0.15280547562374025	True	8.881784197001252e-16	1.0	-0.07473430162409962	0.8835665389107321
phage-gRNA-11645	0.22167955943838535	-0.37819565294490864	0.15651609350652507	-0.1984166329445598	-0.2188288271772425	-0.4638771662101311	True	5.921189464667501e-16	1.0	-0.2937075421106445	0.23133043092791958
phage-gRNA-11646	-0.15022669394085852	0.5723404266869538	-0.4221137327460962	0.553749991552194	0.11082517747852094	0.8736820365309788	True	-2.9605947323337506e-16	1.0	0.5127524018538979	0.23815783172802105
phage-gRNA-11647	0.11247365603603132	-0.12101141335199284	0.008537757315960626	0.04650925450686483	0.05256927163537384	1.716875568162485	True	-2.9605947323337506e-16	1.0	0.6053180314349079	0.3404479338112388
phage-gRNA-11648	-0.284980255389677	0.18351186253321572	0.10146839285646081	1.0005999187346175	0.854656842418076	0.5750512813488191	True	-1.4802973661668753e-16	1.0	0.8101026808338375	0.013230900859210587
phage-gRNA-11649	0.01736951538595477	0.04464171081740087	-0.06201122620335564	-1.310778395437513	-2.1030845171393535	-0.20581231612453088	True	0.0	1.0	-1.2065584095671325	0.0937577799389524
phage-gRNA-11650	-0.6703736691292423	0.5567649383728073	0.11360873075643418	-2.64104936820768	-1.7869924445242216	-0.4332724833109234	True	-2.9605947323337506e-16	1.0	-1.6204380986809417	0.09250942444578339
phage-gRNA-11651	-0.4985868737224113	0.07015671783598254	0.42843015588642963	0.37100697172949015	0.9313326923562384	1.0344633404024366	True	2.9605947323337506e-16	1.0	0.7789343348293883	0.083520701066478
phage-gRNA-11652	-0.6133471397478134	0.38812527690840515	0.22522186283940826	-0.6923393979193753	-1.2167940974896467	0.20404005958218807	True	0.0	1.0	-0.5683644786089447	0.33416616811127836
phage-gRNA-11653	-0.05459964467813805	0.3810863281615129	-0.32648668348337573	0.030467208170420257	0.5690223061259498	0.8965527433583853	True	-2.9605947323337506e-16	1.0	0.4986807525515851	0.20072248623329808
phage-gRNA-11654	0.02703312334441854	0.10799061485864847	-0.13502373820306612	-0.4267375170906096	0.1725644785236211	0.3086998615961818	True	2.9605947323337506e-16	1.0	0.01817560767639777	0.9425354503800297
phage-gRNA-11655	-0.9851779155009956	0.020970988364696463	0.9642069271362996	2.194909129775984	1.714547014388884	1.880308051329608	False	1.4802973661668753e-16	1.0	1.9299213984981585	0.029205813115365575
phage-gRNA-11656	-0.24435728856190053	-0.10115563271713057	0.3455129212790311	-1.4106557653826304	-1.5745952709930178	-0.6529726345438345	True	0.0	1.0	-1.2127412236398276	0.022323922638041314
phage-gRNA-11657	0.4743259589169142	-0.36752204377234365	-0.10680391514457055	1.7964320090663222	1.9724170276371433	2.1664803228619567	False	0.0	1.0	1.9784431198551407	0.001866592599404027
phage-gRNA-11658	-0.3691175034253851	0.2929691462687689	0.07614835715661172	-1.0767587966700294	-0.21841451458347194	0.2976679576361789	True	-1.4802973661668755e-15	1.0	-0.33250178453910745	0.4971162555067462
phage-gRNA-11659	-0.3859431491527303	0.15436298562307194	0.2315801635296566	2.1158384129262826	2.297493354148627	2.1228212514599933	True	-5.921189464667501e-16	1.0	2.1787176728449675	0.0004283214586948654
phage-gRNA-11660	-0.6100977148243176	-0.04950825501436551	0.6596059698386822	2.3749733480475204	1.662111946479583	2.834685108955009	True	-2.9605947323337506e-16	1.0	2.2905901344940376	0.010267229662358192
phage-gRNA-11661	-1.2113540909777392	0.7587255581804317	0.4526285327973074	2.5990384404811513	-2.883188023699822	-0.4363586580950427	True	0.0	1.0	-0.24016941377123788	0.8944602273685747
phage-gRNA-11662	-0.028389675639860945	-0.1921657732164811	0.22055544885634204	0.29371637450954713	0.14777329819300555	0.10917583662754382	False	0.0	1.0	0.18355516977669883	0.2381776036680791
phage-gRNA-11663	-0.1538194026704227	0.16303034065937805	-0.009210937988955337	1.3269843934980434	2.1506676681379835	2.9281687617021017	True	0.0	1.0	2.1352736077793764	0.010570193249198851
phage-gRNA-11664	-0.14858624739201698	0.1026751543102069	0.04591109308181007	0.666559814037508	-0.20374881966560565	1.5560198575992814	True	0.0	1.0	0.6729436173237279	0.26034535054269875
phage-gRNA-11665	0.5309676260643515	-1.6328084715122686	1.1018408454479167	1.1750017711011216	0.29209310061837435	1.2534956390529124	False	-1.4802973661668753e-16	1.0	0.9068635035908028	0.36491263761096815
phage-gRNA-11666	-0.0278175181101874	-0.46461211009322323	0.49242962820340974	0.9598694929686618	0.782217556924782	1.3178561894874177	True	-2.9605947323337506e-16	1.0	1.0199810797936204	0.032770205248300946
phage-gRNA-11667	-0.4426855998187067	0.19684639159957484	0.24583920821913097	-1.1980583023470164	-1.3340859097984756	-0.1918205234367365	True	-2.9605947323337506e-16	1.0	-0.9079882451940762	0.09838196597435188
phage-gRNA-11668	-0.47771207976964014	0.2294318734888101	0.2482802062808318	-0.7601973370903199	-0.6655124206213472	0.20973347406347642	True	5.921189464667501e-16	1.0	-0.40532542788273024	0.3577869881970213
phage-gRNA-11669	-0.1233156454610338	-0.16266257543336593	0.2859782208943997	0.07705898502326392	0.17727649597611972	0.4054130915200229	True	0.0	1.0	0.21991619083980218	0.27313255625178134
phage-gRNA-11670	0.25894460060850477	-0.16477992292816523	-0.09416467768033598	-2.4533380747870064	-0.7065208843299171	-1.0195575150014236	False	1.1842378929335002e-15	1.0	-1.3931388247061156	0.06556521299992173
phage-gRNA-11671	-0.0007772777331487291	0.1146006958873027	-0.11382341815415487	0.2549862775875624	-0.05242022142309466	0.792911764176651	True	-2.9605947323337506e-16	1.0	0.33182594011370625	0.2641336708845183
phage-gRNA-11672	0.27193564169120066	-0.8310864248063226	0.5591507831151219	-1.301260929492698	-1.9617771786389975	-1.3482979436247664	True	0.0	1.0	-1.537112017252154	0.03161963447037148
phage-gRNA-11673	0.00387993929382624	-0.41976328503790405	0.41588334574407426	-0.45994994897946384	-0.3891522717361475	0.0221465231888871	True	-1.1842378929335002e-15	1.0	-0.27565189917557475	0.38704862104258536
phage-gRNA-11674	-0.15859662729795865	0.04096230417857427	0.1176343231193826	-0.34762466601153896	0.23008739825474755	0.2905302642985479	True	-5.921189464667501e-16	1.0	0.0576643321805855	0.8056873069653325
phage-gRNA-11675	-0.08022004703373575	0.05463808609608911	0.02558196093764664	-0.24710010638840885	0.3530403076250721	1.6022583423941068	True	0.0	1.0	0.5693995145435901	0.35609237384112824
phage-gRNA-11676	-0.20117145035070294	0.023671603046988565	0.17749984730371615	0.6179494012441591	0.1362724305152252	1.5444401757508999	True	5.921189464667501e-16	1.0	0.7662206691700947	0.14761223179270158
phage-gRNA-11677	-0.21167664002586228	0.2922208140282283	-0.08054417400236957	1.041019841210984	0.1785338884816241	1.3237428436695886	False	-1.1842378929335002e-15	1.0	0.8477655244540655	0.08721686276682335
phage-gRNA-11678	-0.31541488126460493	0.0594404655007601	0.25597441576384483	0.42495112883085007	0.7382640860432659	1.7782604958318835	True	0.0	1.0	0.9804919035686664	0.09079187136886599
phage-gRNA-11679	0.10721437679073098	0.06140161656839993	-0.16861599335913358	0.8620402037795358	1.3122001857893508	1.0400697452822403	True	-8.881784197001252e-16	1.0	1.0714367116170422	0.0023682316652031393
phage-gRNA-11680	-0.09720663479567015	-0.054531854904863675	0.15173848970053294	1.8463877921000083	2.902078576953117	2.79935077796794	False	-2.9605947323337506e-16	1.0	2.515939049007022	0.0018747169640512093
phage-gRNA-11681	-0.13569904060231508	0.022452956708427063	0.1132460838938878	2.9937619316046966	3.2499172988595015	2.525428427722102	False	-7.401486830834377e-17	1.0	2.9230358860621	0.00019988491758423144
phage-gRNA-11682	-0.55671050921358	0.27951339320979995	0.27719711600377916	1.703994996271685	1.6783461536728548	1.5808550030538249	False	-2.9605947323337506e-16	1.0	1.6543987176661215	0.004153970929522883
phage-gRNA-11683	-0.7295578675578147	0.3476741343693601	0.38188373318845326	1.4185187828165446	1.4790265839674293	1.5924322158470172	False	-4.440892098500626e-16	1.0	1.4966591942103304	0.015323691190063675
phage-gRNA-11684	-0.16198924587564179	0.041914092673216885	0.1200751532024249	-1.6757863311624446	-1.6794768245212284	-0.4812403523617572	True	0.0	1.0	-1.27883450268181	0.034923633985396337
phage-gRNA-11685	-1.1248918813715227	0.7113320210518572	0.4135598603196651	2.0716832866940265	1.8355424014059065	2.269013384155668	False	-1.4802973661668753e-16	1.0	2.0587463574185336	0.02415079024933181
phage-gRNA-11686	-0.3050813418257565	-0.05381994012353264	0.35890128194929005	2.920348688911978	1.7161069720307696	2.217148020676974	True	2.9605947323337506e-16	1.0	2.284534560539907	0.004618994969937431
phage-gRNA-11687	-0.3198991720745523	0.30158588155581434	0.01831329051873798	0.22897773992187798	-0.05446886014459906	1.6553949112939748	True	0.0	1.0	0.6099679303570845	0.3363222321792685
phage-gRNA-11688	-0.1277958970362878	-0.3637217803687429	0.4915176774050307	2.473382769038685	1.724238073715945	2.629497534112949	True	0.0	1.0	2.2757061256225266	0.0038449946255837467
phage-gRNA-11689	-0.2542602718688043	-0.18099717214457467	0.43525744401338073	0.5824189511103626	0.02143837551497718	1.5678034146706716	True	5.921189464667501e-16	1.0	0.7238869137653371	0.2228180541078672
phage-gRNA-11690	-0.06289120089114819	0.01434080103602664	0.048550399855119775	2.414493074736171	2.080104909006519	2.7851676941812715	False	-5.921189464667501e-16	1.0	2.4265885593079872	0.0002987510694781071
phage-gRNA-11691	0.31263819539782034	-0.43610040289995666	0.1234622075021381	-0.23401122117451933	0.09648374645192614	1.5970450959944955	True	5.921189464667501e-16	1.0	0.48650587375730076	0.4674772719357707
phage-gRNA-11692	-0.6118797648438266	0.402908057295738	0.20897170754808592	1.722360040941437	1.7057690249065196	1.956477318016974	True	-8.881784197001252e-16	1.0	1.7948687946216435	0.005041300572575091
phage-gRNA-11693	-0.39722364836877766	0.15609048063799946	0.24113316773077464	-3.388363450006932	-2.6863096197685232	-1.077208825264866	True	-1.1842378929335002e-15	1.0	-2.383960631680107	0.028709881353400316
phage-gRNA-11694	-0.48552020361459824	0.3215573531492657	0.16396285046533343	2.99362955668039	2.7541457125244264	3.0742783093358543	True	2.9605947323337506e-16	1.0	2.940684526180224	0.0003753256710807887
phage-gRNA-11695	-0.31132019596077853	-0.014870020492299574	0.3261902164530772	-1.4247990224943	-0.9015665941866002	0.19463272228664863	True	-2.9605947323337506e-16	1.0	-0.7105776314647505	0.23707568727195727
phage-gRNA-11696	-0.27563705100870983	0.001159442800651611	0.2744776082080582	3.545175766511436	3.9849547039848634	3.4165173129363318	True	0.0	1.0	3.6488825944775436	9.903570045327727e-05
phage-gRNA-11697	-0.11401825740000149	0.19919563504497972	-0.08517737764497646	-1.8956601320884223	-2.1740535044286133	-0.4239117221038189	True	5.921189464667501e-16	1.0	-1.4978751195402848	0.0533644043951846
phage-gRNA-11698	-0.8668933906608087	0.30975495026732336	0.5571384403934854	-1.007130554568601	-1.1854951085775198	0.2589903165589611	True	0.0	1.0	-0.6445451155290532	0.36562286239977604
phage-gRNA-11699	-0.35353180368329706	0.3831564251891688	-0.02962462150587175	0.8586966286937381	0.6490949151548788	1.4439582669864865	True	0.0	1.0	0.9839166036117012	0.03691281256527654
phage-gRNA-11700	-0.054238861280561323	-0.019330964433445175	0.0735698257140065	0.8212881723036123	0.7874349086085033	1.8518958562908168	True	0.0	1.0	1.1535396457343108	0.030421065137166612
phage-gRNA-11701	-0.03179729554523281	0.26210844356548524	-0.23031114802025066	2.0330336180590667	1.810364751099697	2.0010708380554787	True	5.921189464667501e-16	1.0	1.9481564024047475	0.0002549971043412191
phage-gRNA-11702	-0.0621621188722461	0.09188866222530656	-0.029726543353058688	3.782615309823374	3.9419509681283813	3.73988623375984	True	5.921189464667501e-16	1.0	3.821484170570532	1.0029086992969635e-06
phage-gRNA-11703	0.1099561574530869	0.531142560597623	-0.6410987180507102	2.239417129660099	2.0934740533435576	1.2475216697204916	False	-7.401486830834377e-17	1.0	1.860137617574716	0.015744072747067173
phage-gRNA-11704	-0.14141922432170873	0.10984217738051427	0.03157704694119534	2.878278181659761	2.5885453187458527	3.1073488502653053	True	2.9605947323337506e-16	1.0	2.8580574502236398	6.912249351002184e-05
phage-gRNA-11705	-0.6887414795402789	-0.6334002878133127	1.3221417673535925	0.935308291042336	1.1174718845422813	1.1857896268933317	True	2.9605947323337506e-16	1.0	1.0795232674926496	0.18008389360659807
phage-gRNA-11706	-0.3038286754572237	0.16316141730043743	0.14066725815678627	-0.44406583936501587	-1.1749714164027134	0.7124305405880476	True	0.0	1.0	-0.30220223839322724	0.6241093732812537
phage-gRNA-11707	-0.028389675639860945	-0.1921657732164811	0.22055544885634204	2.2937163745095472	0.14777329819300555	0.10917583662754382	False	0.0	1.0	0.8502218364433656	0.30987189227020057
phage-gRNA-11708	0.055641505367851174	-0.0801202160391723	0.024478710671319348	3.0407125682396883	2.3602790371495272	1.9883872257467576	True	-5.921189464667501e-16	1.0	2.4631262770453244	0.0013725146309617859
phage-gRNA-11709	-0.398733446436109	-0.2994751381789351	0.6982085846150441	3.2308011289055463	2.684320123005276	2.626357336572883	False	0.0	1.0	2.8471595294945686	0.0020534347520180904
phage-gRNA-11710	-0.32011225385271214	-0.2595710531683926	0.5796833070211038	-0.49154567666086635	-0.4424727705722651	0.32391378545713057	True	-2.9605947323337506e-16	1.0	-0.2033682205920003	0.6316659963862603
phage-gRNA-11711	1.1627950511122895	-1.6952421896762981	0.532447138564005	-2.8767847028633993	-1.302835698372676	-1.4622875548125238	True	-1.1842378929335002e-15	1.0	-1.8806359853495331	0.13343935622382755
phage-gRNA-11712	-0.031164630523504933	-0.06108498136533402	0.09224961188883896	0.29094141962590303	0.6474986838385455	0.184403393745173	True	0.0	1.0	0.3742811657365405	0.06436445172309269
phage-gRNA-11713	-0.5445498789636805	0.3762075336713675	0.16834234529231296	0.007038017308494737	-0.2721715898715109	0.6359014461569013	True	0.0	1.0	0.12358929119796169	0.7655005701757907
phage-gRNA-11714	-0.06388642245664933	0.10623821652016918	-0.042351794063518966	1.7554061683254742	1.3282139505753658	2.0736790898107547	True	2.9605947323337506e-16	1.0	1.7190997362371983	0.0015105982260236927
phage-gRNA-11715	-0.5112089487429401	-0.04313615796756842	0.5543451067105094	1.0360719634142432	1.474164503726013	1.7919426292424392	True	2.9605947323337506e-16	1.0	1.4340596987942318	0.01925234600559276
phage-gRNA-11716	-0.2598373670689016	0.20932906497745574	0.05050830209144408	1.0517763092628636	0.5082408681268884	1.8298996201078879	True	-5.921189464667501e-16	1.0	1.1299722658325466	0.05018770192199684
phage-gRNA-11717	-0.6008531519924665	0.5830045595107514	0.01784859248171422	0.25674672261379783	0.050861105840974474	1.3567478637290478	True	-2.9605947323337506e-16	1.0	0.5547852307279401	0.35451228100487964
phage-gRNA-11718	-0.31701176222048755	-0.09084134148109424	0.4078531037015818	-0.2283958422908574	-0.029203432558711384	0.9089917147145012	True	0.0	1.0	0.21713081328831083	0.6251471554840322
phage-gRNA-11719	-0.37651642545576713	0.4412348168961344	-0.06471839144036551	-1.689802302870655	-1.7312761126311678	-0.9177572011322752	False	5.921189464667501e-16	1.0	-1.4462785388780326	0.015319088787590694
phage-gRNA-11720	0.6382769910268058	-0.5254991065498145	-0.11277788447699133	0.9603830411762138	1.8144399648596723	2.3608050040153667	False	0.0	1.0	1.7118760033504177	0.03218732575073493
phage-gRNA-11721	-0.22259989059365104	0.39641378829080054	-0.17381389769715128	3.764712855097164	3.266281055386461	3.118024366950232	True	-5.921189464667501e-16	1.0	3.3830060924779524	0.00026474328055256274
phage-gRNA-11722	0.13399142427989297	-0.30280316770314286	0.168811743423249	3.0979623663849347	2.5074558384863774	2.4579700607781794	True	-2.9605947323337506e-16	1.0	2.6877960885498307	0.00046184066730676495
phage-gRNA-11723	-0.9389658017533176	0.5316892776555182	0.40727652409780024	-0.009701504768557356	-0.5452113928478246	0.5272224579754576	True	2.9605947323337506e-16	1.0	-0.009230146546974774	0.9877159497278034
phage-gRNA-11724	0.04225823610671142	-0.16609488986707177	0.12383665376036035	-0.7545310628308775	-1.0759709352594058	-0.5956950865614834	True	0.0	1.0	-0.8087323615505889	0.008131151231305568
phage-gRNA-11725	-0.6147203091385962	0.22150359328478375	0.39321671585381157	0.8143009449273233	-0.8170689585594597	1.4371153291029248	True	-2.9605947323337506e-16	1.0	0.47811577182359616	0.5537670325094921
phage-gRNA-11726	-0.7349906900696359	0.2479028614957528	0.487087828573884	-0.13748167665601585	-0.42665763678987556	0.2541164357961314	True	2.9605947323337506e-16	1.0	-0.10334095921658666	0.8189176564278389
phage-gRNA-11727	-0.5132449634616876	0.05994453312789805	0.4533004303337904	1.2358712276326402	1.1710649140415041	1.1097473759759584	True	2.9605947323337506e-16	1.0	1.172227839216701	0.014347272864375885
phage-gRNA-11728	-1.4901739532303697	0.7901120892629976	0.7000618639673739	4.512318588157001	4.877267787122706	3.5492579119982732	True	5.921189464667501e-16	1.0	4.312948095759327	0.006940449490101131
phage-gRNA-11729	-0.8507650124489605	0.4525849004017175	0.3981801120472426	4.60304671691227	4.132752883441509	3.7691932668990527	True	-1.4802973661668753e-16	1.0	4.168330955750943	0.0010420042402455333
phage-gRNA-11730	-0.14886531768705247	-0.07494985754434147	0.2238151752313957	4.006508464927695	3.911035176447152	3.750747488316687	True	5.921189464667501e-16	1.0	3.8894303765638445	8.945129656334007e-06
phage-gRNA-11731	-0.3536489750847567	0.2832661191152166	0.07038285596953742	4.274004028368558	4.0053088004414645	3.3804670121790155	True	-8.881784197001252e-16	1.0	3.8865932803296794	0.0002774640573566741
phage-gRNA-11732	-0.3899565847540645	0.33186794493222926	0.05808863982183343	3.138276832369008	3.2561857844872817	3.376638768946308	True	-5.921189464667501e-16	1.0	3.257033795267533	0.00012415300883271603
phage-gRNA-11733	-0.2009588323317324	-0.007362771340767793	0.20832160367250196	0.8605684637101945	0.5837313205427002	1.5174671163609776	True	5.921189464667501e-16	1.0	0.9872556335379574	0.030523513472223752
phage-gRNA-11734	0.07322851820294618	-0.09054757937367386	0.017319061170728123	2.6612286283253885	2.557513787398145	2.59983632121625	True	1.4802973661668753e-16	1.0	2.606192912313261	1.3414585477985696e-06
phage-gRNA-11735	-0.4621657723216339	0.2133854418976302	0.24878033042400016	3.47118210334778	3.482959888886424	3.519166875853643	True	-1.1842378929335002e-15	1.0	3.4911029560292826	0.00011318598261806654
phage-gRNA-11736	-0.4565583210187336	0.2922027401543068	0.1643555808644268	0.948009889322647	1.0244592343425531	2.178506850719488	True	0.0	1.0	1.383658658128229	0.039715140599181666
phage-gRNA-11737	0.3125170165268334	0.3186659203925255	-0.6311829369193598	1.441977988733845	1.073642491080856	0.9095141474315356	False	-2.9605947323337506e-16	1.0	1.1417115424154123	0.03175779729974785
phage-gRNA-11738	0.05272967630896197	-0.2831457939443087	0.2304161176353432	-1.3277783629170594	-1.2716776632889557	-0.45229412972684546	True	-1.1842378929335002e-15	1.0	-1.0172500519776202	0.033734897849544594
phage-gRNA-11739	-1.4475189565374116	0.5586299473282805	0.8888890092091306	2.4595495943331525	1.6828403276823298	1.9379740691735785	False	-1.4802973661668753e-16	1.0	2.0267879970630203	0.057009262408139076
phage-gRNA-11740	-0.14193047892235278	0.05957788758277083	0.08235259133958106	0.341926641223667	0.058480041157190854	1.5053094067619703	True	-2.9605947323337506e-16	1.0	0.6352386963809428	0.22949878312349967
phage-gRNA-11741	0.2125857046591042	-0.5106178015315344	0.2980320968724284	1.8972618341932206	1.1359826081120046	1.3756863090336466	True	-5.921189464667501e-16	1.0	1.469643583779624	0.012550277612019625
phage-gRNA-11742	-0.4537337335497913	0.0790980254236544	0.3746357081261378	-1.3781739664456074	-1.0293523510125713	-1.321706404823816	True	2.9605947323337506e-16	1.0	-1.2430775740939983	0.009420032350072962
phage-gRNA-11743	-0.3181283541717086	0.13439125577761857	0.1837370983940918	-0.9960223040223006	-1.0499362418464964	0.1534092886880405	True	5.921189464667501e-16	1.0	-0.6308497523935855	0.21073462632465112
phage-gRNA-11744	-0.8058029212475342	0.4400652216844714	0.3657376995630628	-0.8355405438897758	-0.2694643831703418	0.5183388330123471	True	0.0	1.0	-0.1955553646825902	0.7458135969086075
phage-gRNA-11745	-0.024009086265698976	0.009752048807852631	0.014257037457846344	-0.9775374787297189	0.12044502783982924	-0.6551180278918389	True	0.0	1.0	-0.5040701595939096	0.1970126828149736
phage-gRNA-11746	-0.028389675639860945	-0.1921657732164811	0.22055544885634204	2.8786788752307033	2.1477732981930053	2.1091758366275437	False	0.0	1.0	2.378542670017084	0.0010187434494756537
phage-gRNA-11747	0.029432916651236596	0.1871619809328422	-0.21659489758408057	-1.757492143201656	-1.0949948297689627	-0.7899535783110778	False	-5.921189464667501e-16	1.0	-1.2141468504272321	0.01707807455631483
phage-gRNA-11748	-0.260245746640658	0.3270879322691975	-0.0668421856285395	-1.413651054796409	-1.3120133776856697	-0.290829610925714	True	0.0	1.0	-1.0054980144692642	0.06491901103815391
phage-gRNA-11749	-0.7109541702761062	0.14911647410164086	0.5618376961744644	0.7703504747225551	0.8062457213918268	1.1921460883542752	True	-2.9605947323337506e-16	1.0	0.9229140948228857	0.08148677883221252
phage-gRNA-11750	-0.021356074102694578	-0.04609847804131029	0.06745455214400575	-0.11241753587908399	0.04400011384423763	0.43701437609313487	True	2.9605947323337506e-16	1.0	0.12286565135276284	0.5027886956027017
phage-gRNA-11751	-0.1999007726705777	0.17157771121903664	0.02832306145153929	-0.9984244277067091	-0.9806690769458255	-0.08828371244080913	True	-5.921189464667501e-16	1.0	-0.6891257390311146	0.09711136086679623
phage-gRNA-11752	-0.4417903310204654	0.2429908566951049	0.19879947432536227	-1.721900462924026	-1.251571761966181	-0.6515979301978874	False	5.921189464667501e-16	1.0	-1.2083567183626982	0.03371083072188907
phage-gRNA-11753	-0.10161055183348644	0.0855205124490217	0.01609003938446385	0.5042884643165122	-0.03397203477878907	0.822248266963693	True	-2.9605947323337506e-16	1.0	0.4308548988338054	0.1673749396484917
phage-gRNA-11754	0.6382769910268057	-0.5254991065498145	-0.1127778844769913	-0.03961695882378624	-0.1855600351403278	-0.22415749670578952	False	-2.7755575615628914e-17	1.0	-0.1497781635566345	0.6867942868715018
phage-gRNA-11755	-0.16421290789998544	0.04669075618609675	0.11752215171388691	-0.7182351995884089	-0.9847372000262835	-0.15127405014632522	True	-5.921189464667501e-16	1.0	-0.6180821499203392	0.07615314504393701
phage-gRNA-11756	0.08122222840372828	0.022872485240080564	-0.10409471364381062	-0.6088758610339902	-1.0662800331868256	-0.8652070819840034	True	-5.921189464667501e-16	1.0	-0.8467876587349398	0.00409720080386789
phage-gRNA-11757	-0.04435406844702605	0.046750108061704765	-0.0023960396146804896	-1.3141969493348817	-1.4323950351685193	-0.10842241734927249	True	-5.921189464667501e-16	1.0	-0.9516714672842245	0.08808770400440001
phage-gRNA-11758	-0.6303647619161454	0.19620897047351527	0.43415579144263017	0.3817858350119767	0.43592059414434825	1.1112720740201203	True	0.0	1.0	0.6429928343921484	0.18227623596269202
phage-gRNA-11759	-0.060705351932524465	-0.07085826039593357	0.1315636123284616	-0.8924046378621524	-0.9149652986734118	0.16881123865780268	True	1.1842378929335002e-15	1.0	-0.5461862326259205	0.20743951762381638
phage-gRNA-11760	0.09844098682079583	-0.012867690861688708	-0.08557329595910712	0.7531223760570747	0.8772684631082779	1.4923462523479865	True	0.0	1.0	1.0409123638377797	0.011381309854067006
phage-gRNA-11761	-0.4091167002861411	0.18387594590651268	0.22524075437962665	-2.3618222237468807	-2.073930205330452	-1.2833283557950903	False	-5.921189464667501e-16	1.0	-1.906360261624141	0.007542204103951129
phage-gRNA-11762	-0.20721100331651598	-0.12997900138934115	0.33719000470585847	1.784746445140561	1.48680027537897	1.8284748949316754	True	4.440892098500626e-16	1.0	1.700007205150402	0.00107301911638136
phage-gRNA-11763	0.12714225541683533	0.1160782670109981	-0.24322052242782988	-1.7738196929499068	-1.583713566134433	-0.9536378205895062	False	1.1842378929335002e-15	1.0	-1.4370570265579488	0.006495036356478169
phage-gRNA-11764	0.31826038595772843	-0.27152432871873877	-0.04673605723899055	-0.7746710631717075	-2.4414463027896893	-0.2621387340110175	True	-2.9605947323337506e-16	1.0	-1.1594186999908047	0.16336234917235012
phage-gRNA-11765	-0.4223529436731619	-0.13006427371088414	0.5524172173840469	1.0981666648782538	0.3012978254621972	0.8560751044340922	True	2.9605947323337506e-16	1.0	0.7518465315915144	0.11397774295127998
phage-gRNA-11766	-0.146600243885052	0.17918494336001345	-0.0325846994749579	-1.8702978833487691	-2.7777921921097892	-1.4283723683301162	False	1.1842378929335002e-15	1.0	-2.0254874812628914	0.007715415915363129
phage-gRNA-11767	0.2186018160074763	-0.37580863589900604	0.1572068198915293	0.7157945727149757	0.650021845082418	0.9869335186091623	True	-1.4802973661668753e-16	1.0	0.7842499788021854	0.02183735153453125
phage-gRNA-11768	-0.4283920691631966	0.10574634095211088	0.3226457282110875	-1.8539159670389669	-1.6000264156879975	-0.29082655689579084	False	5.921189464667501e-16	1.0	-1.248256313207585	0.07929933989143877
phage-gRNA-11769	-0.13287076324054148	0.38253098152164533	-0.24966021828110563	-1.5156366775474863	-1.0293115383645146	-0.543133505283909	True	-5.921189464667501e-16	1.0	-1.02936057373197	0.03934109848677909
phage-gRNA-11770	-0.0005196927200845636	0.20911420969758687	-0.2085945169775023	-1.7665662734783787	-1.4670065697890262	-0.7037967578196049	True	0.0	1.0	-1.31245653369567	0.017896149418157443
phage-gRNA-11771	-0.40157658375745786	0.30542762086516007	0.09614896289229691	0.1963400945146514	-0.4296840129866144	0.8638818425297412	True	-2.9605947323337506e-16	1.0	0.2101793080192594	0.6493348451723449
phage-gRNA-11772	-0.7893682535291191	0.7110649006251517	0.0783033529039674	-1.0056821181638371	-0.4146596003141729	-0.41261507738228875	True	0.0	1.0	-0.6109855986200996	0.26995386666024335
phage-gRNA-11773	-0.39448811545385354	0.03716022650930739	0.35732788894454437	-0.25694982487342166	-0.037938201360049106	0.09122568191710378	True	-5.921189464667501e-16	1.0	-0.06788744810545566	0.7916194962870193
phage-gRNA-11774	-0.6812580915436142	0.20076950049289088	0.4804885910507206	-1.3549274555324802	-0.6195150283476414	-0.5736162158263296	True	-8.881784197001252e-16	1.0	-0.8493528999021503	0.12070937193345138
phage-gRNA-11775	-0.06481608136677508	-0.09328844475443354	0.15810452612121395	-1.834208385702862	-1.2828859916734547	-0.8007796892826029	False	1.7763568394002505e-15	1.0	-1.3059580222196399	0.0134007432877797
phage-gRNA-11776	-0.13478032767286052	-0.009849749877535174	0.14463007755039392	-1.5703134399544085	-1.1529390095897742	-0.2940708883359857	True	-5.921189464667501e-16	1.0	-1.0057744459600562	0.05896989267750559
phage-gRNA-11777	-0.2544136440107403	0.2598821635252775	-0.005468519514537196	2.8542887680294746	2.554017545321639	2.289144227932501	False	0.0	1.0	2.5658168470945384	0.00031273821555144156
phage-gRNA-11778	-0.21770845513976944	0.05670391081300963	0.1610045443267616	-1.3901099547660145	-1.3848472269868335	-0.7480668926089207	True	5.921189464667501e-16	1.0	-1.1743413581205895	0.008229164538033401
phage-gRNA-11779	-0.5511484509795519	0.44745769066887675	0.10369076031067515	-1.0759980261844309	-0.5818370475873564	0.4740830896314723	True	0.0	1.0	-0.39458399471343836	0.5076266316424858
phage-gRNA-11780	-0.11469829119514507	0.02863499140405068	0.08606329979109262	-2.24676813423154	-1.9072843833778395	-1.3069805371113414	True	-5.921189464667501e-16	1.0	-1.8203443515735735	0.002932785492973043
phage-gRNA-11781	0.04499109490699649	-0.42912512328177366	0.3841340283747776	1.542183851614496	0.8215466100306257	1.4762878102311117	True	1.4802973661668753e-16	1.0	1.2800060906254112	0.01775955213886556
phage-gRNA-11782	-0.22619169787538418	-0.12068118030587094	0.3468728781812551	-0.9025200533879723	-0.9112441331305128	-0.3283532179497026	False	0.0	1.0	-0.7140391348227292	0.05221947528231073
phage-gRNA-11783	-0.18448467625619713	0.32237070715087945	-0.1378860308946841	-1.4191212531804869	-0.5494299135550609	-0.22219739992531196	False	-5.921189464667501e-16	1.0	-0.7302495222202866	0.13600076466862293
phage-gRNA-11784	-0.3617230089731943	0.4745008934501856	-0.11277788447699133	-0.03961695882378627	-0.18556003514032782	-0.22415749670578955	False	-1.850371707708594e-17	1.0	-0.14977816355663454	0.5873665232190903
phage-gRNA-11785	-0.7457240401215444	0.8274654564680417	-0.08174141634649734	1.7987744313643113	1.2377938557689259	1.1991963942034642	False	0.0	1.0	1.411921560445567	0.046401243956306834
phage-gRNA-11786	-2.135699040602315	0.7005248618210649	1.4351741787812502	2.0443880046746647	-0.9595360667694488	2.5564553233427274	False	0.0	1.0	1.2137690870826479	0.47609884035700206
phage-gRNA-11787	0.22652151529478193	-0.20353464761928652	-0.022986867675496292	0.5486275654441899	0.7724411091056256	1.2633930279427137	True	-2.9605947323337506e-16	1.0	0.8614872341641764	0.024581692893683938
phage-gRNA-11788	-0.30706443060281874	0.23965285462557606	0.06741157597724312	2.228035342880787	1.2170218466503542	1.2779600586358075	False	1.4802973661668753e-16	1.0	1.5743390827223163	0.01250717704936077
phage-gRNA-11789	-0.028389675639860945	-0.1921657732164811	0.22055544885634204	3.1010712965671514	2.1477732981930053	1.6941383373487002	False	0.0	1.0	2.3143276440362857	0.005838140202455957
phage-gRNA-11790	-0.7556888900093237	-0.19699896311485254	0.9526878531241767	1.5664171601400847	1.3079993545651307	1.4522659501494788	True	1.4802973661668753e-16	1.0	1.442227488284898	0.047028929627767356
phage-gRNA-11791	-1.1995778344402677	2.1077752780639365	-0.9081974436236679	-1.012823637185745	-1.0020412098148341	-0.7882515097460105	True	2.9605947323337506e-16	1.0	-0.93437211891553	0.4277456467312196
phage-gRNA-11792	0.6382769910268057	-0.5254991065498145	-0.1127778844769913	-0.03961695882378624	1.3994024655808286	-0.22415749670578952	False	-2.7755575615628914e-17	1.0	0.37854267001708425	0.5720904127672798
phage-gRNA-11793	-0.3617230089731944	0.47450089345018553	-0.11277788447699133	2.8989824965120707	2.8733336539132406	2.834736192347779	False	-7.401486830834377e-17	1.0	2.8690174475910304	0.00032194108425566496
phage-gRNA-11794	0.36158532484090955	-0.38715327345686656	0.02556794861595657	1.186191715519501	0.95278579795262	1.3736199550244557	False	-1.4802973661668753e-16	1.0	1.1708658228321922	0.009213718088109073
phage-gRNA-11795	0.758124453255852	-0.40565164432076806	-0.3524728089350848	0.10129211893308998	-0.044650957383451484	0.33178908032992993	True	-2.9605947323337506e-16	1.0	0.12947674729318948	0.7594411889579898
phage-gRNA-11796	-0.31306076232766067	0.06054858975017119	0.25251217257749126	-0.8495717321104159	-1.3165207588016923	-1.5523799263799196	True	5.921189464667501e-16	1.0	-1.2394908057640093	0.009464812339928344
phage-gRNA-11797	-0.15516245881323165	0.04910146335182208	0.10606099546140779	0.9547903545045662	0.12791571893614684	0.9322172962859554	True	-5.921189464667501e-16	1.0	0.6716411232422228	0.07673386298284869
phage-gRNA-11798	-0.2677993528347349	0.28665358117326534	-0.018854228338531343	1.669965995258746	-0.0014385700302899096	1.341834603747893	True	-2.9605947323337506e-16	1.0	1.003454009658783	0.1344183794725877
phage-gRNA-11799	-0.0008642759340613537	-0.123834157122797	0.12469843305685835	-1.841311238570614	-1.3717343471900296	-0.30619606740649274	True	0.0	1.0	-1.173080551055712	0.06321071822659917
phage-gRNA-11800	-0.0980614587095694	0.13821182095935036	-0.04015036224977564	-1.6391847753725397	-1.3013776023262231	-0.3483873037078844	True	1.7763568394002505e-15	1.0	-1.0963165604688825	0.04931584421080908
phage-gRNA-11801	-0.3926343572000386	0.42013057239935314	-0.027496215199313667	-0.7319428682096598	-1.2929234438050452	0.1553072769763464	True	2.9605947323337506e-16	1.0	-0.6231863450127862	0.2662291345014326
phage-gRNA-11802	-0.29890797916882406	-0.16570233898831255	0.4646103181571375	1.2514670586537013	0.2074035963563734	1.7861901132044453	True	2.9605947323337506e-16	1.0	1.0816869227381734	0.1059865417569353
phage-gRNA-11803	-0.5380137146849089	0.2795945095711234	0.25841920511378724	0.4986901166022504	-0.32532486482692846	1.159639629664622	True	5.921189464667501e-16	1.0	0.44433496047998133	0.4301689391723038
phage-gRNA-11804	-0.21023147454869573	0.061640206828814215	0.14859126771988063	-0.6320270657758709	-0.16432488666717138	0.3858217930309502	True	-2.9605947323337506e-16	1.0	-0.13684338647069735	0.6848823947837871
phage-gRNA-11805	-0.3155726823083187	0.04469934131261066	0.27087334099570715	1.216893233682641	-0.1676433892043958	1.1259151367921332	True	-2.9605947323337506e-16	1.0	0.7250549937567928	0.20437373243660403
phage-gRNA-11806	-0.33862197742424094	-0.06720437947888769	0.40582635690313396	-0.49903115902517214	0.3196926915460061	1.2951848849006637	True	1.7763568394002505e-15	1.0	0.3719488058071659	0.5445156329439923
phage-gRNA-11807	0.14934110819983104	-0.19914103452562415	0.049799926325795774	0.05847212552728731	0.5593500203389432	1.353457813375841	True	8.881784197001252e-16	1.0	0.6570933197473572	0.16814334369228234
phage-gRNA-11808	0.15839971185120305	0.25164539025802135	-0.41004510210922973	-1.7597752337292611	-1.27528028090323	-0.6350429775299311	False	-1.7763568394002505e-15	1.0	-1.2233661640541407	0.03382912796365232
phage-gRNA-11809	2.888802442068007	-1.3675485574285524	-1.5212538846394574	-4.00268181066389	-3.5879099325059522	-2.7017955213756517	False	-8.881784197001252e-16	1.0	-3.4307957548484977	0.08343123663798264
phage-gRNA-11810	-0.5471874584813228	0.28903644394205674	0.2581510145392656	1.731849869776199	1.967777428803302	2.3230941749509295	True	-1.4802973661668753e-16	1.0	2.0075738245101435	0.0034183398555125183
phage-gRNA-11811	-0.6194822215703804	0.44604522937424385	0.17343699219613917	-2.2149140112289993	-1.349452324273292	-1.4698438770024005	True	8.881784197001252e-16	1.0	-1.6780700708348972	0.01603804200572006
phage-gRNA-11812	-0.18842898090158577	-0.4424028874497843	0.6308318683513718	-2.325754549389475	-1.4716976257060166	1.1715289527022668	True	5.921189464667501e-16	1.0	-0.8753077407977417	0.4712558026422392
phage-gRNA-11813	-0.9203683958960762	0.3853407898285237	0.535027606067553	-0.050774550444175226	-0.5377545445957832	1.4940373217301524	True	1.4802973661668753e-16	1.0	0.301836075563398	0.7141063477431027
phage-gRNA-11814	-0.2282387733957787	0.16123877002141906	0.06700000337435874	-0.3853005599449304	-0.9609279115047169	0.363044706314529	True	-2.9605947323337506e-16	1.0	-0.3277279217117061	0.45947960722496045
phage-gRNA-11815	-0.4471056823893784	0.3151176385902241	0.13198804379915519	0.012503891509965115	-0.6188660119768192	1.2958864331588984	True	2.9605947323337506e-16	1.0	0.22984143756401476	0.7247684472020299
phage-gRNA-11816	-0.08800826665746087	-0.022302518111313674	0.11031078476877454	0.13100429052784346	0.16091104961072045	0.8209328705619816	True	0.0	1.0	0.3709494035668485	0.1859697043877027
phage-gRNA-11817	-0.055553082747955784	0.14459745303021698	-0.08904437028225942	-0.9576501790435952	-0.3577767436116641	0.3933153972398884	True	5.921189464667501e-16	1.0	-0.3073705084717903	0.48257935594819706
phage-gRNA-11818	0.7495772365446185	0.12636952033070115	-0.8759467568753196	2.6566457874151825	1.2736635137977919	1.5976361316170382	False	0.0	1.0	1.8426484776100043	0.043301182724661956
phage-gRNA-11819	-0.5214723822244194	0.05278144126027584	0.4686909409641462	-1.7269265217512455	-1.5205678541369059	-1.1351390331962694	True	8.881784197001252e-16	1.0	-1.4608778030281402	0.012099922013983007
phage-gRNA-11820	-0.30002408379914147	0.27437725245925204	0.02564683133988943	-1.3970023659912796	-0.9633964377730289	0.32210203223158196	True	0.0	1.0	-0.6794322571775755	0.2785005806829273
phage-gRNA-11821	-0.3274637080651104	0.06406272155918558	0.26340098650592125	-1.3441595713674612	-2.101832057967944	-0.8679701009103429	True	-1.1842378929335002e-15	1.0	-1.4379872434152494	0.022674808846019627
phage-gRNA-11822	-0.49002884594069673	0.20869153273274765	0.2813373132079491	-0.4898508906786514	0.013298871145678959	1.358030049131723	True	0.0	1.0	0.2938260098662502	0.6520370996455531
phage-gRNA-11823	0.2746191043443087	-0.26766861648604134	-0.0069504878582682394	2.1442129497962097	1.6572329556446017	2.203597994800296	False	-2.9605947323337506e-16	1.0	2.001681300080369	0.0010152407280598073
phage-gRNA-11824	-0.15994610071126125	0.36109804207345775	-0.2011519413621965	-1.048683150385779	-1.6948915628481949	-1.004136614357325	False	0.0	1.0	-1.2492371091970995	0.01217819623342362
phage-gRNA-11825	0.013453951721425383	-0.15032214585519466	0.13686819413376972	2.681334838712564	2.1592432765107734	2.520253273654549	False	1.4802973661668753e-16	1.0	2.4536104629592956	0.0001512860989761961
phage-gRNA-11826	-0.8933041828111077	0.34501816318361733	0.5482860196274908	0.013764368059455911	0.8678212917429144	0.5243692486490321	True	1.4802973661668753e-16	1.0	0.4686516361504675	0.413714085879182
phage-gRNA-11827	-0.30674823551187913	0.4470135067195278	-0.1402652712076491	0.36899476925222974	0.7438838562371286	0.9462944941754614	True	-1.4802973661668753e-16	1.0	0.6863910398882732	0.0732562996533623
phage-gRNA-11828	0.6159055924072945	-0.5478705051693264	-0.06803508723796625	-0.8693432795009022	0.37703106696131705	0.701003684780563	True	5.921189464667501e-16	1.0	0.06956382408032595	0.9111972266466436
phage-gRNA-11829	-0.6761795116865459	0.5694353268745358	0.10674418481200831	-1.0321453666497753	-0.19016127526689175	0.5975226885668876	True	-5.921189464667501e-16	1.0	-0.20826131778325982	0.7438122199576054
phage-gRNA-11830	0.18831157457694037	-0.1807834309771863	-0.007528143599753179	0.9831706218614791	1.3347272050157546	2.222919896496517	True	2.9605947323337506e-16	1.0	1.5136059077912503	0.016934259813280936
phage-gRNA-11831	-0.2095549701151178	0.032661291984098284	0.17689367813101953	1.532089971548075	1.1992687605080237	2.11387708746362	True	0.0	1.0	1.6150786065065728	0.005097347006611873
phage-gRNA-11832	0.7708933864825465	-0.4203634475161806	-0.35052993896636586	1.1724339041263594	0.38906090719452635	1.0509031637701574	True	0.0	1.0	0.8707993250303477	0.1289946822060787
phage-gRNA-11833	-0.4007130372368728	0.09648677647583881	0.3042262607610322	0.22354743448957137	-1.3757141367376562	-0.10586673277937741	True	-5.921189464667501e-16	1.0	-0.4193444783424874	0.47348812789364975
phage-gRNA-11834	-0.4117465984810895	0.10767164166751542	0.3040749568135759	-1.4775662019932838	-1.2008182064875461	-0.1750364399157096	True	5.921189464667501e-16	1.0	-0.9511402827988465	0.10210927676073012
phage-gRNA-11835	-0.3920309219532516	0.11161764138325747	0.2804132805699915	0.4033272414202962	-0.767277889130515	0.6580717490638133	True	-8.881784197001252e-16	1.0	0.09804036711786483	0.8490908990115469
phage-gRNA-11836	0.1544159401346814	-0.034422079639655934	-0.11999386049502903	-1.5895672001736827	-2.0872218404002396	-1.22188202374653	True	-1.1842378929335002e-15	1.0	-1.632890354773484	0.0034489233985871785
phage-gRNA-11837	-0.01915244859920584	0.0034845780550556427	0.015667870544150198	0.3276156557844718	-0.028545127922415148	1.4403411585555617	True	0.0	1.0	0.5798038954725394	0.26027196927430923
phage-gRNA-11838	-0.39086046093488047	-0.07929854896484301	0.4701590098997199	-1.881985899179746	-1.730947237739156	-1.581099609891507	True	-1.1842378929335002e-15	1.0	-1.731344248936803	0.002886080681824246
phage-gRNA-11839	-0.07288401079794404	-0.13712443482365	0.21000844562159582	0.8111009269595781	0.5689425353837336	1.4405484034676261	True	5.921189464667501e-16	1.0	0.9401972886036459	0.028612087192539694
phage-gRNA-11840	-0.14878904449281816	-0.026857235094829512	0.17564627958764767	0.27682158141044955	-0.5427611537034691	0.5375187805829897	True	0.0	1.0	0.0905264027633234	0.8026058447773247
phage-gRNA-11841	-0.009144723811485456	0.05474654198901607	-0.045601818177531506	-0.6266660556825956	-0.045134986810229094	0.9515430263718399	True	-2.9605947323337506e-16	1.0	0.09324732795967172	0.8498144302338025
phage-gRNA-11842	0.1810863011284649	-0.06189374907285661	-0.11919255205560653	-1.436974399204944	-1.8560862584889932	-0.2995868421995862	False	5.921189464667501e-16	1.0	-1.1975491666311744	0.06491451569267863
phage-gRNA-11843	-0.07751157359515126	0.08109190080921103	-0.003580327214059764	-1.6741982081105524	-0.8503333139020608	-0.6229935617310911	True	0.0	1.0	-1.0491750279145682	0.031308768752143265
phage-gRNA-11844	0.14543400447194976	-7.988671194247843e-05	-0.1453541177600055	0.10365664329261737	0.08225866491437905	0.8587434874311324	True	5.921189464667501e-16	1.0	0.34821959854604295	0.2648377757759039
phage-gRNA-11845	0.6382769910268057	-0.5254991065498145	-0.1127778844769913	-0.03961695882378624	-0.1855600351403278	-0.22415749670578952	False	-2.7755575615628914e-17	1.0	-0.1497781635566345	0.6867942868715018
phage-gRNA-11846	-0.1297278342515984	0.1030766627430646	0.026651171508532023	-1.7833742378555133	-1.8064605663865212	-0.7732673448839735	True	-5.921189464667501e-16	1.0	-1.4543673830420027	0.01385129191504907
phage-gRNA-11847	-0.37266777487592595	0.1539349281117044	0.21873284676422067	-0.28952837059848235	-0.3580273614896754	0.4412832658762298	True	-2.9605947323337506e-16	1.0	-0.06875748873730932	0.8389055140488721
phage-gRNA-11848	-0.1297231591532153	0.12805957908951093	0.0016635800637008202	-2.8633452563794712	-1.652218431688393	-1.37972935801392	False	-1.1842378929335002e-15	1.0	-1.9650976820272614	0.013121211897248632
phage-gRNA-11849	-0.5045703998813718	0.18828932737083015	0.3162810725105407	-0.3475235960024605	-0.4503979504271163	0.1650087331582295	True	-2.9605947323337506e-16	1.0	-0.21097093775711576	0.543547387705607
phage-gRNA-11850	-0.5567105092135797	0.8644758939309565	-0.30776538471737674	2.0873236358231906	-0.38054753538071323	1.580855003053825	False	1.850371707708594e-17	1.0	1.0958770344987674	0.27667614284954556
phage-gRNA-11851	-0.039620880804628555	0.10593107972647964	-0.06631019892185286	-0.540637068571141	-0.10161764416652641	0.5967504884342176	True	-5.921189464667501e-16	1.0	-0.0151680747678166	0.9661032097972015
phage-gRNA-11852	-0.9229014337130161	0.40297800933579175	0.5199234243772208	-0.39830251966486596	-1.3819741670825296	0.3735676739054483	True	-1.1842378929335002e-15	1.0	-0.46890300428064907	0.5324521916772299
phage-gRNA-11853	-0.07288401079794493	0.3822497242699292	-0.3093657134719834	0.9337202136235341	0.9963637591184105	0.985247033975055	True	2.9605947323337506e-16	1.0	0.9717770022389999	0.008861233512568291
phage-gRNA-11854	-0.0887728220080497	-0.001010152588705182	0.08978297459675577	1.412251322972243	0.782535570296397	1.9585948812877776	True	2.9605947323337506e-16	1.0	1.384460591518806	0.01575380803559906
phage-gRNA-11855	-0.6059187268584045	0.4526975969014231	0.15322112995698234	1.9291810466252022	1.623882210576535	2.018634126566859	True	2.9605947323337506e-16	1.0	1.8572324612561986	0.005286985702035513
phage-gRNA-11856	-0.6021359160022239	0.20809277788821134	0.3940431381140126	0.2701672167076641	-0.02387449859801105	2.414575201390795	True	0.0	1.0	0.886955973166816	0.3439561903679506
phage-gRNA-11857	-0.7986798640379273	0.25071792969252193	0.5479619343454081	-0.9132135676525746	-0.6979691186345267	0.3157279272422251	True	8.881784197001252e-16	1.0	-0.43181825301495874	0.4815694701467155
phage-gRNA-11858	0.4999311579338578	0.33615506035723774	-0.8360862182910954	2.9375144255032017	2.4130597259329303	2.2224591709224186	False	3.700743415417188e-17	1.0	2.5243444407861837	0.005888818030988182
phage-gRNA-11859	0.14962771795013285	-0.173805045614972	0.024177327664838266	0.37219809454862673	-0.11233042060888554	0.9566520050254672	True	-2.9605947323337506e-16	1.0	0.4055065596550695	0.2777329591171421
phage-gRNA-11860	-0.054848214225266645	0.15060949786383304	-0.0957612836385664	-0.628994239238029	-0.21172936747393578	0.08271729804213912	True	0.0	1.0	-0.25266876955660855	0.314951361786088
phage-gRNA-11861	-0.2521480935561149	0.14967298472148993	0.10247510883462496	4.757242648511135	4.669037029314016	4.05341754322911	True	0.0	1.0	4.493232407018088	6.10435392135041e-05
phage-gRNA-11862	-0.3088433999272162	0.1415322377240038	0.16731116220321063	4.2236285776930025	3.8254018292182703	3.764591774920474	True	-5.921189464667501e-16	1.0	3.937874060610582	4.8746706601139176e-05
phage-gRNA-11863	-0.49680936916160334	0.05962449333459752	0.43718487582700405	4.970424416932696	5.053082480859219	3.794590055467074	False	-5.921189464667501e-16	1.0	4.606032317752996	0.0007061172215494306
phage-gRNA-11864	0.12902292835260276	-0.16058838524865138	0.03156545689605039	4.171514107054602	4.301205473351487	3.405308658552018	True	5.921189464667501e-16	1.0	3.959342746319369	0.00017169277415424227
phage-gRNA-11865	-0.06551004528909532	0.2446450454666973	-0.17913500017760065	3.744882486169795	3.951955182524713	3.8851240402303078	False	4.440892098500626e-16	1.0	3.8606539029749385	1.0455016058917046e-05
phage-gRNA-11866	-0.3403070323192532	0.2757186621805907	0.06458837013866248	4.308987629178213	4.6392056653271885	3.8354508915984598	True	0.0	1.0	4.261214728701287	0.00013366656126089258
phage-gRNA-11867	-0.6030315295434683	0.3787581686938193	0.22427336084964367	4.07276517787809	4.0208374369346895	3.7873937917097518	True	-1.7763568394002505e-15	1.0	3.9603321355075103	0.0002366426641684547
phage-gRNA-11868	-0.08343108387309428	0.14986377129967998	-0.06643268742658837	1.3219304699256655	1.4734393965002797	1.4833857868928542	True	-8.881784197001252e-16	1.0	1.4262518844395997	9.8804543770144e-05
phage-gRNA-11869	-0.025628009973640786	-0.05401536839774934	0.07964337837139013	-2.284228456123479	-1.4630045689409172	-1.0912301650035783	False	0.0	1.0	-1.6128210633559916	0.010449383955849448
phage-gRNA-11870	-0.1579565853107443	0.34150642407753296	-0.18354983876678688	-0.8066347473684825	-0.9007789231048182	-0.34405630846675983	False	5.921189464667501e-16	1.0	-0.6838233263133535	0.0478381262145506
phage-gRNA-11871	-0.38258888680520187	0.03345054319952645	0.34913834360567897	-2.2584222142677035	-1.4221546040277726	-0.4132154087556543	False	1.1842378929335002e-15	1.0	-1.3645974090170434	0.07620379654820719
phage-gRNA-11872	-0.7580676171031993	0.4191932031552472	0.3388744139479538	0.8666012030666401	1.2116444792622412	1.7205348129992721	True	5.921189464667501e-16	1.0	1.2662601651093846	0.04922031493095452
phage-gRNA-11873	-0.5652927649621624	0.44186395944112	0.12342880552103708	-1.7834801662001816	-2.1995124058844677	-0.6216691352556047	True	-1.7763568394002505e-15	1.0	-1.5348872357800847	0.05131228345803886
phage-gRNA-11874	-0.867303802600845	0.5133832382639376	0.3539205643369083	-0.43472121608986747	-1.1111790091051894	0.6306114037866841	True	2.9605947323337506e-16	1.0	-0.3050962738027909	0.6718936560332675
phage-gRNA-11875	-0.26237105796449356	0.0824774942926485	0.17989356367184328	-1.4636021224408173	-1.594115158187753	-0.7169815366508185	True	-5.921189464667501e-16	1.0	-1.2582329390931297	0.014452558532665595
phage-gRNA-11876	-0.2880331451340483	-0.008776113421452791	0.2968092585555038	-1.6899536334433485	-1.8618919182928346	1.0064012157502233	True	8.881784197001252e-16	1.0	-0.8484814453286532	0.41956570933780196
phage-gRNA-11877	-0.2568375739300297	0.06029708558994429	0.19654048834008364	-0.2858864845943554	-1.809335003693139	-0.6659507745515469	False	-5.921189464667501e-16	1.0	-0.9203907542796804	0.12594461174397956
phage-gRNA-11878	-0.3484618244622215	0.26064724638230885	0.08781457807991089	-1.6543869969258553	-1.3033509604273767	-0.597919435304064	True	-5.921189464667501e-16	1.0	-1.1852191308857654	0.03005934952512119
phage-gRNA-11879	0.0813795327777922	0.28017351458588013	-0.3615530473636728	1.3687201647665237	0.9096192031903518	1.7573649598293226	False	-1.4802973661668753e-16	1.0	1.3452347759287326	0.012236477958824455
phage-gRNA-11880	-0.25970912060512674	0.10104142867743526	0.1586676919276968	-2.0245111356788827	-1.335084913768224	-0.3896239192027071	True	1.7763568394002505e-15	1.0	-1.249739989549938	0.0638421029534171
phage-gRNA-11881	-0.5422939958695725	0.6197344794766924	-0.07744048360712075	-1.188197831475727	0.007894760543668333	0.45258309922932227	True	-2.9605947323337506e-16	1.0	-0.24257332390091216	0.7043925793391429
phage-gRNA-11882	0.0010022614889271253	-0.1627738360876929	0.16177157459876312	0.28848196852870256	0.027061674792224544	0.838568782743704	True	-8.881784197001252e-16	1.0	0.38470414202154374	0.2085445085410254
phage-gRNA-11883	0.32929814509004673	-0.5449713352915881	0.2156731902015414	0.9409108124344399	0.3355361174806011	0.29693865591513946	False	0.0	1.0	0.5244618619433935	0.20276457715677498
phage-gRNA-11884	-0.028859073770797217	0.16491683327066653	-0.1360577594998693	0.7526785950159081	0.005284895189641148	1.0394437760594935	True	0.0	1.0	0.5991357554216808	0.13500526494290985
phage-gRNA-11885	0.8924238701260503	-0.6025042104567131	-0.28991965966933897	-1.9840979772258596	-2.084717063032911	-0.8966788794945852	True	-5.921189464667501e-16	1.0	-1.6551646399177853	0.04930646493070275
phage-gRNA-11886	0.44328949078642044	-0.7204866067901998	0.2771971160037796	-0.2346044590641716	-0.3805475353807132	-1.419144996946175	False	7.401486830834377e-17	1.0	-0.6780989971303533	0.2627487699247942
phage-gRNA-11887	0.4373645902104286	0.01382921883287569	-0.4511938090433034	-2.1149984775563047	-2.173478712622506	-2.2995390154383077	True	2.9605947323337506e-16	1.0	-2.1960054018723727	0.0011134356887743842
phage-gRNA-11888	0.19260797359682158	-0.010183347474242765	-0.18242462612257704	-2.9821517825660324	-2.5031342902294984	-1.4124487348499937	True	5.921189464667501e-16	1.0	-2.2992449358818416	0.00851778715122929
phage-gRNA-11889	-0.17754266796360163	-0.6308253827352068	0.8083680506988076	0.18763210407769204	-1.2384188914315843	0.7229836470029536	True	-2.9605947323337506e-16	1.0	-0.1092677134503129	0.8872292258534135
phage-gRNA-11890	-0.002083839959089673	-0.20265196890534565	0.2047358088644362	-0.8564043571939495	-1.2583614116665123	-0.18255950049488767	True	2.9605947323337506e-16	1.0	-0.7657750897851164	0.0843371248764183
phage-gRNA-11891	-0.28164054901021984	0.3308240963128064	-0.04918354730258656	-1.1441719982018421	-1.6857635886890368	-0.5559931941774803	True	0.0	1.0	-1.1286429270227865	0.038590005354280685
phage-gRNA-11892	-0.0003173641905203084	0.26285080419587814	-0.26253344000535783	-0.8803766524836325	-1.670558038836937	0.5818703144186728	True	0.0	1.0	-0.6563547923006322	0.38719650306627124
phage-gRNA-11893	0.28534879220776155	-0.15406174798228633	-0.1312870442254761	1.6688553870213125	1.241730558160718	0.7573333435457252	True	-2.9605947323337506e-16	1.0	1.222639762909252	0.015078617915606827
phage-gRNA-11894	0.2174665603118111	0.017798599043238994	-0.23526515935505188	-0.770042222987291	-0.8618402844412021	-1.0984350131934804	False	-5.921189464667501e-16	1.0	-0.9101058402073244	0.005100919166828088
phage-gRNA-11895	-0.13516650158438104	-0.04470131178521353	0.17986781336959456	0.5444915531831107	0.5328495685781602	0.7705833354599498	True	0.0	1.0	0.6159748190737403	0.007127456780844991
phage-gRNA-11896	-0.06038199786201215	-0.004192411496724446	0.06457440935873748	-1.3927793816868377	-0.18508550338867824	0.8674649231040554	True	2.9605947323337506e-16	1.0	-0.23679998732382015	0.7356060250706773
phage-gRNA-11897	-0.020816316806499646	-0.014667412940807534	0.03548372974730718	3.108644655400512	2.799202846801091	1.4386772903482674	False	0.0	1.0	2.4488415975166236	0.00883082690007703
phage-gRNA-11898	-0.2951614968391221	0.24408066782712634	0.05108082901199573	1.2005926407953158	1.0093255739692841	1.7911786920731094	True	0.0	1.0	1.3336989689459031	0.009254405948968793
phage-gRNA-11899	0.07641564768281484	-0.016971122002408023	-0.059444525680410365	-1.1855924082506135	-1.5628610306736093	-0.744198664355153	False	-1.1842378929335002e-15	1.0	-1.164217367759792	0.008327618281413516
phage-gRNA-11900	0.339456192396276	0.5127150820972264	-0.8521712744935028	1.220989651159702	0.7271232714228542	1.9839816933835634	False	-1.4802973661668753e-16	1.0	1.31069820532204	0.08066047738237266
phage-gRNA-11901	0.3977214874448993	-0.2624982526900297	-0.1352232347548714	-1.4834035504651837	-1.3315103384052716	-1.1391975971925774	False	-5.921189464667501e-16	1.0	-1.318037162021011	0.0042671057374359
phage-gRNA-11902	0.6440844731334128	-1.4456910429994307	0.8016065698660206	-1.0087184957543496	-0.05844625681158799	-0.7293119338765628	True	8.881784197001252e-16	1.0	-0.5988255621475002	0.48400651054987054
phage-gRNA-11903	-0.40447535638435994	0.37263545237079665	0.03183990401356507	-0.7966970967214264	-0.11202534471125425	0.7848051924272008	True	5.921189464667501e-16	1.0	-0.041305749668493284	0.9393574839902956
phage-gRNA-11904	-0.028389675639860945	-0.1921657732164811	0.22055544885634204	0.29371637450954713	0.14777329819300555	0.10917583662754382	False	0.0	1.0	0.18355516977669883	0.2381776036680791
phage-gRNA-11905	-0.32244971258040867	0.23725655464555562	0.08519315793485216	0.5275878932537763	0.4608715080878101	1.3372182765695753	True	-2.9605947323337506e-16	1.0	0.7752258926370539	0.07705825082589793
phage-gRNA-11906	-0.21609757001417584	0.2622842347119043	-0.04618666469773203	-1.714667820420205	-1.2945074232669072	-0.7693901178152522	True	-1.1842378929335002e-15	1.0	-1.2595217871674549	0.014853158405713997
phage-gRNA-11907	-0.024082599993563214	0.46664473640405024	-0.4425621364104888	0.4011169431199484	-1.0178446276030089	0.6065229235539586	True	-5.921189464667501e-16	1.0	-0.003401586976367277	0.9955577869805097
phage-gRNA-11908	-0.5746211705261768	-0.0065933790523695635	0.5812145495785455	-0.037502229405918186	0.1340368841337103	0.9354985096985589	True	-2.9605947323337506e-16	1.0	0.34401105480878363	0.48594019903201774
phage-gRNA-11909	-0.09476141192726129	0.14167534233153845	-0.04691393040427805	-0.9016032189952377	-0.7806074350220689	1.0130008894207343	True	-2.9605947323337506e-16	1.0	-0.22306992153219074	0.7384815076076358
phage-gRNA-11910	0.5333141122176253	-0.5331647840040801	-0.00014932821354474157	-0.40091959089275253	-0.46886015520802093	0.8884710595576566	True	1.4802973661668753e-16	1.0	0.006230437818961043	0.9913193236382776
phage-gRNA-11911	-0.7212076343381817	0.051451139307732596	0.6697564950304491	0.15230835682135613	-0.08109756074552443	0.9071050370327285	True	0.0	1.0	0.3261052777028534	0.5504707860969611
phage-gRNA-11912	-0.5674541289916855	0.15898162789358317	0.4084725010981014	-0.6939381378321476	-0.1407476935082217	1.39512497182983	True	-2.9605947323337506e-16	1.0	0.18681304682982022	0.8000039737787359
phage-gRNA-11913	0.2619779078601674	-0.11219307795330735	-0.14978482990685826	-1.13988879771167	-1.0063093454058487	0.17865615807307478	True	5.921189464667501e-16	1.0	-0.655847328348148	0.20962551224481885
phage-gRNA-11914	-0.9816637896237741	0.49199003341489744	0.4896737562088771	2.0531603084451633	1.5791630344444179	1.629832910976043	False	1.4802973661668753e-16	1.0	1.7540520846218748	0.026852148669147806
phage-gRNA-11915	0.18511514961167652	0.21611043108584038	-0.4012255806975169	-0.49704082709307507	2.344153945653333	-0.5667609629732206	True	0.0	1.0	0.42678405186234575	0.6855836033748979
phage-gRNA-11916	-0.27560318579141274	0.13422335518857587	0.14137983060283688	0.1917007798979311	0.15650476908892852	0.27275035275347737	True	0.0	1.0	0.20698530058011233	0.21880915250258742
phage-gRNA-11917	-0.07531589423412566	0.053689757417100026	0.02162613681702652	1.5247749032150475	1.5602786982360373	2.0532044784302714	True	2.9605947323337506e-16	1.0	1.7127526932937853	0.0006092694053218159
phage-gRNA-11918	-0.41508973167955787	0.12030744107200952	0.29478229060754835	0.49745394925715836	-0.23345162778054007	0.11400934296107579	True	0.0	1.0	0.12600388814589802	0.6963164601197082
phage-gRNA-11919	0.3402085457010049	-0.3443997151770555	0.004191169476051471	1.8658479899355447	1.8118274030600423	1.3037446581933612	True	2.9605947323337506e-16	1.0	1.660473350396316	0.0033882179971895616
phage-gRNA-11920	-0.2548446081059481	0.008871792169202308	0.24597281593674758	-0.7924579495360327	-0.20345459932302035	-0.054720782842553106	True	5.921189464667501e-16	1.0	-0.35021111056720206	0.26089977708718304
phage-gRNA-11921	-0.21640430647306985	0.12023531315838198	0.0961689933146932	-1.551884373182082	-1.8127987598961965	-1.2390770583005057	False	1.7763568394002505e-15	1.0	-1.5345867304595948	0.0014972917473740593
phage-gRNA-11922	-0.09359856202370409	0.1102966078993397	-0.01669804587563739	-0.08377043672794038	-0.13378909304594622	-0.3905667246609408	True	-5.921189464667501e-16	1.0	-0.2027087514782758	0.14482219571807245
phage-gRNA-11923	-0.5191818128339261	0.30034850277021974	0.21883331006370632	-0.8553670427228113	-0.3950134766393205	0.09832846158730568	True	0.0	1.0	-0.3840173525916087	0.3684416237897456
phage-gRNA-11924	-0.5623122410001642	0.3791548214505527	0.1831574195496115	-0.8290731460278282	-0.641406322409372	0.9597511895867017	True	0.0	1.0	-0.17024275961683286	0.8021622538593887
phage-gRNA-11925	-0.1511518328573871	0.10921177595208853	0.04194005690529856	-0.11045871785662786	0.11354781557713611	1.2825457734200425	True	0.0	1.0	0.42854495704685025	0.3841127094414959
phage-gRNA-11926	-0.2834839239009028	0.3372162885389143	-0.053732364638010566	-1.5981018021623923	-2.290013247584227	-0.19767983932324018	True	2.9605947323337506e-16	1.0	-1.361931629689953	0.1010163317514013
phage-gRNA-11927	-0.38571139890976003	-0.08302175840053305	0.46873315731029397	-0.46321280746958937	-1.2409125959862282	0.2895108993004447	True	2.9605947323337506e-16	1.0	-0.47153816805179094	0.4055821441721605
phage-gRNA-11928	-0.2409038909421959	0.2461901890351843	-0.005286298092984865	-1.6724421761056245	-2.6798653883407377	-0.6685376245745172	True	1.1842378929335002e-15	1.0	-1.6736150630069597	0.04873945688614517
phage-gRNA-11929	-0.5944288486009857	0.3705930497371117	0.22383579886387395	-1.2980094421152266	-2.296275350389508	-0.28693833489126774	True	0.0	1.0	-1.2937410424653342	0.11869163189524491
phage-gRNA-11930	-0.5251338596199124	0.3652234799369456	0.15991037968296418	-1.0578298939305686	-1.7583618219247477	-0.08960015140932676	True	-8.881784197001252e-16	1.0	-0.9685972890882143	0.1551009452060911
phage-gRNA-11931	0.30180704306554507	0.33506779254847885	-0.6368748356140235	1.3748855453750384	0.368345525723913	1.809741005278065	True	1.4802973661668753e-16	1.0	1.1843240254590055	0.09026162313130119
phage-gRNA-11932	-0.028389675639860945	-0.1921657732164811	0.22055544885634204	0.29371637450954713	0.14777329819300555	0.10917583662754382	False	0.0	1.0	0.18355516977669883	0.2381776036680791
phage-gRNA-11933	-0.1024328475176981	-0.11936755676504696	0.2218004042827424	0.4567123999325595	0.6414146356044892	1.3467188154156107	True	-8.881784197001252e-16	1.0	0.8149486169842198	0.04975703318511583
phage-gRNA-11934	-0.1386873353686866	-0.09172921679323309	0.23041655216191614	-1.0674751281808597	-0.6257716192050333	-0.07405334555513221	True	-1.1842378929335002e-15	1.0	-0.5891000309803417	0.13009160229773217
phage-gRNA-11935	-0.5647516839743183	0.4009487428775049	0.16380294109681337	-1.4935394767864913	-0.8425275602366868	-0.13122865568580977	True	0.0	1.0	-0.8224318975696626	0.16792883588343283
phage-gRNA-11936	0.19567504987552375	-0.04910076981458289	-0.14657428006094353	-1.3705735441461586	-0.41289398938854305	0.225687420988125	True	-8.881784197001252e-16	1.0	-0.5192600375155255	0.33564535676233825
phage-gRNA-11937	-0.07237374354684434	0.20863500154943182	-0.1362612580025857	-0.4939279401376506	-1.3756388562627766	-0.3963883164953135	False	5.921189464667501e-16	1.0	-0.7553183709652469	0.08329739264139278
phage-gRNA-11938	0.6379139551508519	-0.24978844152081692	-0.38812551363003145	-4.197607637338669	-5.513475715097522	-4.060220080333309	False	1.1842378929335002e-15	1.0	-4.590434477589834	0.0012383964584864297
phage-gRNA-11939	-0.45429617409646905	0.2852517089152373	0.16904446518123173	-0.864709813082075	-0.5735890837897735	0.24126479129182243	True	0.0	1.0	-0.39901136852667535	0.37799084563607593
phage-gRNA-11940	-0.5616081751041664	0.34702422284726353	0.21458395225690552	-0.26087577574732546	0.18530344023015566	1.5970189526910685	True	8.881784197001252e-16	1.0	0.5071488723912996	0.46434867171621563
phage-gRNA-11941	0.17618132477773685	-0.2707205965721471	0.09453927179440669	-1.3420559590843704	-1.6476557013893967	-0.7937587884228439	True	-1.1842378929335002e-15	1.0	-1.2611568162988702	0.0114776296000379
phage-gRNA-11942	-0.5905964095749034	0.05834892465589547	0.5322474849190062	-2.0371648133190403	-1.511730637096952	-0.04349237843314491	True	-5.921189464667501e-16	1.0	-1.1974626096163792	0.1528503219509476
phage-gRNA-11943	-0.028389675639860945	-0.1921657732164811	0.22055544885634204	1.8786788752307033	0.14777329819300555	1.1091758366275437	False	0.0	1.0	1.045209336683751	0.11220582025356224
phage-gRNA-11944	-0.20753438585271766	0.29165452929309144	-0.08412014344037377	1.5593565069695865	1.6566845816654086	0.9695594906013243	True	0.0	1.0	1.3952001930787732	0.005980339997347983
phage-gRNA-11945	0.4026127203404197	-0.2647375511167027	-0.13787516922371879	-1.9671589341478413	-1.2346030155120893	-0.3959901555229415	False	-5.921189464667501e-16	1.0	-1.199250701727624	0.07366026028069302
phage-gRNA-11946	0.22017535646642017	-0.11045943950472825	-0.10971591696169192	-1.184488420444489	-0.8556877513579186	-0.03496030056691879	True	0.0	1.0	-0.6917121574564421	0.12636800636287987
phage-gRNA-11947	-0.7352173160019362	0.35155004807204104	0.38366726792989425	1.1039471703668244	1.4409456578309303	1.3898572520822716	True	-2.9605947323337506e-16	1.0	1.3115833600933422	0.026535315603977466
phage-gRNA-11948	-0.09014485816546092	0.15373701317116506	-0.06359215500570592	0.3721388500322069	-0.13637430566904296	1.4879932454879246	True	-5.921189464667501e-16	1.0	0.5745859299503628	0.30248476551766734
phage-gRNA-11949	-0.34340108646424916	0.27149866201017403	0.07190242445407335	0.4641317908554008	-1.0326520722637422	-0.3542808482287061	True	-5.921189464667501e-16	1.0	-0.3076003765456825	0.5477911949053733
phage-gRNA-11950	1.4367957325251162	-1.413028990886974	-0.02376674163813952	-3.2374869637730965	-2.5354331335346876	-0.9678516084692976	True	8.881784197001252e-16	1.0	-2.246923901925694	0.1017392048939014
phage-gRNA-11951	-0.6418572775020612	0.24399739264591958	0.39785988485614165	0.6511024269878307	-0.25156949831634723	0.7707152822652139	True	0.0	1.0	0.3900827369788991	0.4416857658780779
phage-gRNA-11952	-0.40914394961562817	0.3605287598991467	0.048615189716482377	-0.5420418060627084	-0.4357978587824487	0.7749641485888068	True	2.9605947323337506e-16	1.0	-0.06762517208545009	0.8943114513796552
phage-gRNA-11953	-0.10727338072090298	-0.08884614707677407	0.19611952779767616	-0.02617543007529033	0.3226461853577458	1.1242682797555146	True	-2.9605947323337506e-16	1.0	0.47357967834599	0.25245940283006224
phage-gRNA-11954	-0.4024036986982322	0.2792082577773396	0.12319544092089263	-1.4081023097728558	-0.46831551206351296	-2.3004620961615485	True	0.0	1.0	-1.3922933059993057	0.0702604455804937
phage-gRNA-11955	-0.6636271437769397	0.3007015843941252	0.36292555938281534	0.7865837321201541	0.5125358300559268	1.3945039009960603	True	2.9605947323337506e-16	1.0	0.8978744877240471	0.1006454448353102
phage-gRNA-11956	0.1984719678689304	-0.24785798626090827	0.04938601839197876	0.2722940635498663	0.29853196261600523	1.0638503391413758	True	2.9605947323337506e-16	1.0	0.5448921217690824	0.134300951517317
phage-gRNA-11957	-0.06921509853895458	0.19243966635275633	-0.12322456781379643	-1.3575646664126744	-0.6047747659602845	-0.8667274083513021	False	1.7763568394002505e-15	1.0	-0.9430222802414203	0.01739981465853748
phage-gRNA-11958	0.17439574934357083	-0.17942399187163716	0.005028242528068105	-0.7758158471751528	-0.6791886202176158	0.20277945072251846	True	5.921189464667501e-16	1.0	-0.4174083388900834	0.27170851480263647
phage-gRNA-11959	-0.649659448927804	0.46967329949240977	0.17998614943539515	0.36796747709045885	0.08136399383679915	1.1353326510074107	True	2.9605947323337506e-16	1.0	0.5282213739782229	0.3147427636443327
phage-gRNA-11960	-1.2602392973153735	-0.912675757314017	2.1729150546293896	0.13532891477505604	0.1852248407536461	0.4185673382438706	False	-2.9605947323337506e-16	1.0	0.24637369792419092	0.8329426169512113
phage-gRNA-11961	-0.0327768784364757	0.11368279430130634	-0.0809059158648271	1.4657091952925434	1.8522611998030225	1.785688165576376	True	1.1842378929335002e-15	1.0	1.7012195202239806	0.00021458911626633898
phage-gRNA-11962	0.2304555444151246	-0.428085244911073	0.1976297004959484	2.3731523437788313	2.8011503620921934	2.2655737877117117	True	0.0	1.0	2.4799588311942453	0.0007753604941901637
phage-gRNA-11963	-0.7600765973867576	0.28126173494123474	0.47881486244552285	1.704987406604693	1.3599035410529847	0.150078418777575	True	0.0	1.0	1.0716564554784176	0.15286753582461085
phage-gRNA-11964	-0.3617230089731943	0.4745008934501856	-0.11277788447699133	-0.03961695882378627	1.3994024655808286	-0.22415749670578955	False	-1.850371707708594e-17	1.0	0.37854267001708425	0.5429026654998841
phage-gRNA-11965	0.22584732669439322	0.18071572561639204	-0.4065630523107848	2.441038172927289	2.7565430608465498	2.0543087844320187	True	1.4802973661668753e-16	1.0	2.417296672735286	0.0010970413473700127
phage-gRNA-11966	-0.28651070778879184	0.03514002180483011	0.2513706859839626	-1.1660385188090343	-2.370875284179144	0.15022299636612058	True	2.9605947323337506e-16	1.0	-1.128896935540686	0.2040769212121845
phage-gRNA-11967	-1.856865284696608	0.7867135397843761	1.0701517449122324	-1.2717248287134062	-1.6807023108637413	0.5437346334045907	False	1.4802973661668753e-16	1.0	-0.8028975020575189	0.5255167570590161
phage-gRNA-11968	-0.8590073744164193	0.14714152944927283	0.711865844967146	1.8554160985117485	-0.3609163056961904	2.9509834798224808	False	-1.4802973661668753e-16	1.0	1.4818277575460128	0.24088159671755494
phage-gRNA-11969	-0.30508134182575675	0.9461800598764671	-0.64109871805071	2.753990302489858	2.1930097268944726	2.8913778594952166	False	1.4802973661668753e-16	1.0	2.6127926296265156	0.007772943415827449
phage-gRNA-11970	0.45913228081394886	-0.83017469884653	0.3710424180325811	0.44420334368578596	0.5097643725629566	1.141018309305164	False	0.0	1.0	0.6983286751846355	0.21268947883648648
phage-gRNA-11971	-0.4905584595629735	0.7922093774155741	-0.30165091785260323	-3.6045515242202395	-3.252994941065964	-1.0436648891878404	True	-8.881784197001252e-16	1.0	-2.6337371181580145	0.04236941246628162
phage-gRNA-11972	0.3909554448928674	-0.4018383334828446	0.010882888589978101	-2.020292845571552	-2.5812734211669373	-0.7988410237777188	True	2.9605947323337506e-16	1.0	-1.8001357635054027	0.034946495554666446
phage-gRNA-11973	-0.04011665603889991	-0.24196079444903962	0.2820774504879413	-1.4956181845530443	-1.5181788453643028	-0.32764230771426206	True	5.921189464667501e-16	1.0	-1.1138131125438697	0.05751199428113199
phage-gRNA-11974	-0.7787102001509334	0.04544086997187158	0.7332693301790627	-0.31910062625159075	-0.7545503197631174	0.5394275577582919	True	2.9605947323337506e-16	1.0	-0.17807446275213876	0.7738617592581823
phage-gRNA-11975	0.11614997538270444	0.05724299566004021	-0.1733929710427482	-0.852523370784585	-1.115111365953397	0.13130394741043006	True	-1.1842378929335002e-15	1.0	-0.612110263109184	0.19116616172305467
phage-gRNA-11976	-0.8216042065544102	0.11415536941988425	0.7074488371345282	1.307856765652602	1.1619136893360604	1.8661583882734742	True	7.401486830834377e-16	1.0	1.4453096144207123	0.043024758469526615
phage-gRNA-11977	-0.44572324668563823	0.37401253294917236	0.07171071373646676	0.7745031894445562	-0.001071436926870284	1.2436379023677233	True	2.9605947323337506e-16	1.0	0.6723565516284697	0.19687021389481088
phage-gRNA-11978	-0.16544103057040083	-0.10682470681057232	0.2722657373809696	-0.4937505426307647	-3.28050935440198	-0.7661344294907222	True	-1.1842378929335002e-15	1.0	-1.5134647755078223	0.16703557998476404
phage-gRNA-11979	-0.17109703279751454	0.5582116657093534	-0.387114632911838	-0.10614882214523114	-0.565249783721403	0.6736867302420437	True	2.9605947323337506e-16	1.0	0.0007627081251365316	0.9987592657748845
phage-gRNA-11980	0.11623844437706765	-0.22203538443168913	0.10579694005462059	-3.2804737529294714	-3.3333074248545316	-3.123977372976408	True	-2.9605947323337506e-16	1.0	-3.245919516920137	1.4186203391689881e-05
phage-gRNA-11981	-0.2819059418513996	0.22441180826109353	0.05749413359030697	-1.4988261082562886	-2.4276710629058957	-2.8813060237502013	True	2.9605947323337506e-16	1.0	-2.269267731637462	0.0063515536778342594
phage-gRNA-11982	-0.08322533810986155	0.2468131769764792	-0.16358783886661854	1.6902600583821101	0.9700808879374714	0.5689133469873013	True	-2.9605947323337506e-16	1.0	1.076418097768961	0.03749336125839984
phage-gRNA-11983	0.0743177561475834	0.017456862487474467	-0.09177461863505787	0.07102351950282326	0.9509204481215416	1.1039005875419763	True	0.0	1.0	0.7086148517221137	0.09506863053383845
phage-gRNA-11984	-0.40769243015961454	0.21280278120832818	0.19488964895128902	0.4724090731106809	0.4565265373585117	1.41792907579305	True	8.881784197001252e-16	1.0	0.7822882287540809	0.10704489806851054
phage-gRNA-11985	-0.10772560496977412	-0.041120514031351973	0.14884611900112787	-1.4304319105690428	-1.139582934966219	-0.03800273848342073	True	5.921189464667501e-16	1.0	-0.8693391946728942	0.11386650697231374
phage-gRNA-11986	-0.5660513466560015	0.3321148763366786	0.2339364703193212	-2.8254439419241786	-2.0847035417703497	-0.9817206275874604	False	-5.921189464667501e-16	1.0	-1.9639560370939961	0.03172673037918243
phage-gRNA-11987	-0.11778898933572002	-0.0819166212321818	0.19970561056789826	0.446134980737785	-0.3392183803222881	0.8971147734624427	True	-1.1842378929335002e-15	1.0	0.33467712462597987	0.4224805338714725
phage-gRNA-11988	0.4617901575845469	-0.663511792177438	0.20172163459289205	1.703725859049971	2.156420220351662	1.5396494237276839	True	2.9605947323337506e-16	1.0	1.799931834376439	0.009648025154723005
phage-gRNA-11989	0.09357594458375917	-0.03898142238214142	-0.05459452220161953	-0.12488638662953555	-0.4228325563911275	0.18533776723803896	True	-5.921189464667501e-16	1.0	-0.12079372526087469	0.5426715194495698
phage-gRNA-11990	0.041357661018539105	0.10394725922831505	-0.14530492024685593	-1.676064653018691	-1.1626630322915004	-0.1796736316488161	True	-5.921189464667501e-16	1.0	-1.006133772319669	0.08675325241821576
phage-gRNA-11991	0.10020688340605588	-0.01249502957629467	-0.08771185382976299	-0.8802498364649667	-1.1171665728289986	-0.5850999167258726	True	-5.921189464667501e-16	1.0	-0.8608387753399459	0.00620590261660037
phage-gRNA-11992	0.20029996881021184	-0.13670657783736573	-0.06359339097284611	-2.2098129961239827	-2.409394036042597	-1.2635669264706326	False	0.0	1.0	-1.960924652879071	0.005966760312054978
phage-gRNA-11993	-0.529028310282305	0.1188490500889916	0.4101792601933152	-4.3123894110914565	-4.16588159359747	-2.9173809444386682	False	5.921189464667501e-16	1.0	-3.7985506497091976	0.0019008660766383987
phage-gRNA-11994	-0.20409729240577779	-0.04969742995614279	0.25379472236192147	-1.722513028249173	-1.3878302636592936	0.4675815790870308	True	2.9605947323337506e-16	1.0	-0.8809205709404786	0.27331912105801204
phage-gRNA-11995	-0.08868132253634453	-0.2359692973243952	0.3246506198607406	-2.1220559269853254	-2.8008729928745684	-0.6593496858918293	True	2.9605947323337506e-16	1.0	-1.8607595352505744	0.046572591848535634
phage-gRNA-11996	-0.6890823729741071	-0.022783471993039317	0.711865844967146	1.3699892713415074	-0.0978818998623967	1.2785581378509856	False	-1.4802973661668753e-16	1.0	0.8502218364433655	0.24456352448128352
phage-gRNA-11997	-0.5069445315077497	0.2275366674579331	0.2794078640498139	-1.6513042194441887	-1.8286114666700648	-0.7167920856824281	True	-8.881784197001252e-16	1.0	-1.3989025905988939	0.030892577254463215
phage-gRNA-11998	0.27299897711746723	-0.2713811226741232	-0.0016178544433431696	1.6261319228874997	1.0130628361436607	1.6418900354913273	True	2.9605947323337506e-16	1.0	1.4270282648408292	0.005362398543973016
phage-gRNA-11999	-0.02096290148082325	0.026617291545450783	-0.005654390064629311	-1.8972426172283718	-2.771883671727519	-1.4037112499977376	False	-5.921189464667501e-16	1.0	-2.0242791796512094	0.00719473716353681
phage-gRNA-12000	0.03236311168025541	0.041423610965850344	-0.07378672264610397	1.1044909088213153	1.4439746596750158	1.109668099130185	True	5.921189464667501e-16	1.0	1.2193778892088387	0.0004988115953354911
phage-gRNA-12001	-0.655665215095607	0.44803899819275905	0.2076262169028471	-1.2471444131287255	-0.42703482136860504	-0.19973822296103183	True	-2.9605947323337506e-16	1.0	-0.6246391524861208	0.24778333863301294
phage-gRNA-12002	-0.09433548897388278	0.1351215424099932	-0.040786053436110414	-0.3863382852051469	-2.192794895250022	-0.14119454784390495	True	0.0	1.0	-0.9067759094330246	0.23583221197724313
phage-gRNA-12003	-1.0809936679308558	0.4233866707400784	0.6576069971907756	-0.4251502206044524	-1.236674257850435	-0.28776266359909375	True	-5.921189464667501e-16	1.0	-0.6498623806846604	0.3536994981225618
phage-gRNA-12004	-1.0566117564006223	0.08000707936047835	0.976604677040144	1.0341687476423305	0.3758909706920299	1.3204196905621721	True	0.0	1.0	0.9101598029655108	0.23485063218551244
phage-gRNA-12005	-0.3263437055920635	0.3156113764092572	0.010732329182804534	-0.13494134708724914	-0.06204982148053162	0.6929018394865798	True	-5.921189464667501e-16	1.0	0.165303556972933	0.6358839120808013
phage-gRNA-12006	-0.7085277651218309	0.1681104057474574	0.5404173593743717	1.7540595085774067	1.0580521395242997	1.613462318283001	True	-5.921189464667501e-16	1.0	1.4751913221282358	0.0259126197893742
phage-gRNA-12007	0.05619585510873293	-0.10758024246788711	0.051384387359153294	1.4464734078997203	1.3656253598050636	0.8542749011044712	True	-2.9605947323337506e-16	1.0	1.2221245562697518	0.0031869158227978865
phage-gRNA-12008	0.2421746718083293	-0.0029015278701391978	-0.23927314393818833	0.23243715820529154	-0.07104719509772917	0.819272245275326	True	5.921189464667501e-16	1.0	0.3268874027942961	0.33137368830512715
phage-gRNA-12009	-5.3537659448526105	2.961732987820974	2.392032957031634	-1.4317470525160747	-2.3447129568550027	-2.5437750906137104	False	-8.881784197001252e-16	1.0	-2.1067450333282625	0.4793824262682257
phage-gRNA-12010	-0.4535174966522799	0.16560828410416573	0.28790921254811597	-2.048949286310899	-0.8204968478459422	-1.3445211365816458	True	5.921189464667501e-16	1.0	-1.404655756912829	0.02946090039661684
phage-gRNA-12011	-0.31980779046904395	0.29594216834858855	0.023865622120460728	-0.8895529364640131	-0.39121242112419985	-0.2929280762692752	True	1.7763568394002505e-15	1.0	-0.524564477952496	0.11041125394499815
phage-gRNA-12012	-0.19403049764255087	0.39065463778486453	-0.1966241401423119	1.2915742847897365	0.6602043813029539	1.7259435795522275	True	5.921189464667501e-16	1.0	1.2259074152149727	0.02855803659866575
phage-gRNA-12013	-0.5220676496091912	0.24482633552499244	0.2772413140842005	-2.1768996925965585	-1.6407391097814124	-1.7167229872369827	False	5.921189464667501e-16	1.0	-1.8447872632049844	0.004014976316933919
phage-gRNA-12014	-2.2711715805435198	3.5929583184497442	-1.3217867379062245	-0.42550357433709873	-0.11772868321073648	-0.06751687781834281	True	0.0	1.0	-0.20358304512205935	0.916356144491645
phage-gRNA-12015	-0.4859224861511038	0.141984180147551	0.3439383060035528	-0.8298155088137582	-0.6810153195691679	-0.0934276176869604	True	0.0	1.0	-0.5347528153566289	0.18681247324492858
phage-gRNA-12016	-0.38058418509531666	0.24918883986063678	0.13139534523467988	0.9415218650540913	0.21061628801639332	1.0200157330058817	True	0.0	1.0	0.7240512953587888	0.0878867086332297
phage-gRNA-12017	0.17492450980635077	-0.08978049662105025	-0.08514401318530407	-1.690054992644737	0.02427716737210872	-0.5306411293093793	True	-1.1842378929335002e-15	1.0	-0.7321396515273358	0.22636786371881604
phage-gRNA-12018	-0.6372478182438037	0.373473815411713	0.2637740028320925	0.38846522912538006	0.731560233531459	1.458497518328974	True	5.921189464667501e-16	1.0	0.8595076603286044	0.1284149556120934
phage-gRNA-12019	-0.297758829770272	-0.11639944129820456	0.4141582710684766	-0.8631780503624515	-1.0831217081227704	0.21531581758933882	True	0.0	1.0	-0.5769946469652943	0.27311395239688224
phage-gRNA-12020	-0.017735076868079958	0.2677962269188896	-0.25006115005080787	-1.695629026718672	-0.9126552010966966	-0.6148249980796807	True	5.921189464667501e-16	1.0	-1.0743697419650164	0.03904853078706075
phage-gRNA-12021	-0.4384487224523328	0.70749108539367	-0.2690423629413363	-1.286267673745237	-0.8723392303034521	-1.1689178699764229	True	2.9605947323337506e-16	1.0	-1.1091749246750373	0.04254828385610802
phage-gRNA-12022	-0.23751132333417413	-0.2086423429683988	0.446153666302572	-0.8084900692682542	-0.9252867999252796	-0.08417849520845344	True	-2.9605947323337506e-16	1.0	-0.6059851214673291	0.15386785867151248
phage-gRNA-12023	-0.12959681460905603	-0.021460355005429754	0.1510571696144849	-1.2695965173952706	-0.8603244363847082	0.09102443738590704	True	-2.9605947323337506e-16	1.0	-0.6796321721313573	0.17374491225749217
phage-gRNA-12024	-0.1487209510754237	0.17106341986089912	-0.0223424687854763	0.06496263918799894	0.4489928289949612	1.0338320159652916	True	-2.9605947323337506e-16	1.0	0.5159291613827506	0.1569715734973419
phage-gRNA-12025	-0.40346550047534	0.4292093348669681	-0.02574383439162453	-1.9173544204274373	-0.8436194601045681	-1.0892949215298078	False	1.1842378929335002e-15	1.0	-1.2834229340206045	0.03370908401932747
phage-gRNA-12026	-0.08104046223193961	-0.5343231770035448	0.6153636392354844	0.8690968105305101	0.7231537342139696	1.182055932119324	True	0.0	1.0	0.9247688256212679	0.06239186775267273
phage-gRNA-12027	0.35289789264551175	-0.3083778644019253	-0.0445200282435847	-0.45052693928893905	-1.5534012937135948	-1.0944990958082395	True	5.921189464667501e-16	1.0	-1.0328091096035912	0.050447774043204795
phage-gRNA-12028	-0.07579258445042214	0.0829990471163704	-0.007206462665950042	-2.19563072620947	-2.0945614144165594	-0.6080057704961686	True	-5.921189464667501e-16	1.0	-1.6327326370407327	0.03389606913948491
phage-gRNA-12029	0.1796699567326172	-0.16467838648582322	-0.014991570246793984	-0.3377593209247287	-1.4097018157974932	0.03712754980728672	True	0.0	1.0	-0.5701111956383117	0.26922153085325723
phage-gRNA-12030	-0.2233771758802463	0.19780922726428973	0.02556794861595657	-0.9012711257308383	-2.04721420204738	-0.08581166361284165	False	0.0	1.0	-1.0114323304636867	0.15715992657343544
phage-gRNA-12031	-0.4378164427854969	0.2515176449104448	0.18629879787504855	-1.389633114612618	-1.1271113455738027	-0.5643704774642622	True	-1.1842378929335002e-15	1.0	-1.0270383125502276	0.03511929769489854
phage-gRNA-12032	-0.3530967983646587	-0.3363006502994583	0.6893974486641179	0.4883834108783285	1.1829621205545902	1.6324656204576957	True	2.9605947323337506e-16	1.0	1.101270383963538	0.08308731949659197
phage-gRNA-12033	-0.12892319323552837	0.061688676334289205	0.06723451690124005	-1.731089816922875	-0.6711285946915373	-0.4863187245439162	True	2.9605947323337506e-16	1.0	-0.9628457120527761	0.0705091779870071
phage-gRNA-12034	-0.5455950009403328	0.26095803480670376	0.284636966133629	-1.4240219381636328	-1.3731076852508641	-0.7596284502366331	True	0.0	1.0	-1.1855860245503766	0.026733390339767973
phage-gRNA-12035	0.320157879545377	-0.6091529643942204	0.2889950848488443	0.4616916840529637	0.31574860773642266	1.5797139161913916	False	2.9605947323337506e-16	1.0	0.785718069326926	0.1927545694128764
phage-gRNA-12036	-0.08676172330860155	0.13648530222402577	-0.049723578915426	-2.5951559318646584	-1.974497179638739	-1.4183871568853323	False	-5.921189464667501e-16	1.0	-1.9960134227962432	0.004520682923351419
phage-gRNA-12037	-0.45927895294438326	0.19706282345851012	0.26221612948587136	0.29501931752293586	-0.6241528969465833	0.354631719716191	True	-5.921189464667501e-16	1.0	0.008499380097514534	0.9837285006116188
phage-gRNA-12038	0.4718914905258327	-0.21697565179454514	-0.25491583873128754	0.45051330242143006	0.6842746522714522	1.0122161722936438	True	0.0	1.0	0.7156680423288421	0.06718049466305574
phage-gRNA-12039	-1.1400952978544954	0.4123356385682939	0.7277596592862015	-0.26779216514460735	0.7125285311850238	1.1673952158552217	True	0.0	1.0	0.5373771939652127	0.4946379154680761
phage-gRNA-12040	0.5195623876183806	0.03385819515439836	-0.5534205827727787	1.841668437767789	1.181152188621489	2.692751809616507	False	7.401486830834377e-17	1.0	1.9051908120019283	0.023749754756241175
phage-gRNA-12041	-0.42071509904220505	-0.8231021285134013	1.2438172275556045	-2.2082335400672957	-1.7441231346998505	-1.2831495867748002	True	-5.921189464667501e-16	1.0	-1.7451687538473155	0.0638908577389629
phage-gRNA-12042	-0.33264463506139386	0.20453506314796321	0.12810957191343064	-0.9578315345811408	-0.9388902261559	-0.4554319385603982	True	0.0	1.0	-0.7840512330991464	0.028894172481497324
phage-gRNA-12043	0.30357162153606154	-0.7040852741232762	0.4005136525872146	1.5298176562779533	0.9798081985035711	0.6156348650356023	True	0.0	1.0	1.0417535732723755	0.0779030849918306
phage-gRNA-12044	-0.018196840712768392	-0.14340528202990122	0.16160212274266783	-0.2792776663946652	0.05868425410601397	0.1475197118687852	True	-5.921189464667501e-16	1.0	-0.02435790013995535	0.8844289287659253
phage-gRNA-12045	-0.3010248258059409	0.421817277199696	-0.12079245139375239	0.2095263137565775	0.47124120635328204	1.1718271642038447	True	8.881784197001252e-16	1.0	0.6175315614379014	0.16155872360724746
phage-gRNA-12046	0.02071035647741759	0.2992761842099849	-0.31998654068740606	-2.710481819533223	-1.840994855280158	-1.3573655714724264	True	-1.1842378929335002e-15	1.0	-1.9696140820952692	0.01055145479831107
phage-gRNA-12047	-0.1422299246241181	0.36475435127564815	-0.22252442665153005	-1.5500347111069654	-1.1770128454765914	-2.4922144114199245	True	0.0	1.0	-1.7397539893344938	0.0158149715896029
phage-gRNA-12048	0.2203373591697737	-0.13726200754652318	-0.0830753516232523	-1.6357492081067315	-1.0698176712198961	-0.9605943180499104	True	-5.921189464667501e-16	1.0	-1.222053732458846	0.006713448997057043
phage-gRNA-12049	0.21930362287189986	-0.22458039389745554	0.0052767710255574585	-0.4305759508090947	-0.4696038232091251	1.231338253055446	True	5.921189464667501e-16	1.0	0.11038615967907539	0.8571260965822215
phage-gRNA-12050	0.14726111264305786	-0.03379297636539835	-0.11346813627765862	0.9474144595971099	0.32342408647592347	2.062434203574014	True	2.9605947323337506e-16	1.0	1.111090916549016	0.09691561952063636
phage-gRNA-12051	0.31254591579951896	-0.14821191953423263	-0.16433399626528367	0.7552816711344654	0.40229413781491186	0.8942113929482307	True	8.881784197001252e-16	1.0	0.6839290672992027	0.03312212768603019
phage-gRNA-12052	-0.10333281123395466	-0.06065803134314862	0.1639908425771024	-0.20864798481922353	0.6700709930985047	1.0886804850558258	True	-2.9605947323337506e-16	1.0	0.5167011644450357	0.25702575830382496
phage-gRNA-12053	0.19780982446157935	-0.14260311086876243	-0.05520671359281515	-1.9293915267526032	-1.2985680008449627	-0.9654643712735886	False	5.921189464667501e-16	1.0	-1.3978079662903848	0.009651753976577302
phage-gRNA-12054	-0.4290695953625878	0.12662727113440475	0.30244232422818484	-2.549823708496346	-1.7258011249860097	-1.7035224619646279	False	5.921189464667501e-16	1.0	-1.993049098482328	0.004954806681911148
phage-gRNA-12055	-0.4298499601283048	0.04402786648831558	0.38582209363998743	-2.1288055255067277	-1.3004352454869181	-0.48672280762634657	False	-5.921189464667501e-16	1.0	-1.3053211928733308	0.06939067119884247
phage-gRNA-12056	-0.31352187568764567	-0.010171962836967197	0.32369383852461553	1.2430494280987858	0.608068271059623	1.187791907161749	True	8.881784197001252e-16	1.0	1.012969868773386	0.020903207238584586
phage-gRNA-12057	0.08640166878871636	-0.22011460090398582	0.13371293211526858	-0.13016112950909697	-0.4884078095385025	0.38222926497285314	True	-2.9605947323337506e-16	1.0	-0.07877989135824877	0.7894156816291116
phage-gRNA-12058	-0.08559672773666804	0.19897460188054517	-0.1133778741438789	-1.7664561360638205	-1.912399212380362	-1.4621812485274326	True	-5.921189464667501e-16	1.0	-1.713678865657205	0.0004965742086483111
phage-gRNA-12059	-0.4431182240013074	0.15666548259999136	0.28645274140131605	-0.6892959334264255	-0.2337883862332415	0.17507312917251827	True	0.0	1.0	-0.24933706349571624	0.49910431390212434
phage-gRNA-12060	-0.5011765145490914	0.19641041241680046	0.30476610213228916	-0.9620834260853259	-0.5015629324697892	0.5548151965697361	True	-5.921189464667501e-16	1.0	-0.30294372066179304	0.588087490077337
phage-gRNA-12061	-0.2604871419913799	0.08358407007344582	0.17690307191793408	0.11340145026057513	-0.4977648825030272	0.9833086964009485	True	0.0	1.0	0.19964842138616548	0.6801165490843601
phage-gRNA-12062	-0.0767646475532775	-0.1916311446489507	0.2683957922022291	-1.9496745798090123	-0.6711198275976429	0.23256721298060778	True	2.9605947323337506e-16	1.0	-0.7960757314753492	0.28657089680263587
phage-gRNA-12063	-0.6890823729741071	0.29914462289432286	0.3899377500797838	1.7485008945952374	0.6390836943038094	1.737989756488283	False	-1.4802973661668753e-16	1.0	1.3751914484624432	0.05276920156013486
phage-gRNA-12064	0.2865631396293189	0.12278704205269886	-0.40935018168201687	3.4106609270692383	3.7958524149544113	3.8226780283869983	True	2.9605947323337506e-16	1.0	3.6763971234702155	0.00012186592851627544
phage-gRNA-12065	-0.13531987576688032	0.2115191859175738	-0.07619931015069525	4.3081422755558645	3.323709378428749	3.4215998157624856	True	-5.921189464667501e-16	1.0	3.684483823249033	0.0003703125692220346
phage-gRNA-12066	-0.31262524334831543	0.005467666832116969	0.3071575765161967	2.1794058082434056	2.485336999386078	2.0910805856207046	True	-5.921189464667501e-16	1.0	2.251941131083396	0.00047083020910689417
phage-gRNA-12067	0.1376859248813389	-0.12945735691766735	-0.008228567963671551	3.969554309612274	3.8236112332957326	3.3200373422557767	True	0.0	1.0	3.704400961721261	6.222996272908486e-05
phage-gRNA-12068	-0.5132449634616885	-0.2619835617594646	0.7752285252211522	2.778487437644201	3.0704218369646146	3.5785168591925913	True	-2.9605947323337506e-16	1.0	3.1424753779338026	0.002370584303368683
phage-gRNA-12069	-1.3541496501398331	0.651999253725859	0.7021503964139737	3.9566410867817403	2.728903919301552	4.39812570624278	False	-1.4802973661668753e-16	1.0	3.6945569041086905	0.011775182059240719
phage-gRNA-12070	-0.6950563423065275	0.7261300608380086	-0.031073718531480665	1.2120122085640366	-1.1038558691948173	1.9450095104900604	False	1.4802973661668753e-16	1.0	0.6843886166197599	0.5337922263553947
phage-gRNA-12071	-0.30010820188051124	-0.009318435991649388	0.30942663787215974	-1.7328896538945715	-1.878832730211113	-0.05944919664900272	True	-2.9605947323337506e-16	1.0	-1.2237238602515623	0.11514761540708472
phage-gRNA-12072	0.37907446480562124	-0.007094054107446457	-0.37198041069817567	-0.7842463122152123	-1.66715498269796	0.031213149902784565	False	-2.9605947323337506e-16	1.0	-0.8067293816701292	0.20689380646462205
phage-gRNA-12073	0.4574049210229525	-0.6112139435133273	0.15380902249037653	-0.821939652337365	-2.366432105144181	0.6591007707100722	True	5.921189464667501e-16	1.0	-0.8430903289238246	0.415697931349577
phage-gRNA-12074	0.44405954434882045	-0.6631330248614318	0.21907348051261133	-0.07033567321889178	-2.0236336715930374	-0.2548762111008953	False	0.0	1.0	-0.7829485186376082	0.3310558116520497
phage-gRNA-12075	-0.3050813418257565	0.2092144657102608	0.0958668761154966	-0.830972198231299	-1.0972095082655517	0.42809391536231267	True	2.9605947323337506e-16	1.0	-0.5000292637115127	0.3700636190838882
phage-gRNA-12076	0.37042254339506364	0.010209788713673618	-0.3806323321087337	-1.5502017158342332	-2.0270616702653914	-1.5899257008644554	True	1.1842378929335002e-15	1.0	-1.72239636232136	0.0029017156853794576
phage-gRNA-12077	-0.5871877570313409	0.29739916695343815	0.2897885900779045	-0.554588324076918	-0.06310147977816793	1.2150674484279538	True	5.921189464667501e-16	1.0	0.19912588152428926	0.7580419968356633
phage-gRNA-12078	-0.028389675639860945	-0.1921657732164811	0.22055544885634204	0.29371637450954713	1.7327357989141619	0.10917583662754382	False	0.0	1.0	0.7118760033504176	0.24814530181082634
phage-gRNA-12079	-0.7026297011398883	0.5486317005623347	0.15399800057755364	1.2421092676967307	0.818181444080424	1.0426183883487559	True	0.0	1.0	1.0343030333753036	0.056494002823620805
phage-gRNA-12080	0.09109498133096405	0.305830507008074	-0.39692548833903896	0.9981635322015281	0.6457695784175606	0.9067323987110067	False	-2.9605947323337506e-16	1.0	0.8502218364433651	0.021847138036234882
phage-gRNA-12081	0.17143101449889642	0.1451584406722115	-0.3165894551711066	2.029589964888514	1.273593406887986	1.6309246216536635	False	4.440892098500626e-16	1.0	1.6447026644767213	0.0036625980287283656
phage-gRNA-12082	0.31485943882482315	-0.07130908008824499	-0.24355035873657815	2.8740046862750805	0.005595585487447874	2.037387451813384	False	0.0	1.0	1.6389959078586376	0.13185721985066345
phage-gRNA-12083	-0.4337906172439494	0.405304321034186	0.028486296209765172	-1.2888122546952072	-1.2404865105896894	-0.5062174264828379	True	5.921189464667501e-16	1.0	-1.011838730589245	0.04477507444224377
phage-gRNA-12084	-0.5372875564245643	0.11435103785037182	0.4229365185741951	-1.9568695106837648	-1.3611245825916969	-0.9428643691836882	True	8.881784197001252e-16	1.0	-1.42028615415305	0.025374890693425755
phage-gRNA-12085	-0.4620518919294119	0.4318875083502549	0.030164383579155185	1.0908343650491634	1.1106284932115003	1.0720310316460386	True	-5.921189464667501e-16	1.0	1.0911646299689008	0.013507360557745282
phage-gRNA-12086	0.09246701748837483	-0.4338791594729532	0.3414121419845779	1.2446480661954706	1.7991447080200218	2.4863722830155655	False	-1.4802973661668753e-16	1.0	1.8433883524103525	0.012345641031616707
phage-gRNA-12087	-0.7745029624769986	-0.05823968409453162	0.8327426465715284	-0.9625916446467748	-0.963104281441753	-0.03165496510884225	True	-5.921189464667501e-16	1.0	-0.65245029706579	0.3079623685165854
phage-gRNA-12088	-0.33961989395727077	-0.15466783730281364	0.49428773126008796	0.8590031027571374	-0.35610199806680054	0.752141928697009	True	1.1842378929335002e-15	1.0	0.41834767779578197	0.4177779963453097
phage-gRNA-12089	-0.6087415871054818	0.273165130644923	0.33557645646056145	-1.0031188699203968	-0.19425072000319332	0.15069903158237352	True	8.881784197001252e-16	1.0	-0.34889018611373884	0.4887559216928154
phage-gRNA-12090	0.05067752930359859	-0.10891077130958848	0.05823324200598812	-0.6719382240645064	-0.6238850047311022	-0.22679445770784135	False	-5.921189464667501e-16	1.0	-0.5075392288344833	0.028401281742347146
phage-gRNA-12091	-0.7634899275166758	0.23510840562912882	0.5283815218875461	0.1076319269474979	0.43667850932698116	1.120691348950654	True	-2.9605947323337506e-16	1.0	0.5550005950750444	0.3222526580100559
phage-gRNA-12092	-0.3458612024620056	0.30394957573049286	0.041911626731514495	0.30108453799466783	0.5584971559093352	1.419735532418441	True	5.921189464667501e-16	1.0	0.7597724087741481	0.12134789051341652
phage-gRNA-12093	0.20907644853578322	-0.18470525448716035	-0.02437119404862198	-0.23131818758815292	-1.0553331690173318	-1.4683261453642915	True	2.9605947323337506e-16	1.0	-0.9183258339899254	0.07360857134911486
phage-gRNA-12094	2.1422823695766	-1.9090189987416082	-0.23326337083499116	0.898791243871782	-1.0836531001618797	1.199677533160021	False	1.4802973661668753e-16	1.0	0.3382718922899744	0.8179539085755432
phage-gRNA-12095	1.1567005962882564	-1.2087093624580145	0.05200876616975858	-1.4597928088981924	-2.19069838593589	-1.229295847501352	False	1.4802973661668753e-16	1.0	-1.6265956807784783	0.09353862918561738
phage-gRNA-12096	0.4999311579338579	-0.6638449396427621	0.1639137817089047	1.559002802249472	1.7915713491866605	1.3744622643674689	False	1.4802973661668753e-16	1.0	1.5750121386012006	0.012642649729582865
phage-gRNA-12097	0.8332644912671907	-0.9154741070305856	0.0822096157633938	0.7403330421377547	0.009427465100057209	0.3858675028134395	False	-3.7007434154171886e-16	1.0	0.3785426700170838	0.5281962843349491
phage-gRNA-12098	0.4352772359228112	-0.07997123215518709	-0.35530600376762367	0.3552848425008728	-0.5980131558732724	-0.11304866138172187	True	1.4802973661668753e-16	1.0	-0.1185923249180405	0.7582059429720083
phage-gRNA-12099	-0.09450925201879024	-0.1270408163171579	0.22155006833594904	1.3271324716815318	0.5719793483971571	1.9268632427440915	True	2.9605947323337506e-16	1.0	1.2753250209409268	0.035181725520468776
phage-gRNA-12100	-0.5895657097432263	0.39420163793450413	0.19536407180872395	-0.19791872634074004	-0.793894723292329	0.2255768713977382	False	5.921189464667501e-16	1.0	-0.2554121927451103	0.5772098713746339
phage-gRNA-12101	0.5434416789812664	-0.12283475912453667	-0.4206069198567288	1.8078322312743875	1.802066813006106	1.7365023038403749	True	2.9605947323337506e-16	1.0	1.782133782706956	0.0033746921794542157
phage-gRNA-12102	-0.09216702915530472	0.3586003645389493	-0.26643333538364633	0.3397622989468543	0.8452090850904446	0.2502182750005977	True	-5.921189464667501e-16	1.0	0.4783965530126322	0.1426418891227682
phage-gRNA-12103	-0.5338355154385965	0.24831171422899168	0.28552380120960663	1.0700804144323008	1.1996854977208251	1.602523225498814	True	5.921189464667501e-16	1.0	1.29076304588398	0.014339979727460095
phage-gRNA-12104	0.09429106842072521	-0.10609919470956264	0.011808126288839205	1.0784557449833692	1.4407615692293358	1.2684039764668391	True	5.921189464667501e-16	1.0	1.2625404302265146	0.0004570774804275071
phage-gRNA-12105	2.2800401598381486	-1.4427032299266833	-0.8373369299114644	1.3232868369920796	0.8972358414828028	1.5107150764970347	False	2.9605947323337506e-16	1.0	1.2437459183239723	0.34678158520338875
phage-gRNA-12106	-0.23117427714145222	0.06064122291140528	0.17053305423004161	-1.1914679576927707	-1.4482781799162119	-0.5182398123910072	False	-1.7763568394002505e-15	1.0	-1.05266198333333	0.025249004948855448
phage-gRNA-12107	-0.26939588727713293	-0.02063142408576013	0.29002731136289306	4.294019797551353	4.501084313551061	3.4888023952821534	False	0.0	1.0	4.094635502128189	0.00030051652939673974
phage-gRNA-12108	-1.34539907998911	0.37835009317585744	0.9670489868132517	4.3043943343363456	4.406076224531194	2.77766686258318	True	-2.9605947323337506e-16	1.0	3.829379140483573	0.011726780179647808
phage-gRNA-12109	-0.8665940913516668	1.1816802881867021	-0.3150861968350327	2.820084391093597	2.7380686415666062	2.2220618204347913	True	8.881784197001252e-16	1.0	2.593404951031665	0.015439751421376718
phage-gRNA-12110	-0.4035381732320502	-0.25856156466904157	0.6620997379010927	3.6378011092865323	3.735257948136332	2.5530451786185386	True	2.9605947323337506e-16	1.0	3.3087014120138014	0.0028032113503693888
phage-gRNA-12111	-0.33108217915951466	0.5831442352651384	-0.2520620561056237	3.521538587688674	4.142761343314037	3.590754642052453	True	0.0	1.0	3.7516848576850546	0.0004407101751362921
phage-gRNA-12112	-0.8069668679717488	-0.04770494736325315	0.8546718153349993	3.45902398526838	3.2148490719477687	2.864712003521059	True	-8.881784197001252e-16	1.0	3.1795283535790695	0.003379567498178218
phage-gRNA-12113	0.4252757269777412	-0.34095029804887567	-0.0843254289288673	-1.6947718500783129	-1.1959430304383947	-1.425094707202181	False	-5.921189464667501e-16	1.0	-1.4386031959062962	0.005766093805800166
phage-gRNA-12114	0.16546707279320572	-0.08910912183806374	-0.07635795095514375	3.4425434344429835	3.135589375314632	2.8419333034924	True	-5.921189464667501e-16	1.0	3.1400220377500054	8.20881244367672e-05
phage-gRNA-12115	-0.2526873199120345	0.07848094859217092	0.17420637131986272	3.7117144060244813	3.4496991864895152	3.6794445981787574	True	-2.9605947323337506e-16	1.0	3.6136193968975845	1.925073127842284e-05
phage-gRNA-12116	-0.8032198786249225	0.6496753842469518	0.1535444943779698	3.533836512990457	2.521334935100615	3.2760779784633014	True	-2.9605947323337506e-16	1.0	3.1104164755181247	0.004025294315654049
phage-gRNA-12117	0.6072405228963125	0.12153633043232981	-0.728776853328641	3.4653994732859306	3.161915119982909	3.2725436671919232	False	4.440892098500626e-16	1.0	3.2999527534869206	0.0011817646088294578
phage-gRNA-12118	-0.645511402431227	0.3969636135377854	0.2485477888934451	1.130431509126268	1.1433115022760045	1.1745200608509414	False	1.1842378929335002e-15	1.0	1.1494210240844047	0.02428619163381038
phage-gRNA-12119	0.3252868021593258	-0.36900401211607425	0.04371720995674888	3.286803137052266	2.385972558572256	3.1718035324233402	False	1.4802973661668753e-16	1.0	2.9481930760159543	0.001058449161274915
phage-gRNA-12120	0.2973839052756331	-0.028663621199863876	-0.2687202840757683	3.6428693578656715	3.13119383373114	3.1756375326627646	True	2.9605947323337506e-16	1.0	3.316566908086525	0.00013843721215046008
phage-gRNA-12121	0.02582710357499085	0.03197600744068296	-0.05780311101567648	3.4152884215261645	3.2463841967663116	2.996282630007138	True	-8.881784197001252e-16	1.0	3.219318416099872	1.3548135455035578e-05
phage-gRNA-12122	-0.4468181879357882	0.42787986230222685	0.018938325633562236	4.070975959721014	4.197611061909137	2.977148985589838	True	2.9605947323337506e-16	1.0	3.74857866907333	0.0012603826451014599
phage-gRNA-12123	-0.2558956123544709	0.11084300676768866	0.14505260558678224	4.5880289555239	4.567325983291464	3.129597413356519	True	0.0	1.0	4.094984117390628	0.0012060825183472198
phage-gRNA-12124	-0.4123907067882113	-0.42416371091978133	0.8365544177079913	2.879341694317678	2.649129701103533	2.8126376467295326	True	-4.440892098500626e-16	1.0	2.7803696807169147	0.0027932586204103553
phage-gRNA-12125	2.613339742448643	0.20962477293558912	-2.822964515384233	1.6644286094761735	1.13610219999177	1.4505937648001321	False	-2.9605947323337506e-16	1.0	1.4170415247560253	0.42056971355488687
phage-gRNA-12126	-0.3580729091196808	0.08387205419165245	0.2742008549280275	0.7442519331498172	-0.15088303966618977	1.1262953666741158	True	-2.9605947323337506e-16	1.0	0.573221420052581	0.2461734884586847
phage-gRNA-12127	0.13157161764728365	-0.3298850285700219	0.19831341092273735	2.5017719559977367	1.6730190555618938	2.812758835254944	True	-2.9605947323337506e-16	1.0	2.329183282271525	0.0035386145876976313
phage-gRNA-12128	0.0542528288413342	-0.10952326873528628	0.05527043989395164	2.4322121137242596	1.654913631202111	2.2476715758422556	True	-1.4802973661668753e-16	1.0	2.1115991069228754	0.0009321407732736915
phage-gRNA-12129	0.11752951628644848	-0.06896665779025479	-0.048562858496192796	3.8990671850731546	3.244977205086287	4.055994928474157	True	2.9605947323337506e-16	1.0	3.7333464395445333	0.00012717076227508452
phage-gRNA-12130	1.2165408002710896	-1.667951539826662	0.4514107395555689	-3.4474139586216284	-3.9014793303005026	-4.010466119757362	True	-1.1842378929335002e-15	1.0	-3.786453136226498	0.012607443193494099
phage-gRNA-12131	0.05801744193433711	0.4581422295510431	-0.5161596714853807	1.9009556553851854	1.3830438016816866	1.3158771879194533	False	-1.4802973661668753e-16	1.0	1.533292214995442	0.01050595438313633
phage-gRNA-12132	-0.3582637228022545	0.2696429434964003	0.08862077930585688	-0.38408097607315383	-0.8577499918151705	0.30233654104310403	True	8.881784197001252e-16	1.0	-0.31316480894840676	0.4616267279768552
phage-gRNA-12133	-0.4659265998867328	0.17217015957783577	0.2937564403088997	3.115485271674303	3.039804531035627	3.111203213656265	True	8.881784197001252e-16	1.0	3.0888310054553982	0.00019959983785671666
phage-gRNA-12134	-0.2809582721022883	0.27053615338797865	0.010422118714311424	0.9408428722514346	-0.1047952982694218	0.9094591224308521	True	5.921189464667501e-16	1.0	0.5818355654709549	0.19912898120139377
phage-gRNA-12135	-0.4976089986109429	-0.1468119233578049	0.6444209219687482	0.6609983192555853	-1.3214460247780764	1.6905825867264297	True	1.4802973661668753e-16	1.0	0.3433782937346462	0.735045332142364
phage-gRNA-12136	-0.8422133113504024	0.3810337141822244	0.46117959716817714	0.9493780221002255	0.6779040636998253	1.0211772374780081	True	-2.9605947323337506e-16	1.0	0.8828197744260197	0.11198440187406922
phage-gRNA-12137	-0.3330652679365764	0.29165452929309144	0.041410738643485434	1.2300488817166269	1.138553589422461	1.1524235477511349	False	1.4802973661668753e-16	1.0	1.1736753396300743	0.003083126013372162
phage-gRNA-12138	-0.26575776849147736	0.2204998611320672	0.045257907359410154	-2.4773394945066993	-2.706468482439446	-1.390377196980019	False	0.0	1.0	-2.191395057975388	0.007007404304631746
phage-gRNA-12139	-0.6950563423065277	0.14116756011685228	0.5538887821896754	1.6270497078428805	1.0660691322474953	-0.5574908300391228	False	0.0	1.0	0.7118760033504178	0.3968601579584951
phage-gRNA-12140	-0.30996360048055704	-0.40662550219864	0.7165891026791975	1.6198250268900907	1.4280782609604241	1.5227473302584267	True	1.4802973661668753e-16	1.0	1.5235502060363137	0.013806733968357993
phage-gRNA-12141	-0.2754295517235139	0.41975046924468273	-0.14432091752116882	0.482775613232568	0.4474766006000186	1.277173459822735	True	0.0	1.0	0.7358085578851071	0.09972208433677292
phage-gRNA-12142	-0.5567105092135797	-0.7204866067901998	1.2771971160037796	3.852858382186168	2.789377466061599	2.9027830979411875	False	0.0	1.0	3.1816729820629845	0.011723863920613632
phage-gRNA-12143	0.1567005962882564	-0.36071245590306455	0.2040118596148086	2.64174521756387	3.149151616948734	1.8792286092768173	True	1.4802973661668753e-16	1.0	2.5567084812631404	0.0033995204202530976
phage-gRNA-12144	-0.40800222526190755	0.20979815802796953	0.19820406723393802	2.273690045833388	1.2199849181035818	1.6902832993436858	True	0.0	1.0	1.7279860877602184	0.009228862987862794
phage-gRNA-12145	-0.08525379700760372	-0.14715028056501023	0.23240407757261305	1.4792130907108483	1.4198576993903975	1.8546310474201064	True	-2.9605947323337506e-16	1.0	1.5845672791737841	0.0009158600463015095
phage-gRNA-12146	-0.46819675539879047	0.3066266023604465	0.1615701530383431	-0.016807688304416146	-0.5550681873997174	0.9731495050457175	True	-2.9605947323337506e-16	1.0	0.13375787644719464	0.8048753153633227
phage-gRNA-12147	-0.36055130467823027	0.3899983800293185	-0.029447075351086482	-1.0521461651053983	-1.7158124046753471	-0.6627793907752402	True	5.921189464667501e-16	1.0	-1.1435793201853286	0.03846188570603006
phage-gRNA-12148	0.07620027250446704	-0.1835303301832507	0.10733005767878367	-1.254949688738808	-0.701618188631608	-0.06197723864522686	False	0.0	1.0	-0.6728483720052143	0.13239428369302256
phage-gRNA-12149	0.3131036656394315	-0.11064053472319912	-0.20246313091623414	-0.16226696861081535	-0.4214660224306144	-0.1477855591424344	True	-5.921189464667501e-16	1.0	-0.2438395167279547	0.25132205028090865
phage-gRNA-12150	0.20924835040858714	0.1253255605211816	-0.33457391092976785	0.0966345354174516	-0.7757434675731272	0.5540464768414344	True	2.9605947323337506e-16	1.0	-0.04168748510474707	0.9265995256455887
phage-gRNA-12151	-0.010900535675149925	-0.22714405314590547	0.23804458882105362	1.2587380945801225	0.44537035735045194	1.3416778675631056	True	-5.921189464667501e-16	1.0	1.0152621064978933	0.03248783355887985
phage-gRNA-12152	0.07169148662053537	0.039159922322167695	-0.11085140894269951	0.36405019337589106	-0.9976215739960876	0.764472156215044	True	1.1842378929335002e-15	1.0	0.04363359186494916	0.939059156302654
phage-gRNA-12153	-0.2157282353558969	-0.028107165467066153	0.2438354008229613	-1.4360889330533162	-0.5460127865688769	-0.3786864788353217	False	-5.921189464667501e-16	1.0	-0.7869293994858383	0.09046243776411712
phage-gRNA-12154	0.6024653728279326	-0.5928959532954305	-0.00956941953250201	-2.298534462119699	-1.3146237222589452	-1.1397262387919298	False	0.0	1.0	-1.5842948077235246	0.033734948003093713
phage-gRNA-12155	-0.1242989741041427	-0.2114537900778508	0.3357527641819935	-0.8647343900234477	-1.6562467317652976	-0.42231833851966805	True	0.0	1.0	-0.9810998201028044	0.06970538070155802
phage-gRNA-12156	0.0020396500853987476	-0.005151032921348886	0.0031113828359519147	-2.0381769822461173	-1.3742229419426018	-1.9151090965578241	False	5.921189464667501e-16	1.0	-1.7758363402488477	0.0009578797149241307
phage-gRNA-12157	0.029610668388777128	0.0761275145739777	-0.10573818296275572	-2.185224267320028	-0.8165941708068107	-1.0478367103146686	True	-2.9605947323337506e-16	1.0	-1.3498850494805026	0.03401303904827999
phage-gRNA-12158	-0.0063896795766105186	-0.07570109314973816	0.08209077272634602	0.43035893651391977	0.6143367458382718	1.29021251799037	True	-8.881784197001252e-16	1.0	0.7783027334475205	0.04268798004270189
phage-gRNA-12159	-0.45065185587149514	0.192926968609489	0.25772488726200526	1.626341696441381	1.1178285407401312	1.210475612452922	False	-2.9605947323337506e-16	1.0	1.318215283211478	0.008678666694975126
phage-gRNA-12160	0.0363751172712341	-0.24336699835371078	0.20699188108247757	-0.47550888114042866	0.20666152476743171	-0.30914225716330357	True	2.9605947323337506e-16	1.0	-0.19266320451210017	0.47347487822073425
phage-gRNA-12161	0.4804589291920842	-1.557786286300677	1.0773273571085937	1.4305962019545344	0.6566219030249507	1.328517824264504	False	2.9605947323337506e-16	1.0	1.1385786430813296	0.24385789529528157
phage-gRNA-12162	-0.6370696619385923	0.41638495670545606	0.22068470523313444	0.6850363882108157	-0.653551766048122	0.6704208517711248	True	-5.921189464667501e-16	1.0	0.2339684913112728	0.6920080981278454
phage-gRNA-12163	-0.2328218597343108	-0.0960888460584739	0.3289107057927856	-0.6476814037511085	0.0316969885194025	0.1928690393297181	True	2.9605947323337506e-16	1.0	-0.14103845863399597	0.6709044342588938
phage-gRNA-12164	-0.8621499412527402	1.3102955117387811	-0.44814557048604087	-2.0971721836277633	-0.9083793887563214	-0.5183417476422179	False	0.0	1.0	-1.1746311066754342	0.22430162764177322
phage-gRNA-12165	1.280094526203639	-0.8628028416970652	-0.41729168450657284	-0.9129735942112465	0.8796827848080682	0.2623818129931328	True	2.9605947323337506e-16	1.0	0.07636366786331816	0.9317931791723327
phage-gRNA-12166	0.399076901260381	-0.34966169703739514	-0.049415204222984954	2.081078896496172	1.7976322964296951	1.8871396606119184	True	2.9605947323337506e-16	1.0	1.9219502845125953	0.0011797054201355096
phage-gRNA-12167	0.41939280523726197	0.0007380528915881257	-0.4201308581288483	-1.3656226393775341	-1.673390218365272	-0.9239169951369224	False	5.921189464667501e-16	1.0	-1.3209766176265763	0.015392213343377259
phage-gRNA-12168	-0.006205741791037056	-0.01900788033442069	0.025213622125457746	-1.3803597985453333	-1.221074804226225	-0.7889824474469886	False	0.0	1.0	-1.1301390167395156	0.003097721985197148
phage-gRNA-12169	0.15117729397717916	-0.18495580207431495	0.03377850809713756	0.08711445539409368	0.9858404284112794	-0.4701422872894483	True	5.921189464667501e-16	1.0	0.20093753217197494	0.6684389994102142
phage-gRNA-12170	0.1197317404453706	-0.27439584966647246	0.1546641092210983	-0.8318812112499634	-1.2695904119436152	-0.5223126788619243	True	-1.1842378929335002e-15	1.0	-0.8745947673518343	0.027114223785849795
phage-gRNA-12171	-0.006691332899232627	-0.17046743047585267	0.1771587633750853	-1.4501200291128011	-1.1106362782591015	-0.7277699713862864	True	0.0	1.0	-1.0961754262527297	0.009077004870891645
phage-gRNA-12172	-1.0483391461701395	0.8899614032333716	0.1583777429367661	-0.7401722869786056	-0.5558076027918117	0.06474368089792115	True	-5.921189464667501e-16	1.0	-0.4104120696241654	0.5412897278582653
phage-gRNA-12173	-0.108585831451669	-0.1520676953105773	0.26065352676224585	1.1162230173428238	1.2164405282956805	1.2867774382833819	True	-1.4802973661668753e-16	1.0	1.206480327973962	0.0009958808802108341
phage-gRNA-12174	-0.058747537360392954	-0.033903562044395485	0.09265109940478311	-1.1087363687928473	-0.9151034844026018	-0.5877242651401051	True	-1.7763568394002505e-15	1.0	-0.870521372778518	0.0054298299953868924
phage-gRNA-12175	0.4334196727131516	-0.44111694868228035	0.007697275969125172	-2.764514599938349	-1.8672898170985182	-2.1986690278918246	False	-1.1842378929335002e-15	1.0	-2.276824481642897	0.003325211552097386
phage-gRNA-12176	-0.16720066168967662	-0.19294660837385091	0.36014727006352487	-1.675813526663383	-1.7415862542959406	-0.29615012399102714	True	-8.881784197001252e-16	1.0	-1.2378499683167836	0.07017940365243665
phage-gRNA-12177	-0.1169764060572529	-0.01086442675901722	0.12784083281627368	-1.7382868275414776	-1.9001714477270406	-1.0997051275075602	True	1.1842378929335002e-15	1.0	-1.5793878009253595	0.0034261031199048085
phage-gRNA-12178	0.6326900674082374	-0.5860366267917847	-0.04665344061645271	-3.159048168119325	-1.229223736817901	-0.8561427111944342	True	0.0	1.0	-1.74813820537722	0.09304528855480912
phage-gRNA-12179	-0.29579031005019374	0.1917490392434278	0.1040412708067624	-2.068841492941125	-1.9737764697538722	-0.5760555119533137	True	-1.1842378929335002e-15	1.0	-1.5395578248827704	0.03815189672827656
phage-gRNA-12180	0.12083575148198022	-0.02131753439484463	-0.0995182170871356	-0.9027826063153981	-0.625253588268027	-0.0007653246446963635	False	0.0	1.0	-0.5096005064093738	0.13687445204257648
phage-gRNA-12181	-0.4256843480550234	0.46771326275559044	-0.04202891470056613	-1.6763144962935126	-4.038575479536818	-1.4231687959514723	True	2.9605947323337506e-16	1.0	-2.3793529239272675	0.05253400152319316
phage-gRNA-12182	0.18207260363097522	-0.09851715892839508	-0.08355544470258014	0.566914409128346	0.8205787915210419	0.967336371967499	True	0.0	1.0	0.7849431908722956	0.006112478426411817
phage-gRNA-12183	-0.1482348419346824	-0.10642680586140862	0.2546616477960919	-0.9911880380557712	-0.19663212612097425	-0.22012269529622763	True	2.9605947323337506e-16	1.0	-0.469314286490991	0.18170703476686287
phage-gRNA-12184	-0.01957229599228505	-0.13642734618141272	0.15599964217369866	-0.016416640930343895	-1.0898472174625171	1.1821235536948356	True	2.9605947323337506e-16	1.0	0.025286565100658187	0.9713466317118677
phage-gRNA-12185	0.13102384529921984	-0.1800543447590428	0.04903049945982474	-1.1401478734845316	-1.3661024638442623	-0.9867271351063334	False	5.921189464667501e-16	1.0	-1.1643258241450425	0.0012794253838809978
phage-gRNA-12186	-0.2007118771599723	-0.11055577601005062	0.3112676531700238	-0.7585293750188136	-0.279981586427561	0.30485760054276856	True	2.9605947323337506e-16	1.0	-0.244551120301202	0.51824615504335
phage-gRNA-12187	0.14712559585875074	0.10888038036598946	-0.25600597622473975	1.9639963377577363	2.033781952496632	2.0347128551178075	False	1.4802973661668753e-16	1.0	2.010830381790725	0.00010381083627683635
phage-gRNA-12188	0.2849807320873481	-0.5209017733140371	0.23592104122668545	-1.474551686787601	-0.21288746930078695	-1.3411221433509253	True	-1.1842378929335002e-15	1.0	-1.0095204331464378	0.10209868037835447
phage-gRNA-12189	0.07760675699609099	-0.08091361512903372	0.0033068581329409596	0.036390344410810904	-0.45194492935280905	0.4480570644175863	True	-5.921189464667501e-16	1.0	0.010834159825196052	0.9692461203302742
phage-gRNA-12190	-0.37444693173510757	0.1747311512063625	0.19971578052874683	-1.3293759667288114	-1.607002152110807	-0.5943938423460438	False	5.921189464667501e-16	1.0	-1.1769239870618875	0.029631097466864376
phage-gRNA-12191	-0.41880948555320074	0.24121522417464014	0.17759426137855705	-1.2839691234831605	-1.3436696915671096	-0.49542081546675654	False	-1.1842378929335002e-15	1.0	-1.0410198768390089	0.03920249464522772
phage-gRNA-12192	-0.35065056938238115	0.11827274382321384	0.2323778255591602	-3.1842984020232983	-2.786439078494695	-1.9415505487865818	False	-2.3684757858670005e-15	1.0	-2.637429343101525	0.0029369638439367685
phage-gRNA-12193	-0.33785390573123486	0.37816004115948765	-0.04030613542825101	-1.898966498542082	-0.939783205691926	-0.9333822777159053	False	5.921189464667501e-16	1.0	-1.2573773273166378	0.030208793078147132
phage-gRNA-12194	-0.7716840616280516	-0.009970436834950469	0.7816544984630021	-0.1849307546765484	-0.4837727301427295	0.678094390693504	True	0.0	1.0	0.003130301958075362	0.9958654803465354
phage-gRNA-12195	-0.2392569613172757	-0.08153632745447403	0.3207932887717533	-0.7218127298843715	-1.9571032917961952	-1.052925622054607	True	1.1842378929335002e-15	1.0	-1.2439472145783912	0.037259558996678925
phage-gRNA-12196	0.11841952921879084	-0.07677766603357306	-0.041641863185214234	-1.9875209804725076	-1.4693990096702905	-0.7056771390754459	True	1.1842378929335002e-15	1.0	-1.3875323764060814	0.021215255745550787
phage-gRNA-12197	-0.426371983444934	0.6527084428746095	-0.22633645942967728	1.0973679278741244	0.9089895852371859	1.4908034603971698	True	-5.921189464667501e-16	1.0	1.1657203245028267	0.03538106291232901
phage-gRNA-12198	-0.05571162633184379	0.0016024301144454967	0.05410919621740007	-2.6946519418378596	-2.390510571776357	-0.5307061733496248	False	5.921189464667501e-16	1.0	-1.871956228987947	0.05060487781988089
phage-gRNA-12199	-0.0025286953223471187	-0.16630479289896716	0.1688334882213125	-0.9910649325137859	0.17363427851051938	0.8840374760316116	True	-5.921189464667501e-16	1.0	0.02220227400944837	0.9700103345036764
phage-gRNA-12200	-0.644459975877183	0.28481611632598813	0.3596438595511966	-0.9164997486142656	-0.9005242626206744	-0.10380672078764519	False	5.921189464667501e-16	1.0	-0.6402769106741951	0.20194011993807776
phage-gRNA-12201	-0.19019861802994198	-0.353974715606562	0.5441733336365031	1.3018324335617786	1.570926856524081	1.929219547527203	True	-2.9605947323337506e-16	1.0	1.6006596125376875	0.008388803393338104
phage-gRNA-12202	0.009877801094879679	0.33152853068850163	-0.341406331783384	-3.7353714165574767	-3.014581023737483	-1.6854467008024576	True	-8.881784197001252e-16	1.0	-2.811799713699139	0.011196934669263022
phage-gRNA-12203	-0.7251639020477505	0.6153150887889574	0.10984881325879314	-1.998004441192121	-1.7669780590633382	0.020395079596150723	True	0.0	1.0	-1.248195806886436	0.17050840339560372
phage-gRNA-12204	-0.25779193781932275	0.10262313999541295	0.1551687978239107	-0.5230629413243708	-1.096177272555611	0.24822893751805797	True	2.9605947323337506e-16	1.0	-0.4570037587873079	0.3280287589799935
phage-gRNA-12205	-0.2526083693776755	0.2077730965679585	0.044835272809717	-0.9935121167540686	-1.1567331845024453	0.11962789400461382	True	0.0	1.0	-0.6768724690839667	0.18486970338525222
phage-gRNA-12206	-0.5425609195580927	0.5126727648070828	0.029888154751011697	-0.3524504152186756	-0.32750893233163136	0.27897709926163383	True	5.921189464667501e-16	1.0	-0.13366074942955772	0.7350260771692408
phage-gRNA-12207	-0.20404372451573227	-0.20096896423998878	0.40501268875572194	-0.37068485982817734	-1.1731436978909082	-0.2678357215272964	True	2.9605947323337506e-16	1.0	-0.6038880930821273	0.16007055159567452
phage-gRNA-12208	0.012380793862887707	0.07993024239272284	-0.0923110362556101	1.6182798100128863	0.9503840305009899	1.6036642735731954	True	1.4802973661668753e-16	1.0	1.390776038029024	0.003529913248876758
phage-gRNA-12209	-0.4403921928996617	0.4984259136643949	-0.058033720764731456	-1.0955036672950822	-1.448200041170482	-0.9463709026166249	False	5.921189464667501e-16	1.0	-1.163358203694063	0.02000963278123962
phage-gRNA-12210	-0.20231918476406197	-0.10163880143768989	0.30395798620175096	-0.19362972964649927	-0.5081724099387852	0.5567347042496129	True	-2.9605947323337506e-16	1.0	-0.04835581177855719	0.897296837083697
phage-gRNA-12211	-1.2021360674728943	-0.1499747658503665	1.3521108333232625	1.2003433991405341	1.1186851491918546	1.9410539939883886	True	5.921189464667501e-16	1.0	1.4200275141069258	0.14509439421233836
phage-gRNA-12212	-0.49043365474485867	0.07371070224172005	0.4167229525031386	1.892368327092103	1.7025376067745617	2.357938291221897	True	0.0	1.0	1.984281408362854	0.003783684827346658
phage-gRNA-12213	-0.441544987204991	0.6341448499137785	-0.19259986270878837	3.407603587736392	2.619975420686753	3.15909072076306	True	-2.9605947323337506e-16	1.0	3.062223243062068	0.0015597716548250875
phage-gRNA-12214	-1.5922343972795936	4.257451764950349	-2.665217367670753	-0.9196311000460531	-0.23020487813539336	0.21208770687261413	False	7.401486830834377e-16	1.0	-0.3125827571029441	0.8927327942341714
phage-gRNA-12215	-0.22088010102069866	0.04343745350697059	0.17744264751373073	0.8859202737751417	1.0473672718028837	1.7537111999806516	True	8.881784197001252e-16	1.0	1.2289995818528923	0.013445335675237336
phage-gRNA-12216	1.925920538955312	-1.7731185902182514	-0.15280194873706066	-1.5149820983228768	-1.1990578048902094	-0.789417716858491	False	0.0	1.0	-1.1678192066905257	0.3447090571422091
phage-gRNA-12217	0.2363116238800549	0.04396637410666404	-0.28027799798671893	3.203404945822837	3.011512283645801	3.189291827999015	True	0.0	1.0	3.134736352489218	4.297298610092331e-05
phage-gRNA-12218	-0.17918816209480504	-0.202101723831575	0.3812898859263818	-1.777911898511789	-0.7155377387036053	-0.1854285903058308	True	5.921189464667501e-16	1.0	-0.8929594091737417	0.15209947476381885
phage-gRNA-12219	0.20509023040717	0.041314132830549966	-0.24640436323771908	0.733647158024004	1.0027415809863065	1.5964123349203576	False	2.9605947323337506e-16	1.0	1.1109336913102228	0.01798110746136989
phage-gRNA-12220	-0.8285689855011036	0.1451584406722115	0.6834105448288934	0.7565714704820983	0.19559089488671288	1.3089965267663013	False	4.440892098500626e-16	1.0	0.7537196307117041	0.2402098564060621
phage-gRNA-12221	-0.49218089170294554	0.13293639693050174	0.3592444947724429	-0.6706880725384554	-1.962709408342941	-0.007231703865508976	True	-2.9605947323337506e-16	1.0	-0.8802097282489685	0.2336938798492915
phage-gRNA-12222	-0.3773741594087703	-0.0019914458773593324	0.3793656052861287	-0.07798818575944555	-0.07192816863093743	0.889474369803601	True	-2.9605947323337506e-16	1.0	0.24651933847107266	0.5603808495344376
phage-gRNA-12223	0.028578657559234166	0.11050235481113102	-0.13908101237036696	-2.0045195420530186	-2.1747101646162372	-0.6780981606576431	True	-5.921189464667501e-16	1.0	-1.6191092891089662	0.027732137393237866
phage-gRNA-12224	-0.5276489857354543	0.6305030115752883	-0.10285402583983316	0.8597485246656733	-0.106373514066056	1.289657252005207	True	2.9605947323337506e-16	1.0	0.6810107542016081	0.27099330584697584
phage-gRNA-12225	0.6382769910268054	-0.5254991065498147	-0.11277788447699155	1.0758602585961494	0.929917182279608	1.0977705981815724	False	-2.9605947323337506e-16	1.0	1.03451601301911	0.039895172973189896
phage-gRNA-12226	-0.7914219097798565	0.2464358538131739	0.5449860559666853	-1.543316441074226	-0.8927929114758992	0.2910020482950868	True	8.881784197001252e-16	1.0	-0.7150357680850128	0.34762159525234304
phage-gRNA-12227	0.1340182479130121	-0.13555251368620436	0.001534265773191379	-1.7581948227383455	-0.7748548821099206	0.10711318883021281	True	-2.9605947323337506e-16	1.0	-0.8086455053393511	0.2115712914087
phage-gRNA-12228	0.07879910022727543	-0.31960768817947205	0.2408085879521984	-0.8470223630669018	-1.5981058220422293	-0.90686715349959	True	5.921189464667501e-16	1.0	-1.1173317795362403	0.018870179032119752
phage-gRNA-12229	-0.057123067910813674	-0.1521864154034196	0.2093094833142306	1.5440555981641593	1.1708788374416708	1.1491551944406053	True	-8.881784197001252e-16	1.0	1.2880298766821452	0.0015462895315563145
phage-gRNA-12230	0.29750599764105345	-0.16395655352874527	-0.13354944411230818	-1.5151730421661238	-1.007682123450003	-1.4209975519820635	False	0.0	1.0	-1.31461757253273	0.003661367215119226
phage-gRNA-12231	-0.5226523966206127	-0.21136217863271334	0.734014575253326	-0.9741039938163123	-0.8221422044520086	-0.8535798744446037	True	0.0	1.0	-0.8832753575709749	0.08111172608948986
phage-gRNA-12232	0.09555465793136486	-0.18851567336296693	0.09296101543160384	1.8612673595563876	1.627861441989507	1.6553531708818174	True	5.921189464667501e-16	1.0	1.7148273241425709	0.0001375766647817725
phage-gRNA-12233	-0.4942837980789987	-0.10425832642092381	0.5985421244999216	-1.4575799667918394	-0.2997422949312778	-0.14227461759063775	True	-2.9605947323337506e-16	1.0	-0.6331989597712516	0.2931661422154915
phage-gRNA-12234	-0.085656221380356	-0.362200249118926	0.4478564704992811	-0.005051415515100466	-0.37981318232752326	0.17155253788653724	True	-2.9605947323337506e-16	1.0	-0.07110401998536216	0.8171447747418403
phage-gRNA-12235	0.3902978061021667	-0.40150951408749513	0.011211707985327557	0.5318316106097543	0.9814982792138771	1.1033654898416616	True	-2.9605947323337506e-16	1.0	0.8722317932217644	0.03851446608069959
phage-gRNA-12236	0.5837774135991791	0.9054281431928011	-1.4892055567919802	1.753880370303537	2.5254751337950223	1.9843773317003779	False	0.0	1.0	2.0879109452663123	0.05629321681127192
phage-gRNA-12237	-0.05235411771803378	-0.061368621887041286	0.11372273960507862	-2.9564805099128932	-2.310531781559635	-2.1196473970023293	True	1.1842378929335002e-15	1.0	-2.462219896158286	0.000688679965232702
phage-gRNA-12238	-0.7516980094539654	0.6694883936905707	0.0822096157633938	0.7403330421377547	1.0094274651000572	2.000577346928648	False	-2.9605947323337506e-16	1.0	1.2501126180554867	0.0905206646415831
phage-gRNA-12239	0.09379112662196931	-0.19774051815302407	0.10394939153105565	0.7811816408531209	0.29420164670151294	1.4039960250287216	True	2.9605947323337506e-16	1.0	0.8264597708611184	0.06974434099876345
phage-gRNA-12240	-0.5687102412836715	0.13145211156368042	0.4372581297199911	0.13190743211946643	-0.6101387025234315	0.5174561184770896	True	0.0	1.0	0.01307494935770818	0.9779737608043864
phage-gRNA-12241	-0.7408519881804869	-0.6098848201959743	1.3507368083764604	-3.7406740329184407	-3.839311394456626	-2.090638180007816	True	-2.9605947323337506e-16	1.0	-3.223541202460961	0.0217379712652027
phage-gRNA-12242	-0.11311423594778525	0.31346542596696914	-0.20035119001918655	-1.2006524263070029	-0.7122449749402238	0.4495846533339707	True	-8.881784197001252e-16	1.0	-0.4877709159710853	0.39680962081813714
phage-gRNA-12243	0.9102493028804819	-0.36900401211607425	-0.5412452907644074	0.991347253526095	0.5558975600145684	2.102262599170263	False	7.401486830834377e-17	1.0	1.216502470903642	0.1342648346788779
phage-gRNA-12244	-0.4978992466767851	0.3509246925262275	0.1469745541505567	-0.9212203694417802	-2.4541865688675686	-0.49278403043303065	True	-2.9605947323337506e-16	1.0	-1.289396989580793	0.11748200719666782
phage-gRNA-12245	0.14370687283306616	-0.07069529781352202	-0.07301157501954236	0.7371149447998686	0.31986984666593266	1.780843394590983	True	5.921189464667501e-16	1.0	0.9459427286855947	0.09820096746974966
phage-gRNA-12246	-0.5474320743397119	-0.003888039498650464	0.5513201138383623	-0.454526834948223	-0.12462913292372058	0.5319188239823971	True	0.0	1.0	-0.015745714629848823	0.9725265331889841
phage-gRNA-12247	-0.9442752331813482	0.5754750044467771	0.3688002287345702	-0.11197445071275602	0.29601807807123404	0.9433120260777086	True	-2.9605947323337506e-16	1.0	0.3757852178120622	0.5433529861227053
phage-gRNA-12248	1.67156788325115	-1.9239244547509449	0.2523565714997975	-0.9101107513401399	-3.0102501380435562	0.7390549597824139	True	8.881784197001252e-16	1.0	-1.060435309867094	0.5203752175916203
phage-gRNA-12249	0.46994058177735276	-0.29107634629886014	-0.1788642354784944	-0.2326154223075081	0.04886272511062639	0.9853905949061348	True	-5.921189464667501e-16	1.0	0.26721263256975103	0.5747362630239099
phage-gRNA-12250	1.1295873871376096	-0.7711543046052165	-0.35843308253239337	-0.8702346576003446	0.30575036097047636	1.8521154001261706	False	-7.401486830834377e-17	1.0	0.4292103678321008	0.6831341398081485
phage-gRNA-12251	-0.16533142497050335	0.1114650688388572	0.05386635613164703	-1.3704723776859646	-0.2819502003654826	-0.5339513000401377	True	2.9605947323337506e-16	1.0	-0.728791292697195	0.09843226012811465
phage-gRNA-12252	-1.4746351364978327	0.5710421315544965	0.9035930049433363	0.654825835709179	0.023455932222395948	1.055247798548332	False	0.0	1.0	0.5778431888266357	0.5110261856264118
phage-gRNA-12253	0.17651360573187524	-1.7946174139023492	1.6181038081704742	1.3917044519647712	0.13028415822829365	2.030286151998688	False	7.401486830834377e-17	1.0	1.184091587397251	0.3560183425726752
phage-gRNA-12254	0.042570870527543825	0.0320410332466059	-0.07461190377415061	0.12140576966458827	-0.03933430858003373	0.7230348239495612	True	-2.9605947323337506e-16	1.0	0.2683687616780386	0.31721011474771094
phage-gRNA-12255	-0.2761921580761548	0.26803385552491044	0.008158302551247054	-1.2626351730129093	0.4819432738720568	0.1815081672555614	True	8.881784197001252e-16	1.0	-0.19972791062843034	0.7397854495931164
phage-gRNA-12256	-0.4308009651400031	-0.10548052713931533	0.5362814922793202	-1.3389026048477106	-1.5350799836843887	-0.5879475422164884	True	5.921189464667501e-16	1.0	-1.1539767102495293	0.04642677080285549
phage-gRNA-12257	-0.10537448725315146	-0.1536733674098354	0.25904785466298774	2.0580338168771983	1.1296821756332833	1.354119119901616	False	2.9605947323337506e-16	1.0	1.5139450374706993	0.008001784599690384
phage-gRNA-12258	-0.057893883126942214	-0.18904855913436514	0.24694244226130557	-1.470755234246897	-1.3321923744268211	-0.9203283708595382	True	-5.921189464667501e-16	1.0	-1.2410919931777522	0.00408664542080603
phage-gRNA-12259	-0.045542669957360005	0.3590695086516611	-0.3135268386942993	-0.9518340239697274	-1.1587198645115766	-0.41210138128868223	True	5.921189464667501e-16	1.0	-0.8408850899233288	0.0469298598141424
phage-gRNA-12260	-0.22337717588024653	-0.38715327345686656	0.6105304493371126	3.6430493904929717	3.2985606347943506	2.3736199550244557	False	-1.4802973661668753e-16	1.0	3.1050766601039257	0.0031500813782244486
phage-gRNA-12261	-0.1667355087328093	-0.33051160630942933	0.49724711504223773	1.8183355541390278	1.5119278056292402	1.3858675028134395	False	-2.9605947323337506e-16	1.0	1.572043620860569	0.005192489347775933
phage-gRNA-12262	-0.29774563970440404	-0.02542262247435101	0.3231682621787564	1.4604595252516774	0.9202375098230893	1.0002845447562465	True	4.440892098500626e-16	1.0	1.126993859943671	0.010204859932031305
phage-gRNA-12263	0.9209426265451224	0.49413212313470845	-1.4150747496798308	-0.34191382402662573	1.834071194544195	1.6434706395336833	False	0.0	1.0	1.045209336683751	0.3548941756197106
phage-gRNA-12264	-0.7634266123684581	1.483227008218222	-0.7198003958497621	-0.8465770407053084	-0.775708727948702	0.20237255163246637	True	5.921189464667501e-16	1.0	-0.473304405673848	0.5926901292273734
phage-gRNA-12265	-1.0431877154260123	1.2524678056346652	-0.2092800902086529	2.6712357575021555	0.45490335329421683	2.6179397528984047	False	0.0	1.0	1.9146929545649256	0.12565951465120004
phage-gRNA-12266	-0.9569740300952159	0.581345006647318	0.37562902344789695	-0.47213847990769864	0.14178444005204405	1.1751982234019707	True	-2.9605947323337506e-16	1.0	0.281614727848772	0.7003505876311278
phage-gRNA-12267	-0.07057408370299267	0.02344757618803417	0.047126507514958504	-0.8797125668318371	-1.4179730659271383	-0.14187400183631382	True	0.0	1.0	-0.8131865448650965	0.0938778107311773
phage-gRNA-12268	-0.029066615005486796	0.0844043997202295	-0.05533778471474271	-1.7442154341565494	-2.4312534886271955	-1.5085648643467735	False	0.0	1.0	-1.894677929043506	0.0024910005849587595
phage-gRNA-12269	0.2505547400028103	-0.4217097679425912	0.17115502793978266	-0.8880518956471501	-0.8531463214851414	0.12883709437184798	True	5.921189464667501e-16	1.0	-0.5374537075868145	0.24530794842842782
phage-gRNA-12270	-0.5624781263125787	0.14779311503230197	0.4146850112802767	-1.5951434277375505	-1.7746948966969107	-0.3982548589835293	False	0.0	1.0	-1.2560310611393302	0.0735688730024845
phage-gRNA-12271	-0.19124953917650167	0.16804233024209303	0.023207208934410417	-1.9751851264374176	-1.4415288278947278	-0.8232001932191011	True	5.921189464667501e-16	1.0	-1.4133047158504155	0.01545545541710947
phage-gRNA-12272	-0.550736539881159	0.5749939797372052	-0.024257439856047114	-1.2432772656961522	-0.8849891134043943	-0.3490406901940384	True	-2.9605947323337506e-16	1.0	-0.825769023098195	0.11828522375562252
phage-gRNA-12273	-1.0134382637117745	0.2633582300975865	0.7500800336141866	1.5457069837384827	1.2133507831910597	1.7762039451353235	False	-4.440892098500626e-16	1.0	1.511753904021622	0.051612929136638376
phage-gRNA-12274	1.2873722307998872	-0.1050720335058859	-1.1823001972939995	-2.2384222885857596	-2.226824087915822	-1.2779124936644806	False	5.921189464667501e-16	1.0	-1.914386290055354	0.07071332447166112
phage-gRNA-12275	-0.7947432796791922	0.4191512695585464	0.375592010120644	-2.231629130025989	-3.203542806567482	-1.8435908916426689	True	-5.921189464667501e-16	1.0	-2.4262542760787134	0.012868001311897718
phage-gRNA-12276	-0.828701501787223	0.44204594734933345	0.38665555443789223	-2.1786435691226824	-2.424122318990139	-1.891563079359475	True	8.881784197001252e-16	1.0	-2.1647763224907655	0.008076365662281131
phage-gRNA-12277	-0.28610228682023653	0.16984953448497642	0.11625275233526189	-0.9223771474690894	-0.9885195125725108	0.2026502621886639	True	5.921189464667501e-16	1.0	-0.5694154659509788	0.23951020986340008
phage-gRNA-12278	1.3843680500562794	-0.40718363178046957	-0.9771844182758107	-0.47616195298617825	-0.6478681253678014	0.4199853546973795	True	-2.9605947323337506e-16	1.0	-0.23468157455220004	0.7797876359621452
phage-gRNA-12279	-0.5734476578648362	0.3331655724499418	0.2402820854148926	-0.054944394911925265	0.9149932408216737	0.7446901000443882	True	-5.921189464667501e-16	1.0	0.5349129819847122	0.2670311096207339
phage-gRNA-12280	-0.3584746582453544	0.011018510717689445	0.3474561475276632	-0.05440253092620839	-0.7450442377501787	0.2936640268518085	True	-5.921189464667501e-16	1.0	-0.16859424727485953	0.6698588441164233
phage-gRNA-12281	-0.1678497641209633	0.197398467429716	-0.0295487033087527	-0.689872803086792	-1.1884874977218036	0.26624706596832226	True	0.0	1.0	-0.5373710782800911	0.28892969298132604
phage-gRNA-12282	-0.2408663158449582	-0.18224999208513015	0.4231163079300888	1.1967169517243859	1.0507738754078444	2.0121764138423823	False	1.4802973661668753e-16	1.0	1.419889080324871	0.01797286584184012
phage-gRNA-12283	-0.10656584936881242	0.13507113344501054	-0.02850528407619546	-0.22010757817353443	-0.03378061538125454	-0.6166985931705264	True	8.881784197001252e-16	1.0	-0.29019559557510516	0.19381857537475208
phage-gRNA-12284	-0.2674366361854288	0.2198389574168802	0.047597678768546814	-0.9680506625361041	-0.9827492055743932	0.8359131607440631	True	-5.921189464667501e-16	1.0	-0.371628902455478	0.5814435908592326
phage-gRNA-12285	0.4182269919883468	-0.9154741070305856	0.49724711504223773	1.5704080406954426	1.5119278056292402	1.9708300035345956	False	-3.7007434154171886e-16	1.0	1.6843886166197592	0.02476599139960704
phage-gRNA-12286	0.42166245298671967	0.1093638307000111	-0.5310262836867281	-0.6300463334162032	-1.568184524619343	-1.1569790687452848	True	8.881784197001252e-16	1.0	-1.1184033089269436	0.045677500916693155
phage-gRNA-12287	-0.21346139474889592	-0.18459241438312013	0.3980538091320156	0.5236821546793555	0.9279361609232941	1.7017116961820609	True	-1.4802973661668753e-16	1.0	1.0511100039282368	0.0578806008934125
phage-gRNA-12288	0.08291056987795198	0.0446653543851907	-0.12757592426314224	1.589441191164787	0.9695669265158333	1.5683993855656633	False	1.4802973661668753e-16	1.0	1.3758025010820945	0.0029723290797770505
phage-gRNA-12289	0.45135823827907195	-0.18526999369716712	-0.26608824458190483	0.3600450675480191	-0.43705078918414486	0.257247679107552	True	0.0	1.0	0.060080652490475416	0.8674962505533172
phage-gRNA-12290	0.20360826206343896	-0.808164742068131	0.6045564800046921	2.02821465274203	1.8822715764254894	1.630680391525829	False	0.0	1.0	1.847055540231116	0.013309566970510344
phage-gRNA-12291	-0.2528768728658992	0.23785046353171424	0.015026409334188529	-0.5741500096629686	-0.09592450299886757	0.2882304998425198	True	1.1842378929335002e-15	1.0	-0.12728133760643878	0.6803010658042914
phage-gRNA-12292	-0.5000688420661423	0.33615506035723763	0.1639137817089047	2.4334719201656134	2.2610566324878802	2.2489313822836094	False	0.0	1.0	2.3144866449790342	0.0009037916641342956
phage-gRNA-12293	-0.2826021590126162	0.08658960649365799	0.19601255251896088	-1.4587469763910335	-2.2541928056234415	-1.1970312843834732	True	8.881784197001252e-16	1.0	-1.6366570221326493	0.009408756933594971
phage-gRNA-12294	0.3282237537555721	-0.08883877310328003	-0.23938498065229386	0.5621026208932447	0.37663118039006527	1.4535109362445402	True	-5.921189464667501e-16	1.0	0.7974149125092834	0.09947803858740932
phage-gRNA-12295	-0.34846192130808795	0.1035767614341907	0.24488515987389725	1.0573367326395537	0.7257013390223825	0.9275020868476851	True	0.0	1.0	0.9035133861698738	0.011296225918075558
phage-gRNA-12296	-0.3506687180692847	0.2799996577264192	0.07066906034286546	-1.8154236716606196	-1.8970776196221806	-0.6773058210224114	False	0.0	1.0	-1.4632690374350705	0.028241250218787182
phage-gRNA-12297	-0.6617430783854603	0.43471659651904027	0.22702648186641738	1.741892857260546	1.0423514511321832	2.1528454875918683	True	-8.881784197001252e-16	1.0	1.6456965986615326	0.024373414806080535
phage-gRNA-12298	-0.3914225391047861	0.16519767726696877	0.22622486183781731	-2.3806925210614818	-1.255834308500539	-0.8915484710717863	False	0.0	1.0	-1.5093584335446024	0.03677665464109128
phage-gRNA-12299	0.0055331591178564565	-0.09745842994595577	0.09192527082809931	-0.20221869201343878	-1.273307773645766	0.032540296237561606	True	0.0	1.0	-0.4809953898072144	0.30131953530227445
phage-gRNA-12300	-0.25892722722109696	0.23725017461792852	0.021677052603173763	-1.3495741231559792	-1.160258774172675	-0.04564737954768994	True	1.7763568394002505e-15	1.0	-0.8518267589587815	0.1195398605652174
phage-gRNA-12301	-0.1371708040983135	-0.078554480338485	0.2157252844367985	0.6727290877652532	1.0306769015225505	1.684155685163553	True	0.0	1.0	1.1291872248171189	0.023208091500720666
phage-gRNA-12302	0.3042431770892513	0.005574094225080373	-0.3098172713143299	-1.8081040399077999	-1.1423748990519584	-1.0232328976232257	True	5.921189464667501e-16	1.0	-1.324570612194328	0.011788517738354905
phage-gRNA-12303	-0.34532919393645756	0.035577392414626985	0.3097518015218288	-2.590545485372475	-2.1615797256317837	-2.0746463051133865	True	-5.921189464667501e-16	1.0	-2.2755905053725485	0.0007834009971279183
phage-gRNA-12304	-0.21804145162512434	0.05152714183707019	0.16651430978805593	-1.9063771481973628	-1.178168705947618	-1.1810028153116843	False	5.921189464667501e-16	1.0	-1.421849556485555	0.006043167317860655
phage-gRNA-12305	-1.1342921345998747	0.35315656296664066	0.7811355716332358	-2.4940101244242125	-1.6228796873818112	-0.6721243931467829	False	5.921189464667501e-16	1.0	-1.5963380683176023	0.11123026145991538
phage-gRNA-12306	-0.09365737992562995	0.34046807892640363	-0.2468106990007728	1.9016383539566695	1.3159957241270144	1.1012413074077259	True	2.9605947323337506e-16	1.0	1.4396251284971366	0.008345011668663489
phage-gRNA-12307	-0.3910403997761538	0.3726710028628588	0.018369396913295866	0.6680312445394607	1.2001600733355566	1.6665568077878365	True	2.9605947323337506e-16	1.0	1.1782493752209513	0.03154550043576181
phage-gRNA-12308	-1.4683016186099387	3.0792366391785313	-1.61093502056859	-0.6175012873861192	-0.8305585595611982	-0.2614734439054196	False	8.881784197001252e-16	1.0	-0.5698444302842457	0.7316178644626202
phage-gRNA-12309	-0.3771361579280219	0.13495874141472441	0.2421774165132966	-0.24265711095438558	-0.8860998467417431	-0.666385312715815	True	-2.9605947323337506e-16	1.0	-0.5983807568039813	0.08987508676259091
