# Supplementary material for: CRISPRi-ART enables functional genomics of diverse bacteriophages using RNA-binding dCas13d
Source: Nat Microbiol. 2025 Feb 26;10(3):694–709. doi: 10.1038/s41564-025-01935-7 (PMC11879866; doi:10.1038/s41564-025-01935-7)
Supplement: Supplementary file 17 — Statistical data for supplementary figures where appropriate, compressed into a zip file and organized by supplementary figure number. [file 41564_2025_1935_MOESM17_ESM.zip › Source Data for Supplementary Figures/SuppFig23/PTXU04_v1__PTXU04__fitness_guides.tsv]

gRNA_name	PTXU04_G04_merged	PTXU04_G05_merged	PTXU04_G06_merged	PTXU04_G07_merged	PTXU04_G08_merged	PTXU04_G09_merged	QC_pass	phage_PTXU04__MOI_0	phage_PTXU04__MOI_0__pval	phage_PTXU04__MOI_10	phage_PTXU04__MOI_10__pval
phage-gRNA-07840	-0.41571312292838547	-0.41987483887798893	0.8355879618063735	-1.115700740974357	-0.8100188692972532	-0.08865393663142918	False	-2.9605947323337506e-16	1.0	-0.6714578489676798	0.26381225787180307
phage-gRNA-07841	-0.018248028846383768	0.18112364928914548	-0.1628756204427635	-0.5147022528072229	0.09053990072878904	-0.5365650489452412	False	-5.921189464667501e-16	1.0	-0.32024246700789166	0.23352916677733937
phage-gRNA-07842	0.3363198270522454	-0.6349272664246226	0.2986074393723772	1.1272364759424	1.4329183476195038	0.8889387137643325	False	0.0	1.0	1.1496978457754121	0.03158613364144421
phage-gRNA-07843	-0.07373545121754077	0.036368888820900835	0.03736656239663905	3.506132608466758	3.8899208616178678	3.4977495598114485	True	-2.9605947323337506e-16	1.0	3.6312676766320244	1.1190752703484126e-05
phage-gRNA-07844	0.15545384994851297	-0.1245602548406115	-0.03089359510790146	2.399983302689405	2.796909246181329	2.520998238426097	False	0.0	1.0	2.572630262432277	5.6766435014044235e-05
phage-gRNA-07845	0.054262808916488936	-0.07496043571470068	0.020697626798211743	2.8839955487915354	3.0593547286040756	2.81020447624012	False	0.0	1.0	2.9178515845452435	3.985926926580464e-06
phage-gRNA-07846	-0.09154898742534634	0.09269735867999529	-0.0011483712546436209	2.5762962382550985	2.881092096859529	2.5690199950707306	True	1.7763568394002505e-15	1.0	2.6754694433951194	2.0778070788035112e-05
phage-gRNA-07847	0.5051905460725354	-0.05839857849108743	-0.4467919675814498	-1.2136560992247523	-1.4384889442464281	-1.449643700715618	False	-5.921189464667501e-16	1.0	-1.3672629147289328	0.008863232583276493
phage-gRNA-07848	0.25202081852996727	-0.3317948586089283	0.07977404007895927	-0.4957368371800239	-1.8578315383702009	-1.0676962641534828	True	-5.921189464667501e-16	1.0	-1.1404215465679026	0.05729085957443067
phage-gRNA-07849	0.1981546390666118	-0.09192084606616291	-0.10623379300045066	-2.615912010173668	-2.943186920830559	-2.661124265969578	False	-5.921189464667501e-16	1.0	-2.7400743989912684	4.315625751433228e-05
phage-gRNA-07850	0.24792070026378354	-0.4193489253625735	0.17142822509879174	-1.9674199960499266	-2.296973831575203	-2.0192360142895733	True	5.921189464667501e-16	1.0	-2.0945432806382343	0.000866644415676864
phage-gRNA-07851	0.22326503897574668	-0.6204320047806107	0.397166965804864	-1.7536632191842774	-1.7110157533409671	-1.611139197421413	True	0.0	1.0	-1.6919393899822193	0.005941033906061498
phage-gRNA-07852	0.21409794558539996	-0.08363072906566504	-0.13046721651973225	-1.099865299852194	-0.6845589370005918	-1.2417946675580298	True	8.881784197001252e-16	1.0	-1.0087396348036053	0.007133031548388241
phage-gRNA-07853	0.12074038497173234	-0.04384290279898018	-0.07689748217275572	-4.157887642523869	-4.035427594902535	-3.889538641226146	False	-1.1842378929335002e-15	1.0	-4.02761795955085	2.159674822580174e-06
phage-gRNA-07854	0.2753346980890461	-0.2767587876367461	0.0014240895476991255	-1.3976388989238746	-1.4991324087526445	-1.5077803096112596	True	-2.9605947323337506e-16	1.0	-1.4681838724292595	0.0008462460963073329
phage-gRNA-07855	-0.07820835325911801	-0.12668452010784748	0.20489287336696727	-2.7312103236349374	-3.0020293739307933	-2.661793850145343	True	5.921189464667501e-16	1.0	-2.798344515903691	4.426848859383346e-05
phage-gRNA-07856	-0.10210126174542822	0.23739569863399268	-0.13529443688856269	-2.711313933904247	-3.7675925092170255	-3.3520182289962364	False	5.921189464667501e-16	1.0	-3.276974890705836	0.0005740201883780483
phage-gRNA-07857	-0.026267680071027755	-0.06095954989226371	0.08722722996329679	-1.1140433791385558	-1.616721441779056	-0.2665734319476183	True	1.7763568394002505e-15	1.0	-0.9991127509550767	0.06536900628169666
phage-gRNA-07858	0.2274071692090187	-0.2657926274632052	0.0383854582541856	-0.4616921326942167	-1.2375401465137106	-0.5050346562426862	True	-2.9605947323337506e-16	1.0	-0.7347556451502045	0.06430490626166582
phage-gRNA-07859	0.08565787786689327	0.11271489252800926	-0.1983727703949043	3.741529556230166	3.229317152682013	3.3567946195377694	True	-5.921189464667501e-16	1.0	3.442547109483316	4.733319668212211e-05
phage-gRNA-07860	0.24614702079409945	-0.25080491073923294	0.004657889945129057	-2.8226420955601474	-3.282494970246021	-2.9195840084926736	True	-1.4802973661668755e-15	1.0	-3.008240358099614	0.0001148194928824053
phage-gRNA-07861	0.2767299262768903	-0.5119257539215054	0.23519582764461333	-1.8233024765724526	-1.8655439083156553	-1.7511677827009864	True	-5.921189464667501e-16	1.0	-1.8133380558630314	0.0021719530814184305
phage-gRNA-07862	0.3092712763297172	-0.3906091812046846	0.08133790487496562	-3.3875490626375715	-3.741931146922343	-3.3326621311790543	False	-5.921189464667501e-16	1.0	-3.4873807802463226	0.00013640491987050392
phage-gRNA-07863	0.15220063616788337	-0.39230038920985244	0.24009975304197084	-3.2972449249056215	-2.9458561141127557	-3.602742883063909	False	5.921189464667501e-16	1.0	-3.2819479740274287	0.00027885907509591636
phage-gRNA-07864	0.25467706390725553	-0.3904328660604399	0.13575580215318261	-2.8617431749273905	-2.5174153753508026	-2.869047875375239	False	-5.921189464667501e-16	1.0	-2.7494021418844774	0.00027903223073466284
phage-gRNA-07865	0.206364397499053	-0.4297933530152136	0.22342895551615705	0.08844480646571995	-0.5103930130029486	-0.18913966059768228	True	-1.1842378929335002e-15	1.0	-0.20369595571163698	0.5013622548734596
phage-gRNA-07866	-0.44376105527287635	0.3347124721625656	0.10904858311031163	1.1250230939175818	1.3579486231593716	1.2532864225552762	False	2.9605947323337506e-16	1.0	1.2454193798774098	0.0066482287759032374
phage-gRNA-07867	0.0821044423486228	-0.14236638043693972	0.060261938088316924	-3.277217690508767	-3.9594292159750104	-3.777537085547559	False	0.0	1.0	-3.6713946640104456	7.041058125898498e-05
phage-gRNA-07868	0.42679514662126916	-0.7169554923996877	0.2901603457784194	-0.7912930177497861	-0.7419508993324673	-0.6025459792262762	True	2.9605947323337506e-16	1.0	-0.7119299654361765	0.12291978025612851
phage-gRNA-07869	0.006226770131343429	-0.18781623931217695	0.18158946918083263	-0.6511960554081746	-1.4015482186453978	-1.3749206447564823	True	-2.9605947323337506e-16	1.0	-1.1425549729366848	0.01301199114028886
phage-gRNA-07870	0.2846457842851091	-1.0440599747588681	0.759414190473759	-0.0048349412857664475	-0.9702569054183421	-0.19578063629295528	True	0.0	1.0	-0.39029082766568796	0.5602605650942465
phage-gRNA-07871	0.05838735353302482	-0.046391869722848256	-0.011995483810180119	0.4708509844127171	-0.5754177218969918	0.3292432519865294	True	-1.1842378929335002e-15	1.0	0.07489217150075156	0.8311729057019839
phage-gRNA-07872	0.04459104976744932	-0.2156059313462384	0.17101488157878464	-1.340569529766305	-2.0767078337838276	-1.754438856527826	True	-1.4802973661668755e-15	1.0	-1.723905406692653	0.002038424239821524
phage-gRNA-07873	0.0014898107584144782	-0.05386752056110744	0.05237770980269296	0.19149990747502876	-0.5466562335815368	0.1086619801822497	True	0.0	1.0	-0.08216478197475278	0.7447394149119388
phage-gRNA-07874	0.16665479116540993	-0.3689404705984085	0.2022856794329968	-2.0319068138674323	-1.914157892783404	-2.0648247985144472	True	-5.921189464667501e-16	1.0	-2.0036298350550945	0.0004605245848584707
phage-gRNA-07875	-0.9257367036700797	-0.0038990010634600836	0.9296357047335398	-0.07823652641355805	0.22744534526354598	-1.2576405995380564	False	3.700743415417188e-17	1.0	-0.3694772602293561	0.6261801276216817
phage-gRNA-07876	0.740929962996587	-0.3372323343967935	-0.40369762859979347	-0.4115698597468915	-0.10588798806978744	0.4090260671286101	False	0.0	1.0	-0.036143926896022936	0.9386892321223606
phage-gRNA-07877	-0.4641635847859247	0.5135273525542123	-0.04936376776828677	-1.6166634075294035	-1.6520184536873663	-1.0439949940974875	False	2.9605947323337506e-16	1.0	-1.4375589517714191	0.014080690524193185
phage-gRNA-07878	0.044714177193860394	-0.3073708421760495	0.2626566649821882	-2.208871770663932	-2.769923368123364	-2.6420324360342136	True	-2.9605947323337506e-16	1.0	-2.5402758582738367	0.0004327724956071107
phage-gRNA-07879	-0.06423889434519126	0.00771170157904244	0.056527192766143486	-2.945072441365424	-3.3081044201027243	-3.1884646093617395	True	-1.7763568394002505e-15	1.0	-3.1472138236099627	9.685908089133253e-06
phage-gRNA-07880	0.10302678071781912	-0.3377055960602693	0.23467881534245727	-3.1601669213545343	-3.6997853292026157	-3.1812388045042965	False	2.3684757858670005e-15	1.0	-3.347063685020482	0.00017214344474725642
phage-gRNA-07881	0.35452834760263485	-0.22830866155426488	-0.1262196860483673	-2.418123404324299	-2.6974040333683513	-2.797826127934629	True	8.881784197001252e-16	1.0	-2.63778452187576	0.00024254048947478958
phage-gRNA-07882	-0.016582539011359643	0.05152889697292551	-0.03494635796156764	3.0202600935147146	3.5318462637396966	3.566008084892516	True	-5.921189464667501e-16	1.0	3.372704814048976	4.6154826390106565e-05
phage-gRNA-07883	0.046241874733762955	-0.03192042265961792	-0.01432145207414326	2.204082172602435	2.1994239236673883	2.012996294430301	True	5.921189464667501e-16	1.0	2.138834130233375	5.821746742685514e-06
phage-gRNA-07884	0.13998906216276197	-0.2857271377934758	0.14573807563071206	1.772022713554625	2.8030631786073563	2.474681752074961	True	-5.921189464667501e-16	1.0	2.3499225480789807	0.0021992185954744286
phage-gRNA-07885	0.0883366453935448	-0.2166516485136043	0.1283150031200595	1.812659728323128	2.3313041953250018	1.7813198761868758	True	0.0	1.0	1.9750945999450018	0.0006989502699693009
phage-gRNA-07886	0.17027853456009545	-0.2003346566438129	0.03005612208371744	1.721269601431736	2.218241271439224	1.8060283620756739	True	0.0	1.0	1.9151797449822112	0.0005198557111387347
phage-gRNA-07887	0.26731003198629644	-0.448726297166683	0.181416265180383	-2.9381013217956244	-2.8085764052723476	-3.084715459802454	True	-1.1842378929335002e-15	1.0	-2.9437977289568082	0.00025128270728742673
phage-gRNA-07888	-0.1109189501813681	-0.042117664678588795	0.15303661485995868	-1.9319758790820707	-2.278301891171173	-1.90483273771925	False	5.921189464667501e-16	1.0	-2.0383701693241645	0.00014413972757827733
phage-gRNA-07889	0.48558481601386205	-0.3102118936704503	-0.1753729223434064	2.187724389169647	2.749983104499986	1.8229395789337683	True	1.7763568394002505e-15	1.0	2.2535490242011336	0.0034922959562963996
phage-gRNA-07890	0.2043419445249448	-0.2529289592705908	0.0485870147456442	2.5870715323522973	3.1926262261513454	2.6755233758821877	True	-5.921189464667501e-16	1.0	2.818407044795277	0.0002620566229597633
phage-gRNA-07891	-0.015745228970500236	0.16361106284265325	-0.14786583387215124	2.499218378296657	2.858943858848896	2.34701729530841	True	5.921189464667501e-16	1.0	2.5683931774846545	0.00012994332168144224
phage-gRNA-07892	0.16851407500435478	-0.3182537224233375	0.1497396474189845	2.1682107235013888	2.6233700680946797	2.3902935133696754	True	5.921189464667501e-16	1.0	2.393958101655248	0.0003159707701621263
phage-gRNA-07893	0.3212524712378215	-0.24994983743567634	-0.0713026338021443	0.8750214454376328	1.3762541262325438	0.7858151812847121	True	2.9605947323337506e-16	1.0	1.0123635843182963	0.015370107571920127
phage-gRNA-07894	-0.0978430456824455	0.08742958886850438	0.010413456813939348	0.4791525994350092	-0.4564042619128408	0.47108215426984934	True	-5.921189464667501e-16	1.0	0.1646101639306726	0.6290177255467326
phage-gRNA-07895	0.09150892277243727	-0.11607829024197258	0.024569367469533532	1.713736141705846	2.1125186876865314	1.8707558220909775	False	-5.921189464667501e-16	1.0	1.8990035504944516	0.0001321626153867773
phage-gRNA-07896	0.1961146089377639	-0.31173196369886114	0.11561735476109902	-1.5413477145268706	0.7967556348426115	-0.3222024111610935	True	5.921189464667501e-16	1.0	-0.35559816361511754	0.635046049444145
phage-gRNA-07897	0.5293532689228941	-0.41450793675889486	-0.1148453321639975	1.052724443098783	1.6825353178565203	1.4173261964725823	True	5.921189464667501e-16	1.0	1.3841953191426286	0.0141776846904864
phage-gRNA-07898	-0.022238909401741225	-0.22593208887898086	0.2481709982807221	0.6997303857709207	1.6752636557556944	0.3088222074527103	False	0.0	1.0	0.8946054163264417	0.10532161443084467
phage-gRNA-07899	0.21260912942286847	0.7194093327506441	-0.9320184621735119	0.06010930667939007	-0.21917132236466208	-1.1192947664451085	False	2.220446049250313e-16	1.0	-0.4261189273767935	0.5196226049709358
phage-gRNA-07900	0.34613220889272966	-0.16724546971712506	-0.1788867391756046	1.8260217906984284	2.5783545199917004	1.8048483247941025	True	0.0	1.0	2.0697415451614103	0.0025439594850172388
phage-gRNA-07901	-0.19228182154270979	-0.5287561145274813	0.7210379360701893	2.8211961726394605	3.1202753094923175	2.5180567310927184	True	-5.921189464667501e-16	1.0	2.819842737741499	0.002381717789368507
phage-gRNA-07902	0.11877858804591312	-0.7478796041537557	0.6291010161078425	3.0032395989290617	3.0009949575095263	2.424304612793227	True	0.0	1.0	2.809513056410605	0.00323711720268753
phage-gRNA-07903	0.13398624489189803	-0.12334489818741456	-0.01064134670448258	-1.5018358166968993	-1.3514321704977057	-2.1666667169916396	True	2.9605947323337506e-16	1.0	-1.6733115680620816	0.0030545547935251585
phage-gRNA-07904	0.19027123324022632	-0.32335857221895914	0.1330873389787275	0.32724844153349686	-0.8629725613258863	-0.22468840235530863	False	-1.7763568394002505e-15	1.0	-0.25347084071589937	0.5416227142956347
phage-gRNA-07905	-0.2810747643237681	-0.03969555966666416	0.32077032399043315	-0.33007001131338676	-0.9174729357197702	-0.6011045599034528	True	2.9605947323337506e-16	1.0	-0.6162158356455366	0.06476164631763975
phage-gRNA-07906	0.10426477914815901	-0.0254278188853041	-0.07883696026285758	2.0817709475771986	2.393223607112252	2.2294897160480582	True	-8.881784197001252e-16	1.0	2.2348280902458364	2.8921638953086837e-05
phage-gRNA-07907	0.14252115256332587	-1.371740259636728	1.2292191070734013	0.005618184870866294	-0.1403959133097219	-0.20515005916296758	True	-2.9605947323337506e-16	1.0	-0.11330926253394107	0.8882269333892447
phage-gRNA-07908	0.04096525212286295	-0.014321685656032201	-0.02664356646682542	1.778320372671896	2.5441065912763285	1.5020905170341585	True	1.7763568394002505e-15	1.0	1.9415058269941277	0.0034102962771261473
phage-gRNA-07909	0.4062785780559608	-0.524842608568445	0.11856403051248421	-0.8689404029406518	-0.9081207364828359	-0.6760692964171078	True	0.0	1.0	-0.8177101452801985	0.045249454834404214
phage-gRNA-07910	0.15086511950111792	-0.17092261663040276	0.020057497129283064	2.0093580179474344	2.61492312676015	1.855927180982638	True	-5.921189464667501e-16	1.0	2.160069441896741	0.000984187598451346
phage-gRNA-07911	0.28629455822938255	-0.353294725424365	0.06700016719498514	1.550018174034891	2.019156439803476	1.9559716981808855	True	8.881784197001252e-16	1.0	1.8417154373397508	0.0015107809364261911
phage-gRNA-07912	0.13373018939175374	-0.0875268426013811	-0.04620334679037619	3.1943166107892136	3.5042841339852764	3.6226006458331845	True	-1.1842378929335002e-15	1.0	3.4404004635358914	1.852262482367515e-05
phage-gRNA-07913	0.2945016916614769	-0.023843748254774866	-0.27065794340669846	2.116099491598238	2.742582702458753	1.974321920470608	True	1.1842378929335002e-15	1.0	2.2776680381758663	0.0013680722256921086
phage-gRNA-07914	0.2580666099999638	-0.37150562840354695	0.11343901840358317	1.1055667872564854	1.3970347997138877	0.0455514433223172	True	0.0	1.0	0.8493843434308967	0.13380585159811542
phage-gRNA-07915	0.2347083089441142	0.20640221798833203	-0.4411105269324409	1.901399491990393	2.8445523556972763	1.874113509325145	True	1.7763568394002505e-15	1.0	2.206688452337605	0.004716683730751593
phage-gRNA-07916	0.09587101384711794	-0.08948889815974859	-0.006382115687374679	-2.4082277704600656	-2.490186834352249	-2.0507485090297166	True	-1.7763568394002505e-15	1.0	-2.3163877046140104	9.018230328955907e-05
phage-gRNA-07917	0.6954867267744422	-0.8206498811749396	0.12516315440049652	-2.037431671545243	-1.3722074131809991	-1.7549316403529236	True	-2.9605947323337506e-16	1.0	-1.7215235750263886	0.02339061933192247
phage-gRNA-07918	0.24578768727317302	-0.3469477829499654	0.1011600956767924	-0.7692086117203707	-0.6010302637932012	-0.8230818027610103	False	0.0	1.0	-0.7311068927581941	0.01850873512654669
phage-gRNA-07919	0.20761839309690622	-0.6215163564565591	0.4138979633596538	-1.2460509643671367	-1.2882923961103394	-1.5889537697745144	True	2.9605947323337506e-16	1.0	-1.3744323767506634	0.014718644504327015
phage-gRNA-07920	0.13845815716866205	-0.3310187287188242	0.19256057155016748	-2.8635500390473663	-2.8154686871534267	-2.230423596972905	False	1.7763568394002505e-15	1.0	-2.6364807743912326	0.000554829060238984
phage-gRNA-07921	0.35095496251581615	0.44271766656474787	-0.7936726290805645	1.3277381567173037	-0.32593798710824595	1.4784826852851363	False	-1.4802973661668753e-16	1.0	0.826760951631398	0.30395857493588996
phage-gRNA-07922	0.01179802280619402	-0.012593018146205281	0.0007949953400094856	-2.707516953948181	-2.438360958296191	-2.4809286673968423	True	-5.921189464667501e-16	1.0	-2.5422688598804046	7.042415418776542e-06
phage-gRNA-07923	0.037148281115765514	-0.3310389359897208	0.2938906548739535	-3.0624400105892686	-3.4134093777023926	-3.065273768629444	True	-5.921189464667501e-16	1.0	-3.1803743856403686	0.00012283938799784256
phage-gRNA-07924	0.08596452018446143	-0.103775539124916	0.017811018940456336	-3.990601041975669	-3.97059137981209	-3.934100764046171	False	5.921189464667501e-16	1.0	-3.96509772861131	2.7250936892510893e-07
phage-gRNA-07925	0.25136146489479216	-0.24398488036698396	-0.007376584527808205	-1.435519164509703	-1.6775401749846726	-2.0626364116003337	False	0.0	1.0	-1.7252319170315698	0.0017448699450764561
phage-gRNA-07926	0.2579350192625265	-0.8906166060222525	0.6326815867597251	-1.4189857622670576	-1.5217687359453116	-1.598389835391556	True	-2.9605947323337506e-16	1.0	-1.5130481112013083	0.030480925603443412
phage-gRNA-07927	0.12185176949665788	-0.3240423123972098	0.20219054290055194	-1.202829028629501	-1.5233323204000664	-2.0084182652016684	True	0.0	1.0	-1.5781932047437452	0.005244939490516478
phage-gRNA-07928	-0.016411100023762337	-0.024184069525744256	0.04059516954950748	-0.4033761764042638	-2.1851571459774988	-1.0852805900579456	False	2.9605947323337506e-16	1.0	-1.2246046374799027	0.07787612336971769
phage-gRNA-07929	-0.1531029695351389	0.1638610701761074	-0.010758100640968493	-0.10712077431393574	-0.27256811271765535	0.09064188417841201	True	0.0	1.0	-0.0963490009510597	0.5273901535052026
phage-gRNA-07930	-0.3787506143544981	0.38673266112078686	-0.007982046766294104	-2.139031020164225	-3.3934369805692484	-2.737660389531001	True	-1.7763568394002505e-15	1.0	-2.7567094634214917	0.0028958619522552235
phage-gRNA-07931	-0.03698058584681618	-0.1935655073681648	0.2305460932149792	3.01698247028334	3.3305217961553613	2.940423047440346	False	-5.921189464667501e-16	1.0	3.095975771293016	5.595736242653433e-05
phage-gRNA-07932	0.17086652051525952	-0.4308577329351344	0.2599912124198749	-1.9202327575640767	-1.9310245506822268	-1.5293211059318201	True	0.0	1.0	-1.7935261380593746	0.0021228229901655545
phage-gRNA-07933	-0.12104674617729749	0.18848793553900656	-0.06744118936170906	-0.8890378674421395	-0.6320454886796245	-1.6148253037675602	True	0.0	1.0	-1.0453028866297747	0.02781795493664624
phage-gRNA-07934	0.39727822215722597	-0.47681416383696007	0.07953594167973499	-2.029515123834731	-2.0864033315423347	-2.136769411203394	True	2.9605947323337506e-16	1.0	-2.0842292888601532	0.0012628182291439796
phage-gRNA-07935	0.3047845008236578	-0.38794401033577586	0.08315950951211626	-3.9274425143905543	-3.7592641664633852	-3.9947362211935156	False	-5.921189464667501e-16	1.0	-3.8938143006824846	5.5587030641228956e-05
phage-gRNA-07936	-0.07388511029556355	0.23585342491461425	-0.16196831461905425	-2.7908021122255064	-3.1805523346375946	-3.027512245401045	False	-1.1842378929335002e-15	1.0	-2.9996222307547153	5.45537037326521e-05
phage-gRNA-07937	-0.053904730381056254	-0.0680014243883793	0.12190615476943911	-1.5914820319188117	-2.420196100580327	-2.1666101292653206	True	1.1842378929335002e-15	1.0	-2.059429420588153	0.0012328365356301292
phage-gRNA-07938	-0.10812759347272038	0.1740046438183107	-0.06587705034559121	-0.9907878324772907	-1.8277103562429868	-0.5572150287110365	True	-2.9605947323337506e-16	1.0	-1.1252377391437713	0.04250156046300051
phage-gRNA-07939	0.21314282930056816	0.036517893021499326	-0.24966072232206749	-0.7429597806394073	-1.4285606918611942	-0.2607800714398367	True	0.0	1.0	-0.8107668479801461	0.09027329370242926
phage-gRNA-07940	0.22371396049668313	-0.2741040619051063	0.050390101408424925	-0.799769907193502	-1.6317283140928147	-0.518375525916797	True	5.921189464667501e-16	1.0	-0.9832912490677046	0.05430792517058347
phage-gRNA-07941	0.2512108356902303	-0.44201485844130595	0.19080402275107744	-2.890020809169399	-2.9815284354382143	-3.2341213689343986	True	5.921189464667501e-16	1.0	-3.035223537847337	0.00024172427845089832
phage-gRNA-07942	0.2743428034017992	-0.34345800420324757	0.06911520080144662	-2.295242347269382	-2.3474540677675133	-2.224419790860707	True	-5.921189464667501e-16	1.0	-2.2890387352992008	0.000245871448593172
phage-gRNA-07943	0.05137410223485439	-0.15651436831674026	0.10514026608188942	-0.35638277575069743	-1.021385337249038	-0.25244725166508175	True	1.1842378929335002e-15	1.0	-0.543405121554939	0.09890738903002952
phage-gRNA-07944	0.4150206591764132	-0.6078173217362863	0.1927966625598767	-1.785620658058411	-0.9994569342010777	-2.185498674788658	True	1.1842378929335002e-15	1.0	-1.6568587556827155	0.023801540543549875
phage-gRNA-07945	-0.386160743401188	0.10927064584739021	0.2768900975537978	-0.9025254134339953	-1.413701936502937	-0.6323347652432805	True	0.0	1.0	-0.9828540383934042	0.03172212782595679
phage-gRNA-07946	0.4117755642195071	-0.3195207365366093	-0.09225482768289872	-1.5666948587489227	-1.1116353630335922	-1.855033303426585	True	-2.9605947323337506e-16	1.0	-1.5111211750697	0.0078090735357514325
phage-gRNA-07947	0.290722537371658	-0.5727009112287096	0.2819783738570507	-0.6166647875352895	-0.37238346052232885	-0.38103136138094396	True	-2.9605947323337506e-16	1.0	-0.45669320314618744	0.19934956844862028
phage-gRNA-07948	0.09754576426868411	-0.3597694967050096	0.26222373243632724	-1.0082689911746652	-2.1036217593774307	-1.7553575735884843	True	5.921189464667501e-16	1.0	-1.62241610804686	0.012144241446269514
phage-gRNA-07949	0.20014492280865248	-0.3496384022299388	0.14949347942128544	-0.8199046039111764	-1.2596499051484749	-0.9993086770356747	True	-2.9605947323337506e-16	1.0	-1.026287728698442	0.009102198198764563
phage-gRNA-07950	-0.4122139098825124	-0.4903762072758928	0.9025901171584048	2.9692648393763603	3.835485737835403	-2.7441178057504896	False	-1.4802973661668753e-16	1.0	1.353544257153758	0.5566359689333125
phage-gRNA-07951	0.16623296759467365	-0.08595872957375494	-0.0802742380209196	-0.5877174786585293	-0.7137518474068996	-0.18215905106187158	True	-2.9605947323337506e-16	1.0	-0.4945427923757668	0.05202685926682453
phage-gRNA-07952	0.22578090243722126	-0.23767155084095037	0.011890648403727333	-0.6413167014440084	-0.8136821265715488	-0.8207207745685068	True	-5.921189464667501e-16	1.0	-0.7585732008613547	0.00656808778145604
phage-gRNA-07953	0.28079479663487916	-0.13726214217531307	-0.1435326544595661	2.79471410640679	2.705319678549559	2.5175732315864963	True	0.0	1.0	2.6725356721809486	7.989472302844264e-05
phage-gRNA-07954	0.09744360741427815	-0.05025962323217925	-0.04718398418210157	0.9949844671703953	0.7837492255494425	1.1570486753289044	True	-8.881784197001252e-16	1.0	0.9785941226829141	0.001174977405380479
phage-gRNA-07955	-0.07390791497147653	-0.08168088447345845	0.1555887994449332	-0.42994113180008675	-1.5190379204180262	-0.39823859113465154	True	-5.921189464667501e-16	1.0	-0.7824058811175881	0.10629060098762365
phage-gRNA-07956	0.11726494729979464	-0.0774113588200116	-0.03985358847978304	-0.7536645181724628	-0.5988493121219864	-0.8827953848157373	True	0.0	1.0	-0.7451030717033955	0.0018300577057963128
phage-gRNA-07957	0.12528197184822787	-0.0864917924630717	-0.03879017938515261	-1.0554283570594336	-2.1482319168759894	-1.0305402926899365	True	1.1842378929335002e-15	1.0	-1.4114001888751198	0.019544632043028625
phage-gRNA-07958	0.4338050103463109	-0.45524102058491955	0.021436010238609526	-1.6409396548827218	-1.7443704485273566	-1.7339289761897474	True	2.9605947323337506e-16	1.0	-1.7064130265332753	0.002747076910279304
phage-gRNA-07959	0.590171023152454	-0.5412895004009757	-0.048881522751480055	-1.5849302285281572	-2.016213951017259	-1.647689382800385	True	-5.921189464667501e-16	1.0	-1.7496111874486004	0.007810230831990632
phage-gRNA-07960	-0.03921578618988164	-0.04414287607288081	0.08335866226276067	-2.030006697731652	-2.2969036023198717	-1.3205415828856726	True	-5.921189464667501e-16	1.0	-1.8824839609790656	0.003067692416088935
phage-gRNA-07961	0.13315656377379526	-0.23091460570596656	0.09775804193217308	-2.102759267157321	-1.4889551001178853	-2.0306245732858548	True	5.921189464667501e-16	1.0	-1.8741129801870204	0.0011493828352541556
phage-gRNA-07962	-0.12072420391046512	-0.19888650130384555	0.3196107052143107	0.7267759733460566	1.6174203457443168	1.354726822279162	False	0.0	1.0	1.2329743804565119	0.016368576717427714
phage-gRNA-07963	0.38120382996777025	-0.20554120241298612	-0.17566262755478057	0.02117528507401545	-0.7393331229433464	0.10964959001462482	True	1.1842378929335002e-15	1.0	-0.20283608261823538	0.5722159847581128
phage-gRNA-07964	-0.12791103776960355	0.1849809445538515	-0.05706990678424617	0.9871654268710319	0.18179007312845563	1.2328052800442126	True	5.921189464667501e-16	1.0	0.8005869266812334	0.07301165695693321
phage-gRNA-07965	-0.006072736838010684	-0.08423503423139156	0.09030777106940313	-0.14407298988637418	-0.6748923859263911	-0.6819310339233491	True	2.9605947323337506e-16	1.0	-0.5002988032453715	0.05396603162358469
phage-gRNA-07966	0.21108727156214435	-0.35571856568502014	0.1446312941228758	1.7358558479005701	2.117847175740355	1.5544410496549261	True	0.0	1.0	1.8027146910986172	0.0017915515506035898
phage-gRNA-07967	0.41305856233040217	-0.46236186768306453	0.049303305352665916	2.5824868344742864	2.9690102565364747	2.1378764688951772	True	1.1842378929335002e-15	1.0	2.563124519968646	0.0018395997280519331
phage-gRNA-07968	0.3164911036314706	-0.46717407088965857	0.15068296725818797	1.4439089085760148	2.4509524464759984	1.607853596661288	True	0.0	1.0	1.834238317237767	0.00950856624046015
phage-gRNA-07969	0.20688307136239992	-0.27715672602434793	0.07027365466194446	3.0751951376326723	3.1790237693549326	2.832136683638664	True	-1.1842378929335002e-15	1.0	3.028785196875423	6.839771191682489e-05
phage-gRNA-07970	0.19675824801480246	-0.2945115215590226	0.09775327354421925	0.5354676050355716	1.5871550579903984	0.820731798914518	True	-2.9605947323337506e-16	1.0	0.9811181539801627	0.04786110580827204
phage-gRNA-07971	0.1309049634773578	-0.5322198346371788	0.4013148711598211	-0.021594859266120592	-1.3008754883101727	-1.7859614331117752	False	3.700743415417188e-17	1.0	-1.0361439268960229	0.15649698766282988
phage-gRNA-07972	0.271531645455914	-0.30247145674331044	0.030939811287394647	2.4305459399641958	3.0142201202556436	2.4224516080035485	True	-5.921189464667501e-16	1.0	2.622405889407796	0.0005202162725283687
phage-gRNA-07973	0.21159276525605009	-0.1737006250966111	-0.03789214015943898	2.3059241235703123	3.1848221498504383	2.4466922787709198	True	0.0	1.0	2.645812850730557	0.0008549374991297043
phage-gRNA-07974	0.001687683977538157	-0.16923448539110453	0.16754680141356992	2.639715378108672	3.1702993086206384	2.570906538169753	False	1.1842378929335002e-15	1.0	2.7936404082996877	0.00019468273797564606
phage-gRNA-07975	0.20016035240756214	-0.24686926283173616	0.0467089104241758	1.0909879613281843	1.3621126109689197	0.6192289086996707	True	5.921189464667501e-16	1.0	1.0241098269989248	0.015623370404331397
phage-gRNA-07976	0.10974163034075346	-0.3237952450331303	0.21405361469238038	1.9940381635858522	2.6634616088581087	1.9104145771427863	True	1.1842378929335002e-15	1.0	2.1893047831955825	0.0016423266642528612
phage-gRNA-07977	0.39619479278507175	-0.378575361158374	-0.017619431626697768	0.5717491677257973	0.24271550348464555	-0.4028351135102026	False	0.0	1.0	0.13720985256674675	0.7249029063159811
phage-gRNA-07978	0.033323097469956764	-0.17072364040652666	0.13740054293656812	1.21837665764056	0.6239224237870431	1.1815588773678627	True	-5.921189464667501e-16	1.0	1.007952652931822	0.00902073281152971
phage-gRNA-07979	0.4506431642983326	-0.6385367983247843	0.18789363402645343	0.8389403652552705	1.0777076198422453	0.8000088735020441	True	5.921189464667501e-16	1.0	0.9055522861998533	0.055935997806684096
phage-gRNA-07980	0.12725316207869586	-0.2753440858126215	0.1480909237339274	-2.873243567219733	-2.463225035727893	-2.948310980529496	True	5.921189464667501e-16	1.0	-2.7615931944923737	0.00017315265762700904
phage-gRNA-07981	0.07426329632992018	-0.0038990010634601946	-0.07036429526646015	1.506725974307598	0.22744534526354585	1.3273219011830995	False	-5.551115123125783e-17	1.0	1.0204977402514144	0.06411048130806911
phage-gRNA-07982	-0.4540575372437985	-0.5322198346371789	0.9862773718809773	-0.6065573599872769	-0.30087548831017286	0.21403856688822473	False	-3.700743415417188e-17	1.0	-0.23113142713640833	0.6952117713724238
phage-gRNA-07983	-0.4344263075592756	0.33540830160229396	0.09901800595698163	4.979889023708143	4.827280198152518	5.007138724477942	False	0.0	1.0	4.938102648779535	3.003806243267759e-05
phage-gRNA-07984	0.477187138738568	-0.45636577795070643	-0.020821360787860677	-2.23741107637433	-1.959209941119333	-1.9949884845573456	True	2.9605947323337506e-16	1.0	-2.063869834017003	0.0018917946304051205
phage-gRNA-07985	-1.3926384397605727	1.8303687975666119	-0.43773035780603875	2.4288665289630043	5.5020105955742	3.9719284803095967	False	1.4802973661668753e-16	1.0	3.967601868282267	0.03830834958003838
phage-gRNA-07986	0.10380989568313304	-0.12820985921636918	0.02439996353323437	-1.116995940451254	-1.4911357558367477	-1.203290609184271	True	-5.921189464667501e-16	1.0	-1.2704741018240908	0.0006518831641954429
phage-gRNA-07987	0.03706156422339646	-0.08272280944475874	0.04566124522136761	0.8110767305020552	-0.11479108236068214	0.9248357049948321	True	1.7763568394002505e-15	1.0	0.5403737843787351	0.17874868719664513
phage-gRNA-07988	0.10713940869638527	-0.027101562143508673	-0.08003784655287838	-0.7459692079202629	-1.6488251119188746	-1.0669123180298534	True	-5.921189464667501e-16	1.0	-1.153902212622997	0.012919233065715094
phage-gRNA-07989	-0.17521862021437506	-0.5002011357011913	0.6754197559155681	-3.0977501506810015	-3.9183320516500695	-3.1760075003486	True	5.921189464667501e-16	1.0	-3.3973632342265567	0.0014794724537060305
phage-gRNA-07990	-0.06482576883611202	-0.1380927059850734	0.2029184748211872	-2.164206106119149	-1.9923166016300957	-2.2265792245487788	False	5.921189464667501e-16	1.0	-2.1277006440993413	7.005994144889654e-05
phage-gRNA-07991	0.058355137130426726	-0.24816297489490857	0.18980783776448362	1.3481262638065363	0.4559016474936026	1.8043637844419624	True	5.921189464667501e-16	1.0	1.2027972319140339	0.0447231432146326
phage-gRNA-07992	-0.24552270883763105	-0.10129258489456294	0.34681529373219444	4.858317221678676	5.1105993987662695	5.639588639176391	False	1.4802973661668753e-16	1.0	5.202835086540445	5.7666858159161625e-05
phage-gRNA-07993	0.14213750210212162	-0.21981776129184905	0.07768025918972477	2.562527347779225	2.8751203466411255	2.460669944432583	True	-8.881784197001252e-16	1.0	2.6327725462843112	9.514983842368639e-05
phage-gRNA-07994	0.46901572714647966	-1.2465764908621928	0.777560763715714	2.1287696258734448	3.0659307083594145	1.4929872580892027	False	2.9605947323337506e-16	1.0	2.2292291974406875	0.04566555869541419
phage-gRNA-07995	0.6016663201574968	-2.692433376435032	2.090767056277536	3.8256861354829512	4.344117425371002	3.8433586700607316	False	2.9605947323337506e-16	1.0	4.004387410304894	0.04815368436577405
phage-gRNA-07996	0.4469029308272443	-0.23720689241662818	-0.20969603841061435	1.5842056202365917	2.095059667732256	1.4635035031544312	True	5.921189464667501e-16	1.0	1.7142562637077596	0.00440419385151005
phage-gRNA-07997	0.40873119902584065	-0.5485767034931541	0.13984550446731436	0.9447702804460683	1.5011215638407132	0.8456539962792062	True	2.9605947323337506e-16	1.0	1.0971819468553292	0.03518226856924383
phage-gRNA-07998	0.14094501377974566	-0.03578111809722451	-0.1051638956825176	1.7191364090576666	1.5331445874286302	0.6403065291363035	True	1.1842378929335002e-15	1.0	1.2975291752075335	0.019008410586697996
phage-gRNA-07999	0.6912303691698716	-0.8617716147225227	0.17054124555265116	1.4653751293553965	2.006596887896783	0.9806104878350768	True	0.0	1.0	1.4841941683624187	0.05256726626853704
phage-gRNA-08000	0.2373868269863788	-0.464732102744021	0.2273452757576404	0.3127649646630779	-0.15642577460213047	0.26662742240204373	True	-5.921189464667501e-16	1.0	0.14098887082099706	0.6366249226592695
phage-gRNA-08001	0.6060746644076573	-0.4355617569606087	-0.1705129074470486	1.5690520590841155	2.424167370378682	1.8110738132010082	True	0.0	1.0	1.9347644142212685	0.008645890138167652
phage-gRNA-08002	0.18784603935104904	-0.9440207853473428	0.7561747459962955	3.377862158129183	2.8237537679191433	3.3447070022397405	False	5.921189464667501e-16	1.0	3.182107642762689	0.0038985827464744806
phage-gRNA-08003	0.3273473598075327	-0.22662376219449243	-0.10072359761304028	0.2787726983747536	0.3457575019675794	0.2950037457984642	True	0.0	1.0	0.3065113153802657	0.14369704199568284
phage-gRNA-08004	-0.08646346610137279	0.09435345417550778	-0.007889988074136767	-6.311949495771071	-6.779058186459743	-6.829658869754278	False	-5.921189464667501e-16	1.0	-6.640222183995031	2.745587290031759e-06
phage-gRNA-08005	0.634530528952657	-0.5077621058604387	-0.12676842309221747	-0.3410915317067418	-2.7358493781707303	-1.4135804009147286	False	2.9605947323337506e-16	1.0	-1.4968404369307333	0.12369604441975324
phage-gRNA-08006	-0.21543030410809472	0.2303907942488781	-0.014960490140783378	0.1290412083591601	-0.44712755547115357	0.5965549160149912	False	0.0	1.0	0.09282285630099925	0.791348297221814
phage-gRNA-08007	-0.13841685566279427	0.14954874574172283	-0.011131890078927675	4.0400665747648725	4.10474034693818	4.1675384787264	True	2.9605947323337506e-16	1.0	4.104115133476484	1.4505591258638203e-06
phage-gRNA-08008	-0.19075208739453764	0.03185121209751607	0.15890087529702335	2.6264200502597177	3.2507424459957974	2.7106431745297836	True	5.921189464667501e-16	1.0	2.8626018902617663	0.0002037435116047878
phage-gRNA-08009	0.36640261801353	-0.5009552323186144	0.13455261430508703	0.49287874497286577	0.7170307311533728	0.5974941028114982	True	8.881784197001252e-16	1.0	0.6024678596459122	0.08721019520864055
phage-gRNA-08010	-0.35240693894378694	0.11247587531774883	0.2399310636260399	2.2416941292912433	2.268744740083534	1.776472254688663	True	5.921189464667501e-16	1.0	2.0956370413544803	0.0009581216816853386
phage-gRNA-08011	0.25009894953917033	-0.37480652634487654	0.1247075768057071	1.053356288834209	0.7387013296882712	1.0388765360936567	True	2.9605947323337506e-16	1.0	0.943644718205379	0.012108439919091244
phage-gRNA-08012	0.3652781631832056	-0.3271004399064452	-0.038177723276757725	1.083413050674408	1.6778159718489567	1.4070173987467465	True	8.881784197001252e-16	1.0	1.3894154737567037	0.006264099099971309
phage-gRNA-08013	-0.22077549104196326	-0.009431171240358971	0.23020666228232134	3.160011152163393	3.920333725591088	3.1353766067753197	True	-2.9605947323337506e-16	1.0	3.4052404948432673	0.0002957056847715841
phage-gRNA-08014	0.4385888649342684	-0.18606178536563256	-0.2525270795686323	1.1711532753461302	1.6047099695753921	0.5506738420412649	True	1.1842378929335002e-15	1.0	1.1088456956542625	0.04228572737603361
phage-gRNA-08015	0.031198217943764206	-0.1941217349887303	0.1629235170449661	-2.4724483288822636	-3.3771613454420137	-2.893956149970954	True	0.0	1.0	-2.914521941431744	0.0004904666301782597
phage-gRNA-08016	0.07911195637433721	-0.12468281776798307	0.04557086139364408	-1.6175842210505635	-2.048505866729913	-0.7280481829207339	True	-5.921189464667501e-16	1.0	-1.4647127569004035	0.02049427099637885
phage-gRNA-08017	0.07646724998265686	-0.3543666657291942	0.2778994157465364	-2.866109503386591	-2.501533942655918	-2.6762797668453704	True	-2.9605947323337506e-16	1.0	-2.681307737629293	0.00023406956349656245
phage-gRNA-08018	0.11007389871905637	-0.20261878380007836	0.09254488508102376	-1.3788200371693033	-3.3030057073907937	-3.2520387519521865	True	5.921189464667501e-16	1.0	-2.6446214988374277	0.014555029566197173
phage-gRNA-08019	0.22214780967967762	-0.17195289841724026	-0.05019491126243736	-1.5044426082213862	-1.8132675128794533	-1.690359988304559	True	0.0	1.0	-1.6693567031351328	0.0003435232518126003
phage-gRNA-08020	-0.09389992820757875	0.03912094957518342	0.054778978632395336	-3.1250771882880475	-3.340872620243265	-3.0594846659694	True	0.0	1.0	-3.175144824833571	5.238693714070075e-06
phage-gRNA-08021	-0.3054607592691232	0.5036768105881348	-0.19821605131900988	0.26728252712906375	-0.32951909527957035	-0.011296951086270823	True	5.921189464667501e-16	1.0	-0.024511173078925808	0.9401532827169164
phage-gRNA-08022	-0.20171645507464575	-0.07342787500059966	0.27514433007524364	-1.4696934952380603	-0.7489741242821126	-0.23406006908371513	False	-5.921189464667501e-16	1.0	-0.817575896201296	0.1013270091161152
phage-gRNA-08023	0.3746388410815218	-0.7217751608680807	0.3471363197865589	-2.13314767349575	-2.531072799038421	-1.9889372751049992	True	0.0	1.0	-2.2177192492130566	0.004977782817422382
phage-gRNA-08024	0.4975674908427852	-0.48437949129129265	-0.013187999551493412	-1.7055584049706614	-0.8853033604637996	-0.5223923987104513	False	-2.9605947323337506e-16	1.0	-1.037751388048304	0.08256996257005307
phage-gRNA-08025	0.02359559851490345	-0.6395291995996332	0.6159336010847292	2.8710957757714244	1.9137432416147353	1.1067292019257706	False	-1.8503717077085943e-16	1.0	1.963856073103977	0.03489713555825514
phage-gRNA-08026	-0.9929479907266301	1.1305235730496404	-0.1375755823230107	4.480991323227206	4.047759328948583	4.147635884868137	False	-1.4802973661668753e-16	1.0	4.2254621790146425	0.0025808982969759823
phage-gRNA-08027	-0.36637940196586705	0.29242389480695863	0.07395550715890886	4.339101770418226	4.213067401669857	4.286609809775948	False	1.4802973661668753e-16	1.0	4.279592993954677	2.6649681082956667e-05
phage-gRNA-08028	0.11027677090002719	0.07412952898556213	-0.1844062998855911	-3.1044500097814893	-3.740932949283506	-2.9001863447418295	False	-5.921189464667501e-16	1.0	-3.2485231012689417	0.00027216816883773333
phage-gRNA-08029	-0.03646653647595244	-0.03919069928230989	0.07565723575825878	0.6680987359466481	0.49590781278979534	0.18074686943050366	True	-1.1842378929335002e-15	1.0	0.44825113938898237	0.03853443579823718
phage-gRNA-08030	-0.0819311868774939	-0.22368016752547604	0.30561135440296816	2.4910044928771384	2.4795436317016275	2.56901663542412	True	-5.921189464667501e-16	1.0	2.5131882533342953	9.754935612249899e-05
phage-gRNA-08031	-0.6382378782533915	0.28359982435322806	0.35463805390016256	3.2710384965898203	3.193016075792872	3.5471339190882127	False	-2.9605947323337506e-16	1.0	3.337062830490302	0.0005860498945136734
phage-gRNA-08032	0.14697115810266048	-0.16696259042836736	0.019991432325705105	-0.4429339769481162	-1.1614996515176896	-1.2073005507937706	True	-5.921189464667501e-16	1.0	-0.9372447264198588	0.023728260684050127
phage-gRNA-08033	0.11422394327727936	0.015273173212754898	-0.12949711649003426	-4.47843574161438	-3.1817426531645303	-2.5603965201492045	True	0.0	1.0	-3.4068583049760384	0.003923287323962269
phage-gRNA-08034	-0.10273772243822066	0.037201217374750684	0.0655365050634682	1.1539769468732413	0.7680851271981552	-1.108520510176156	True	-5.921189464667501e-16	1.0	0.2711805212984135	0.7184622657715672
phage-gRNA-08035	0.04864350495822478	-0.10060189049663748	0.05195838553841092	-2.6210742118705745	-2.960649143065254	-2.933711973219168	False	-5.921189464667501e-16	1.0	-2.838478442718332	1.89600494151204e-05
phage-gRNA-08036	-0.009272251583386293	-0.144336940211244	0.15360919179463206	-0.4042301187174182	0.07869213790375884	0.35373481988767974	True	5.921189464667501e-16	1.0	0.009398946358006791	0.9703522128024855
phage-gRNA-08037	-1.4073316512277119	-0.7036741186706257	2.1110057698983367	1.3820655714652412	1.5313458857997793	0.7039988440138067	True	-2.9605947323337506e-16	1.0	1.205803433759609	0.3363468138051749
phage-gRNA-08038	0.2632490007700117	-0.25288760717937286	-0.010361393590637036	-3.3675148535551873	-0.6147497556684307	-3.977063318348738	True	5.921189464667501e-16	1.0	-2.653109309190785	0.06404980936542748
phage-gRNA-08039	0.09046478711780992	-0.157475305448596	0.06701051833078786	-2.6364368910873406	-3.0960559605639038	-3.1483297043586855	True	5.921189464667501e-16	1.0	-2.9602741853366434	8.146120595372675e-05
phage-gRNA-08040	0.3849382162821655	-0.45567464683214176	0.07073643054997625	-1.9658312335975863	-1.8092928012262917	-1.6858036880847873	True	0.0	1.0	-1.8203092409695552	0.002136478934927526
phage-gRNA-08041	0.070211107141672	0.07590684266722825	-0.14611794980889847	-1.2294424093854612	-1.7942009039394406	-2.128169115888916	True	5.921189464667501e-16	1.0	-1.7172708097379392	0.00323061877204358
phage-gRNA-08042	-0.08573889241220733	0.06761763357815731	0.0181212588340518	-3.8179917964775356	-3.8480318192041647	-4.130662400465498	False	5.921189464667501e-16	1.0	-3.932228672049066	3.571942676190954e-06
phage-gRNA-08043	-0.06067220185311406	0.22668286418855033	-0.16601066233543715	0.905705371255328	-0.22279530561311578	0.07247693926486853	True	-2.9605947323337506e-16	1.0	0.2517956683023603	0.5202751386871277
phage-gRNA-08044	0.1526988375827827	-0.27556310939514006	0.12286427181235204	-3.1361777456852202	-3.271461838277487	-2.9914528157290867	False	-1.7763568394002505e-15	1.0	-3.1330307998972646	4.009245354852287e-05
phage-gRNA-08045	0.18358289008081385	-0.06594782562454782	-0.11763506445626781	0.9884139978018638	0.2949447633198119	0.8963229092676794	True	-5.921189464667501e-16	1.0	0.7265605567964517	0.037211220053203556
phage-gRNA-08046	0.1952299216444766	-0.3568635640813165	0.16163364243683986	5.143707746625818	5.681835704303294	5.0602477595968285	False	0.0	1.0	5.295263736841981	3.6645902373910456e-05
phage-gRNA-08047	0.06502765327330629	-0.26106215756365936	0.19603450429035307	1.8143474365909245	1.493844144820359	1.8427482485798277	False	0.0	1.0	1.7169799433303705	0.0006187435276090341
phage-gRNA-08048	-0.03238323915899599	-0.4319280859460424	0.46431132510504014	-2.1187612957734414	-2.6627451510119053	-2.0116944078274788	True	5.921189464667501e-16	1.0	-2.2644002848709417	0.0023185353728595853
phage-gRNA-08049	-0.08904975126193548	-0.7742973602746126	0.863347111536549	-1.9577566080048232	-1.9484677391079437	-1.84017894337219	True	2.9605947323337506e-16	1.0	-1.9154677634949857	0.015848035265996832
phage-gRNA-08050	0.20365504076006502	-0.4076308258348531	0.20397578507478453	-1.0087162379608117	-1.5856774156455486	-2.0707633604471516	True	-1.1842378929335002e-15	1.0	-1.5550523380178374	0.013474464028508914
phage-gRNA-08051	0.06311535639728127	-0.30979020655723044	0.2466748501599465	-1.6704319170639703	-2.2848967376976512	-2.5255639548328066	True	-8.881784197001252e-16	1.0	-2.160297536531476	0.0020382833674145676
phage-gRNA-08052	-0.09800989703736285	0.23940032990184434	-0.14139043286448505	-2.334231545678345	-2.4834516341580244	-1.9196279784786805	True	-1.1842378929335002e-15	1.0	-2.2457703861050167	0.0004111628269427307
phage-gRNA-08053	-0.12134062758728525	0.1823418419371805	-0.0610012143498988	0.04162164869531715	-0.78360053381029	-0.38587754693957166	True	-1.1842378929335002e-15	1.0	-0.3759521440181815	0.21545399420460778
phage-gRNA-08054	-0.05562368313475652	-0.15481925150669795	0.21044293464145802	-3.0280615573734533	-2.9267381842025344	-3.1782739177831676	False	1.1842378929335002e-15	1.0	-3.0443578864530516	2.0483209601218398e-05
phage-gRNA-08055	0.40301808389296134	-0.11457301022720578	-0.28844507366575556	-2.92886087006812	-1.905117361949693	-2.9241818787536467	True	0.0	1.0	-2.586053370257153	0.002915710573045271
phage-gRNA-08056	0.5022832013741727	-0.46438551894858726	-0.03789768242558367	-2.135286831298605	-1.4120736048540987	-1.5412493553391045	True	5.921189464667501e-16	1.0	-1.6962032638306026	0.009008021188309344
phage-gRNA-08057	0.353973156706882	-0.40401082774909725	0.05003767104221701	-1.7811445878083605	-2.289311400274361	-1.7295431092917033	True	5.921189464667501e-16	1.0	-1.9333330324581415	0.0024190994304534173
phage-gRNA-08058	0.41581634847490534	-0.5462878194548981	0.130471470979991	-1.3997271701488785	-1.311462904392931	-1.458717412851552	True	-5.921189464667501e-16	1.0	-1.389969162464454	0.008534381233329946
phage-gRNA-08059	0.15178273651074115	0.005448936475780819	-0.15723167298652196	-0.5968201445590946	-0.5881200106391216	-0.29559837677717216	True	0.0	1.0	-0.4935128439917961	0.020784324141511826
phage-gRNA-08060	0.16392292769102745	0.010681513503138618	-0.17460444119416785	-2.275809248678569	-2.202074105051161	-1.84663826385996	True	-5.921189464667501e-16	1.0	-2.1081738725298966	0.00021478989984930751
phage-gRNA-08061	0.2191336259769212	-0.44043510664259955	0.2213014806656748	-2.421929628680523	-2.2767124291966656	-1.983446562643005	True	-1.1842378929335002e-15	1.0	-2.2273628735067312	0.0009493582790131803
phage-gRNA-08062	0.2339218672506007	-0.24590497887407636	0.01198311162347565	-2.8593523780671983	-2.9491202002995394	-3.0826528811045026	False	0.0	1.0	-2.9637084864904133	4.194583143820505e-05
phage-gRNA-08063	1.084179077461271	-0.8013381419897138	-0.28284093547155753	1.9316792547177926	1.0149687050584486	1.1148452609780022	False	-1.1102230246251565e-16	1.0	1.3538310735847479	0.09919206746094934
phage-gRNA-08064	1.0548055239068006	-0.6532491813619501	-0.40155634254485406	-3.1801889869592284	-2.951469097097009	-3.486828248379835	True	-1.1842378929335002e-15	1.0	-3.206162110812024	0.004444892128337166
phage-gRNA-08065	0.3280734639462164	-0.27312358502511813	-0.05494987892109826	-3.292319556182755	-3.396028620643352	-3.6190197200747756	True	0.0	1.0	-3.4357892989669607	6.791084223362519e-05
phage-gRNA-08066	0.5793462303493797	-0.18122497549005523	-0.3981212548593245	-3.5532430494808382	-3.4954886912473198	-3.5431693237416244	True	0.0	1.0	-3.5306336881565943	0.00028639474253799917
phage-gRNA-08067	0.21408875053586485	-0.3470777117609014	0.13298896122503834	-2.2786399838379197	-2.4340350779153077	-2.4668410051995764	True	5.921189464667501e-16	1.0	-2.3931720223176014	0.00020372402513418704
phage-gRNA-08068	-0.18282328767971023	0.06512750338408324	0.11769578429563055	1.105376734542478	0.20216184306447538	0.7540049450351951	True	1.1842378929335002e-15	1.0	0.6871811742140496	0.06928269439241001
phage-gRNA-08069	-0.05825196890242346	-0.07868579228775552	0.13693776119018075	0.11064677670188061	-0.6653860014123847	-0.2544583438111463	True	5.921189464667501e-16	1.0	-0.2697325228405501	0.3140411569288759
phage-gRNA-08070	-0.196895603857401	0.3295371421307163	-0.1326415382733117	-0.7388129588738455	-1.9975988838025192	-1.9269342490994532	False	1.1842378929335002e-15	1.0	-1.554448697258606	0.02429275143683595
phage-gRNA-08071	-0.3405686971047812	-0.31719296803609964	0.6577616651408809	-0.702991589222492	-1.1576393047771045	-0.476075380169255	True	0.0	1.0	-0.7789020913896172	0.11321302217122987
phage-gRNA-08072	0.6100628702719701	-0.840068204508368	0.2300053342363979	0.9347693678937654	0.2404512395708691	0.9582787081654898	True	0.0	1.0	0.7111664385433748	0.22328853755627018
phage-gRNA-08073	-0.2633042327780597	0.029371165196868887	0.2339330675811926	1.7976773119075142	0.8584453083189088	1.5884700278636048	True	5.921189464667501e-16	1.0	1.4148642160300093	0.011395523783573672
phage-gRNA-08074	0.05086249747061444	-0.315380124326456	0.26451762685584335	0.49893737448289777	-0.14816611541916558	0.299633743920694	True	5.921189464667501e-16	1.0	0.21680166766147538	0.4439351423434975
phage-gRNA-08075	0.4815350398384002	-0.6941762036298122	0.21264116379140852	-2.152993761282784	-2.0914648296809384	-2.367373972650257	True	-1.1842378929335002e-15	1.0	-2.2039441878713264	0.003806975918825844
phage-gRNA-08076	0.27304589411201263	-0.15844659730786503	-0.1145992968041476	-2.897513900176458	-3.2455072793045234	-3.2055021793623686	True	0.0	1.0	-3.1161744529477833	5.943088213210038e-05
phage-gRNA-08077	0.30163034539447153	-0.7317417468256995	0.43011140143123505	2.1132614803523175	2.2580529153575295	2.4206237842072866	True	2.3684757858670005e-15	1.0	2.263979393305711	0.003919623159341343
phage-gRNA-08078	0.38530665247487583	-0.39373743293922736	0.008430780464351528	-1.5407652356969983	-1.8240813779762073	-1.486308663019356	True	0.0	1.0	-1.6170517588975206	0.0028611259276779765
phage-gRNA-08079	-0.1822472984529533	0.14077792467148598	0.04146937378146909	1.747119323588981	2.3434255436640736	1.8565639739726194	True	5.921189464667501e-16	1.0	1.9823696137418914	0.0006602658428039087
phage-gRNA-08080	0.4315646705698999	-0.12610265998048398	-0.3054620105894177	-1.4419184477979288	-2.04159970198275	-1.9341099619533209	True	-5.921189464667501e-16	1.0	-1.8058760372446665	0.003329216965233078
phage-gRNA-08081	0.06299187542814622	-0.14307288632494952	0.08008101089680508	-2.115043039422469	-2.2419361126498725	-2.4502148019959478	True	5.921189464667501e-16	1.0	-2.2690646513560964	4.791184556750103e-05
phage-gRNA-08082	-0.007760880158352634	0.17146466514091951	-0.16370378498256688	-0.36584483655172484	-1.0996913290612582	-1.1899176565216472	True	0.0	1.0	-0.8851512740448767	0.033532783807929505
phage-gRNA-08083	0.11852613660599864	-0.2918607778497009	0.173334641243704	-1.9797597641744389	-2.6247629552037512	-2.0424008474260784	True	5.921189464667501e-16	1.0	-2.215641188934756	0.0009289753963518058
phage-gRNA-08084	0.0819890870901343	-0.3857533066118588	0.30376421952172095	-1.291132978803427	-1.6647619088723182	-1.6729450988102172	True	-1.1842378929335002e-15	1.0	-1.5429466621619874	0.002967579086983314
phage-gRNA-08085	-0.04464362795567833	-0.15785287244825952	0.20249650040393874	-0.8591469871841406	-0.8348780506556848	-0.9160670537836442	True	2.9605947323337506e-16	1.0	-0.8700306972078232	0.0013389972219010385
phage-gRNA-08086	0.5976115085206972	-0.22201777527383015	-0.37559373324686884	1.4484785368756166	0.9722225763904371	1.3137742712219334	True	-5.921189464667501e-16	1.0	1.2448251281626623	0.02028580545791791
phage-gRNA-08087	0.31049486959674333	-0.2112007920790795	-0.09929407751766917	-3.040052112806231	-3.339652726229879	-3.066444567424764	True	-1.7763568394002505e-15	1.0	-3.1487164688202913	7.02577486883326e-05
phage-gRNA-08088	0.3041849214855237	-0.5323410069864387	0.22815608550091326	-2.1507687516421647	-2.306534844200862	-1.8832512644680328	True	-5.921189464667501e-16	1.0	-2.1135182867703532	0.0019910193433279586
phage-gRNA-08089	-0.1598919218191277	0.2554412882544099	-0.09554936643528222	-4.156142277380772	-4.476528109754497	-4.274708764852793	False	0.0	1.0	-4.302459717329354	1.1197617956826568e-05
phage-gRNA-08090	0.11349928888688154	-0.12405384734842606	0.010554558461549846	-0.2766920915759261	-1.2765983017295994	-0.7477450555733292	True	1.7763568394002505e-15	1.0	-0.7670118162929516	0.06109952735906377
phage-gRNA-08091	0.12709166176925102	-0.3155591927395376	0.18846753097028568	-3.1297448207889627	-4.008487520249286	-4.1456501616305825	True	-2.9605947323337506e-16	1.0	-3.761294167556277	0.00045233455235089065
phage-gRNA-08092	0.4118801960875107	-0.4905702581437765	0.0786900620562676	-2.3963081795181287	-2.6702945088926677	-2.3502921386086113	True	5.921189464667501e-16	1.0	-2.4722982756731358	0.000930277130517849
phage-gRNA-08093	0.13388134379559524	-0.3024385047408753	0.16855716094528184	-5.214078572497333	-5.5106371929732205	-5.712551086369953	False	5.921189464667501e-16	1.0	-5.479088950613502	1.2719445301429133e-05
phage-gRNA-08094	0.23161622522643022	-0.3387514319682534	0.10713520674182675	-1.248458255545553	-1.717961300265145	-1.5642347704013364	True	1.1842378929335002e-15	1.0	-1.5102181087373447	0.0024204883170733937
phage-gRNA-08095	0.00617872518898821	-0.04572816075958919	0.03954943557060275	0.1880065738757022	-0.39999691044814334	0.09328123080280015	True	5.921189464667501e-16	1.0	-0.039569701923213664	0.8402093683897124
phage-gRNA-08096	-0.024730616255791205	-0.10289291364917119	0.12762352990496062	4.1142363023525625	3.3517636468671714	4.094812122530223	True	-5.921189464667501e-16	1.0	3.8536040239166525	0.00012055186595178535
phage-gRNA-08097	-0.3714838811667267	0.05841162310970205	0.31307225805703	-4.5527809682176406	-5.047490070848376	-4.889368373892869	True	1.7763568394002505e-15	1.0	-4.829879804319628	4.056245289455463e-05
phage-gRNA-08098	-0.19301138794309391	0.2723383718911787	-0.0793269839480839	-1.095104413180528	-1.1886927249239507	-1.356038371801625	True	2.9605947323337506e-16	1.0	-1.2132785033020346	0.0016033327700350846
phage-gRNA-08099	0.23623272540494167	-0.4798409526585541	0.24360822725361064	2.1576251696008244	2.288485865487787	2.1451702879731895	True	-5.921189464667501e-16	1.0	2.1970937743539336	0.0008457951716039023
phage-gRNA-08100	0.384746937278619	-0.5527164972050196	0.16796955992640328	1.9407843003748297	2.514873749984579	1.7418694034128883	True	8.881784197001252e-16	1.0	2.0658424845907657	0.00485389855871701
phage-gRNA-08101	0.1380764283649647	-0.23168942705898043	0.09361299869401662	2.529088662849139	2.9452626224493983	3.038632650243633	True	2.9605947323337506e-16	1.0	2.83766131184739	0.00013029584448497492
phage-gRNA-08102	0.16553733893266553	-0.2559609923853703	0.09042365345271008	0.2222425052933108	0.25531981968584994	0.07039415468937449	True	1.7763568394002505e-15	1.0	0.18265215988951175	0.26701011140129294
phage-gRNA-08103	0.3596365636563785	-0.4915632509303425	0.13192668727396217	2.1594005846082336	2.8704734413752	2.574135559898423	False	-5.921189464667501e-16	1.0	2.534669861960619	0.0015012133128460598
phage-gRNA-08104	0.4075966296632536	-0.6705656677301268	0.2629690380668732	4.384379823864741	4.145741179318035	5.052972657295193	False	0.0	1.0	4.527697886825989	0.0004746033357544413
phage-gRNA-08105	0.14416726805810498	-0.09070666168860875	-0.05346060636950156	3.0326472648253056	3.1190176425346436	2.950824202723105	True	-1.7763568394002505e-15	1.0	3.0341630366943515	4.141316650898115e-06
phage-gRNA-08106	0.1400492365500483	-0.24933416538372022	0.10928492883367014	-1.6442994745454236	-1.7887375613026073	-1.0425801671854966	True	-5.921189464667501e-16	1.0	-1.491872401011176	0.004597817494704172
phage-gRNA-08107	0.1954027876709299	-0.3157189169985566	0.1203161293276267	-1.2969470379571737	-0.7818118006511199	-1.306426109639359	True	0.0	1.0	-1.1283949827492175	0.008692943631810387
phage-gRNA-08108	0.7820898013747772	0.030300258720826534	-0.8123900600956064	-2.066808574287929	-1.5424864161354845	-2.2726848587736193	True	-8.881784197001252e-16	1.0	-1.9606599497323443	0.01830197358852287
phage-gRNA-08109	0.0827114231757804	-0.2476699972935581	0.16495857411777415	-1.5987168653745272	-1.9893586033662833	-1.7617265002483569	True	-1.1842378929335002e-15	1.0	-1.7832673229963891	0.00046162347389299503
phage-gRNA-08110	-0.17736587105790225	-0.08560316700897053	0.26296903806687366	-0.007937598914018462	0.2977442727630857	0.07569273379527663	False	2.9605947323337506e-16	1.0	0.12183313588144795	0.4943507155777785
phage-gRNA-08111	0.041444187182561265	0.023960754565258924	-0.06540494174782019	-1.855839633501235	-2.167032763326093	-2.005018543012028	False	0.0	1.0	-2.009296979946452	3.048792162924333e-05
phage-gRNA-08112	0.0038638176642553645	-0.15905609790875985	0.15519228024450626	-2.395098885705597	-2.9347559103767953	-2.8290970018632358	False	5.921189464667501e-16	1.0	-2.719650599315209	0.0001338780809790743
phage-gRNA-08113	0.40948511370865237	-0.4891277633540154	0.07964264964536394	1.3976456979022913	1.2537169217531252	1.0063225346708533	True	2.9605947323337506e-16	1.0	1.2192283847754233	0.013060013084250139
phage-gRNA-08114	-0.03725469800411574	-0.1728452754465657	0.21009997345068143	0.6345911177427102	0.17791423782521143	0.46311396038984043	True	0.0	1.0	0.42520643865258734	0.07101725294826822
phage-gRNA-08115	0.2186165770070314	-0.33759301719099355	0.11897644018396036	1.4237218313351843	1.4335617934647935	1.406390437675018	True	-5.921189464667501e-16	1.0	1.4212246874916652	0.001155307674237066
phage-gRNA-08116	-0.04407568208363166	-0.05352522939299753	0.09760091147662919	1.712659031249708	2.008942204924562	0.910324607205033	True	0.0	1.0	1.5439752811264345	0.009636108539106967
phage-gRNA-08117	0.20142274944543104	-0.133411451558203	-0.06801129788722893	-0.19825752793100282	-0.19104477831727262	0.14775009602960765	True	-2.9605947323337506e-16	1.0	-0.0805174034062226	0.6273987012565596
phage-gRNA-08118	0.27247423777230395	-0.014822247006845757	-0.25765199076545997	3.8016657887251224	4.237767421198505	3.808442112292358	True	-5.921189464667501e-16	1.0	3.949291774071995	4.7464434011302596e-05
phage-gRNA-08119	0.4051543085006575	-0.17889891862267948	-0.22625538987797533	3.7071517001283656	4.544298524034	4.298542724474924	True	8.881784197001252e-16	1.0	4.183330982879096	0.00019972050762661464
phage-gRNA-08120	-0.7873908705771319	0.7194093327506441	0.0679815378264878	2.519540925316687	2.6877192732438564	2.3401368521921886	False	1.850371707708594e-17	1.0	2.5157990169175775	0.004929833478894242
phage-gRNA-08121	0.03024752284943233	-0.24761461002029428	0.21736708717086017	-0.46411049740698473	0.03142647833800716	-0.536121626655568	True	-5.921189464667501e-16	1.0	-0.3229352152415152	0.22244869665773856
phage-gRNA-08122	-0.5073154572936751	0.23937707205545244	0.26793838523822444	2.7803756964700295	2.449072855077695	2.763157784060283	True	5.921189464667501e-16	1.0	2.664202111869336	0.0006414812415279787
phage-gRNA-08123	0.05336816158749347	-0.03984848152817655	-0.013519680059316919	1.3607537065150543	1.1889714633832833	1.284630842839328	True	0.0	1.0	1.2781186709125552	2.3286478825561842e-05
phage-gRNA-08124	0.2518501734869485	-0.04312351297958017	-0.20872666050737188	1.321879708631764	2.399269118721369	1.6558570247542512	True	-1.1842378929335002e-15	1.0	1.7923352840357947	0.006587283527686179
phage-gRNA-08125	0.07150297836377639	-0.07296599573801643	0.0014630173742382624	0.884895301300034	1.4525349268177887	0.6016387997455439	True	-5.921189464667501e-16	1.0	0.9796896759544556	0.018102982458425877
phage-gRNA-08126	0.019471729555469608	0.024974138927721157	-0.04444586848319432	1.8209508760467141	2.325041795906783	2.1920907070183517	False	-1.1842378929335002e-15	1.0	2.1126944596572828	0.00015726881692235088
phage-gRNA-08127	0.13589570709870458	0.15645146065521764	-0.29234716775392133	-2.3926656476656136	-2.8525185223514873	-3.2672151392616913	True	2.9605947323337506e-16	1.0	-2.8374664364262636	0.0006269370898391316
phage-gRNA-08128	0.22659330757540985	-0.555428609957227	0.32883530238181713	-3.3781226392603987	-3.5971027580366366	-3.1803690967771425	True	0.0	1.0	-3.3851981646913925	0.00037060330731719063
phage-gRNA-08129	0.2617619112610843	-0.24034941796016795	-0.021412493300919877	1.6479099442179361	1.9073892060413282	1.3864425208669324	True	-1.1842378929335002e-15	1.0	1.6472472237087323	0.001404697336435555
phage-gRNA-08130	0.3361806096804312	-0.10576462554730703	-0.2304159841331206	-0.9290488129238152	0.11339472401380668	0.17608635959970975	True	1.1842378929335002e-15	1.0	-0.21318924310343293	0.6201542076877932
phage-gRNA-08131	0.042060158504307665	-0.2967538934118732	0.2546937349075691	-1.4048120366059722	-1.6938736864426103	-1.135457992607626	True	1.1842378929335002e-15	1.0	-1.4113812385520694	0.003436761184030004
phage-gRNA-08132	0.11231856540779006	-0.1838906830460747	0.07157211763828819	-0.04344897116959956	-0.7542176202730904	-0.10360604411543939	True	1.1842378929335002e-15	1.0	-0.3004242118527098	0.2885730411155413
phage-gRNA-08133	0.740929962996587	-1.3372323343967933	0.5963023714002066	0.910358235140471	1.4790745126513691	0.9939885678497663	False	7.401486830834377e-17	1.0	1.1278071052138687	0.17896574438133672
phage-gRNA-08134	-0.20007861478600653	0.3287478948717677	-0.12866928008576295	-1.4680556549494215	-1.2112833837532637	-2.0624972273527638	True	-5.921189464667501e-16	1.0	-1.5806120886851496	0.006340582651882747
phage-gRNA-08135	0.33789487899655324	-0.5412863836704318	0.20339150467388034	-0.9870721397516906	-1.104081339896866	-0.4927044451971767	True	5.921189464667501e-16	1.0	-0.8612859749485778	0.06014068288374699
phage-gRNA-08136	0.3102474521618328	0.07162048257520581	-0.3818679347370413	4.815207120992899	5.092018934216873	4.575906093794646	False	-8.881784197001252e-16	1.0	4.827710716334806	4.365588913786992e-05
phage-gRNA-08137	0.2178654156567461	-0.27384322321772636	0.05597780756098025	-2.248380141577382	-2.7981317652970104	-2.665088345442257	True	0.0	1.0	-2.570533417438883	0.0003061935464163331
phage-gRNA-08138	0.13903280236786308	-0.22014964633267375	0.08111684396481245	-1.7892518634323507	-2.188114108229075	-2.638010624568378	True	5.921189464667501e-16	1.0	-2.2051255320766012	0.0012109443324715683
phage-gRNA-08139	0.01393590952431456	-0.17275084464723456	0.1588149351229191	0.8544496564647295	0.8530093680298778	0.865062002722012	True	-2.9605947323337506e-16	1.0	0.8575070090722064	0.0008701499752972851
phage-gRNA-08140	-0.045816187578521905	-0.5440869737981675	0.5899031613766894	-1.5329551569589164	-2.128589010422405	-2.056804761532205	True	0.0	1.0	-1.9061163096378422	0.007272523566350992
phage-gRNA-08141	-0.03304606863253379	-0.11120836602591422	0.14425443465844823	-0.18554589137601196	0.7050984810222483	1.2200125362206453	False	7.401486830834377e-17	1.0	0.5798550419556272	0.23715470608721914
phage-gRNA-08142	0.09193424442583442	-0.29013474021686836	0.19820049579103483	-0.028681517297858505	0.06508126427230643	-0.3314680059276389	True	2.9605947323337506e-16	1.0	-0.09835608631773034	0.6329319106571043
phage-gRNA-08143	0.23908591607660856	-0.39366523299440903	0.15457931691779958	-0.9444408022874944	-1.0748580454170638	-0.8660471179443459	True	-2.9605947323337506e-16	1.0	-0.9617819885496347	0.009766143980141837
phage-gRNA-08144	0.25459020323761195	-0.4953394224141974	0.24074921917658543	1.0124869196041866	0.5240592900114764	0.676403265825166	True	0.0	1.0	0.737649825146943	0.061765990384554915
phage-gRNA-08145	-0.06622462648283989	-0.5594244231550638	0.625649049637901	-1.4900264710437119	-1.4276157503789726	1.3824815444742589	True	-8.881784197001252e-16	1.0	-0.5117202256494752	0.6383069842072524
phage-gRNA-08146	0.2763071342474497	-0.16975868683367956	-0.10654844741376834	-2.6637209809582734	-2.794678863045224	-2.3048557888096566	True	5.921189464667501e-16	1.0	-2.5877518776043846	0.00021454226650918017
phage-gRNA-08147	0.33932336570042043	-0.7388389316929596	0.39951556599253824	-0.9953797882638069	-0.9307060160904976	-1.1473031249661982	True	-2.9605947323337506e-16	1.0	-1.0244629764401676	0.05248107632648079
phage-gRNA-08148	0.2170909731111852	0.3478755659893009	-0.564966539100487	0.28965770600247964	-0.22408817667859537	-0.05967136856433086	True	-2.9605947323337506e-16	1.0	0.001966053586517802	0.9954313369501148
phage-gRNA-08149	-0.06563667540189932	0.14587147531526767	-0.08023479991336302	-2.42826586302491	-2.9741294514815984	-2.5206977240624067	False	1.7763568394002505e-15	1.0	-2.641031012856305	0.0001363595213755577
phage-gRNA-08150	-0.022354777500989798	0.008007381883798459	0.014347395617191339	-2.8841774393415456	-3.0471710305453588	-3.074150754176231	True	0.0	1.0	-3.001833074687712	9.816052556425757e-07
phage-gRNA-08151	0.2830058861027309	-0.3363026797193154	0.05329679361658268	-1.2697776692295646	-1.3028977110042188	-1.9685559014476421	True	-5.921189464667501e-16	1.0	-1.513743760560475	0.006479849525784942
phage-gRNA-08152	0.1714799216549716	-0.33281758390058247	0.16133766224561175	-0.1665755542445826	-1.336921811735471	-1.7085497067537894	True	2.9605947323337506e-16	1.0	-1.0706823575779476	0.09586561980442154
phage-gRNA-08153	-0.6233911213395853	1.3815283227615893	-0.7581372014220014	-0.4569405489955969	0.6163786125901307	-0.349007471560828	True	8.881784197001252e-16	1.0	-0.06318980265543139	0.9386506929495022
phage-gRNA-08154	-0.4540575372437984	-0.5322198346371788	0.9862773718809776	1.9784051407338794	1.2840870124109836	2.1209291624967435	False	1.4802973661668753e-16	1.0	1.7944737718805355	0.032270840731083474
phage-gRNA-08155	0.35095496251581615	-0.14224483415640776	-0.20871012835940794	1.198455139772338	1.0890995121705982	0.8264059887054434	False	1.4802973661668753e-16	1.0	1.0379868802161265	0.0075680437619220714
phage-gRNA-08156	0.4587650025333483	-0.40366860380459535	-0.05509639872875116	1.1069563715664632	0.8276757425224108	0.7576272969996518	False	5.921189464667501e-16	1.0	0.8974198036961752	0.03004145246553354
phage-gRNA-08157	0.14533578381920975	-0.7055710209674473	0.5602352371482375	-1.4875159608849522	-1.2545606069485338	-1.444527612673003	False	0.0	1.0	-1.3955347268354963	0.021231676144708608
phage-gRNA-08158	0.0841790774612714	0.7836243587314429	-0.8678034361927134	3.2740714521648706	3.211365917861952	3.713104584312617	False	2.9605947323337506e-16	1.0	3.3995139847798135	0.0025170908901524115
phage-gRNA-08159	0.05171705737146581	-0.22184092898034535	0.17012387160887865	-1.0258207076907908	-1.191029570026048	-0.9544166773147547	True	-2.9605947323337506e-16	1.0	-1.0570889850105312	0.0014597700775978504
phage-gRNA-08160	0.08807169604952847	-0.017751595783423113	-0.07032010026610536	-3.8214802129707417	-3.9837847205214407	-4.0913965790006825	False	0.0	1.0	-3.965553837497622	1.6751171610015958e-06
phage-gRNA-08161	0.5626491193986265	0.05289058544518532	-0.61553970484381	-1.9206523989854638	-2.411241950236948	-1.9963236850152715	True	5.921189464667501e-16	1.0	-2.109406011412561	0.00484916956485127
phage-gRNA-08162	0.7434811538443986	-0.9196436442701375	0.17616249042573884	-1.298835751148657	-1.2732617986642882	-1.1733852427447347	False	0.0	1.0	-1.2484942641858934	0.06330834109501922
phage-gRNA-08163	0.19511998945815634	-0.660649886598776	0.46552989714061965	-0.372417332564166	-0.12118324490943877	-0.7217464071309774	False	0.0	1.0	-0.4051156615348607	0.34812461373700854
phage-gRNA-08164	0.3383625616825636	-0.4978624837044414	0.15949992202187424	-1.9482615410753796	-2.6856483912901616	-1.995959934988056	True	-1.1842378929335002e-15	1.0	-2.209956622451199	0.003164168846375835
phage-gRNA-08165	0.21975483451908673	-0.1694089967979142	-0.05034583772117607	-1.3484184562333432	-3.299170579253227	-0.3754378210339926	False	-1.1842378929335002e-15	1.0	-1.6743422855068542	0.1257310296057208
phage-gRNA-08166	-0.1421009830503701	-0.15613294302403435	0.29823392607440624	-1.5841074229888332	-1.3608877115037021	-1.6115084026682815	True	5.921189464667501e-16	1.0	-1.518834512386939	0.0008479309437361188
phage-gRNA-08167	0.42391106295761993	-0.4296632639906104	0.005752201032990456	-2.452285752796553	-2.652494810849406	-1.4505200673111158	True	0.0	1.0	-2.185100210319025	0.0080514635131476
phage-gRNA-08168	0.3198329583813422	-0.4076557741483846	0.08782281576704243	-1.991394486957212	-2.604844769584445	-2.0764348719018244	True	0.0	1.0	-2.2242247094811605	0.001510241885737542
phage-gRNA-08169	0.2987582620980831	-0.15391932674875797	-0.14483893534932157	-3.6161267574021156	-3.9315113601314158	-3.485721665587838	True	1.1842378929335002e-15	1.0	-3.67778659437379	5.1026405212521864e-05
phage-gRNA-08170	0.023351965095818272	-0.2463121380976414	0.2229601730018249	-2.9558464666890316	-2.7176033931985053	-3.2412921772238548	False	5.921189464667501e-16	1.0	-2.9715806790371304	0.0001278867687704525
phage-gRNA-08171	0.7158550351608053	-0.40317954364810316	-0.312675491512703	2.1157130477065555	2.214944041916234	1.8888200488007376	True	-2.9605947323337506e-16	1.0	2.0731590461411757	0.0050620602130009105
phage-gRNA-08172	0.022648084407668634	-0.11747996629210444	0.0948318818844367	-3.8087903872659794	-3.74411661509267	-3.7817435829230517	True	2.9605947323337506e-16	1.0	-3.778216861760567	5.27364048780255e-07
phage-gRNA-08173	-0.08924593662444913	-0.30491175776776425	0.39415769439221293	2.8066172621934715	2.248360683446604	2.16381266822873	False	-1.4802973661668753e-16	1.0	2.4062635379562685	0.0011332951737146632
phage-gRNA-08174	1.1712073012171054	-0.8638862742843898	-0.3073210269327138	-2.075727323384423	-3.424548885681552	-3.710326022259748	True	5.921189464667501e-16	1.0	-3.0702007437752408	0.017684642007531136
phage-gRNA-08175	-0.04156679998191759	0.03841873629066139	0.0031480636912553095	-1.5072245079850264	-1.4385818336087715	-1.7537427769680614	True	-2.9605947323337506e-16	1.0	-1.566516372853953	9.117222046948518e-05
phage-gRNA-08176	0.3285447049938579	0.043931530133050956	-0.372476235126908	-1.8828488068031892	-1.1032357467936729	-1.02272451574105	True	2.9605947323337506e-16	1.0	-1.3362696897793043	0.017360542926543435
phage-gRNA-08177	-0.057988327813287555	-0.20173896683424442	0.25972729464753286	-1.5324162454441281	-2.074731280321974	-2.296782819289783	True	2.9605947323337506e-16	1.0	-1.967976781685295	0.00175031570491456
phage-gRNA-08178	0.04707673490456088	-0.0185675226423907	-0.028509212262168404	-2.0590301823544657	-2.517970247746434	-2.437179532957778	True	5.921189464667501e-16	1.0	-2.338059987686226	8.28717474238323e-05
phage-gRNA-08179	0.05094899754813831	-0.4363742327874167	0.3854252352392784	-2.5705832141149125	-2.9511471789961465	-2.4828832170965702	True	0.0	1.0	-2.6682045367358764	0.000663595049499161
phage-gRNA-08180	-0.010193885629162125	-0.5914059572128494	0.601599842842008	-3.3009507944488696	-3.382929983119305	-3.455692813339099	True	-1.1842378929335002e-15	1.0	-3.379857863635758	0.0006244382240725848
phage-gRNA-08181	-0.3230105012800877	0.20351775548961193	0.11949274579047753	-3.3240080794087117	-4.09993997328526	-3.7421268791715914	False	5.921189464667501e-16	1.0	-3.722024977288521	0.00017843988996953586
phage-gRNA-08182	0.23312753415053145	-0.581114996816134	0.3479874626656052	-1.7947273107683595	-2.113536303999049	-2.0543017325768416	True	8.881784197001252e-16	1.0	-1.9875217824480833	0.0029830174735790593
phage-gRNA-08183	0.034992890307504965	-0.19152208640686474	0.156529196099358	-1.7767173690877343	-2.482958664786449	-2.112749621041086	True	-5.921189464667501e-16	1.0	-2.1241418849717566	0.0007391690401418676
phage-gRNA-08184	0.493446315813042	-0.5911327232522048	0.09768640743915924	-2.4088812520336917	-2.754251071535516	-2.484449514173651	True	-1.1842378929335002e-15	1.0	-2.5491939459142863	0.0015784661076775283
phage-gRNA-08185	-0.02612654857693464	-0.3880818119709062	0.4142083605478408	-1.178626371320413	-1.0364432319261887	-1.58042286578136	True	0.0	1.0	-1.265164156342654	0.011130109594172518
phage-gRNA-08186	0.23198468517975712	-0.3010795723704067	0.06909488719064782	-3.3265074972395583	-2.2272765030298807	-3.8278396652514193	True	-5.921189464667501e-16	1.0	-3.127207888506953	0.0032906383551800744
phage-gRNA-08187	-0.34415629024766403	0.4532408748844361	-0.10908458463677562	-0.6154700539020261	-0.872719271498946	-0.0530349120340734	False	-1.1842378929335002e-15	1.0	-0.5137414124783485	0.20362723177617553
phage-gRNA-08188	-0.30065704465221366	0.21128695757322014	0.08937008707898997	-2.6143344489809976	-3.3814733617287622	-2.4103475913667936	False	-1.1842378929335002e-15	1.0	-2.8020518006921846	0.001098503375476618
phage-gRNA-08189	-0.17421242797488024	-0.2523747253682611	0.42658715334314135	-0.32671225071835863	-1.1084932202915945	-0.42365416365088393	False	0.0	1.0	-0.619619878220279	0.13048600434718133
phage-gRNA-08190	-0.4441417561124479	0.2553035251577236	0.18883823095472385	-1.5966415788559263	-0.6388830105991294	-1.4134755725957167	False	-1.4802973661668753e-16	1.0	-1.2163333873502575	0.029928689048913656
phage-gRNA-08191	0.23559662577447593	-0.3101712217019017	0.07457459592742666	-0.7551521269723906	-0.7568987804875338	-0.9492029760612901	True	2.9605947323337506e-16	1.0	-0.8204179611737382	0.009249228644224089
phage-gRNA-08192	-0.036864770591217066	-0.27751695464296056	0.3143817252341776	-2.3163557987716725	-3.5367427387621557	-2.4272801340134036	True	0.0	1.0	-2.7601262238490776	0.0029206747485354266
phage-gRNA-08193	0.2554393114272031	-0.426857795962178	0.17141848453497488	-2.5856456431115884	-2.290232106888311	-3.0342363490514757	True	0.0	1.0	-2.6367046996837917	0.0009826269491866602
phage-gRNA-08194	-0.07147690325513523	-0.22757027972620314	0.29904718298133837	-2.1635408721366396	-2.7103018120456763	-2.546553072959739	True	0.0	1.0	-2.473465252380685	0.0003892667268192007
phage-gRNA-08195	-0.059049404773023895	0.3142677930805	-0.25521838830747967	-2.3028297345057904	-2.9536204872877647	-2.9912474551181463	True	-1.1842378929335002e-15	1.0	-2.7492325589705673	0.0005948536390099581
phage-gRNA-08196	2.212609129422868	-0.2805906672493561	-1.9320184621735126	1.0601093066793896	-0.04924632092235015	1.2026333284422535	False	-2.220446049250313e-16	1.0	0.7378321047330977	0.5918522803437559
phage-gRNA-08197	0.15722321050900323	-0.06828080295956429	-0.08894240754943894	-1.4723237737887436	-1.2468122507956227	-0.9069849021553171	True	0.0	1.0	-1.2087069755798945	0.0026813643884615267
phage-gRNA-08198	0.03976177107863332	-0.497832144952044	0.45807037387341065	-0.527775550943689	-1.2664877986250382	-1.5816487419843281	True	0.0	1.0	-1.1253040305176851	0.05425694602469942
phage-gRNA-08199	0.29295681449589495	-0.6659923245701052	0.3730355100742102	-2.226751982435812	-2.7197393049500898	-2.8422551703669834	True	0.0	1.0	-2.596248819250962	0.002475560031317483
phage-gRNA-08200	0.06970050991279386	-0.0844106407138856	0.01471013080108996	-1.7832390309717772	-1.7994852541820352	-1.9868906503429526	True	-5.921189464667501e-16	1.0	-1.856538311832255	1.9823628387343018e-05
phage-gRNA-08201	0.27632325611971176	-0.22375160004159333	-0.05257165607811842	-2.790460699549836	-3.516701232641033	-3.0445157212992537	False	0.0	1.0	-3.117225884496708	0.00027104408711634253
phage-gRNA-08202	-0.24668796580652774	-0.02319456333880776	0.26988252914533284	-1.8254525432521045	-0.875914481800276	-1.4198941156554472	True	-8.881784197001252e-16	1.0	-1.3737537135692761	0.011806328053871535
phage-gRNA-08203	0.16544222863776525	-0.24713910782617443	0.0816968791884074	-0.6751135877909737	-1.1470392947774215	-1.0937053247948976	True	-5.921189464667501e-16	1.0	-0.9719527357877643	0.007607025650795256
phage-gRNA-08204	-0.2979397659733647	0.46039920435037507	-0.16245943837700993	-0.4504395887168431	0.13535020215299598	-1.1152704890115834	False	1.4802973661668753e-16	1.0	-0.4767866251918102	0.32984091945387695
phage-gRNA-08205	0.4117774898273492	-0.32913591339491255	-0.08264157643243664	-3.250657788229261	-3.4265088276179076	-3.7326246313741906	True	0.0	1.0	-3.4699304157404534	0.00018057766951631613
phage-gRNA-08206	0.36088621578193614	-1.2596324109547394	0.8987461951728042	-2.7262873590835985	-2.8762849711826837	-3.3613709159842866	True	2.9605947323337506e-16	1.0	-2.987981082083523	0.011532989744703253
phage-gRNA-08207	0.15010870528571907	-0.2944259326277443	0.14431722734202346	-5.6684146325783695	-5.616489353147049	-5.632090014647431	True	-5.921189464667501e-16	1.0	-5.638998000124283	2.8358169868534933e-06
phage-gRNA-08208	1.767247076794861	-3.5963174394607678	1.8290703626659064	0.029784753330226454	0.7224897481165775	0.4718690569519981	False	-1.4802973661668753e-16	1.0	0.4080478527996007	0.8326510414753862
phage-gRNA-08209	0.2295511301537232	-0.42460085779660517	0.1950497276428802	-4.953267626736485	-5.24662344099226	-4.0118173049865975	True	-5.921189464667501e-16	1.0	-4.737236124238447	0.00038181640415606017
phage-gRNA-08210	-0.21760034923939564	0.21654915812694853	0.0010511911124453377	2.5353002779609692	2.0240429536495963	2.2533756145212305	False	-5.921189464667501e-16	1.0	2.270906282043932	0.0003034929084924039
phage-gRNA-08211	0.16598012947056517	-0.08251118054078077	-0.0834689489297844	-2.1910187045733807	-2.392632840027108	-2.383246818055463	True	0.0	1.0	-2.322299454218651	2.55381478867399e-05
phage-gRNA-08212	-0.07750620557589194	0.01508559954148403	0.06242060603440969	-2.786462101351532	-2.6120247629526805	-2.5305854552898035	True	5.921189464667501e-16	1.0	-2.6430241065313385	6.6584525522095895e-06
phage-gRNA-08213	0.022888107793734846	-0.10186098320160042	0.07897287540786557	-0.7631517575408342	-1.2108640693544963	-1.1258399098892493	True	0.0	1.0	-1.03328524559486	0.002175593255785741
phage-gRNA-08214	0.2651093138913794	-0.6244148884282978	0.35930557453691847	-1.761374687254131	-1.902182402260884	-1.8909805272604778	True	0.0	1.0	-1.8515125389251643	0.004265716340569295
phage-gRNA-08215	0.20234492440089547	-0.4776536922780368	0.2753087678771422	-0.8320991368208706	-0.9832749401172372	-1.2100488893274486	True	2.9605947323337506e-16	1.0	-1.0084743220885188	0.01871181757241898
phage-gRNA-08216	-0.5592248124864416	0.8480397172904199	-0.28881490480397876	5.0484963112365895	5.115426813542956	5.319623797426154	False	-1.4802973661668753e-16	1.0	5.1611823074019005	0.0002989054632960423
phage-gRNA-08217	-0.3162660538917317	0.47230511785142326	-0.15603906395969158	0.35066187772296864	-0.08062184476613332	-0.03519307286895579	False	0.0	1.0	0.07828232002929318	0.7913644564984355
phage-gRNA-08218	-0.18007027247142027	0.102640221040744	0.07743005143067627	-2.1453877085431277	-2.7029986123171454	-2.484355292426473	False	0.0	1.0	-2.4442472044289154	0.00019230330844529145
phage-gRNA-08219	-0.06601950660101252	0.12720120642950228	-0.06118169982849153	-1.2771768143359346	-1.9384175454093988	-0.8469007345351258	False	-5.921189464667501e-16	1.0	-1.3541650314268197	0.013887198082945749
phage-gRNA-08220	-0.349061055453479	0.6175055406833252	-0.26844448522984443	-1.9478876342542382	-3.053830616761722	-1.6669285664873552	False	5.921189464667501e-16	1.0	-2.222882272501105	0.013280997780911472
phage-gRNA-08221	0.05427625360509758	-0.20142422934047133	0.14714797573537197	-1.9565842708192411	-1.8769704786219839	-1.7264678496324617	True	-5.921189464667501e-16	1.0	-1.8533408663578956	0.00011729594489265148
phage-gRNA-08222	-0.04313242970880893	0.25285170359013875	-0.20971927388132983	2.721969682921465	1.5801401360126537	2.26829673793093	True	0.0	1.0	2.190135518955016	0.0036312493327798575
phage-gRNA-08223	-0.07051980133793201	-0.002302659597129164	0.07282246093505762	-3.0725063854402155	-3.716127272055342	-3.3216807368688883	False	-1.1842378929335002e-15	1.0	-3.370104798121482	6.172020700422e-05
phage-gRNA-08224	0.07008473290821549	-0.03759267816884382	-0.032492054739368115	-1.745572320936617	-1.6477467774380798	-2.3347478379264324	True	1.1842378929335002e-15	1.0	-1.9093556454337097	0.0009270181971353037
phage-gRNA-08225	0.25315183581535194	-0.10351121940044727	-0.14964061641490645	-2.5673245376153577	-2.4256184010493795	-2.5995026575566778	True	-5.921189464667501e-16	1.0	-2.5308151987404717	5.204897575145802e-05
phage-gRNA-08226	0.16656013963912564	-0.13572282818926773	-0.03083731144986146	-2.7786097643696888	-3.0743034833045737	-3.0022039702788277	False	-1.1842378929335002e-15	1.0	-2.951705739317697	1.9437123994458974e-05
phage-gRNA-08227	0.05403398743021803	-0.1940533114054741	0.1400193239752543	-3.2683908367555716	-2.851677652689724	-3.5370622479771576	True	-5.921189464667501e-16	1.0	-3.2190435791408176	0.0001341709516478554
phage-gRNA-08228	0.32124825562318904	-0.4755011066215431	0.15425285099835406	-1.6703975560929738	-2.5783111575151594	-1.7724959030500234	True	0.0	1.0	-2.0070682055527187	0.005927564369009106
phage-gRNA-08229	0.21700022222672288	-0.2290843437957868	0.012084121569065687	-0.6425973539094194	-1.4401279848925803	-0.921766628075714	True	5.921189464667501e-16	1.0	-1.0014973222925712	0.01989647199805337
phage-gRNA-08230	0.17129285126998894	-0.02137945762472171	-0.149913393645269	-2.8683452820325126	-3.365254337855477	-3.141389064660469	False	-5.921189464667501e-16	1.0	-3.1249962281828196	5.314803135623858e-05
phage-gRNA-08231	0.3210102050629424	-0.5645070143880422	0.24349680932509843	1.8636558007910433	2.3106935217136884	1.9891063091949657	False	-4.440892098500626e-16	1.0	2.054485210566566	0.0027828090177221573
phage-gRNA-08232	0.1966431959228192	-0.255914616252058	0.05927142032923882	-0.948600810817859	-1.0790180539474292	-1.132838037678301	True	0.0	1.0	-1.0534856341478631	0.0018912026307363254
phage-gRNA-08233	0.03628213603688479	-0.05289883737944123	0.016616701342552886	-2.7864197349095416	-3.428810071188577	-2.809389916391247	False	-1.1842378929335002e-15	1.0	-3.008206574163122	0.000143592832616132
phage-gRNA-08234	0.13681212167304313	-0.022081447833193657	-0.11473067383984858	-2.7559284272695024	-3.0027875786211773	-4.394764119031297	True	2.9605947323337506e-16	1.0	-3.3844933749739923	0.002782400798396709
phage-gRNA-08235	-0.7873908705771319	-0.2805906672493559	1.0679815378264876	-0.3549281925994541	-0.04924632092234993	-0.11929476644510872	False	-7.401486830834377e-17	1.0	-0.1744897599889709	0.7714417410635557
phage-gRNA-08236	0.6246147478213055	-0.8478264886841211	0.2232117408628138	-1.625182276277088	-2.222203203245069	-2.2308511041036843	True	-5.921189464667501e-16	1.0	-2.026078861208614	0.013756073198173305
phage-gRNA-08237	-0.2853602144329326	0.3526457141415431	-0.06728549970861053	-0.8603548829514995	-2.6107781131595473	-1.7231040504618118	False	0.0	1.0	-1.7314123488576196	0.03249829994211854
phage-gRNA-08238	0.06253093350582795	-0.5759918913756295	0.5134609578698033	-1.3665364507251363	-1.3657091605764533	-1.2800464638766007	True	5.921189464667501e-16	1.0	-1.3374306917260634	0.013538297751565868
phage-gRNA-08239	0.19015767896068425	-0.22510128965926413	0.034943610698574545	-2.2506772667673367	-3.1278594522400427	-2.5713109083336807	True	-1.7763568394002505e-15	1.0	-2.6499492091136867	0.000728896870078833
phage-gRNA-08240	0.3210715638459565	-0.3471421109413786	0.026070547095427443	-2.7290356136717033	-2.944551700186663	-2.799122992452702	True	1.7763568394002505e-15	1.0	-2.8242367687703562	0.00015624937788634587
phage-gRNA-08241	0.31792924345599083	-0.5848659674268291	0.2669367239708418	-2.5842100034888036	0.24051705794038192	-2.6900850411913364	True	1.1842378929335002e-15	1.0	-1.6779259955799193	0.16978779937853894
phage-gRNA-08242	0.19738590893235397	-0.1585008690794627	-0.03888503985288594	2.7580236005933116	2.3299915964227402	2.8888166179138253	True	1.7763568394002505e-15	1.0	2.658943938309959	0.00017970961598756568
phage-gRNA-08243	0.001141886367891587	0.19942491406786544	-0.20056680043575525	-2.4143923422093803	-2.7967664642175354	-3.0322385189476657	True	5.921189464667501e-16	1.0	-2.7477991084581936	0.00021160879815867266
phage-gRNA-08244	-0.11352163353653566	0.27145482903854123	-0.15793319550200913	0.609684434142979	-0.28738060288392475	0.5815415181957562	True	-1.1842378929335002e-15	1.0	0.3012817831516035	0.4056934065519404
phage-gRNA-08245	0.1962425054017931	-0.11738904763070046	-0.07885345777109443	-2.8000895062820312	-3.093045072223161	-3.3498620293516463	True	-5.921189464667501e-16	1.0	-3.080998869285613	7.949040648524125e-05
phage-gRNA-08246	0.6433360465873044	-0.9493994236358341	0.3060633770485284	-0.924201275435018	-0.6185194037579138	-1.8405709427257224	False	-4.440892098500626e-16	1.0	-1.1277638739728848	0.13719862560595478
phage-gRNA-08247	0.37775401034677536	-0.22391961600762222	-0.15383439433915314	-1.6663270178898024	-2.2396297452513334	-1.8189310316705871	True	0.0	1.0	-1.9082959316039076	0.0017270873965586778
phage-gRNA-08248	0.30364083598375124	-0.4633402611407291	0.15969942515697255	-2.783118132309883	-3.3139375283499	-3.3793094866631854	True	-1.7763568394002505e-15	1.0	-3.15878838244099	0.0004704667562634717
phage-gRNA-08249	0.7445924200386678	-1.9832454165853006	1.2386529965466355	-1.900561773723724	-1.4090133567352865	-1.4800530046610945	True	8.881784197001252e-16	1.0	-1.5965427117067017	0.1903148588919699
phage-gRNA-08250	-0.013005737820009244	-1.0443738237344489	1.0573795615544608	-1.4541316803000228	-1.908186710447783	-0.9947232787591105	True	8.881784197001252e-16	1.0	-1.452347223168972	0.09314354429380592
phage-gRNA-08251	-0.3666597274456578	-1.0151377495957927	1.3817974770414505	-1.0677802038465716	-1.1843313328525156	-1.1839904504838765	True	0.0	1.0	-1.1453673290609878	0.18533892553955245
phage-gRNA-08252	-0.08505931063680272	0.023206260824016667	0.06185304981278428	-2.596449840312969	-3.0906542197896183	-2.7833614501064083	True	-5.921189464667501e-16	1.0	-2.8234885034029986	4.76914178615081e-05
phage-gRNA-08253	-0.42302106911330495	-0.17925527161932298	0.6022763407326273	0.23183403020082105	0.3151234805414771	0.4150000364610307	False	-2.220446049250313e-16	1.0	0.3206525157344429	0.3645602659582357
phage-gRNA-08254	0.24230740817949403	-0.21534827163506343	-0.02695913654442883	-2.337275255503421	-2.929713769807103	-2.159985815579881	True	5.921189464667501e-16	1.0	-2.4756582802968015	0.000762814477421793
phage-gRNA-08255	-0.11157618710095996	-0.24317774345580112	0.3547539305567602	-0.9161527064241319	-1.2161918956349815	-2.054914795051284	True	-2.9605947323337506e-16	1.0	-1.3957531323701324	0.022446426924889934
phage-gRNA-08256	0.18908659780386738	-0.17395680772155497	-0.015129790082312411	3.4529266984061033	3.6389594501258324	3.7512294016271133	True	0.0	1.0	3.614371850053016	1.2057726118038946e-05
phage-gRNA-08257	0.1023215109315867	0.15558142956080268	-0.2579029404923894	-0.7722356986819268	-1.568981639929019	-0.6432582087570093	True	0.0	1.0	-0.9948251824559851	0.0349989949517995
phage-gRNA-08258	-0.6997127352992007	2.5440530621947817	-1.8443403268955811	-1.852212558042679	5.503317863084987	-1.0316166311671775	False	-7.401486830834377e-17	1.0	0.8731628912917101	0.7602707980987419
phage-gRNA-08259	0.5845564887417805	-0.5021678221550232	-0.08238866658675903	-1.6230479334421517	-1.5338578816618114	-2.074977861377742	True	-5.921189464667501e-16	1.0	-1.7439612254939016	0.008211728485182325
phage-gRNA-08260	0.3369825295235547	-0.1894442135148502	-0.14753831600870626	-2.6474388235040163	-3.4145132942622265	-2.7879538832349198	True	-5.921189464667501e-16	1.0	-2.9499686670003875	0.0005263970017503486
phage-gRNA-08261	-0.3448078457865611	0.39914813154940365	-0.05434028576284433	-0.4407241401636721	-0.42948962695182313	-0.22464351143072658	True	-5.921189464667501e-16	1.0	-0.36495242618207396	0.18406297826368023
phage-gRNA-08262	0.02378793825937464	-0.2830331853667847	0.2592452471074136	-1.8364174499175006	-2.016162405410638	-1.7565054054543152	True	1.1842378929335002e-15	1.0	-1.8696950869274847	0.00043250321211809267
phage-gRNA-08263	0.13768128118946876	-0.22870448346945338	0.09102320227998284	-2.482098022013993	-2.785276918755409	-2.503534468828841	True	-5.921189464667501e-16	1.0	-2.590303136532748	6.773880192830126e-05
phage-gRNA-08264	0.06435870813600175	-0.08590463778567425	0.0215459296496725	-3.086241581691996	-3.3846310336837524	-3.5408805142558153	True	0.0	1.0	-3.3372510432105216	1.8710254260910807e-05
phage-gRNA-08265	0.19002473773369388	-0.19454550289424866	0.004520765160554774	-3.0315097360971635	-3.5672548380933957	-3.158018860789536	True	0.0	1.0	-3.252261144993365	7.747562960725395e-05
phage-gRNA-08266	0.147156935744027	-0.16371015742193862	0.016553221677911623	-1.6774379794465828	-2.158212136501195	-2.127756981539121	True	0.0	1.0	-1.9878023658289663	0.00037953222033599177
phage-gRNA-08267	0.3377381949061906	-0.27450904495620954	-0.06322914994997575	-2.4699675897047717	-2.5047101565324192	-2.3146357916412876	True	1.7763568394002505e-15	1.0	-2.429771179292826	0.00021025996326035174
phage-gRNA-08268	0.3715838833512368	-0.18164472960666345	-0.18993915374456982	-1.7388305380252262	-2.5534429000658347	-1.9846619728887012	True	1.1842378929335002e-15	1.0	-2.092311803659921	0.0023498416530429683
phage-gRNA-08269	0.07743182793898207	-0.13540368436153116	0.057971856422554424	-3.002811905762986	-2.836292781757507	-2.7671784796086403	True	1.7763568394002505e-15	1.0	-2.868761055709711	7.94316056683201e-06
phage-gRNA-08270	0.3218106688188218	-0.4654766198884914	0.14366595106966606	-2.1954121885528055	-2.071337123365649	-2.2701188830106105	True	-1.1842378929335002e-15	1.0	-2.178956064976355	0.0008874003832084936
phage-gRNA-08271	0.48015506803981456	-0.3714986995448859	-0.10865636849492688	-1.8567693258410918	-1.5842543180991866	-1.3458578980982052	True	5.921189464667501e-16	1.0	-1.5956271806794946	0.005444342323957651
phage-gRNA-08272	0.0033479085570444767	0.06849735361442555	-0.07184526217146292	-5.950698617543211	-6.2390243861902706	-6.808174595780347	False	2.3684757858670005e-15	1.0	-6.332632533171275	1.5645211472303505e-05
phage-gRNA-08273	-0.08754564606016046	-0.16570794345354045	0.2532535895137009	-0.9215159503781409	-1.4857735381366641	-1.0739529759023707	True	0.0	1.0	-1.1604141548057252	0.005421343899184955
phage-gRNA-08274	1.4075966296632536	-0.6705656677301268	-0.7370309619331268	0.25509680691977527	1.1457411793180357	2.075692733795277	False	0.0	1.0	1.1588435733443625	0.25762615657587085
phage-gRNA-08275	-0.29335849716441587	0.4177161621270429	-0.12435766496263412	-2.101398590773213	-2.2194871972162957	-2.447999539820467	False	-2.3684757858670005e-15	1.0	-2.256295109269992	0.0006838982117833008
phage-gRNA-08276	0.2977645134886968	-0.2844402892422728	-0.013324224246424876	-2.2332469325085116	-2.279866804762289	-2.2320787599911887	True	-2.9605947323337506e-16	1.0	-2.24839749908733	0.00018423156106267227
phage-gRNA-08277	0.05738192367479478	0.06570736408652245	-0.123089287761319	-6.326072333908555	-5.9831575560324755	-6.111812558546776	False	-5.921189464667501e-16	1.0	-6.140347482829269	8.013929526635739e-07
phage-gRNA-08278	0.1449892141860687	-0.10860678629655496	-0.03638242788951018	-2.568434268853098	-2.7653316791864633	-2.6357899480432625	False	1.1842378929335002e-15	1.0	-2.6565186320276077	9.736811894004573e-06
phage-gRNA-08279	0.08174028872793393	-0.11815632266122655	0.036416033933292624	-1.6401251796856826	-1.690380295060839	-0.7148318741434867	True	0.0	1.0	-1.348445782963336	0.013956946992759489
phage-gRNA-08280	0.2888820262548286	-0.11120836602591422	-0.17767366022891418	0.9843791100663002	0.7050984810222483	0.9569781303868519	False	7.401486830834377e-17	1.0	0.8821519071584668	0.0066587520551498434
phage-gRNA-08281	0.26796202564502547	-0.18776306560853584	-0.08019896003648697	-1.351105597017379	-1.5413812200026866	-1.5569818815030692	True	8.881784197001252e-16	1.0	-1.483156232841045	0.0006278608350745136
phage-gRNA-08282	0.4075966296632536	0.3294343322698732	-0.7370309619331268	1.5770249018071376	1.8827067734842418	1.0756927337952766	False	0.0	1.0	1.5118081363622187	0.025974295661956893
phage-gRNA-08283	0.35083863208951005	-0.2694730824860532	-0.08136554960345599	-1.222504311614018	-0.7835559090734501	-1.6556649769842995	True	2.9605947323337506e-16	1.0	-1.2205750658905892	0.017292013633041635
phage-gRNA-08284	0.14460599477556713	-0.14446214084346565	-0.00014385393210147868	-2.7863224746263047	-3.270280737107651	-2.6964149962308497	False	0.0	1.0	-2.9176727359882686	0.00012045418251678955
phage-gRNA-08285	-0.1182177754531164	-0.024929217173223606	0.14314699262634	-2.250253495636879	-2.772390648577095	-2.2395546853814343	True	0.0	1.0	-2.420732943198469	0.0002267124418527778
phage-gRNA-08286	0.06684460137297066	-0.4367292057252037	0.3698846043522366	-1.2969946259486083	-2.2598914245659323	-2.2455612094804014	False	1.1842378929335002e-15	1.0	-1.9341490866649806	0.008138458613686984
phage-gRNA-08287	-0.01955059134801118	0.0031793387796081873	0.01637125256839944	-3.4390066137553497	-3.776364631036122	-2.2505622596949877	False	-1.1842378929335002e-15	1.0	-3.1553111681621533	0.0024204853660406826
phage-gRNA-08288	0.4720978195007337	-0.5712990597319694	0.09920124023123655	-2.008206664466776	-1.5623471347414117	-1.848124271319608	True	2.9605947323337506e-16	1.0	-1.8062260235092653	0.005538166345312937
phage-gRNA-08289	-0.008543902184708685	0.09958529627174961	-0.0910413940870427	-0.4794187185535552	-2.187910165201302	-1.9134195645057197	False	-5.921189464667501e-16	1.0	-1.5269161494201924	0.04560468491228142
phage-gRNA-08290	0.03863655230551366	-0.28500177953735495	0.24636522723184306	-2.9916075203869665	-3.4635332273734143	-2.9693777323418145	True	5.921189464667501e-16	1.0	-3.1415061600340652	0.00014817338898077658
phage-gRNA-08291	0.2412634371416562	-0.3869474639317261	0.1456840267900663	-1.471466365630059	-1.9288691490830434	-1.8617293795754888	True	-1.1842378929335002e-15	1.0	-1.7540216314295305	0.0019212274196316811
phage-gRNA-08292	0.22853146429260107	-0.5404532610774151	0.311921796784814	-1.480059011927632	-1.129677332779714	-1.2083096245231681	True	0.0	1.0	-1.2726819897435047	0.011980779214168322
phage-gRNA-08293	0.06398681062657285	-0.35553411160307125	0.2915473009764975	-1.3238299995428449	-2.4218703139167506	-2.469550946411055	True	-2.9605947323337506e-16	1.0	-2.0717504199568837	0.00782229348133406
phage-gRNA-08294	0.14698317219468215	-0.17177614191273705	0.024792969718056668	-2.6647177815618717	-1.0172473926365626	-3.1360111231923486	True	5.921189464667501e-16	1.0	-2.2726587657969275	0.024850724656662024
phage-gRNA-08295	0.30082996491966885	-0.11718233535833633	-0.18364762956133607	-2.869591765821072	-2.8858379890313306	-3.3709239338329327	True	-1.1842378929335002e-15	1.0	-3.042117896228445	0.0001692934713650813
phage-gRNA-08296	0.025665395821430792	-0.5700314747728159	0.5443660789513851	-2.310631602945918	-2.1709596827077426	-2.2062427100698248	True	0.0	1.0	-2.2292779985744953	0.002356338199635852
phage-gRNA-08297	0.08360514256543183	-0.3372898648546059	0.2536847222891794	-2.5437677291875467	-2.8618408412286582	-2.665456304455758	True	1.7763568394002505e-15	1.0	-2.6903549582906545	0.00017183829864092487
phage-gRNA-08298	0.43810915040226384	-0.9234213953474386	0.48531224494517566	-2.4394643704384604	-2.6763097331621166	-2.9300701318572635	True	2.9605947323337506e-16	1.0	-2.681948078485947	0.00515332475818068
phage-gRNA-08299	0.32938429221097465	-0.414092347002482	0.08470805479150378	-2.4632482783795826	-2.8460050273733755	-2.483094065620028	True	-1.1842378929335002e-15	1.0	-2.5974491237909954	0.0004972170118780527
phage-gRNA-08300	-0.22214256278773892	0.10757284752485852	0.11456971526287951	2.4111256743182414	1.711619855972354	2.6285199821875436	True	-2.9605947323337506e-16	1.0	2.250421837492713	0.0016493226112276886
phage-gRNA-08301	0.688219635700495	-0.40533976665138916	-0.28287986904910767	-3.1659456444599243	-3.5787499463413663	-3.083644372223149	True	-5.921189464667501e-16	1.0	-3.276113321008147	0.000978316148590441
phage-gRNA-08302	0.03546272111384141	-0.14869027196775342	0.11322755085390845	-2.30282850853097	-3.0108866934801686	-2.2755538082803124	True	-1.1842378929335002e-15	1.0	-2.529756336763817	0.0005614609946216571
phage-gRNA-08303	0.15963711435234273	-0.1538199690675004	-0.00581714528484234	-2.3384809093235974	-2.7013481686406244	-2.244537068005796	True	0.0	1.0	-2.4281220486566726	0.00012743782401744295
phage-gRNA-08304	0.11609264799171903	-0.21977151522995264	0.10367886723823361	-3.2243337323705834	-3.308598379009492	-3.26948634294949	False	0.0	1.0	-3.267472818109855	8.39733358336196e-06
phage-gRNA-08305	0.35883747820045286	-0.13255238843776063	-0.22628508976269934	-2.9172517538491416	-3.4363929818068533	-3.3069973389672445	True	-2.3684757858670005e-15	1.0	-3.2202140248744135	0.0001764288300206484
phage-gRNA-08306	-0.15834502208031154	0.18618375234858675	-0.02783873026827166	-1.9346963589385417	-3.150360888686622	-2.989555334124737	True	1.1842378929335002e-15	1.0	-2.6915375272499666	0.0024076000529531494
phage-gRNA-08307	-0.19754571351055006	-0.7111896129498643	0.9087353264604143	-4.073772106931036	-2.424135834036571	-0.8768003011457957	True	0.0	1.0	-2.458236080704468	0.07724475864054113
phage-gRNA-08308	0.12348794091209747	0.060657297274707034	-0.18414523818680628	-1.6609718620897072	-2.0859000895389856	-1.712458460293469	True	-5.921189464667501e-16	1.0	-1.8197768039740538	0.0003708042570709866
phage-gRNA-08309	-0.14645274222603177	0.2340107863227967	-0.08755804409676671	-2.3899536903932397	-2.9447268413343703	-2.3566284395320096	False	-5.921189464667501e-16	1.0	-2.56376965708654	0.00033484306303960786
phage-gRNA-08310	0.3081083007093426	-0.33887106065650663	0.03076275994716582	-1.202330152687198	-1.8887430829247478	-1.3311081527417281	True	5.921189464667501e-16	1.0	-1.474060462784558	0.00639129946370368
phage-gRNA-08311	0.2756322289264155	-0.29512855103946123	0.01949632211304486	-0.5383429883990054	-0.8176236174430578	-0.6805141553245289	True	-2.9605947323337506e-16	1.0	-0.678826920388864	0.02091847848964026
phage-gRNA-08312	0.26978555640275914	-0.30702367292022004	0.037238116517460895	-0.7883868837925663	-1.1571291402129553	-1.0141838624015156	True	0.0	1.0	-0.9865666288023457	0.007716760573423196
phage-gRNA-08313	-0.04379837887663207	0.07986617467196666	-0.03606779579533281	1.3429656157272767	0.4557842061188744	1.2219297420482942	True	5.921189464667501e-16	1.0	1.006893187964815	0.023002189723362224
phage-gRNA-08314	-0.23573473670399814	0.17471211989668056	0.06102261680731935	-0.9242874596876867	-1.2828148397414747	1.0360714981198758	True	5.921189464667501e-16	1.0	-0.3903436004364285	0.6216425875872569
phage-gRNA-08315	0.2924922552448841	-0.3194643579883678	0.026972102743485493	-2.840485009233775	-2.6645710125270003	-2.959135051279177	True	5.921189464667501e-16	1.0	-2.8213970243466506	0.00013740968659114048
phage-gRNA-08316	0.10947643854018985	-0.008275460758543574	-0.10120097778164272	-4.65757577183366	-4.431182809961196	-4.9409308089970665	False	1.1842378929335002e-15	1.0	-4.6765631302639745	8.068330299360375e-06
phage-gRNA-08317	0.1345648735150089	-0.2919820698515263	0.15741719633651918	-1.2745566165176587	-1.4886530768015742	-1.6345329352839784	True	5.921189464667501e-16	1.0	-1.4659142095344038	0.0012286233430522451
phage-gRNA-08318	0.12329968292790205	-0.2862479886646607	0.16294830573676222	-1.8712752523572878	-2.481654562180289	-1.7159546468696174	True	1.1842378929335002e-15	1.0	-2.0229614871357313	0.0018009495934285112
phage-gRNA-08319	0.08931437257350971	-0.41018463393877447	0.3208702613652683	-2.433961805159395	-2.4075994229035746	-2.607855896891616	False	1.1842378929335002e-15	1.0	-2.4831390416515284	0.00038107029277091754
phage-gRNA-08320	0.15849570275383584	-0.019933950742412776	-0.13856175201142662	-2.9034572296659835	-3.3294075078520455	-2.916502916368362	True	-1.1842378929335002e-15	1.0	-3.04978921796213	4.9645300545964496e-05
phage-gRNA-08321	-0.008282163832099343	-0.004631017885884603	0.01291318171798217	-2.8344367236286168	-2.9076585651766447	-3.1069502011445973	True	-5.921189464667501e-16	1.0	-2.949681829983286	3.5112772938838855e-06
phage-gRNA-08322	0.5889540871257033	-0.7883026708571972	0.19934858373149922	-1.0915054620624431	-1.3465385448598184	-1.1185571631925804	True	1.7763568394002505e-15	1.0	-1.185533723371614	0.046979383324869506
phage-gRNA-08323	0.7973994811008538	-0.7986111211551457	0.001211640054293639	-1.8660622609200042	-2.367735311300504	-2.108660160531696	True	5.921189464667501e-16	1.0	-2.114152577584068	0.011898329488325926
phage-gRNA-08324	-0.042849350473638026	0.05707187696245697	-0.014222526488817167	-0.6917262999479004	-1.296546277431693	-0.5045050789788004	True	5.921189464667501e-16	1.0	-0.8309258854527979	0.026051889734010614
phage-gRNA-08325	-0.19670172967467892	-0.0761939242805294	0.272895653955203	2.0959064456724708	1.0742702311861052	1.9398675335138336	True	-1.7763568394002505e-15	1.0	1.7033480701241366	0.008038231435635477
phage-gRNA-08326	-0.312982398419269	0.011194913731602085	0.3017874846876669	-1.9035073809729806	-2.5117856782291845	-1.9446754119053589	True	0.0	1.0	-2.1199894903691745	0.0013174324719251512
phage-gRNA-08327	-0.2522916154367518	0.21665322414801835	0.03563839128872992	-6.7231082795152135	-6.417426407838109	-6.902512352639712	True	-1.1842378929335002e-15	1.0	-6.681015679997678	4.4832332368139576e-06
phage-gRNA-08328	0.20519864487053674	-0.1651166542774387	-0.04008199059309625	-5.140529123660134	-5.563545230165635	-5.111825001454432	True	5.921189464667501e-16	1.0	-5.2719664517600675	8.46936937509183e-06
phage-gRNA-08329	0.3093745920125812	-0.1466141255625697	-0.16276046645001152	-3.5608016537972933	0.448783791324475	-3.9073157127570495	True	0.0	1.0	-2.339777858409956	0.17151346668688322
phage-gRNA-08330	0.05285640008940895	-0.21439510452441013	0.16153870443500118	-2.715392048794876	-2.51532036507837	-2.1646357056582826	True	0.0	1.0	-2.465116039843843	0.0002296255099273447
phage-gRNA-08331	0.312566812603297	-0.352029873114736	0.03946306051144077	-2.383327552130435	-3.041882328251935	-2.9644897864837603	False	5.921189464667501e-16	1.0	-2.7965665556220434	0.0005927049779692111
phage-gRNA-08332	-0.1542783169121984	-0.47755311214211016	0.6318314290543077	-1.0588506262120911	-1.5416646493412753	-1.3987193715298356	False	-2.9605947323337506e-16	1.0	-1.3330782156944008	0.02062902961526368
phage-gRNA-08333	0.36525233035890103	-0.5401894310742126	0.17493710071530977	-2.2951545664407043	-2.514314203047186	-2.464362872459314	True	-5.921189464667501e-16	1.0	-2.424610547315735	0.0010260310419956927
phage-gRNA-08334	0.5804549974590048	-0.5757098119356492	-0.0047451855233573426	-1.1195326205869671	-1.1923623721635934	-1.1920214897949535	True	-5.921189464667501e-16	1.0	-1.1679721608485047	0.025117992532501292
phage-gRNA-08335	-0.19748810347065948	-0.00918508962997322	0.20667319310063093	0.8135108060687415	0.06672525785170969	0.12530539740019186	True	-5.921189464667501e-16	1.0	0.33518048710688103	0.27719381987231584
phage-gRNA-08336	0.04549630533578153	0.09516034801392159	-0.14065665334970134	0.5870604204728416	-0.028874774122952473	-0.09428471733756183	True	5.921189464667501e-16	1.0	0.1546336430041091	0.5358533154074112
phage-gRNA-08337	-0.0580353282378514	-0.19700986745278648	0.2550451956906361	-1.9197987195094273	-2.2485994843972783	-2.2191122563691223	True	-5.921189464667501e-16	1.0	-2.129170153425276	0.00023386222426174586
phage-gRNA-08338	0.4986937165859562	-0.48038880709942156	-0.01830490948653196	-2.2456222779197414	-1.9399404062426369	-1.6963283728616334	True	8.881784197001252e-16	1.0	-1.9606303523413373	0.003779042531807747
phage-gRNA-08339	0.12989552977763985	-0.11828956894561848	-0.01160596083201959	-3.613839390702524	-3.4056740249396826	-3.85095896168331	True	5.921189464667501e-16	1.0	-3.6234907924418387	1.6229911983751805e-05
phage-gRNA-08340	0.548598444616557	-0.8935708795322066	0.3449724349156469	-1.7688083048026098	-1.8337698130458957	-1.59948422369603	True	-8.881784197001252e-16	1.0	-1.734020780514845	0.019061700446496407
phage-gRNA-08341	0.03479071028335312	-0.3325097468797207	0.297719036596364	-1.95184336563333	-2.037740020411081	-2.028561774783265	True	-1.1842378929335002e-15	1.0	-2.0060483869425587	0.000408526098001096
phage-gRNA-08342	0.003641563555399685	-0.09053601438846748	0.0868944508330678	0.9299124424602994	0.28135873124733735	0.30070545189628106	True	0.0	1.0	0.5039922085346392	0.08292443886015313
phage-gRNA-08343	0.19125289403190138	-0.31140723188938857	0.1201543378574863	1.8023451674999826	1.1287062519100903	1.4060921766545906	True	-2.9605947323337506e-16	1.0	1.4457145320215545	0.004490708294569724
phage-gRNA-08344	0.10759941922067373	0.0030857948803415525	-0.11068521410101528	-0.33295707583103074	0.9486123397292658	0.048488895648818975	True	0.0	1.0	0.2213813865156847	0.596182664455007
phage-gRNA-08345	0.8544819810216007	-0.9527551249185198	0.09827314389692088	-2.5107718151525926	-2.3063732793126706	-2.9878564369177765	True	5.921189464667501e-16	1.0	-2.60166717712768	0.009786105192778772
phage-gRNA-08346	-0.060607275921394255	-0.010761960938703297	0.07136923686009755	-2.8130199408520005	-2.600447473566378	-2.9480298946180454	True	0.0	1.0	-2.7871657696788077	1.3510027527733314e-05
phage-gRNA-08347	0.07958208450287607	0.01213481279511619	-0.09171689729799226	-5.436937166616997	-5.754691943475685	-5.681046929129311	False	0.0	1.0	-5.624225346407331	8.193031498523025e-07
phage-gRNA-08348	0.42938973693701765	-0.5508461397671054	0.12145640283008596	-1.6433310118274633	-1.3935023748838766	-1.5415533324079087	True	-5.921189464667501e-16	1.0	-1.526128906373083	0.006910058371441252
phage-gRNA-08349	0.1404641792263437	0.12714181412263237	-0.2676059933489743	-3.0429738206898085	-3.1946402531495126	-3.538065048727524	True	5.921189464667501e-16	1.0	-3.258559707522282	8.046866476513668e-05
phage-gRNA-08350	0.48220393983179477	-0.537541671336264	0.05533773150446741	-2.341231606742693	-2.2834772485091746	-2.446635098423415	True	-5.921189464667501e-16	1.0	-2.357114651225094	0.0014089392105359644
phage-gRNA-08351	-0.10257494256967314	0.9347399774568825	-0.8321650348872098	5.32486966064138	5.704049344967876	6.068021502091533	False	-1.4802973661668753e-16	1.0	5.698980169233597	0.0005097297882039004
phage-gRNA-08352	0.2433554309656607	-0.7267471205702662	0.48339168960460555	-1.7571412983327672	-2.510353115709232	-2.3324740477884056	True	0.0	1.0	-2.1999894872768015	0.0071450736170008
phage-gRNA-08353	-4.863356206641356e-05	-0.06076061373026498	0.060809247292329616	-3.6012399793072145	-3.622539430243757	-3.582963384592018	False	-5.921189464667501e-16	1.0	-3.602247598047663	6.609200763621914e-08
phage-gRNA-08354	0.20511993134615025	-0.40525001796218696	0.2001300866160367	-2.3274586206367793	-2.910661556513878	-2.1163798686561623	True	0.0	1.0	-2.4515000152689397	0.0014213026498428062
phage-gRNA-08355	0.2183963397986295	-0.2204636226466894	0.0020672828480590155	-0.6280003552191697	0.5789033619797612	-1.3505467533701978	True	-2.9605947323337506e-16	1.0	-0.46654791553653546	0.4640247492297133
phage-gRNA-08356	-0.05195081470597529	0.26173475980759875	-0.20978394510162346	3.224079644420909	2.8208396463241208	3.2727832523882583	True	0.0	1.0	3.105900847711096	9.896464349872484e-05
phage-gRNA-08357	-0.18999633590772724	-0.05434349668787952	0.244339832595605	-2.863068072102407	-3.4902720045667657	-3.077237563387582	True	-5.921189464667501e-16	1.0	-3.143525880018918	0.00015055489604581435
phage-gRNA-08358	0.4075966296632536	-0.6705656677301268	0.2629690380668732	-0.7449031930802248	1.1457411793180357	1.0756927337952766	False	0.0	1.0	0.4921769066776958	0.5236080054875687
phage-gRNA-08359	0.22696930836853824	-0.0738871347252239	-0.1530821736433179	-1.8024151959209336	-2.4769248431636495	-1.7891741911030365	True	-1.1842378929335002e-15	1.0	-2.0228380767292067	0.0013647027985057923
phage-gRNA-08360	0.011960393532170599	-0.13659123175260834	0.12463083822043952	-1.6649603879974135	-1.5267352621718722	2.288865740339717	True	5.921189464667501e-16	1.0	-0.3009433032765229	0.8279960866542877
phage-gRNA-08361	0.16771756984653763	-0.270670573488875	0.10295300364233562	-2.5571666875386274	-2.8553557791327435	-2.6420531618788363	True	-5.921189464667501e-16	1.0	-2.684858542850069	7.93332267585869e-05
phage-gRNA-08362	0.05958643541475439	-0.3664991653989329	0.30691272998417674	-1.7725127621879553	-2.199726820368011	-2.0663755598973683	True	-5.921189464667501e-16	1.0	-2.0128717141511117	0.0009983280059834624
phage-gRNA-08363	0.11700439300066101	-0.14563167145318445	0.028627278452521665	-2.4970932575571965	-3.0334590261038556	-2.7249958483728847	True	-5.921189464667501e-16	1.0	-2.7518493773446457	9.23788499531197e-05
phage-gRNA-08364	0.2413529012473985	-0.5634330460907284	0.32208014484332725	-2.0758916838327117	-2.6800120031840295	-2.1650979479856325	True	-8.881784197001252e-16	1.0	-2.307000545000791	0.002453279108770275
phage-gRNA-08365	0.21357185222322173	-0.09467810451235792	-0.11889374771086736	-2.166234262043412	-2.7721745066999155	-2.0029643827454233	True	-1.1842378929335002e-15	1.0	-2.3137910504962504	0.0008464882906787264
phage-gRNA-08366	0.5719619686852297	-0.6183106950296882	0.04634872634445841	-2.3371117328496043	-2.2975047213263444	-2.4139460723335544	True	0.0	1.0	-2.3495208421698344	0.002457936872757498
phage-gRNA-08367	0.2601992095813266	-0.4642217678020817	0.2040225582207551	-3.3161668718157324	-2.8405599986963166	-0.5682162467719962	True	0.0	1.0	-2.2416477057613484	0.063339149685547
phage-gRNA-08368	0.2917008406971	-0.4368107939073198	0.1451099532102198	-2.2938237894920785	-2.6821946083215007	-2.5775645224313113	True	0.0	1.0	-2.5178609734149635	0.0005544062291428502
phage-gRNA-08369	-0.009325266189843084	-0.036861490513255823	0.04618675670309624	-1.4248594947671158	-1.1191776230900112	-1.3759945802184967	True	-8.881784197001252e-16	1.0	-1.3066772326918745	0.000182194970518846
phage-gRNA-08370	-0.2718734275530501	-0.05652896688836684	0.32840239444141517	-1.1147210554897775	-1.1752180531290772	-1.2987197026915265	True	-5.921189464667501e-16	1.0	-1.1962196037701271	0.002872550546221259
phage-gRNA-08371	0.036121053265098624	0.007506293590957114	-0.043627346856052185	-1.8754197537558568	-2.4220607140364923	-1.9327165654348128	True	1.1842378929335002e-15	1.0	-2.076732344409054	0.00028883580765807034
phage-gRNA-08372	0.17504941054737433	-0.3737427120881671	0.1986933015407928	-2.053801298326219	-1.6867188819849712	-1.7123732081492768	True	0.0	1.0	-1.8176311294868224	0.0011972548823696047
phage-gRNA-08373	-0.344806728529802	0.9458941715791553	-0.6010874430493569	-3.1736226133070806	-2.406154983159654	-3.0856792877267036	False	-1.1842378929335002e-15	1.0	-2.8884856280644797	0.005757964501813156
phage-gRNA-08374	0.16192265470661482	-0.13815506119496668	-0.023767593511651697	-3.2713862755986334	-3.762171009836397	-3.6192257320249572	True	-1.1842378929335002e-15	1.0	-3.550927672486663	3.100897553246432e-05
phage-gRNA-08375	0.222860417665256	-0.5273690995578058	0.30450868189255154	-2.6387008323901053	-3.1403738827706054	-2.904982356194571	True	5.921189464667501e-16	1.0	-2.8946856904517606	0.0006603894304083966
phage-gRNA-08376	-0.36637940196586716	-0.4445416993592476	0.8109211013251147	0.06608327601181063	0.3717651476889148	-0.11332079711268794	False	0.0	1.0	0.10817587552934582	0.813797360522545
phage-gRNA-08377	-0.019071763421084853	0.0021428392766633664	0.016928924144417934	-2.998105189339446	-2.849314995357876	-3.0483227823747736	True	-1.1842378929335002e-15	1.0	-2.9652476556906984	1.04773226010218e-06
phage-gRNA-08378	0.03851542177010181	-0.07172128528782373	0.03320586351772015	-2.2111723196678685	-2.635769147029727	-2.6100394830901426	True	-5.921189464667501e-16	1.0	-2.485660316595913	6.263309496889106e-05
phage-gRNA-08379	0.3190476231167487	-0.3545695488154301	0.03552192569868051	-0.8545138151545588	-1.071510165944269	-1.4209410113883045	True	-2.9605947323337506e-16	1.0	-1.1156549974957108	0.012023115230231191
phage-gRNA-08380	0.2703425346686199	-0.4461947833023743	0.17585224863375792	-2.7443961172055884	-3.0761441661437754	-2.6955312026569693	True	1.1842378929335002e-15	1.0	-2.838690495335444	0.0003681699819284346
phage-gRNA-08381	0.019374837182471794	-0.006681029944800798	-0.012693807237670995	-3.5445175435303877	-3.801568225190975	-3.492596070548431	True	0.0	1.0	-3.6128939464232643	2.9801947229097104e-06
phage-gRNA-08382	-0.05015662053030567	0.2540144162824518	-0.2038577957521479	-2.050834263370998	-0.5153353413447004	-3.923369142089987	True	-5.921189464667501e-16	1.0	-2.1631795822685618	0.09527400016445906
phage-gRNA-08383	0.1248727713645632	-0.24400554478753378	0.11913277342297413	-3.423212187991587	-2.571248283757387	-3.450613167671036	True	1.1842378929335002e-15	1.0	-3.1483578798066696	0.0005520821614750208
phage-gRNA-08384	-0.3280488479856931	-0.15808007707929228	0.4861289250649854	-1.275387641394949	0.5582257859669326	-1.3387984194546272	True	0.0	1.0	-0.6853200916275478	0.3639685541769866
phage-gRNA-08385	0.18882634052058123	-0.37254495879322214	0.1837186182726409	-1.7922695518546714	-0.9361983280038375	-2.027941844625915	True	0.0	1.0	-1.5854699081614747	0.014057025813733682
phage-gRNA-08386	0.0786316384151231	-0.18279674902488274	0.10416511060975964	-3.623154953445514	-3.4475336223327835	-3.3751378028353365	True	0.0	1.0	-3.481942126204545	7.748456926748683e-06
phage-gRNA-08387	0.3657539456181542	-0.7617360641387947	0.39598211852064225	-2.3838830917925824	-2.2743437422941017	-2.2760052128366093	True	5.921189464667501e-16	1.0	-2.3114106823077645	0.0037892145928824826
phage-gRNA-08388	-0.2411579360748597	-0.19581134896959362	0.4369692850444533	-3.577982139321268	-3.9186633130294624	-4.342348713166921	False	0.0	1.0	-3.9463313885058837	0.00022244470045183396
phage-gRNA-08389	-0.08587678440802549	0.22552772996131942	-0.13965094555329305	-1.1140484721493022	-1.0373921141410936	-1.347391352384605	True	2.9605947323337506e-16	1.0	-1.166277312891667	0.001370908699069617
phage-gRNA-08390	0.10807532348429394	-0.18616562131333225	0.07809029782903654	-1.6903159986226726	-1.8398287526963948	-2.0696576422559225	True	-5.921189464667501e-16	1.0	-1.8666007978583299	0.00020772197089093287
phage-gRNA-08391	0.2888820262548286	-1.111208366025914	0.8223263397710858	3.458310298398713	3.40553819916334	2.3899375376629575	False	1.4802973661668753e-16	1.0	3.0845953450750034	0.010171290941775686
phage-gRNA-08392	-0.14738870540271165	-0.33246620671260363	0.47985491211531617	-1.3296358715402423	-2.106416160055111	-1.5600238733835452	True	2.9605947323337506e-16	1.0	-1.665358634992966	0.007795907764386723
phage-gRNA-08393	-1.1207242039104652	-0.19888650130384555	1.319610705214311	0.7267759733460566	2.0324578450231603	0.8692999951089204	False	0.0	1.0	1.2095112711593792	0.21555303471611362
phage-gRNA-08394	-0.1561009296506608	0.005450104555134061	0.1506508250955232	0.552422834457051	-0.7992748038253819	0.27728248150904733	True	-1.1842378929335002e-15	1.0	0.010143504046905486	0.9819676705925827
phage-gRNA-08395	-0.8000413254326162	0.8608362995780681	-0.0607949741454501	-3.6791647981208415	-4.517872835778912	-4.0414329283951504	True	5.921189464667501e-16	1.0	-4.0794901874316345	0.0016257909604278872
phage-gRNA-08396	0.02381374247281265	-0.17364748329291224	0.14983374082010137	-1.40552628562949	-1.4783560372061162	-0.8259384582577836	True	5.921189464667501e-16	1.0	-1.23660692703113	0.005503054608225953
phage-gRNA-08397	0.1727901149689881	-0.3017404702591673	0.12895035529018273	-2.458055297775874	-2.6636262406369173	-2.5148400842364174	True	1.1842378929335002e-15	1.0	-2.5455072075497363	9.898199399890415e-05
phage-gRNA-08398	0.23469470435077966	-0.3615985852855488	0.12690388093477	-1.3834686907415108	-1.1481761469558052	-1.9551901866447698	True	2.9605947323337506e-16	1.0	-1.4956116747806953	0.007728587944649299
phage-gRNA-08399	-0.05103229089477779	0.13148631777266395	-0.08045402687788794	-1.96062590930541	-1.9738944327157721	-0.945151053655314	True	-5.921189464667501e-16	1.0	-1.6265571318921654	0.009405959508968569
phage-gRNA-08400	-0.8819948869578367	-0.6191202665161502	1.5011151534739895	-1.7714603038675212	-1.112141477575717	-1.6613577597970348	False	8.881784197001252e-16	1.0	-1.5149865137467575	0.12456805201728766
phage-gRNA-08401	-0.047550976187549665	-0.31201682464949876	0.35956780083704665	-0.5108994479379003	-0.6334545732944985	0.2707428445930251	True	-5.921189464667501e-16	1.0	-0.2912037255464579	0.44495634511105064
phage-gRNA-08402	-0.02963436664925112	-0.4362273904876748	0.4658617571369241	-2.283524768868012	-2.8565366009687736	-2.3889282605487328	True	-5.921189464667501e-16	1.0	-2.509663210128506	0.001339974433617301
phage-gRNA-08403	0.12366883620239655	-0.18466061358791386	0.060991777385519086	-3.3396558022832377	-3.3986064764477346	-3.140548252154006	True	5.921189464667501e-16	1.0	-3.292936843628326	1.1297170332760187e-05
phage-gRNA-08404	-0.02626591920447563	-0.33889347023487915	0.3651593894393539	-0.6427128417077439	-0.4945722470171203	-0.8987381964351551	True	-2.9605947323337506e-16	1.0	-0.6786744283866731	0.0448775175569172
phage-gRNA-08405	-0.18451313433749394	0.32632258222543786	-0.14180944788794658	1.9885476073063115	1.6903999950671773	2.1849549626309956	True	-8.881784197001252e-16	1.0	1.9546341883348282	0.0008533206715322611
phage-gRNA-08406	0.020638966534223258	-0.029875821567280525	0.009236855033062596	0.34743845407402674	-0.833174448574038	-0.44268670604062876	True	1.7763568394002505e-15	1.0	-0.3094742335135467	0.42360351869388163
phage-gRNA-08407	0.27997375131530156	-0.268117803852995	-0.011855947462308336	-1.6784390193118757	0.7949241596680796	-0.5967015734355368	True	-5.921189464667501e-16	1.0	-0.49340547769311094	0.5378394757598961
phage-gRNA-08408	0.07856158196658569	-0.15056552524236722	0.0720039432757833	-2.242306096853911	-2.3285040034683977	-2.4935008530464193	True	5.921189464667501e-16	1.0	-2.354770317789576	2.37338663908432e-05
phage-gRNA-08409	0.5155438211468999	-0.7170898252822804	0.20154600413538137	-1.9151627190546225	-1.698290114335375	-1.893869441941992	True	2.9605947323337506e-16	1.0	-1.8357740917773298	0.008162649424907673
phage-gRNA-08410	0.32447465807577913	-0.2570116710143999	-0.06746298706137832	-1.1849597093829747	-1.5422428504283001	-1.8049363738934545	True	2.9605947323337506e-16	1.0	-1.5107129779015764	0.003682518033147842
phage-gRNA-08411	0.3558750260825292	-0.5465331910663416	0.19065816498381238	-2.790795717858752	-2.6579504430438643	-2.33943360064897	True	0.0	1.0	-2.5960599205171957	0.0010853746790988911
phage-gRNA-08412	0.061866492797289396	-0.04390436618046856	-0.01796212661682084	-3.4790156317852734	-2.6593572764883593	-2.2679499781159524	False	0.0	1.0	-2.8021076287965285	0.0014420291342401891
phage-gRNA-08413	-0.10936514525595875	0.19505465352670548	-0.08568950827074495	0.8645985503835565	-0.1666269881858753	1.4099321027903517	False	5.921189464667501e-16	1.0	0.702634554996011	0.21119592320340047
phage-gRNA-08414	0.11203051913927276	0.20282826669893872	-0.3148587858382115	-2.6621541123803105	-2.819444217045751	-2.854185793832558	True	0.0	1.0	-2.778594707752873	8.235702510818998e-05
phage-gRNA-08415	0.1709404852179528	-0.08700806213401613	-0.08393242308393845	-1.2362838972942747	-1.8935603235655378	-1.3749938739078083	True	-5.921189464667501e-16	1.0	-1.5016126982558735	0.002309304374455864
phage-gRNA-08416	0.26925791050379555	-0.1659362827328632	-0.10332162777093412	-2.3510208735905005	-2.8450403514275653	-2.95573078144767	True	-5.921189464667501e-16	1.0	-2.7172640021552454	0.0002949666144837224
phage-gRNA-08417	0.20520667712478158	-0.10725673544012793	-0.09794994168465898	-1.5519226797959291	-3.029192607559212	-2.580002734583651	False	-1.7763568394002505e-15	1.0	-2.387039340646264	0.006025883479599679
phage-gRNA-08418	0.34231014791910397	-0.5012129828672531	0.1589028349481474	1.5969999626317843	1.1258235130191707	1.75854651917337	True	-5.921189464667501e-16	1.0	1.493789998274775	0.009407671369814357
phage-gRNA-08419	-0.10449053758907567	-0.1024824862984719	0.2069730238875458	2.590849688919617	1.592414982417564	2.6880891029715563	True	-5.921189464667501e-16	1.0	2.2904512581029124	0.003296024820816952
phage-gRNA-08420	0.2772842769208754	-0.3518380076818044	0.0745537307609272	-1.913689693637239	-2.0361014740644254	-2.2691241308532373	True	-5.921189464667501e-16	1.0	-2.0729717661849674	0.0006207873944892284
phage-gRNA-08421	0.494131984738039	-0.6319069396061234	0.13777495486808355	-1.5955410005500017	-1.9419358254525907	-2.1682875018540244	True	-2.9605947323337506e-16	1.0	-1.9019214426188722	0.0069000431087303
phage-gRNA-08422	0.4464504848572446	-0.7201497772037193	0.2736992923464765	-2.0335584650368954	-2.620162776059538	-2.436287234193216	True	5.921189464667501e-16	1.0	-2.3633361584298833	0.004208842453943107
phage-gRNA-08423	0.08993284577296912	-0.16145581615297466	0.0715229703800091	-2.4606667523432764	-2.9754354603354596	-3.1696202058703236	True	1.1842378929335002e-15	1.0	-2.8685741395163533	0.00022368110959635867
phage-gRNA-08424	0.3371746177885573	-0.2671488267097928	-0.0700257910787645	-1.5794756284473577	-1.3964762765450818	-1.4622626952136812	True	0.0	1.0	-1.4794048667353736	0.0013480334602620349
phage-gRNA-08425	-0.2144854826228979	0.27628984788021427	-0.06180436525731814	-1.7893533013747671	-2.3748192887604347	-1.7508946116433304	True	-5.921189464667501e-16	1.0	-1.9716890672595107	0.0013671195071133793
phage-gRNA-08426	0.2093048819620087	-0.35081097899652747	0.14150609703451522	-2.4509059909048663	-3.078340441072182	-2.749171904798496	True	-1.1842378929335002e-15	1.0	-2.7594727789251814	0.00040089372676881856
phage-gRNA-08427	0.3127793161154333	-0.7162775088204745	0.4034981927050385	-0.6295526014380561	-0.6218688078495767	-0.7937968673915483	True	-8.881784197001252e-16	1.0	-0.681739425559727	0.13393554843185038
phage-gRNA-08428	-0.2915306697216975	1.0149708831202462	-0.7234402133985496	-2.090393537850476	-1.6935637781151769	-2.1209342250604912	True	-2.9605947323337506e-16	1.0	-1.968297180342048	0.021920362274018078
phage-gRNA-08429	0.29165272890286786	-0.38301369109436045	0.09136096219148726	-2.118145130125261	-2.204780681226917	-2.457205869238244	True	-1.7763568394002505e-15	1.0	-2.2600438935301406	0.0005468425278895332
phage-gRNA-08430	0.2570088691962189	-0.429199542031359	0.1721906728351419	-2.3702705365179924	-1.759734083312468	-2.4672124494505177	True	5.921189464667501e-16	1.0	-2.1990723564269925	0.002068734005069943
phage-gRNA-08431	0.10876538484209508	-0.21196721582536338	0.10320183098326652	-0.8968930495721121	-0.2355522256950966	-1.156024315167345	True	-5.921189464667501e-16	1.0	-0.7628231968115179	0.06029129307370734
phage-gRNA-08432	0.07960643569420789	-0.08257211746812843	0.0029656817739205366	-1.9290751364135312	-2.2979929779422594	-1.9521371803686414	True	0.0	1.0	-2.0597350982414775	8.771081968667102e-05
phage-gRNA-08433	0.2991743996975238	-0.35013402159991003	0.05095962190238623	-2.2192312149939184	-2.9799367406507162	-2.8315946953945232	True	0.0	1.0	-2.676920883679719	0.0008718713921207391
phage-gRNA-08434	0.03511467252702616	-0.6845936539538782	0.6494789814268511	-1.1548598556351153	-0.637673878764299	-0.8273039400397311	False	-2.9605947323337506e-16	1.0	-0.8732792248130484	0.10259408564613544
phage-gRNA-08435	0.33590507242156775	-0.4336706673236117	0.09776559490204306	-1.5475365568603472	-1.7679234968508304	-1.8524715120687043	True	-2.9605947323337506e-16	1.0	-1.7226438552599606	0.0021545260418628647
phage-gRNA-08436	0.3202044355476019	-0.5716893469510467	0.25148491140344653	-1.5751050863705283	-2.307178136688842	-2.214606381392522	True	5.921189464667501e-16	1.0	-2.032296534817297	0.005225322063916717
phage-gRNA-08437	0.24353440718362673	-0.10934410109118264	-0.1341903060924441	0.6003626473244532	-0.19115764002380686	0.034249797979605034	True	0.0	1.0	0.14781826842675047	0.6069347838939343
phage-gRNA-08438	0.06806216912842977	-0.20053078514190492	0.1324686160134778	-1.2926795866084628	-2.051128052351075	-2.0085846714974727	True	8.881784197001252e-16	1.0	-1.7841307701523368	0.002583456297449775
phage-gRNA-08439	0.03813861169182964	0.12689059786315404	-0.1650292095549819	-1.4377040101619514	-1.6638854835042132	-1.7046341133347696	False	5.921189464667501e-16	1.0	-1.602074535666978	0.00018095662303576943
phage-gRNA-08440	0.15166546101958644	-0.2470028561919584	0.09533739517237194	-2.748271559402153	-2.604178829999297	-2.365180471931426	True	0.0	1.0	-2.572543620444292	0.00010441820293551494
phage-gRNA-08441	0.004265024261844275	-0.3013077692346089	0.29704274497276195	-0.978309797039322	-1.0817405906839568	-1.2881105074194954	True	-8.881784197001252e-16	1.0	-1.116053631714258	0.004636357183753239
phage-gRNA-08442	0.3861063514536678	-0.46190708096882993	0.07580072951516037	-2.5094208182432185	-2.381277132118302	-1.419476711601721	True	-5.921189464667501e-16	1.0	-2.103391553987747	0.007693315874886088
phage-gRNA-08443	0.33986353175713724	-0.2317073284679605	-0.10815620328917852	-2.134564385873704	-2.5713862919042363	-2.6800963577961	True	-5.921189464667501e-16	1.0	-2.46201567852468	0.0005149457288887593
phage-gRNA-08444	0.28936574250415603	-0.15720955213907395	-0.13215619036508208	-2.635723584136249	-2.616345897615786	-2.9146633308116625	True	0.0	1.0	-2.7222442708545658	9.74581151273988e-05
phage-gRNA-08445	0.2067017963062785	-0.3935524538401065	0.18685065753382624	-2.5955492536555065	-3.3243557583636933	-2.655113556774002	True	-5.921189464667501e-16	1.0	-2.858339522931067	0.0007269035827178333
phage-gRNA-08446	0.5349609774445554	-0.4432432499548735	-0.09171772748968188	-0.9943616242967117	-2.3182078057742075	-1.0528133499351222	True	0.0	1.0	-1.4551275933353471	0.04836786423385448
phage-gRNA-08447	0.07525791580952745	0.06122595583586321	-0.13648387164538978	4.947142251693008	3.405632966649505	5.415779361913047	False	2.9605947323337506e-16	1.0	4.58951819341852	0.001681549466292404
phage-gRNA-08448	0.04480993492552976	-0.17356327452024978	0.1287533395947218	-2.5959220559023564	-2.751730345481805	-2.9234741880739143	False	5.921189464667501e-16	1.0	-2.7570421964860254	2.9797351750296028e-05
phage-gRNA-08449	0.3000398329237708	0.29953720175037013	-0.5995770346741427	-3.2860708737566426	-2.3045180051601717	-4.208317107384016	True	-5.921189464667501e-16	1.0	-3.26630199543361	0.006441323943577415
phage-gRNA-08450	0.04046176453777761	0.17582895800543596	-0.2162907225432118	-1.4803731604101706	-2.7934685024464674	-2.267194585083521	True	5.921189464667501e-16	1.0	-2.180345415980053	0.005428772099626982
phage-gRNA-08451	-0.7307492034296943	0.6061259984557692	0.12462320497392554	2.9241058958844315	2.4224328455039315	2.481667416926139	False	1.4802973661668753e-16	1.0	2.6094020527715007	0.0034682505700130853
phage-gRNA-08452	0.20475755342990265	-0.34289002726469775	0.13813247383479554	2.6372202314075808	3.045995596048788	2.9975494050112403	False	1.4802973661668753e-16	1.0	2.8935884108225363	0.00017757438282182324
phage-gRNA-08453	0.47508989410246016	-0.6145375897843746	0.13944769568191262	-2.475279642035183	-2.9154142821065507	-2.6349654805451763	True	-5.921189464667501e-16	1.0	-2.675219801562303	0.0015220325871546647
phage-gRNA-08454	0.22862467590051594	0.20412251166673556	-0.4327471875672506	-1.6761074976624801	-1.8661207886094449	-1.961639921648322	True	2.9605947323337506e-16	1.0	-1.8346227359734157	0.0013876848500541715
phage-gRNA-08455	0.7658261349954714	-0.903612437051267	0.1377863020557939	-2.338352205103363	-2.371758979471805	-2.9723221416933434	True	-5.921189464667501e-16	1.0	-2.5608111087561705	0.008373081173117426
phage-gRNA-08456	0.09031988710499483	-0.04641002971893826	-0.043909857386060125	-2.028657363041308	-2.424690238347358	-1.641913245298337	True	-1.1842378929335002e-15	1.0	-2.031753615562334	0.0009131962013916205
phage-gRNA-08457	0.24577582473687443	-0.38016167649455745	0.13438585175767948	-2.817979786176524	-2.5359104717213707	-2.8170871737862724	True	-1.1842378929335002e-15	1.0	-2.723659143894723	0.0002212533422347766
phage-gRNA-08458	0.8467455222632294	0.4705018719368539	-1.3172473942000824	-1.075141372338833	-1.1414282780486866	-1.6695829447421753	False	2.9605947323337506e-16	1.0	-1.295384198376565	0.13516365820190568
phage-gRNA-08459	0.2598540487532741	-0.3853488413639994	0.12549479261072172	-1.6040762760492724	-2.1015370751428586	-1.852604709828591	True	-1.1842378929335002e-15	1.0	-1.852739353673574	0.0015991123867904824
phage-gRNA-08460	0.1294794115180462	-0.24086363736864413	0.11138422585059793	-0.8638218163761779	-0.791339120992105	-0.8804963894625679	True	0.0	1.0	-0.845219108943617	0.0023933233572165677
phage-gRNA-08461	0.6019930942810952	-0.49747970935769636	-0.10451338492339879	-0.6198387495707385	-0.6869092318586789	-0.8581365117488051	True	0.0	1.0	-0.7216281643927408	0.09361164498675814
phage-gRNA-08462	-0.3312188265865945	0.672402280593321	-0.3411834540067318	-4.197794527976552	-1.801510107518542	-2.1434014164923543	False	-1.7763568394002505e-15	1.0	-2.714235350662483	0.02969539954233681
phage-gRNA-08463	0.014878780599719477	-0.3496208669723355	0.3347420863726178	-1.585203638072331	-1.8116857488247948	-1.5480550937678341	True	5.921189464667501e-16	1.0	-1.6483148268883199	0.0015336364698852949
phage-gRNA-08464	0.21324465318208397	-0.24797853541314652	0.03473388223106255	-1.6151731091920727	-2.8365935512772307	-2.7958076259228317	True	0.0	1.0	-2.415858095464045	0.004625337576905938
phage-gRNA-08465	0.47746843879898115	-0.5643946016823875	0.0869261628834117	-3.0096036880840833	-3.027120448620746	-3.1003501413881844	True	1.7763568394002505e-15	1.0	-3.0456914260310044	0.0005661824018764751
phage-gRNA-08466	0.2597740704900975	-0.3646522139299897	0.10487814343989044	-2.3820231436793	-3.0017024711094393	-2.718641166496557	True	-5.921189464667501e-16	1.0	-2.7007889270950987	0.0004811088863463538
phage-gRNA-08467	-0.35983664165026497	0.42561894809917433	-0.06578230644890759	0.7197990770062503	-0.1711948650365347	0.3502719419610276	True	5.921189464667501e-16	1.0	0.29962538464358107	0.4346059724786595
phage-gRNA-08468	-1.070833955192632	2.0162063386138973	-0.945372383421268	1.854110307489237	0.8086664437076907	2.0739487976747837	True	-8.881784197001252e-16	1.0	1.5789085162905705	0.2181351395779069
phage-gRNA-08469	0.009172596901052543	-0.1456173226503683	0.13644472574931754	-3.710613241867909	-4.179589254428962	-3.8735761679308798	False	5.921189464667501e-16	1.0	-3.9212595547425835	1.6381487971136813e-05
phage-gRNA-08470	0.26296780914961637	-0.3391663590757723	0.07619854992615949	-4.863536805060918	-4.950172356162575	-4.528367705355659	True	1.1842378929335002e-15	1.0	-4.780692288859718	2.632324260033697e-05
phage-gRNA-08471	-0.01087237916895667	-0.12534241805664514	0.13621479722559826	-5.469585825945823	-7.983331708626898	-6.883455152707344	False	-1.1842378929335002e-15	1.0	-6.778790895760022	0.0007539502805522801
phage-gRNA-08472	0.48172743677540275	-0.5964348606179777	0.11470742384257449	-3.47812730802568	-1.8505173414612135	-3.657531381150178	False	-1.4802973661668753e-16	1.0	-2.9953920102123575	0.010298626228850383
phage-gRNA-08473	-0.3404837157434084	0.7700370465928845	-0.4295533308494761	2.7708142164327434	1.940933814167197	2.439368506561852	True	0.0	1.0	2.383705512387264	0.006347250990071461
phage-gRNA-08474	0.02359559851490367	0.36047080040036716	-0.3840663989152706	0.2861332750502692	0.9137432416147355	0.428657296813133	False	7.401486830834377e-17	1.0	0.5428446044927125	0.13161646832246918
phage-gRNA-08475	-0.015944489478828316	0.05197147261573498	-0.03602698313690489	-2.4884028572598993	-2.7549465373386965	-2.596761682935947	False	5.921189464667501e-16	1.0	-2.6133703591781807	5.733781031156157e-06
phage-gRNA-08476	0.16525954798044218	-0.18438634508255092	0.019126797102110515	-2.1377397776177	-2.4473940557052707	-2.2265413019612907	True	5.921189464667501e-16	1.0	-2.270558378428087	7.750844016937182e-05
phage-gRNA-08477	0.254193642632047	-0.3998289483752373	0.1456353057431885	0.5660973964883924	0.8450619297897166	0.5253995941954859	True	-5.921189464667501e-16	1.0	0.645519640157865	0.04605560999503756
phage-gRNA-08478	0.13371869276948267	-0.3127013443037008	0.17898265153421633	2.9304636152395283	3.016419716429981	3.001742178849982	False	-5.921189464667501e-16	1.0	2.982875170173164	4.7684414597510247e-05
phage-gRNA-08479	-0.14542958577778897	0.04314149314951088	0.10228809262827276	3.414828286130863	3.5499829042004123	3.3351501757089483	True	-1.7763568394002505e-15	1.0	3.4333204553467414	3.884836450292986e-06
phage-gRNA-08480	0.3829306654511093	-0.5412603321334419	0.15832966668233261	-0.10510184973641401	-0.5968679424508228	-0.12692179715256202	True	0.0	1.0	-0.2762971964465996	0.4381927317233036
phage-gRNA-08481	0.06770794406972946	-0.05553106129333152	-0.01217688277639617	2.235726645958941	2.256204602827747	2.1984341229907898	True	5.921189464667501e-16	1.0	2.230121790592493	6.10934004292479e-07
phage-gRNA-08482	0.019680759071219356	-0.1592421622011848	0.13956140312996723	2.614120703733713	2.9295719079792377	2.4550832735295707	True	5.921189464667501e-16	1.0	2.6662586284141736	8.426829856150423e-05
phage-gRNA-08483	-0.07961717394317347	0.16820684012516196	-0.0885896661819876	2.3306628842484898	2.3667612513344984	1.934586837571338	True	2.9605947323337506e-16	1.0	2.2106703243847754	0.00016700594948086165
