# Supplementary material for: CRISPRi-ART enables functional genomics of diverse bacteriophages using RNA-binding dCas13d
Source: Nat Microbiol. 2025 Feb 26;10(3):694–709. doi: 10.1038/s41564-025-01935-7 (PMC11879866; doi:10.1038/s41564-025-01935-7)
Supplement: Supplementary file 17 — Statistical data for supplementary figures where appropriate, compressed into a zip file and organized by supplementary figure number. [file 41564_2025_1935_MOESM17_ESM.zip › Source Data for Supplementary Figures/SuppFig23/SUSP1_v1__SUSP1__fitness_guides.tsv]

gRNA_name	SUSP1_F04_merged	SUSP1_F05_merged	SUSP1_F06_merged	SUSP1_F07_merged	SUSP1_F08_merged	SUSP1_F09_merged	QC_pass	phage_SUSP1__MOI_0	phage_SUSP1__MOI_0__pval	phage_SUSP1__MOI_10	phage_SUSP1__MOI_10__pval
phage-gRNA-08484	0.24804628322925737	-0.16807094430848757	-0.0799753389207698	1.7418461630714237	1.9840585101867223	2.0745556739652233	True	0.0	1.0	1.9334867824077897	0.0002750059953576645
phage-gRNA-08485	-0.24584779503466336	-0.09886046333607901	0.3447082583707406	0.4407689324972406	-0.2505298463634631	-0.16005039996496073	False	-5.921189464667501e-16	1.0	0.010062895389605586	0.973081451529964
phage-gRNA-08486	0.012211250693685116	-0.34470554343748283	0.33249429274379416	0.6857153211340261	-0.5738471060057719	0.2613605911924708	False	-1.1842378929335002e-15	1.0	0.12440960210690832	0.781060766895399
phage-gRNA-08487	-0.046951940688446214	0.14089038559684752	-0.09393844490840308	0.05968491971453993	-0.6472883058432366	0.2509972843892747	False	-5.921189464667501e-16	1.0	-0.11220203391314065	0.7114677043726028
phage-gRNA-08488	0.17955942249085144	-0.11719042691528259	-0.062368995575567965	2.360886060854275	3.086516714918326	3.2139519819936746	False	2.9605947323337506e-16	1.0	2.8871182525887584	0.0005052019155396814
phage-gRNA-08489	0.0956577930708633	-0.0871523868956956	-0.00850540617516593	2.4665244863155227	3.4871003918571155	2.526839182437957	True	5.921189464667501e-16	1.0	2.826821353536865	0.0010779376338504495
phage-gRNA-08490	0.052696282432899366	-0.1774163739429433	0.12472009151004215	2.2750417356578048	2.5832149598088154	2.1371367945996305	True	-5.921189464667501e-16	1.0	2.3317978300220834	0.00012981399193098448
phage-gRNA-08491	-0.003753442406882357	-0.1002046413271831	0.10395808373406545	2.0188508341387355	1.5668915247151762	2.3637113895467703	True	0.0	1.0	1.983151249466894	0.0011359253278795164
phage-gRNA-08492	0.21294262151959575	0.0760479149381883	-0.28899053645778405	2.215372942841154	2.5743034230814468	2.6026385911452854	True	0.0	1.0	2.4641049856892954	0.00022521718213953503
phage-gRNA-08493	1.7101014994915733	-0.8090407712510083	-0.9010607282405649	1.6184096434485813	1.5799694731838276	1.3869420543763127	False	3.700743415417188e-17	1.0	1.5284403903362405	0.1496051667544096
phage-gRNA-08494	-0.07682519313584812	-0.22349042682763098	0.3003156199634791	2.157258069300468	2.5851394441746436	2.088966067306245	True	0.0	1.0	2.2771211935937856	0.0004926843796399977
phage-gRNA-08495	0.07872190287158887	-0.007281923333238183	-0.07143997953835068	2.3021279294748584	2.598318140862414	2.344203545435324	False	0.0	1.0	2.414883205257532	1.904531904180093e-05
phage-gRNA-08496	0.056277808489939574	0.1203619431436227	-0.17663975163356227	-0.2899716549718967	-0.7496723178056577	-0.5438636560200276	True	0.0	1.0	-0.5278358762658607	0.030355879301706624
phage-gRNA-08497	-0.09138415990243232	-0.10717769547750944	0.19856185537994175	0.9246118533689494	1.0370027385011227	0.7408818267295043	True	0.0	1.0	0.9008321395331921	0.0023853937718240977
phage-gRNA-08498	0.01599982703805658	-0.20333715971530264	0.18733733267724695	-3.5117911438116085	-2.1458410589970267	-1.997831559969474	True	2.9605947323337506e-16	1.0	-2.55182125425937	0.006718773284766933
phage-gRNA-08499	0.060923972789618475	0.12674420276819376	-0.18766817555781135	2.4224047449122414	3.036326360654231	2.500265213947702	False	2.9605947323337506e-16	1.0	2.6529987731713915	0.00024974690763072613
phage-gRNA-08500	-0.22568636342193749	0.5267259382077238	-0.3010395747857828	0.689089957438501	-0.3399934225680017	-0.7435128840648062	True	1.1842378929335002e-15	1.0	-0.1314721163981023	0.8062332902568157
phage-gRNA-08501	0.571673405569987	-0.6000123339700387	0.028338928400049923	-3.3660355133103224	-4.544405944719552	-2.9186736781972122	False	-5.921189464667501e-16	1.0	-3.609705045409029	0.003644901548966939
phage-gRNA-08502	0.06506997776959977	0.09392759570284959	-0.15899757347245114	0.28309026690433114	0.1566350980663458	-0.29630062558824477	True	-5.921189464667501e-16	1.0	0.04780824646081072	0.8167355867105899
phage-gRNA-08503	0.002899313450106078	0.029987148939966346	-0.0328864623900742	2.005958068392652	2.3817163772953434	2.0761461791814844	True	-5.921189464667501e-16	1.0	2.1546068749564933	5.077415946614577e-05
phage-gRNA-08504	-0.05965620783642578	0.19438365170374894	-0.1347274438673196	-1.307530391003601	-2.2518613415247817	-1.0494445233737686	True	1.1842378929335002e-15	1.0	-1.5362787519673837	0.015402376455425125
phage-gRNA-08505	0.11519460551072402	-0.16690846793100889	0.0517138624202822	0.5432192255734494	0.844058484707185	0.5037548034025585	True	-8.881784197001252e-16	1.0	0.630344171227731	0.010096771409220953
phage-gRNA-08506	-0.021941712971806027	0.17088379374208884	-0.14894208077028015	1.9764301293323863	2.0643001848496842	2.051004525181402	True	8.881784197001252e-16	1.0	2.0305782797878242	3.066447319231061e-05
phage-gRNA-08507	-0.061491323170255185	-0.020835016745769153	0.08232633991602611	-0.10493895175960866	-0.6158367371333693	-0.7450249192164442	True	5.921189464667501e-16	1.0	-0.4886002027031407	0.0710296712716238
phage-gRNA-08508	0.05350077528349395	0.10989655993248881	-0.16339733521598276	-0.5070471447263749	-0.9534127755970339	-1.2174347715425995	False	0.0	1.0	-0.892631563955336	0.016193747004196617
phage-gRNA-08509	0.26538626239094576	-0.5130460699063697	0.2476598075154257	-0.8113861738163077	-1.5184301591594558	-1.438235712348206	False	5.921189464667501e-16	1.0	-1.256017348441323	0.02099791914592332
phage-gRNA-08510	-0.1550813442376464	-0.38503692129046563	0.5401182655281103	1.0765617158209704	1.0211484669525035	1.0638662324064523	True	-5.921189464667501e-16	1.0	1.0538588050599753	0.019391273504668682
phage-gRNA-08511	0.10458424821306345	-0.14606918660361679	0.04148493839055156	2.7443828562701267	2.9286485322921934	2.599668041298143	True	-5.921189464667501e-16	1.0	2.757566476620154	2.222112650927981e-05
phage-gRNA-08512	0.28298560473366496	-0.4253127578714322	0.14232715313776811	1.8670714125974968	2.1219595704801364	1.9795582247425898	True	2.9605947323337506e-16	1.0	1.9895297359400743	0.0009616083688950319
phage-gRNA-08513	-0.048959951758259734	0.20091088425238013	-0.1519509324941204	1.3421017109310185	0.25836127147579724	0.5353942585766358	True	0.0	1.0	0.7119524136611505	0.10547315977654917
phage-gRNA-08514	0.023697044676183943	0.13927030985185862	-0.16296735452804434	2.148963723919012	2.5160022245082576	2.037572586838494	True	-5.921189464667501e-16	1.0	2.2341795117552548	0.00019022735401136686
phage-gRNA-08515	-0.0799930814991292	0.19259787852348076	-0.11260479702434623	-0.40370606007634535	-2.344114147380573	-0.0844268637653709	True	1.7763568394002505e-15	1.0	-0.9440823570740964	0.25587213823540805
phage-gRNA-08516	-0.05790093058442913	0.07855998978132384	-0.02065905919689648	-0.7417375911324289	-1.5680536755145607	-1.099666533163047	True	-5.921189464667501e-16	1.0	-1.1364859332700121	0.0094272369228581
phage-gRNA-08517	-0.1968039146821381	-0.03787428031208151	0.23467819499421783	2.84462931251423	3.209116959250326	3.200315105435929	True	-5.921189464667501e-16	1.0	3.0846871257334953	5.9518517090079524e-05
phage-gRNA-08518	-0.2745700030826077	0.05177777711918541	0.22279222596342318	2.894265691097619	3.7814122101512897	3.6537529624223435	True	2.9605947323337506e-16	1.0	3.4431436212237507	0.00038803237089017986
phage-gRNA-08519	-0.5454694796951784	0.47970876578605015	0.06576071390913096	1.6191784175216153	2.572326007440661	2.2878755608695522	True	8.881784197001252e-16	1.0	2.1597933286106095	0.006246156065766235
phage-gRNA-08520	-0.03305229718568192	0.40528081542518013	-0.3722285182394973	2.6919872540944025	3.326671962772301	2.8685305197045237	True	2.9605947323337506e-16	1.0	2.9623965788570756	0.000545547436846417
phage-gRNA-08521	0.3572959374164659	-0.03631545124225655	-0.32098048617420893	1.3911349634573331	1.8762567492495923	1.4815954692724271	False	1.4802973661668753e-16	1.0	1.5829957273264508	0.0030306122620146815
phage-gRNA-08522	-0.013379418303424373	0.010124725460359585	0.0032546928430630118	2.0281104418019744	2.0516269141653147	1.828942971466141	True	-5.921189464667501e-16	1.0	1.9695601091444768	1.0033465991627818e-05
phage-gRNA-08523	0.01693947429953191	0.09510809670575249	-0.11204757100528528	1.8000924869342505	1.8174770168043537	1.5441863041355983	True	-2.9605947323337506e-16	1.0	1.7205852692914008	8.751967168954028e-05
phage-gRNA-08524	0.027359737376436044	0.02738693564800343	-0.054746673024439474	2.163610714470675	2.4455080956648505	2.6457402435722717	True	0.0	1.0	2.4182863512359325	7.068910601692717e-05
phage-gRNA-08525	-0.03853311059125453	-0.04653021226800824	0.08506332285925922	2.600517717862523	2.79378188765806	2.957505416693502	True	-1.1842378929335002e-15	1.0	2.783935007404695	1.5339408222690223e-05
phage-gRNA-08526	-0.23677095923821057	0.19161935012507225	0.0451516091131392	2.5921027172243924	2.6071018059210997	2.741239130367094	False	2.9605947323337506e-16	1.0	2.6468145511708623	3.9157705975479314e-05
phage-gRNA-08527	1.6736247287985329	-0.9762212335886433	-0.6974034952098913	1.6266711875208255	1.8991039236344385	1.2686711925196246	True	-5.921189464667501e-16	1.0	1.5981487678916295	0.13675806348423056
phage-gRNA-08528	0.4317022446409311	0.054812556856107975	-0.4865148014970391	1.7782204875768004	1.7576000550574422	1.6206845158219592	True	0.0	1.0	1.7188350194854005	0.0031658874678258822
phage-gRNA-08529	1.5347452289357106	0.8635998647480789	-2.3983450936837896	-0.8788747219946436	0.08268510774060278	-0.11034231106691217	False	0.0	1.0	-0.30217730844031765	0.8208285284432689
phage-gRNA-08530	0.008470286995820864	0.03281388099823701	-0.041284167994057874	2.21752465208188	3.3968122374250003	3.2848021163543004	True	0.0	1.0	2.966379668620393	0.0014022966190199782
phage-gRNA-08531	2.6733597179092783	-2.3114461251821146	-0.3619135927271646	-0.6272202951204129	-0.9412949079985946	-1.5367597893053189	True	-2.9605947323337506e-16	1.0	-1.035091664141442	0.5214185763430078
phage-gRNA-08532	0.04475999242028195	0.06529417408408555	-0.11005416650436572	1.9539595142498776	2.0851472806593954	1.9600170965592572	True	5.921189464667501e-16	1.0	1.9997079638228434	8.90374837618124e-06
phage-gRNA-08533	0.14742870549202536	-0.0823627214229834	-0.06506598406904018	1.0608679575521833	1.2897242199753833	1.0902990299697173	True	5.921189464667501e-16	1.0	1.146963735832428	0.0003712487207679171
phage-gRNA-08534	-0.006680899921388317	0.18212492441250205	-0.17544402449111374	-0.42003780134041335	-1.9898697065928932	-1.5475051978361112	True	0.0	1.0	-1.319137568589806	0.05104928781581612
phage-gRNA-08535	0.13840062080570537	-0.19170782554685895	0.05330720474115491	2.0322091950675985	2.7822649196091334	2.1138994912549602	False	4.440892098500626e-16	1.0	2.3094578686438973	0.0008533926545172047
phage-gRNA-08536	0.025447770237363443	-0.09650721642434057	0.07105944618697713	-1.5393455600054704	-2.5027486767455125	-0.9238040515589088	True	0.0	1.0	-1.6552994294366306	0.023138015490639458
phage-gRNA-08537	0.0782271585055252	0.09264042498051239	-0.1708675834860376	-0.0750618884284382	-0.6968921395955956	-0.934811015901813	True	0.0	1.0	-0.5689216813086156	0.10300472513436608
phage-gRNA-08538	-0.12369018444204904	0.01443483478871066	0.10925534965333838	2.1313301862296132	2.2848581512108357	2.1296139067267728	True	0.0	1.0	2.1819340813890737	1.3670918594182266e-05
phage-gRNA-08539	-0.5355536985638287	0.2672321255809522	0.26832157298287695	2.560381448568951	2.7937458937657227	2.931363786946679	False	1.4802973661668753e-16	1.0	2.7618303764271173	0.0006682929758234288
phage-gRNA-08540	-1.5158050477220963	-1.4499848177435215	2.9657898654656183	-0.5200340625147488	0.10895042813362643	-0.9320738972288383	False	1.4802973661668753e-16	1.0	-0.4477191772033202	0.7821037184863643
phage-gRNA-08541	0.02712516002159404	0.13499310217360438	-0.16211826219519665	0.24410250149115953	-0.7217846421400331	-0.46770255289122886	True	5.921189464667501e-16	1.0	-0.31512823118003414	0.3554076564840678
phage-gRNA-08542	-0.22229601246958008	-0.026707907520675533	0.24900391999025473	1.8196530156049642	1.9678017686380107	1.5843124173854886	True	-2.9605947323337506e-16	1.0	1.7905890672094877	0.0005316236056660189
phage-gRNA-08543	0.32878777356874345	-0.17912724175058514	-0.14966053181815653	-7.3478665831954055	-7.386306753460159	-5.119902553630377	True	5.921189464667501e-16	1.0	-6.618025296761981	0.0009920472615718417
phage-gRNA-08544	0.24185192614306494	-0.1097085222347296	-0.1321434039083318	0.18622932480759324	0.13747678010670228	0.15943040786074292	True	1.1842378929335002e-15	1.0	0.16104550425834616	0.2570203887802312
phage-gRNA-08545	-0.29345167497187674	0.12570535461336885	0.16774632035850612	2.1506713203771994	2.745190366682511	3.061892148473442	True	-5.921189464667501e-16	1.0	2.652584611844384	0.0009621183159475678
phage-gRNA-08546	-0.1708165736149132	-0.09633148250921142	0.26714805612412373	1.8977275156159736	1.9478934587438745	2.033359664408928	True	-2.9605947323337506e-16	1.0	1.9596602129229252	0.00015526545399227777
phage-gRNA-08547	-0.15607271385441912	-0.05531869376645737	0.2113914076208756	1.3813062831136422	1.6206858554463546	1.8320486917181737	True	-2.9605947323337506e-16	1.0	1.6113469434260568	0.0006944812524507879
phage-gRNA-08548	0.23723457456613062	-0.04277990634160034	-0.19445466822453028	2.049748515992423	2.5238454140702604	2.394772815930917	True	0.0	1.0	2.3227889153312002	0.00025583145679795876
phage-gRNA-08549	0.15476179943160062	0.005297384749846756	-0.16005918418144383	2.346668804834506	3.1165187154962677	2.513925064430193	True	1.1842378929335002e-15	1.0	2.6590375282536556	0.0004482219664745129
phage-gRNA-08550	-0.017220853334718456	-0.2218776755569536	0.2390985288916756	-0.2836686110944644	-1.4798196923787437	-0.7447130973855796	False	1.1842378929335002e-15	1.0	-0.8360671336195958	0.08845517262366144
phage-gRNA-08551	-0.2715222123730996	-0.030749257761792492	0.3022714701348974	0.657734278181179	0.5522899448566978	0.3963026941144072	True	1.7763568394002505e-15	1.0	0.535442305717428	0.04289592020436403
phage-gRNA-08552	-0.08329495339102522	-0.18383310983457157	0.26712806322559857	0.9622170165602668	1.0320116808775222	0.6392376921865832	False	5.921189464667501e-16	1.0	0.8778221298747907	0.00859083315712933
phage-gRNA-08553	0.000345787663350805	0.0613714135583745	-0.06171720122172708	0.7032336558179697	0.43977710276238113	0.5642199280540758	True	-5.921189464667501e-16	1.0	0.5690768955448089	0.0024751727402898063
phage-gRNA-08554	-0.06549633840555913	0.07001643363058996	-0.004520095225030829	0.652255068201768	-0.11947857808989326	0.2861033875509822	False	0.0	1.0	0.27295995922095234	0.294199495667737
phage-gRNA-08555	0.031705370867998184	-0.1464663570960436	0.11476098622804365	-0.030033263073367067	-1.0294793017222563	-0.4913234789575718	True	-5.921189464667501e-16	1.0	-0.5169453479177317	0.15878016032577585
phage-gRNA-08556	-0.031233419730440914	-0.0858064528266489	0.11703987255708981	-2.6281395924987603	-4.167234044127324	-2.3273173643199225	False	0.0	1.0	-3.040897000315335	0.0060600024969621755
phage-gRNA-08557	0.10287574474518557	0.051492529109971485	-0.1543682738551535	-2.310744206185169	-2.68247872628723	-2.2345872383995733	True	1.1842378929335002e-15	1.0	-2.409270056957324	0.00011093322098355988
phage-gRNA-08558	-0.4323849975084677	0.33616919181701377	0.09621580569145394	0.17253100299860513	-0.29948261798241926	-0.5303120695023189	True	0.0	1.0	-0.21908789482871102	0.515023961707272
phage-gRNA-08559	0.07623205692304413	-0.08382912051470814	0.007597063591665787	2.5126403646455326	3.0445898940146634	2.9642202759766096	True	5.921189464667501e-16	1.0	2.8404835115456017	7.859551466497314e-05
phage-gRNA-08560	0.36936086930930667	0.0158046642846994	-0.3851655335940096	2.018528523537012	0.2965620180675126	1.287959170397425	True	-1.1842378929335002e-15	1.0	1.2010165706673164	0.0920680554135644
phage-gRNA-08561	-0.21504110790540665	0.06335307903328946	0.15168802887211363	2.104017176927348	2.473451710352915	2.5988894063382446	True	-1.1842378929335002e-15	1.0	2.392119431206169	0.00020690720875774852
phage-gRNA-08562	0.07720844281101868	0.2049005007026139	-0.2821089435136326	2.1713246298169935	2.875499187809625	2.684437204628132	True	0.0	1.0	2.57708700741825	0.0005464485332168689
phage-gRNA-08563	-0.32016904046476125	0.3553361196462008	-0.035167079181439576	2.4749421238853886	2.987104245534792	2.473997156232282	True	0.0	1.0	2.645347841884154	0.0005246025404448684
phage-gRNA-08564	0.5275781490827018	-0.2169672248067389	-0.3106109242759594	1.578512462382129	1.7816767430801939	1.7356450895050841	True	1.1842378929335002e-15	1.0	1.6986114316558023	0.0033609628486742614
phage-gRNA-08565	-0.07042270983650134	0.18139151764138717	-0.1109688078048876	2.4133743985543035	2.6090926043632106	2.4876538518965887	False	-5.921189464667501e-16	1.0	2.5033736182713677	2.0363907707966406e-05
phage-gRNA-08566	-0.21361019891105748	0.23340407537456542	-0.01979387646350439	2.469879602436885	3.4457238076834233	3.472136548461224	True	1.1842378929335002e-15	1.0	3.1292466528605107	0.000906668801896331
phage-gRNA-08567	0.15401048097442338	-0.21228030168478718	0.058269820710363796	2.5477454521016734	3.416195877445438	2.832971087733532	True	0.0	1.0	2.932304139093548	0.0004577145907436196
phage-gRNA-08568	-0.1958194091117189	0.1196147109383281	0.0762046981733926	1.9325893446737474	2.3508675863830906	2.1490393862217356	True	5.921189464667501e-16	1.0	2.1441654390928577	0.00016225523319081563
phage-gRNA-08569	-0.22266867123248169	0.02836643121300142	0.1943022400194767	2.2469404972117797	2.648742456998697	2.587824357922665	True	-1.1842378929335002e-15	1.0	2.494502437377714	0.0001379497593406764
phage-gRNA-08570	0.013012146969136218	-0.19246964486968388	0.17945749790055032	2.2758530512454342	3.8142930354039786	3.5926154118397173	False	8.881784197001252e-16	1.0	3.2275871661630435	0.0027939349310689564
phage-gRNA-08571	-0.6169490362630752	0.3782792258854455	0.2386698103776288	1.9742353649420137	3.5963666854224074	2.845077621318171	True	-2.9605947323337506e-16	1.0	2.805226557227531	0.007561340739251505
phage-gRNA-08572	-0.11269601934807305	0.2280018097469334	-0.11530579039885858	0.6239457891701985	-0.12989656428319307	-0.0569422932065784	True	5.921189464667501e-16	1.0	0.14570231056014235	0.6126609060163936
phage-gRNA-08573	-0.19036185464416633	-0.18502857179482746	0.375390426438992	2.3452748208395207	3.5923082352227347	3.5869217442107413	True	-5.921189464667501e-16	1.0	3.174834933424332	0.0022235997968149054
phage-gRNA-08574	0.06888398811332941	-0.037717721861259434	-0.031166266252064645	2.2649318826494547	2.9011564984035	3.113911775511083	True	1.7763568394002505e-15	1.0	2.7600000521880124	0.0004284753598513937
phage-gRNA-08575	-0.2248310695535567	0.044522554510149526	0.1803085150434054	2.290134646223927	2.6973579392687794	2.585034903961966	True	-5.921189464667501e-16	1.0	2.524175829818224	0.00011995241460596996
phage-gRNA-08576	-0.2900039042863991	0.3690181123192495	-0.07901420803285308	1.9880177484399617	2.7580283567540853	2.573193436059679	True	-8.881784197001252e-16	1.0	2.439746513751242	0.0012864924641580646
phage-gRNA-08577	-0.03237845591727151	0.051478587481819105	-0.019100131564544043	2.554873927175258	3.035146951624194	2.8625182629467236	True	1.1842378929335002e-15	1.0	2.8175130472487253	3.897379492525005e-05
phage-gRNA-08578	-0.06778694732093982	0.15732497477025653	-0.08953802744931139	2.4304257926288457	2.8920577304555035	2.57319019414164	False	1.7763568394002505e-15	1.0	2.6318912390753297	7.539181308954636e-05
phage-gRNA-08579	0.12539915476646346	0.031741170737840996	-0.15714032550430446	2.7923178869296574	3.5484275690880924	3.2624336506528095	True	0.0	1.0	3.2010597022235197	0.00016976676191642368
phage-gRNA-08580	0.07012005584553371	-0.2233877808684479	0.15326772502291242	1.399134449168078	2.1023198816578708	1.624009194809866	True	-5.921189464667501e-16	1.0	1.708487841878605	0.0019547247085164193
phage-gRNA-08581	0.07447130095540055	0.14029153093397495	-0.21476283188937528	-1.0172205550875915	-0.05566072535234512	-0.24868814415986007	False	7.401486830834377e-17	1.0	-0.44052314153326555	0.23239563686868195
phage-gRNA-08582	-0.31725378642110336	0.30315529523510865	0.014098491185998263	-2.0166282196853356	-1.0044423168801204	-0.35501101267411617	True	1.1842378929335002e-15	1.0	-1.1253605164131908	0.09447506451931649
phage-gRNA-08583	-0.2642459812257236	0.18178845423001455	0.08245752699570907	-0.8378886698870271	-1.6254972332905018	-1.5044160616699536	True	0.0	1.0	-1.322600654949161	0.0091142001650157
phage-gRNA-08584	0.01217194094005869	-0.13059445089278388	0.11842250995272607	1.6957737977223726	2.612052748156753	2.0164787742535903	True	2.9605947323337506e-16	1.0	2.1081017733775718	0.0016212136278161513
phage-gRNA-08585	-0.18832091868128664	0.04020480622651945	0.14811611245476897	1.4356723190209344	1.395037935343268	1.04591484174302	True	5.921189464667501e-16	1.0	1.2922083653690741	0.0012335278034558196
phage-gRNA-08586	0.031337581099965206	-0.06721683161555347	0.035879250515590044	0.24008844320303524	0.3615998044393347	0.5832249095805899	True	5.921189464667501e-16	1.0	0.3949710524076533	0.020322665772040914
phage-gRNA-08587	0.07848547558859842	0.17992961529789486	-0.2584150908864915	2.5103555756026195	3.3368013255979614	2.8902656739663195	True	5.921189464667501e-16	1.0	2.9124741917223	0.0004379859273259757
phage-gRNA-08588	0.01595324399700182	0.26940047715134785	-0.2853537211483488	2.8938877389104904	3.4531435592746815	3.080811084226876	True	2.9605947323337506e-16	1.0	3.142614127470683	0.0001651107280441159
phage-gRNA-08589	2.915004780863309	-1.4114924119368761	-1.503512368926433	-1.5690044979584428	1.299445927385322	-1.2155095863095553	False	-7.401486830834377e-17	1.0	-0.495022718960892	0.7871682215166911
phage-gRNA-08590	-0.20808454371750784	0.20490107264745205	0.0031834710700557878	1.7506057894375502	1.896248683611768	1.7020937187985279	True	0.0	1.0	1.7829827306159487	0.00017768413572307254
phage-gRNA-08591	-0.1491760018590238	0.21168195128776368	-0.06250594942874166	2.1707790521760533	2.8969997594043786	2.4881832242956285	True	-5.921189464667501e-16	1.0	2.5186540119586867	0.0004414376346286192
phage-gRNA-08592	-0.012731797675979095	0.04475715771064159	-0.03202536003466072	0.4100802902405558	0.555230914631144	0.5814837002694908	True	5.921189464667501e-16	1.0	0.5155983017137302	0.0008892212625286866
phage-gRNA-08593	-0.20490522162376656	0.05967620031015208	0.14522902131361093	1.0709932592096258	0.8604338740896473	0.7361479302920486	True	-1.1842378929335002e-15	1.0	0.8891916878637739	0.0034689347265495036
phage-gRNA-08594	0.040060491713184376	0.014250246226191088	-0.05431073793937724	2.637954528799871	3.3054131672628815	2.920945426358254	True	-5.921189464667501e-16	1.0	2.954771040807002	0.00011161192099773835
phage-gRNA-08595	-0.19385363743593942	-0.26696403021241544	0.4608176676483584	2.454168382895876	3.237091887551051	2.7289826809395556	True	1.1842378929335002e-15	1.0	2.8067476504621607	0.000997591097207456
phage-gRNA-08596	0.16945442214178819	0.08546261507158803	-0.25491703721337267	0.8679521178230374	0.9166214382371916	0.8532889338254428	True	1.1842378929335002e-15	1.0	0.8792874966285572	0.002575531600628336
phage-gRNA-08597	-0.02091041130834803	-0.009801591673740617	0.030712002982090425	1.4231748846584455	1.6336157195155074	1.4514878343160476	True	5.921189464667501e-16	1.0	1.5027594794966668	2.449389594543262e-05
phage-gRNA-08598	-0.24998803908937717	0.2008571211016008	0.04913091798777636	-2.259217734940396	-3.812231078034908	-1.889781279422487	True	0.0	1.0	-2.653743364132597	0.011728686915461367
phage-gRNA-08599	0.027799708513771115	-0.23857649184884444	0.21077678333507244	-3.1159806586776755	-6.656921169471612	-3.849948588279127	True	-2.9605947323337506e-16	1.0	-4.540950138809471	0.013939906227365713
phage-gRNA-08600	-0.038688780925472344	-0.14027356041069616	0.17896234133616495	1.2808686018206714	1.4770517281400117	1.0856107509304884	True	-1.1842378929335002e-15	1.0	1.281177026963724	0.0009568090809666927
phage-gRNA-08601	-0.08603488379406521	0.20282777656141526	-0.11679289276735094	2.261288059501597	2.8327711344015913	2.9548919829227636	True	-2.9605947323337506e-16	1.0	2.6829837256086506	0.0003457925255183421
phage-gRNA-08602	-0.013061361025811458	0.07763353759179292	-0.06457217656598058	2.330527502117424	3.486543339464334	3.127765496755658	True	2.9605947323337506e-16	1.0	2.981612112779139	0.0009764923331488693
phage-gRNA-08603	-0.4211461708017019	0.3120987200900016	0.10904745071170119	2.6381038712300455	2.876958799924256	2.797588162912308	False	2.9605947323337506e-16	1.0	2.7708836113555364	0.0002702931275364354
phage-gRNA-08604	-0.19296227029074142	0.041082672140306364	0.15187959815043683	0.7728114546648452	0.9689590027068444	0.7976266549986484	True	5.921189464667501e-16	1.0	0.846465704123446	0.0020567842770968484
phage-gRNA-08605	-0.13501669759848234	0.1878569611631571	-0.052840263564672973	1.3132201934651784	1.5553018557630596	1.3425861020334322	True	5.921189464667501e-16	1.0	1.4037027170872234	0.00033953102164601166
phage-gRNA-08606	0.1378339812094067	-0.36194296466624376	0.22410898345683794	-2.1633112404625345	-1.8094339879485282	-1.809816328813647	False	2.9605947323337506e-16	1.0	-1.9275205190749034	0.0008940550316790286
phage-gRNA-08607	0.09202063088876855	-0.6543843941309682	0.5623637632422014	-1.5076551816811055	-1.718800058827215	-0.9334528617377345	False	5.921189464667501e-16	1.0	-1.3866360340820183	0.03098243844262654
phage-gRNA-08608	-0.0026299051569971255	0.17115499350862606	-0.16852508835162894	1.7225532263910956	1.9808408130982667	1.88299400538933	False	0.0	1.0	1.8621293482928973	0.00011323875995472417
phage-gRNA-08609	-0.05094922457305273	0.18276547162046342	-0.13181624704741068	1.7269430020558882	2.356898887742645	2.328874943325612	True	0.0	1.0	2.1375722777080486	0.000697999950169844
phage-gRNA-08610	-0.3534172785799079	0.6299407912066934	-0.2765235126267864	-0.3420156416587963	-1.1940426876926686	-0.7590388838871411	False	-2.9605947323337506e-16	1.0	-0.7650324044128687	0.12854378739931924
phage-gRNA-08611	-0.2289762612688122	0.013938043117642351	0.21503821815117163	-1.751098698277172	-2.66148358504252	-1.8236316909660637	True	5.921189464667501e-16	1.0	-2.0787379914285853	0.0028658496488475995
phage-gRNA-08612	0.5292535369181781	-0.6136144290658905	0.08436089214770703	-1.6946564514544846	-1.3717873088579111	-1.706164084849826	False	-1.7763568394002505e-15	1.0	-1.5908692817207406	0.010474477508253881
phage-gRNA-08613	0.06429438894328143	0.14039108134224776	-0.20468547028552742	-1.6780016083638056	-2.5990286143473895	-0.7625117575408886	True	5.921189464667501e-16	1.0	-1.6798473267506946	0.035921546848065415
phage-gRNA-08614	-0.5742211834101667	-0.58434980666489	1.1585709900750558	1.0599119971078483	1.4960738801217452	1.4878734017307647	True	-2.9605947323337506e-16	1.0	1.347953092986786	0.08685944875333763
phage-gRNA-08615	-0.10785340120481912	0.06293638837529869	0.044917012829518654	2.5603743220120414	2.701205659999265	2.4974915623945018	True	-5.921189464667501e-16	1.0	2.586357181468603	5.736705848373948e-06
phage-gRNA-08616	0.045101726511028506	0.023459115239263806	-0.06856084175029276	1.748590078579539	2.4124693596740996	2.1020849902284264	False	-1.4802973661668753e-16	1.0	2.0877148094940217	0.0004305914678079372
phage-gRNA-08617	0.061048415007372014	-0.057227843851080706	-0.003820571156291308	1.3215311118788655	0.9334406999724223	0.8949003091302696	False	0.0	1.0	1.0499573736605192	0.0017125871537034124
phage-gRNA-08618	-0.1153779370301038	0.18837674007071747	-0.07299880304061723	-0.31419167201909914	-1.0700943249404649	-0.5038981408436829	False	-1.1842378929335002e-15	1.0	-0.6293947126010823	0.0628184120056148
phage-gRNA-08619	0.1855117422414736	-0.21206854862019497	0.0265568063787196	1.9567126528070027	1.9590960637471024	2.168338848144553	True	-5.921189464667501e-16	1.0	2.028049188232886	0.00011495890667692228
phage-gRNA-08620	0.0062237637290909475	-0.1604343251655891	0.15421056143650347	-1.2924509042951478	-3.0045361733735714	-2.373334851559086	False	1.7763568394002505e-15	1.0	-2.2234406430759353	0.011910656742358841
phage-gRNA-08621	-0.052920327484319074	0.07099272744409468	-0.018072399959773833	0.5759396160815822	0.36526582789739237	0.20657133370317382	True	5.921189464667501e-16	1.0	0.38259225922738277	0.0277617496769527
phage-gRNA-08622	-0.28775907911809906	-0.20563703681042433	0.4933961159285225	2.4349130454158763	3.5902828260198563	3.4702622653788735	True	-2.9605947323337506e-16	1.0	3.165152712271535	0.0020239042490269835
phage-gRNA-08623	-0.0072802883389782025	-0.11067244183767677	0.11795273017665586	0.9038762179270607	1.3037603994770661	1.1903924298472015	True	2.9605947323337506e-16	1.0	1.1326763490837761	0.001139364003450046
phage-gRNA-08624	0.062076204542645286	-0.0720906187623438	0.010014414219696732	2.066008952109673	2.410554697783722	2.3238792601485407	True	-5.921189464667501e-16	1.0	2.266814303347312	3.3466727106039814e-05
phage-gRNA-08625	-0.030509919665961505	0.11467539801102689	-0.08416547834507071	0.11051408889625591	-0.1349705383715083	0.2169766941912865	True	-1.7763568394002505e-15	1.0	0.06417341490534471	0.6209899015081746
phage-gRNA-08626	0.4018306649563126	-0.9473866043439563	0.545555939387643	-1.689861191086679	-1.1433388606302766	-2.3363662794377915	False	-2.220446049250313e-16	1.0	-1.7231887770515826	0.04265282955452166
phage-gRNA-08627	0.0953286111129561	0.15545591793715907	-0.2507845290501134	-2.778284365209771	-4.088483034131951	-2.7335421597005123	False	5.921189464667501e-16	1.0	-3.200103186347411	0.0022814031795539633
phage-gRNA-08628	-0.1930610741369314	0.32538623851356263	-0.132325164376633	1.190611280411746	1.2647532587153005	1.147216039492049	True	-5.921189464667501e-16	1.0	1.2008601928730318	0.0019903485076389676
phage-gRNA-08629	0.40183066495631303	-0.3624241036228	-0.03940656133351261	2.117493730970925	2.026586140812036	2.1554868168918837	False	1.4802973661668753e-16	1.0	2.099855562891615	0.0007310176293440528
phage-gRNA-08630	0.250028851090196	-0.006079013818592216	-0.2439498372716038	2.746993979326102	2.9208962518002304	2.969244357696737	True	0.0	1.0	2.8790448629410235	5.306868283547236e-05
phage-gRNA-08631	-0.18065786985111565	0.16756209082818252	0.01309577902293313	2.249303762864976	2.347228545174181	2.3923105006821093	True	0.0	1.0	2.329614269573755	2.8570522534535944e-05
phage-gRNA-08632	-0.3042581571561529	-0.44245181919917176	0.7467099763553247	1.1130636342887126	0.2721342971381713	1.1008019494299752	True	0.0	1.0	0.8286666269522863	0.15089994811037002
phage-gRNA-08633	-0.20123456989740518	-0.013360847989062563	0.21459541788646774	-0.29525815947626377	-0.6563396511074693	-0.3321211139292135	False	0.0	1.0	-0.4279063081709822	0.061646046853708544
phage-gRNA-08634	0.19452811545589999	-0.20531522691433723	0.010787111458437693	-1.1701822349935078	-1.886694310370899	-0.0797217291784138	False	1.4802973661668753e-16	1.0	-1.0455327581809402	0.1238434341362263
phage-gRNA-08635	-0.013206834322531058	0.05261339565604384	-0.039406561333512835	0.8951013096344773	2.026586140812036	0.24859622128336475	False	-1.850371707708594e-17	1.0	1.0567612239099593	0.1120810711935315
phage-gRNA-08636	-0.5833606955521153	-0.6796459625565543	1.2630066581086696	2.7894389408510003	1.8450943634369983	2.5885817475406467	True	0.0	1.0	2.407705017276215	0.025635466810210415
phage-gRNA-08637	0.13488234818353106	-0.09169000727048626	-0.04319234091304125	2.1864747958925594	2.696916306070989	2.7003931606615055	True	1.1842378929335002e-15	1.0	2.5279280875416847	0.00016297021664865084
phage-gRNA-08638	-0.046452545761558994	-0.0314009265244497	0.07785347228600692	2.0452421730221353	2.2752079475652938	2.2334448520027355	True	-5.921189464667501e-16	1.0	2.184631657530055	1.1153811854057083e-05
phage-gRNA-08639	-0.15433169642764	0.11413374775245977	0.040197948675182005	0.0505522687424218	0.35752972302215014	0.25025368516191726	True	5.921189464667501e-16	1.0	0.21944522564216307	0.14248385745295442
phage-gRNA-08640	-0.14569638308162336	-0.16394041789152336	0.30963680097314583	1.6045469146431337	1.9210636396532133	1.9880990601482011	True	-2.9605947323337506e-16	1.0	1.8379032048148494	0.000705022357083075
phage-gRNA-08641	-0.06218570471970164	0.1383448341171274	-0.07615912939742397	1.1984241831681874	1.670945932180814	1.6517753316491426	True	5.921189464667501e-16	1.0	1.5070484823327146	0.0008791197473210327
phage-gRNA-08642	-0.11672350509273421	0.1118579845092249	0.004865520583507532	1.1391676171308376	1.061030071955301	1.0486314928207179	True	-5.921189464667501e-16	1.0	1.0829430606356187	0.0001129583988290322
phage-gRNA-08643	-0.04655731516103678	-0.18652187647994367	0.23307919164097868	2.4400992432465767	3.169592497578412	2.9302373747566755	False	-5.921189464667501e-16	1.0	2.8466430385272212	0.00032678012742913006
phage-gRNA-08644	-0.1294689238700606	0.07655095293968195	0.05291797093037509	2.4130213321803478	2.806966666761184	2.479918137167539	True	-1.1842378929335002e-15	1.0	2.566635378703024	4.9220870090773905e-05
phage-gRNA-08645	-0.11188110691843267	0.379244957792813	-0.2673638508743812	1.435328344870535	1.3221908073281803	1.4635824275912244	False	-2.9605947323337506e-16	1.0	1.4070338599299799	0.002134956969847804
phage-gRNA-08646	-0.1932982927357525	-0.09604555492052036	0.28934384765627463	2.0979147295592906	2.1475106948265665	2.1898366858193548	True	5.921189464667501e-16	1.0	2.145087370068404	0.00013797749621820082
phage-gRNA-08647	-0.0586744472205023	-0.04031557094819771	0.09899001816870179	2.322163529892305	2.396156027192908	2.252466129362655	True	5.921189464667501e-16	1.0	2.323595228815956	3.610243264487988e-06
phage-gRNA-08648	0.6008976923433682	-0.5161793762661215	-0.08471831607724667	-1.0831551167419402	-1.012694631553062	-0.6456192658240312	False	0.0	1.0	-0.9138230047063445	0.06047937583374793
phage-gRNA-08649	0.12759884222561624	-0.44401084841110094	0.3164120061854847	2.289247995812574	2.984527760210372	2.8252209592468587	False	0.0	1.0	2.699665571756602	0.000964767731795718
phage-gRNA-08650	0.22864408921448742	-0.13655711314932617	-0.0920869760651577	2.3347937876859373	3.1104636852931904	2.760590585216354	True	1.1842378929335002e-15	1.0	2.7352826860651605	0.00040921159429958717
phage-gRNA-08651	0.18178066591785436	0.2476008958964292	-0.42938156181428366	0.5051263091537065	0.636611140331265	1.180549315689956	False	-3.700743415417188e-17	1.0	0.7740955883916425	0.060560203675159956
phage-gRNA-08652	0.016054749973184457	0.011748893561117413	-0.027803643534303646	-4.204042838073852	-6.890181264407725	-3.9788720234005046	True	-5.921189464667501e-16	1.0	-5.024365375294027	0.005799248448429968
phage-gRNA-08653	-0.11169840568938127	0.09249557730501756	0.01920282838436549	-1.9682867886463704	-2.511262609029071	-2.0720218123370735	False	5.921189464667501e-16	1.0	-2.1838570700041715	0.00024691494227042845
phage-gRNA-08654	-0.06386486107648359	-0.022948312920133773	0.08681317399661381	-3.6638519165231784	-8.102222693676568	-5.7509295962602724	True	-1.1842378929335002e-15	1.0	-5.83900140215334	0.010403469301713512
phage-gRNA-08655	-0.0471002703604988	0.19012388998630136	-0.1430236196258008	-0.6544226060162917	-1.7077470133670243	-0.6866496268216924	True	5.921189464667501e-16	1.0	-1.016273082068336	0.04759080473489911
phage-gRNA-08656	-0.05061291010226032	0.03431614282401885	0.0162967672782397	1.8285488881952316	2.340305800490957	2.220776194332834	True	-5.921189464667501e-16	1.0	2.129876961006341	0.00016966666209568195
phage-gRNA-08657	-0.09676152788599346	0.27889522655499377	-0.1821336986690003	-4.526075285921492	-5.6576248605777275	-4.002655372830293	True	0.0	1.0	-4.728785173109838	0.0007439587756730842
phage-gRNA-08658	-0.24894625124658232	0.009519056674388349	0.23942719457219397	-3.147993029347178	-2.6014706988907754	-1.2095356169771345	False	0.0	1.0	-2.31966644840503	0.017469195459734414
phage-gRNA-08659	-0.21370977085621057	0.09104918933869488	0.12266058151751569	-6.636318505013819	-5.504833673836261	-5.697861092643776	True	0.0	1.0	-5.94633775716462	8.357231771196323e-05
phage-gRNA-08660	0.12412959742787244	-0.2093203560140804	0.0851907585862115	-4.797284993701179	-6.250762663244776	-6.858827581331135	True	1.1842378929335002e-15	1.0	-5.968958412759029	0.0006531798428742401
phage-gRNA-08661	-0.25600802787679156	-0.08327259398170517	0.3392806218584963	-3.0481396020608758	-1.179689176717111	-2.109682189690832	False	-1.4802973661668753e-16	1.0	-2.112503656156273	0.020444374553956042
phage-gRNA-08662	-0.15752090115844553	0.13250247526517533	0.025018425893268414	-4.963458274867561	-8.310020740494647	-4.867459585511037	True	-5.921189464667501e-16	1.0	-6.046979533624415	0.005974757376528975
phage-gRNA-08663	0.04207238914665368	-0.022321141551605805	-0.019751247595049648	-0.4211106624722962	-0.16448407801725295	-0.24632163780793093	True	-5.921189464667501e-16	1.0	-0.27730545943249335	0.02423058103117051
phage-gRNA-08664	-0.1524910059511635	0.42429114330479134	-0.27180013735362696	2.4506973308050366	2.531158158958128	1.7415802651542451	True	2.9605947323337506e-16	1.0	2.2411452516391366	0.002464215765258416
phage-gRNA-08665	0.07278766935886516	0.12822875355744134	-0.20101642291630473	2.7472387785077954	3.4783072931035433	2.7261692514196154	True	5.921189464667501e-16	1.0	2.9839051076769842	0.0003670827064284718
phage-gRNA-08666	-0.057545602326237066	-0.3485818005379766	0.40612740286421456	2.534666892045564	2.7218821537505207	2.297992891545528	True	2.9605947323337506e-16	1.0	2.5181806457805376	0.0005606746202982011
phage-gRNA-08667	-0.22145532848566685	-0.17639365867388968	0.3978489871595583	2.292279418752213	3.0289046325885574	3.2520274744269626	True	5.921189464667501e-16	1.0	2.857737175255911	0.0012502679923808578
phage-gRNA-08668	0.4475173988536181	-0.4076845538974805	-0.03983284495613759	2.0552323226399647	1.747465467331045	2.0550848124247416	False	0.0	1.0	1.9525942007985837	0.001888113836029889
phage-gRNA-08669	0.1317270216120594	-0.1588360299674001	0.02710900835533714	2.1742697414531307	2.47294978131743	2.1991736170572143	True	-1.1842378929335002e-15	1.0	2.2821310466092584	5.8082671166233603e-05
phage-gRNA-08670	-0.038348997335559076	-0.1434133265605695	0.1817623238961268	0.8965708768687684	0.7198736205277871	0.5936777101984809	True	-5.921189464667501e-16	1.0	0.7367074025316788	0.004779220206458418
phage-gRNA-08671	-0.10427731321445499	-0.30008466785542787	0.40436198106988286	1.9510992185280225	2.1709189487767153	2.413210692489691	True	0.0	1.0	2.178409619931476	0.0009372954005604635
phage-gRNA-08672	-0.11110184445383808	0.06983795429410655	0.04126389015972798	0.7435331168636381	0.8723348618282216	0.8658073713545242	True	-1.1842378929335002e-15	1.0	0.827225116682128	0.0002944968440145905
phage-gRNA-08673	1.0434348328249063	-0.4757074379176749	-0.5677273949072316	0.3667804760607586	0.913302806517161	-0.27972461229035395	False	-3.700743415417188e-17	1.0	0.33345289009585527	0.6224363251119693
phage-gRNA-08674	-0.2308302384638239	0.0021903556205273844	0.22863988284330006	-4.658125126291255	-7.0184933914433705	-5.064679421921615	False	1.1842378929335002e-15	1.0	-5.5804326465520795	0.0016607053095180667
phage-gRNA-08675	0.18371647590687878	-0.5887187482382732	0.4050022723313944	-5.478584719520232	-7.0272196221041705	-4.304639228202058	False	0.0	1.0	-5.603481189942154	0.002671142949547106
phage-gRNA-08676	-0.07201023579526655	0.1247927824200108	-0.05278254662474424	-1.3930225020543379	-3.3791072672579547	-2.4420741455010972	True	0.0	1.0	-2.40473463827113	0.014061760438606604
phage-gRNA-08677	0.04791249756387295	0.06607638815386885	-0.1139888857177418	-1.2380996165604454	-2.0155698149819585	-1.8750095481303717	False	0.0	1.0	-1.7095596598909253	0.0022507375356213867
phage-gRNA-08678	-0.07787457079988869	-0.10617651818586449	0.18405108898575318	2.4001293172249643	2.798622141358269	2.3756241089195385	True	0.0	1.0	2.5247918558342572	0.00010721488245038802
phage-gRNA-08679	-0.09387284509790383	-0.235857500232731	0.32973034533063394	1.58358776708421	2.0146328801206765	1.8791564838753212	True	-2.9605947323337506e-16	1.0	1.825792377026736	0.0010039051722466677
phage-gRNA-08680	-0.02030924343904772	0.15328230463854808	-0.1329730611994986	0.4866614724150793	0.4661432101475871	0.5994681371367818	True	5.921189464667501e-16	1.0	0.5174242732331494	0.005111560485507728
phage-gRNA-08681	-0.23882795670613888	0.0123473152843534	0.22648064142178903	0.785852099298479	0.5033921938901553	0.2387037899551938	True	1.1842378929335002e-15	1.0	0.5093160277146094	0.07006123666579007
phage-gRNA-08682	0.44786895089615175	-0.23273674254054644	-0.21513220835560443	1.6860042046130426	1.6018329459500302	1.7237471917137706	True	2.9605947323337506e-16	1.0	1.6705281140922812	0.0018124288010523733
phage-gRNA-08683	0.4411023532138021	-0.3317965097745619	-0.10930584343923933	-0.8439734770954912	-0.5988318641223644	-0.35512671255171746	True	2.9605947323337506e-16	1.0	-0.5993106845898577	0.09031147926989264
phage-gRNA-08684	0.1219886597969051	-0.21696411918044944	0.09497545938354612	-0.4747811109977018	-1.0687662351485194	-0.85825179351502	True	5.921189464667501e-16	1.0	-0.8005997132204138	0.017487210658722593
phage-gRNA-08685	0.2524318235544598	-0.10015229684420746	-0.15227952671025147	2.14552687356496	2.1948493876444006	2.142266101773397	True	2.9605947323337506e-16	1.0	2.1608807876609193	7.271637176346512e-05
phage-gRNA-08686	0.058251866181221246	0.09144935965532497	-0.14970122583654621	-0.9023329595659515	-1.7566720173781096	-1.8130279964965652	True	0.0	1.0	-1.4906776578135421	0.008035841822212378
phage-gRNA-08687	-0.1465170366187425	-0.343731212473962	0.4902482490927045	2.7159874177251404	3.33806078118872	2.8522516131533595	False	0.0	1.0	2.9687666040224063	0.0007030918483514466
phage-gRNA-08688	-0.1462994758255194	0.12897411978200513	0.01732535604351515	1.8172911036326784	2.0296301872950764	1.541768334482474	True	2.9605947323337506e-16	1.0	1.796229875136743	0.00037886923038147425
phage-gRNA-08689	0.13338788621564568	-0.5206839646130441	0.3872960783973989	2.002525432891976	2.4951089562375754	2.5420323301508123	False	1.4802973661668753e-16	1.0	2.3465555730934544	0.0018585916217084618
phage-gRNA-08690	-0.14054277776763957	-0.0824581965686697	0.22300097433631194	0.6344988353259042	0.6742838323666529	-0.041929889575328616	True	8.881784197001252e-16	1.0	0.4222842593724095	0.17741844274764756
phage-gRNA-08691	-0.043798186909572934	-0.06729194568986863	0.11109013259944156	0.2690950919110584	-0.6817848070819856	-0.275116350263918	True	0.0	1.0	-0.22926868847828175	0.46046833379464375
phage-gRNA-08692	0.054969467962344254	-0.1499098988173735	0.09494043085502923	-0.8864677511936634	0.5054248213854411	-0.3519375609082438	True	0.0	1.0	-0.24432683023882204	0.5854382160464198
phage-gRNA-08693	0.2150307415802697	0.18403007561027174	-0.39906081719053965	1.5841000545782205	1.4265900649813172	1.2995742855851802	True	5.921189464667501e-16	1.0	1.4367548017149059	0.0026535209599582586
phage-gRNA-08694	0.22516265022424875	0.4799166598619724	-0.7050793100862229	-1.4849503482171986	-2.465057208165624	-1.1455306217800327	True	-5.921189464667501e-16	1.0	-1.6985127260542852	0.03369666337759554
phage-gRNA-08695	-0.013900052424428821	0.2856131400178903	-0.27171308759346147	-0.4116148218514777	-1.211776685368008	0.054627514461774496	True	0.0	1.0	-0.5229213309192371	0.2645423113756483
phage-gRNA-08696	-0.0899442985616421	0.5138860901867428	-0.42394179162509893	0.4266143010104315	1.1575612026042617	1.0436403287892535	True	5.921189464667501e-16	1.0	0.8759386108013155	0.06975162095144682
phage-gRNA-08697	0.4150922869916016	0.6699463413601929	-1.0850386283517928	-1.8017269565050462	-3.386910305260465	-0.7366632277554332	True	5.921189464667501e-16	1.0	-1.9751001631736482	0.1047615929002025
phage-gRNA-08698	-0.09222773901277748	0.08050769488230891	0.011720044130468565	-0.7268745692553509	-1.6233416693779468	-1.1713943442996335	True	0.0	1.0	-1.173870194310977	0.01122111014493198
phage-gRNA-08699	-0.49942118022270066	-0.06549545895722453	0.5649166391799199	-1.7000143115970463	-2.354034092709224	-1.8886961898910766	False	-1.7763568394002505e-15	1.0	-1.9809148647324488	0.0055918775871400175
phage-gRNA-08700	-0.1207843297716309	-0.0659911219420799	0.18677545171370902	-2.3915845094222714	-3.278021586241975	-2.481033093622111	False	-5.921189464667501e-16	1.0	-2.7168797297621192	0.0007952017458660309
phage-gRNA-08701	-0.9285249601203516	-1.055349808084173	1.9838747682045232	1.6042740487444505	1.9071272982339895	2.4694147834715734	False	-4.440892098500626e-16	1.0	1.993605376816671	0.12352277076795544
phage-gRNA-08702	-0.1259604696445038	-0.09127875147483344	0.21723922111933902	-1.2540465629478952	-1.8748189778891327	-0.0560692289202942	True	5.921189464667501e-16	1.0	-1.0616449232524408	0.12314268595560307
phage-gRNA-08703	-0.06749882178748834	0.12740905712967532	-0.05991023534218698	-1.4208582479003677	-2.356487612581346	-1.151755523541853	True	0.0	1.0	-1.6430337946745224	0.01139266855313159
phage-gRNA-08704	-0.12926190011811478	0.2792345096902338	-0.14997260957211722	-2.496877673752776	-2.90233382843343	-1.30776958000477	True	5.921189464667501e-16	1.0	-2.2356603607303254	0.010947453181857242
phage-gRNA-08705	-0.5771425544097104	0.9775250551442998	-0.4003825007345885	-1.8596127272449854	-1.635018491675945	-1.2937094828322726	True	2.9605947323337506e-16	1.0	-1.5961135672510676	0.03693313835072049
phage-gRNA-08706	0.05917565254377877	0.31447368138606624	-0.3736493339298468	0.5940254009733428	1.4755319791425539	1.1319448837596573	False	-5.921189464667501e-16	1.0	1.0671674212918514	0.030626072801831744
phage-gRNA-08707	-0.14762940843563133	0.11982468271259439	0.027804725723037826	1.7516335959183698	2.2426608137830693	2.114173647170265	False	2.9605947323337506e-16	1.0	2.0361560189572345	0.0002575471862985666
phage-gRNA-08708	0.02804575741621207	0.5319870997866722	-0.5600328572028848	1.93635390137322	2.020533017772422	1.950362346750441	False	-1.4802973661668753e-16	1.0	1.9690830886320276	0.0034031709875116407
phage-gRNA-08709	-0.14056803103652094	0.2198729478336805	-0.07930491679716312	0.9089957715315311	0.7151418796590754	0.6343046068087457	True	-1.1842378929335002e-15	1.0	0.752814085999784	0.005486410816017732
phage-gRNA-08710	0.17689840726305395	-0.10520466617867807	-0.07169374108437587	1.5816323773395613	2.7491864632246417	2.2087753688470944	True	0.0	1.0	2.1798647364704324	0.0033453025930747973
phage-gRNA-08711	0.231698327167579	-0.7497871576322028	0.518088830464623	1.7403990124153497	1.4047578331656103	1.4096697919700043	False	-2.9605947323337506e-16	1.0	1.5182755458503214	0.019119257929840493
phage-gRNA-08712	0.0757599880806108	0.1654105471940479	-0.2411705352746587	0.4182506805831654	-0.5131155123052888	0.10915102373836127	True	0.0	1.0	0.004762064005412607	0.9881101023333019
phage-gRNA-08713	0.045108345000553385	-0.09413302153266478	0.04902467653210607	0.15542243980754122	-0.23734381574701224	-0.2714092828684187	True	-1.7763568394002505e-15	1.0	-0.11777688626929657	0.46170095201657524
phage-gRNA-08714	-0.17605260658721278	0.15825645931726307	0.017796147269953266	-0.2286592546568169	-0.5807409086239712	-0.56632624756101	True	1.1842378929335002e-15	1.0	-0.45857547028059936	0.03807714300485775
phage-gRNA-08715	0.13575831554849493	0.28811529599506525	-0.42387361154356107	0.432631747423156	0.6672100715648179	0.38703070366222114	True	-2.9605947323337506e-16	1.0	0.4956241742167317	0.10074396539153721
phage-gRNA-08716	0.09006181001024949	0.1425852173753661	-0.2326470273856147	1.1325607436763576	0.9861613252756829	0.6737929605035085	True	2.9605947323337506e-16	1.0	0.9308383431518497	0.00652396933732854
phage-gRNA-08717	-0.2266043297431608	-0.10266360920645212	0.32926793894961115	-0.7709136109274475	-1.6327566444816757	-1.205748795654408	True	-5.921189464667501e-16	1.0	-1.2031396836878436	0.016074469953401678
phage-gRNA-08718	-0.04957017357217097	0.04812057169342587	0.0014496018787415466	-0.13138051810119933	-1.494212823204796	-0.8077355341988719	True	-1.1842378929335002e-15	1.0	-0.8111096251682891	0.10889486773508607
phage-gRNA-08719	-0.03392393630778301	0.16619738538238238	-0.13227344907460026	2.511185639889999	2.563200420570749	2.535663031865205	False	-2.9605947323337506e-16	1.0	2.536683030775318	9.054292797612727e-06
phage-gRNA-08720	0.17395645736777343	-0.05661631543387635	-0.1173401419338953	-1.035791160196931	-0.16064608227915755	0.09437905542013425	True	5.921189464667501e-16	1.0	-0.3673527290186514	0.3574605441498146
phage-gRNA-08721	-0.4767404843857772	-0.13961823258980832	0.6163587169755855	1.341770989220585	1.279980331678451	1.3700250719412743	True	0.0	1.0	1.33059213094677	0.014812770784561119
phage-gRNA-08722	0.06027438980969535	-0.07176236754116516	0.011487977731471588	0.8655409167142523	0.6940283153530213	0.26493353831198085	True	5.921189464667501e-16	1.0	0.6081675901264182	0.029152814404933426
phage-gRNA-08723	-0.05433671924598826	0.3212862897338358	-0.26694957048785106	0.6478808157036724	0.07622171981176074	0.7394215874179029	True	-1.1842378929335002e-15	1.0	0.487841374311112	0.14451624199737675
phage-gRNA-08724	0.8304829965861207	0.13076848020171816	-0.9612514767878382	-0.34867170070721043	0.005205551806795938	1.2527507243852631	False	2.220446049250313e-16	1.0	0.30309485849494955	0.6924479144952054
phage-gRNA-08725	-0.5924406594411256	0.29051551338763915	0.3019251460534882	-0.2309598873185026	-0.5526476843065584	0.14740969296941486	True	5.921189464667501e-16	1.0	-0.21206595955188204	0.5862029950477986
phage-gRNA-08726	0.06321734470715867	-0.0876299215740346	0.0244125768668777	-1.450692299814481	-2.818596905749553	-2.1110227880607173	False	5.921189464667501e-16	1.0	-2.1267706645415836	0.005886283104505463
phage-gRNA-08727	-0.17011626557848913	0.4308629092006271	-0.26074664362213973	-0.554932926481051	-0.9941601104187043	-0.2999955598701707	False	-5.921189464667501e-16	1.0	-0.6163628655899753	0.10656763202103796
phage-gRNA-08728	-0.039756268705327	0.40886669357719363	-0.3691104248718702	-2.3457569758316446	-3.309891587367712	-2.639553698197073	True	-1.1842378929335002e-15	1.0	-2.7650674204654764	0.001605192183095265
phage-gRNA-08729	0.07913875012882698	-0.10687721912152792	0.027738468992702714	0.47108820736370216	0.22137899423421192	0.623619084539591	True	5.921189464667501e-16	1.0	0.4386954287125017	0.027722131140652
phage-gRNA-08730	-0.03936127207643203	0.08902464428363466	-0.04966337220720618	0.9103102455320009	1.0845211021254944	0.38479823939408675	True	-1.1842378929335002e-15	1.0	0.7932098623505274	0.021026568223749455
phage-gRNA-08731	-0.21514357913195425	0.11597132926235965	0.09917224986959638	-1.4992185240776532	-2.9203678621367946	-1.6197945223283678	False	5.921189464667501e-16	1.0	-2.0131269695142717	0.01258638374103709
phage-gRNA-08732	-0.3644437095508941	-0.42784379381866877	0.7922875033695647	-1.3983177776797628	-2.6852156779106586	-2.0105348635354776	False	5.921189464667501e-16	1.0	-2.0313561063753	0.020162918256786972
phage-gRNA-08733	-0.36714882369755486	0.1648876294854258	0.2022611942121273	-0.9481912688670509	-2.0505344909991186	-1.3324956382269217	True	-5.921189464667501e-16	1.0	-1.4437404660310305	0.01778109557265335
phage-gRNA-08734	0.1798738578181034	0.022028887338516157	-0.20190274515662132	0.020080850478983336	0.5201355557715672	0.29124808760748344	True	-5.921189464667501e-16	1.0	0.2771548312860113	0.20263609026599785
phage-gRNA-08735	0.01887572869405396	-0.1434634058827049	0.1245876771886536	0.9762213659596171	0.8557552904323984	0.5840709277498846	True	8.881784197001252e-16	1.0	0.8053491947139667	0.004497641149943062
phage-gRNA-08736	-0.48192066352008567	-1.27557012454041	1.757490788060494	-1.0354267895113693	-2.9127121679615424	-0.8783290906659849	True	-5.921189464667501e-16	1.0	-1.6088226827129655	0.2238275281182938
phage-gRNA-08737	-0.30554351206433683	-0.4001879542790081	0.7057314663433445	1.420926308906858	2.0712844503478003	2.68561195359789	False	-1.4802973661668753e-16	1.0	2.059274237617516	0.015480540159376681
phage-gRNA-08738	-0.7871828659516519	-0.7213626359730769	1.5085455019247287	-0.8788747219946436	1.252610109182915	2.2819751117118483	False	0.0	1.0	0.8852368329667065	0.5010193208536398
phage-gRNA-08739	0.06749592567065399	0.06594072030769826	-0.13343664597835048	-1.5239561085566091	-3.9316300884870814	-2.0949101639005443	True	5.921189464667501e-16	1.0	-2.516832120314745	0.02604182739347211
phage-gRNA-08740	-0.12051619928498514	-1.0546959693064104	1.1752121685913954	1.3727544453931793	1.3343142751284256	1.9486417783785148	False	-7.401486830834377e-17	1.0	1.5519034996333732	0.08344681562782892
phage-gRNA-08741	0.11966570449307401	-0.5987853744729144	0.47911966997984123	2.2184357808950894	2.6863890589773813	2.626944794548459	False	2.9605947323337506e-16	1.0	2.5105898781403098	0.0019858623551948056
phage-gRNA-08742	-0.009720098848015724	0.24272561046125674	-0.23300551161323746	-0.9813980777747151	-2.2533283782592477	-0.782365050180335	False	1.1842378929335002e-15	1.0	-1.3390305020714326	0.049564667899462254
phage-gRNA-08743	0.06095432965905179	0.19019993977926042	-0.2511542694383113	2.1870160001489873	2.6839075628807896	2.4727327973630144	True	2.9605947323337506e-16	1.0	2.447885453464264	0.00023012899894686781
phage-gRNA-08744	0.1040262584683509	0.06022199727242761	-0.1642482557407794	1.4448593284330435	1.461832278486897	1.5266026171470282	True	-2.9605947323337506e-16	1.0	1.4777647413556563	6.962768323866244e-05
phage-gRNA-08745	-0.2898564951498859	0.34737970371189775	-0.05752320856201543	1.2371733324686875	1.6893564143032265	1.332717767985601	True	-1.1842378929335002e-15	1.0	1.4197491715858384	0.0035834575501234975
phage-gRNA-08746	-0.002113511235056542	-0.07145286453811828	0.07356637577317482	-0.7509176537550406	-1.734910039997417	-0.9549045064052022	True	0.0	1.0	-1.1469107333858866	0.019296785472933557
phage-gRNA-08747	-0.016623480449196038	0.09393506429466303	-0.07731158384546877	1.900179457673267	2.6119136359489543	2.193132827387104	True	-5.921189464667501e-16	1.0	2.2350753070031084	0.0004622538666919483
phage-gRNA-08748	0.07558651471857836	0.13041955888581924	-0.2060060736043976	-0.6186451146517538	-2.2697989820479467	-1.1397258597102446	False	0.0	1.0	-1.342723318803315	0.05441325819306968
phage-gRNA-08749	-0.14148589698710445	-0.020594284514854344	0.16208018150196057	-0.1355144938119528	-1.0923671295804445	-0.48442795429290264	True	5.921189464667501e-16	1.0	-0.5707698592284333	0.12339324937078405
phage-gRNA-08750	0.024013771172775478	0.042420312340020416	-0.0664340835127959	-1.4863912422924592	-2.166308166235206	-1.4492066153676575	True	0.0	1.0	-1.700635341298441	0.0019502227458340297
phage-gRNA-08751	-0.12076406521058036	0.0999417667461655	0.020822298464415745	1.619421319938101	1.7934980278401271	1.8823261905116153	True	2.9605947323337506e-16	1.0	1.7650818460966144	6.207357017196921e-05
phage-gRNA-08752	-0.09645487852931645	-0.0389230450118454	0.1353779235411654	-2.2650591860450398	-3.3887845442547633	-1.8044934147594827	True	1.1842378929335002e-15	1.0	-2.4861123816864286	0.006397576494847279
phage-gRNA-08753	0.1069665230375545	-0.08057774925825179	-0.026388773779304486	-3.371052885784371	-5.347232996887774	-3.73856312849961	False	-5.921189464667501e-16	1.0	-4.152283003723919	0.002424487886410653
phage-gRNA-08754	-0.0844830604832767	0.13270176103088183	-0.04821870054760513	1.7551901801476415	2.2661304417700894	2.7419247828007833	True	0.0	1.0	2.2544151349061714	0.001529357293521185
phage-gRNA-08755	-0.14318480134707556	0.2175861845166125	-0.07440138316953337	0.16989737644779623	-0.45780338221005223	-0.38289759577093463	True	1.1842378929335002e-15	1.0	-0.22360120051106355	0.3798729883569628
phage-gRNA-08756	-0.017901338530550426	0.4937186444975552	-0.47581730596700655	-0.6100221850830305	-0.3766577398862587	-0.8067243559946231	False	-5.921189464667501e-16	1.0	-0.5978014269879708	0.12278422254460965
phage-gRNA-08757	-0.06802432294528771	0.14415116204300915	-0.07612683909771789	-3.7591683948965713	-6.394445166170772	-4.59344648602292	False	1.1842378929335002e-15	1.0	-4.915686682363421	0.003254998814245385
phage-gRNA-08758	-0.08776041208807683	0.2662983284039502	-0.17853791631587512	0.4631238745440722	0.15923052134066573	0.23742392733489304	True	-5.921189464667501e-16	1.0	0.2865927744065437	0.1544014393800719
phage-gRNA-08759	0.06586830798793741	-0.09675905633523207	0.030890748347296437	-1.0586997043017448	-2.3663265073818867	-1.956012896153391	True	5.921189464667501e-16	1.0	-1.7936797026123408	0.009970986591883012
phage-gRNA-08760	0.2795854803051334	-0.13847066532313512	-0.1411148149819983	-1.5057751359015148	-2.6617849025474447	-1.6054528524182423	True	0.0	1.0	-1.9243376302890673	0.008237384145913696
phage-gRNA-08761	-0.027247823964048123	0.06024885003701819	-0.03300102607297006	-0.05307403034576197	-1.1889223187826516	-0.7817607626443532	True	0.0	1.0	-0.6745857039242557	0.11322792972902936
phage-gRNA-08762	-0.14196166969441038	0.3336507074563215	-0.1916890377619147	-2.3553272952907403	-3.6371449120212773	-2.8534797043208613	True	-1.1842378929335002e-15	1.0	-2.9486506372109598	0.0019611783064037813
phage-gRNA-08763	0.00034049384325118837	-0.1968736820119681	0.19653318816871712	2.6456142319664657	2.262525890314266	1.8471060501703027	False	7.401486830834377e-17	1.0	2.2517487241503447	0.000935732525000075
phage-gRNA-08764	0.011324241711701433	0.18365648427561077	-0.19498072598731397	-1.4574397909054664	-3.7603304598452176	-2.614047705537134	False	-5.921189464667501e-16	1.0	-2.6106059854292725	0.017920188643781816
phage-gRNA-08765	-0.010096170882551547	0.15163941696824068	-0.14154324608568913	-0.9255063951920341	-1.505013717797972	-0.737486360320073	True	0.0	1.0	-1.0560021577700265	0.012726609003293216
phage-gRNA-08766	0.19115907622625805	-0.28599023250697364	0.09483115628071559	-1.2102792304272274	-3.84119773439501	-2.480423583967829	False	0.0	1.0	-2.5106335162633555	0.031496894419674286
phage-gRNA-08767	0.13662887223391174	-0.15041383922146423	0.013784966987552494	-1.9441698315928022	-3.4312301016607805	-1.667590264292528	False	0.0	1.0	-2.347663399182037	0.013281164901031194
phage-gRNA-08768	-0.28860716197373293	0.2985594694300264	-0.009952307456293497	-0.25208326265913605	-0.6702779552774434	-0.6058382950863184	True	0.0	1.0	-0.5093998376742993	0.07565383456940868
phage-gRNA-08769	-0.07984302068114779	0.09196790498564056	-0.01212488430449099	0.48083585736617884	-0.4543688922372695	-0.399771344533395	True	5.921189464667501e-16	1.0	-0.12443479313482857	0.70610386911847
phage-gRNA-08770	-0.0034913857693585904	-0.4522443286205422	0.4557357143899008	2.2122452833798967	2.060148331319576	2.086130694453857	False	0.0	1.0	2.11950810305111	0.001349807613971365
phage-gRNA-08771	-0.025860621837930253	0.19656546718545798	-0.17070484534753128	0.6166987315882473	-0.045112001000752855	0.4935429535511311	True	-1.1842378929335002e-15	1.0	0.3550432280462085	0.19687408411242113
phage-gRNA-08772	-0.030533343799739043	-0.08019033124110031	0.11072367504084113	2.000065229960697	2.215710508802254	2.066882893905274	True	5.921189464667501e-16	1.0	2.094219544222742	1.658590583477711e-05
phage-gRNA-08773	0.19794683848158545	-0.025739548734825313	-0.17220728974675836	2.1808019358036477	2.376567518313469	1.8247467108667292	False	5.921189464667501e-16	1.0	2.1273720549946153	0.0003936460272767087
phage-gRNA-08774	0.029456169347533034	0.07840258076171125	-0.10785875010924606	0.3042898529035085	-0.6065877562472277	0.004545822650124265	True	-5.921189464667501e-16	1.0	-0.09925069356453164	0.735285199408197
phage-gRNA-08775	0.09229338711582002	-0.46807154635327386	0.37577815923745383	1.1637373668525015	1.5163178147480574	1.4943681701496532	True	0.0	1.0	1.391474450583404	0.0069884797959399855
phage-gRNA-08776	0.02570265043401143	-0.05938268917512879	0.03368003874111736	-0.06352095001822988	-0.4852897598344903	-0.6879997320393443	True	0.0	1.0	-0.41227014729735484	0.09135934288411854
phage-gRNA-08777	-0.08197841344076373	0.11221602797218999	-0.030237614531422707	-0.632954681851766	-1.6665454524551233	-1.5828863648376288	True	1.1842378929335002e-15	1.0	-1.2941288330481726	0.018370184116843026
phage-gRNA-08778	-0.16979727887990226	-0.06921163074065095	0.239008909620555	1.2424889226676648	1.1341467391727562	1.0224958728428621	True	5.921189464667501e-16	1.0	1.1330438448944278	0.0012129418520644207
phage-gRNA-08779	-0.16563496007023026	-0.06637451197234334	0.23200947204257538	-2.1719439662329076	-3.620705400648399	-3.064016523266254	False	5.921189464667501e-16	1.0	-2.95222196338252	0.0025365133931422937
phage-gRNA-08780	-0.170220196187282	0.1378214288896622	0.03239876729761626	-6.261912052230274	-6.715389721773872	-3.060420234026437	True	-1.1842378929335002e-15	1.0	-5.345907336010195	0.009781861896220533
phage-gRNA-08781	-0.058939904142714994	0.027681644558130714	0.03125825958458606	-5.363081378274577	-4.159446761341183	-3.023525657583563	True	5.921189464667501e-16	1.0	-4.182017932399774	0.003471762747358118
phage-gRNA-08782	-0.03454865538834362	0.004745280080044267	0.02980337530829935	-0.1737409350352639	-0.6825953616152347	0.38479567720403196	True	0.0	1.0	-0.15718020648215555	0.6375519589089884
phage-gRNA-08783	0.013894701338568183	-0.061461131643550715	0.0475664303049852	2.2587283163958967	2.910262673008879	1.9205317136430198	True	8.881784197001252e-16	1.0	2.363174234349265	0.0012706473035670337
phage-gRNA-08784	-0.2705656585526386	0.032293768726785466	0.23827188982585312	0.733839074988512	1.3961034590364791	0.8522609839044462	True	0.0	1.0	0.9940678393098125	0.01685307666778869
phage-gRNA-08785	-0.08029882199964611	-0.04648053352511816	0.1267793555247625	-3.460032778777591	-3.7208653703787924	-2.9831554516234204	True	-5.921189464667501e-16	1.0	-3.3880178669266012	0.00011395663578090258
phage-gRNA-08786	0.18367765599663244	0.022034475091336603	-0.20571213108796726	-1.8094912994685135	-1.5098837094826276	-1.5918798159013985	True	5.921189464667501e-16	1.0	-1.6370849416175133	0.0003417677645981332
phage-gRNA-08787	0.23913424784662274	0.24837094945882976	-0.48750519730545117	2.513091864120311	2.548113855796579	2.175537016658351	False	4.440892098500626e-16	1.0	2.412247578858414	0.0008824590384777434
phage-gRNA-08788	-0.08558134343114787	0.10079781066875881	-0.015216467237612719	-0.6958053303380201	-1.816707660794746	-1.8153800393393915	True	-5.921189464667501e-16	1.0	-1.4426310101573858	0.01872846564560472
phage-gRNA-08789	0.2843023581228419	-0.2860652359749132	0.001762877852073963	1.2366656821577857	1.2592870376293108	1.4744573726201766	True	8.881784197001252e-16	1.0	1.3234700308024243	0.0018706501238375532
phage-gRNA-08790	0.061461333726356315	0.1866601107838619	-0.24812144451022178	-0.9325819583099868	-1.7219024693195744	-1.388331549919922	True	-1.1842378929335002e-15	1.0	-1.3476053258498277	0.006842780609268831
phage-gRNA-08791	0.10685524340735952	-0.20100299613185157	0.09414775272449205	-3.4174087712069863	-4.809485896086441	-4.528582126561544	True	0.0	1.0	-4.251825597951657	0.0006235064306403981
phage-gRNA-08792	-0.13183403052455578	0.124808541789597	0.007025488734958785	2.0748954554351853	2.5074210150262823	1.9964674318889015	True	0.0	1.0	2.192927967450123	0.00023506165593822597
phage-gRNA-08793	0.0504441079160447	0.07325398335546218	-0.1236980912715051	-0.6741902777499256	-2.2753630013523694	-1.8571963778655487	True	5.921189464667501e-16	1.0	-1.602249885655948	0.02954609630054041
phage-gRNA-08794	0.29564717090117654	-0.23135721761437456	-0.0642899532868011	1.3738803163004976	1.406824779272509	0.9880845808369347	True	2.9605947323337506e-16	1.0	1.2562632254699804	0.0036279070158934403
phage-gRNA-08795	0.06280276738156232	0.17977263967587653	-0.24257540705744418	-0.3948723636267264	-0.9053809782067033	-0.8578478529788462	True	-1.7763568394002505e-15	1.0	-0.7193670649374253	0.025007705032970486
phage-gRNA-08796	-0.15879565846579702	0.17905710448388312	-0.020261446018086104	0.05965848021873654	0.023643008072440352	0.2542581072351684	True	0.0	1.0	0.11251986517544843	0.4065689113722794
phage-gRNA-08797	0.06020930725912521	-0.02206910175143406	-0.03814020550769204	2.693114487951921	2.836967876559898	3.0143089076974983	False	-2.9605947323337506e-16	1.0	2.8481304240697725	8.26174380715952e-06
phage-gRNA-08798	0.013083887922370252	0.111325595593323	-0.1244094835156968	2.6840307684892597	3.5316526097840963	3.3411066296707084	True	-1.1842378929335002e-15	1.0	3.185596669314688	0.00027734214226048657
phage-gRNA-08799	-0.18108862155509442	0.13030881718072695	0.050779804374367465	2.9012700486483443	3.0821587514385786	3.1128880046988545	True	0.0	1.0	3.032105601595259	1.203688406379511e-05
phage-gRNA-08800	-0.43533766567428955	-0.06666180843892988	0.5019994741132212	0.29399374147210544	0.0983965740860846	0.42983739461397263	False	5.921189464667501e-16	1.0	0.2740759033907209	0.39680224114004675
phage-gRNA-08801	-0.8086628864717227	-0.45333603929816313	1.261998925769884	2.339111192180675	2.9840372266980717	3.497534288492626	False	-5.921189464667501e-16	1.0	2.9402275691237905	0.015179409633443186
phage-gRNA-08802	-0.11388963391824802	-0.12875936678916844	0.24264900070741646	1.9809947520312363	1.890052123315936	2.4717542713011884	False	0.0	1.0	2.114267048882787	0.0006288681743842965
phage-gRNA-08803	-0.14825145702446108	-0.04766580888520977	0.19591726590967173	1.9416634934224941	1.9934211321293187	1.8645240507415197	True	2.9605947323337506e-16	1.0	1.9332028920977775	5.898381594375193e-05
phage-gRNA-08804	-0.1612657379650333	-0.03522798515235337	0.1964937231173849	0.7517648162343775	0.8910861416439015	1.019048682842385	True	-5.921189464667501e-16	1.0	0.8872998802402213	0.0024182858986633413
phage-gRNA-08805	0.002205875503419108	-0.21952165867493534	0.21731578317151445	-0.2843730092686396	-0.7045818324049424	-0.10726818264111593	True	-5.921189464667501e-16	1.0	-0.365407674771566	0.16814566813253717
phage-gRNA-08806	-0.06696457983457194	0.11918599592641854	-0.052221416091846606	-2.4653177741116155	-3.4340068359339497	-1.495928502189681	True	0.0	1.0	-2.4650843707450822	0.011864182645905275
phage-gRNA-08807	0.3035270461015376	-0.12221696349799416	-0.18131008260353987	1.4422938187382819	1.8558117164095123	1.6004325137892632	True	1.1842378929335002e-15	1.0	1.6328460163123524	0.001101950177742705
phage-gRNA-08808	0.1765522656792502	-0.14219773159566884	-0.034354534083586685	-1.5380952205307121	-3.246003434771538	-2.560065604120833	False	-1.7763568394002505e-15	1.0	-2.4480547531410277	0.00835100772354916
phage-gRNA-08809	0.0512283601472987	-0.11740102615086734	0.06617266600357219	-0.8188688047652981	-2.1890739250823366	-2.358198157363365	False	1.1842378929335002e-15	1.0	-1.7887136290703332	0.021894275371187794
phage-gRNA-08810	-0.2582892765047555	0.363228859689781	-0.1049395831850255	2.199791939711109	2.301282030590831	2.3495735364614	True	0.0	1.0	2.2835491689211134	0.0002866520229415136
phage-gRNA-08811	-0.12146941733139816	0.21024487262021108	-0.08877545528881114	2.211504927102231	2.361003812151141	2.0856381174882443	True	5.921189464667501e-16	1.0	2.2193822855805387	7.375879211734187e-05
phage-gRNA-08812	0.0429346784928093	0.27003581550444444	-0.31297049399725374	2.2162150325251035	2.7267906665751154	2.569709944173991	True	0.0	1.0	2.50423854775807	0.000384577277513073
phage-gRNA-08813	-0.11746886781310195	0.3134370394689636	-0.1959681716558599	1.1346563366937463	1.8190067932281249	1.2315304146263415	True	5.921189464667501e-16	1.0	1.3950645148494043	0.0063255070583124315
phage-gRNA-08814	-0.501614283324681	-0.4308952539332678	0.9325095372579497	0.4877922859265649	0.7924628355446668	1.6493046661617576	True	2.9605947323337506e-16	1.0	0.9765199292109964	0.16866696435027195
phage-gRNA-08815	-0.09418610105605296	-0.07230921866507511	0.1664953197211272	1.867233379360517	2.5654111240119715	2.472127996359795	True	-2.9605947323337506e-16	1.0	2.3015908332440946	0.0006014136098727496
phage-gRNA-08816	0.11627606941424062	-0.024354578074611055	-0.09192149133962779	-0.14293829785575873	-2.059452823333615	-0.43194993133579374	True	5.921189464667501e-16	1.0	-0.8781136841750558	0.21696054583943228
phage-gRNA-08817	0.2386148799846124	0.39959234300352797	-0.6382072229881421	2.060791601912711	2.8619123516324754	2.598641471678632	True	-5.921189464667501e-16	1.0	2.5071151417412727	0.003289872900702585
phage-gRNA-08818	0.018575009820580135	0.10029419394173189	-0.11886920376231025	-1.430850531399983	-2.2788199949566774	-1.1643529503630674	True	5.921189464667501e-16	1.0	-1.6246744922399092	0.008970211657273656
phage-gRNA-08819	0.05698216099068887	-0.23976768841544516	0.1827855274247563	1.6533462986329566	2.204834881982709	2.021688974689157	True	0.0	1.0	1.959956718434941	0.000667463949759381
phage-gRNA-08820	0.5249528658007794	0.22746279316604756	-0.7524156589668287	1.3173520416116347	1.077418343336321	0.9735614342060508	True	-5.921189464667501e-16	1.0	1.1227772730513355	0.04815208803126708
phage-gRNA-08821	1.163829420714256	-0.7413712823354031	-0.42245813837885215	1.6473095621996112	1.9195263744871998	2.1347312770534135	True	2.9605947323337506e-16	1.0	1.9005224045800748	0.034940793037596694
phage-gRNA-08822	0.05761417180363182	0.029804580732569974	-0.08741875253620535	0.19524523100570512	-0.4374055167822206	-0.41135781863713383	True	-1.1842378929335002e-15	1.0	-0.2178393681378831	0.36102785622536115
phage-gRNA-08823	-0.10394947062657778	0.06781224388517693	0.036137226741404405	-1.7372011374889205	-2.955684706233823	-2.916720898894976	False	1.1842378929335002e-15	1.0	-2.5365355808725734	0.0032644395405425613
phage-gRNA-08824	-0.04162325577190984	0.27629298975089434	-0.23466973397898627	-0.7260694475087579	-1.6391808079696784	-1.1135869630887782	True	-5.921189464667501e-16	1.0	-1.1596124061890716	0.018794940735994192
phage-gRNA-08825	-0.3411649767123919	-0.8239654003912538	1.1651303771036456	-0.6213019221684943	-2.331119344971878	-0.4556670258966262	True	0.0	1.0	-1.136029431012333	0.2511404868804413
phage-gRNA-08826	0.17253232551482434	0.11330201136666318	-0.28583433688148396	-0.7420107889089387	-1.2301778792975853	-0.3485664972123441	True	1.1842378929335002e-15	1.0	-0.7735850551396227	0.05746313233080122
phage-gRNA-08827	0.15957364889179448	-1.1860323668560957	1.0264587179643012	0.08941495439844438	0.4171026829315885	0.5460033590114355	True	0.0	1.0	0.35084033211382276	0.6220701212432864
phage-gRNA-08828	-0.7617247617226743	-1.06066882454172	1.8223935862643934	0.4685114771216954	0.008881580596503014	0.5965411333845125	True	-2.9605947323337506e-16	1.0	0.3579780637009036	0.7205933695827987
phage-gRNA-08829	-1.368130252785944	-1.1096649448649734	2.4777951976509165	2.332735811300588	1.7871399397685588	1.7445293635141423	False	-2.9605947323337506e-16	1.0	1.9548017048610964	0.19446530857400077
phage-gRNA-08830	-0.4352369853585589	-0.33379284564926337	0.7690298310078223	-1.5372707856230097	-3.0652954085316617	-1.9276775153507053	True	0.0	1.0	-2.176747903168459	0.022081041669829077
phage-gRNA-08831	-0.1449649158083357	0.1234844806852573	0.0214804351230784	0.7747479914209219	0.2633229726680453	0.6787170274056749	True	0.0	1.0	0.5722626638315473	0.030981048556773035
phage-gRNA-08832	0.07806892337714366	-0.5812510054136979	0.5031820820365551	2.22017425194285	2.0243566387079808	2.149769095603097	True	2.9605947323337506e-16	1.0	2.131433328751309	0.002658521964559841
phage-gRNA-08833	-0.06731711999991141	-0.26310359159127295	0.3304207115911826	-1.6472954573523868	-3.2466239933594387	-1.6663134283357852	False	-5.921189464667501e-16	1.0	-2.1867442930158703	0.01726293424116811
phage-gRNA-08834	0.18955435732939385	0.13251783952243557	-0.3220721968518294	1.374804299879468	0.9899288088348399	0.6848622571009919	True	0.0	1.0	1.0165317886051	0.01674235947003148
phage-gRNA-08835	0.1585135128526982	-0.16488123499704344	0.006367722144343446	0.3669358368907041	-0.1482743988098143	-0.030711985238252026	False	-5.921189464667501e-16	1.0	0.06264981761421258	0.7476484166885496
phage-gRNA-08836	-0.2713646103023377	-0.6789985658279285	0.9503631761302653	0.619665542222835	0.9859052957545611	0.6534034580259878	True	-2.9605947323337506e-16	1.0	0.752991432001128	0.2089519221151343
phage-gRNA-08837	-1.3666469029595323	2.2215285117460617	-0.8548816087865276	0.32503730012063947	-0.5354405496363821	-0.5621095820217779	True	5.921189464667501e-16	1.0	-0.2575042771791735	0.8348919531891026
phage-gRNA-08838	0.11562593901632034	0.040506435387392514	-0.15613237440371108	1.083501996112755	1.0600062108960895	0.8929050745686826	True	5.921189464667501e-16	1.0	1.0121377605258424	0.0005535861157493921
phage-gRNA-08839	-0.08937139775284386	-0.08465325174294414	0.17402464949579155	-4.059788595275942	-5.835194359706901	-4.06474765453953	True	1.1842378929335002e-15	1.0	-4.653243536507458	0.0014647899029094612
phage-gRNA-08840	0.16016634745626934	-0.06352003976014142	-0.0966463076961297	-1.6360696250605518	-2.3850031781303205	-1.7895347021315464	True	-5.921189464667501e-16	1.0	-1.9368691684408061	0.001326338171827913
phage-gRNA-08841	-0.6896903365968665	-0.8242453068635598	1.5139356434604263	-3.9369875227651043	-5.882318288638377	-4.320458205282423	True	0.0	1.0	-4.7132546722286355	0.008093188196501388
phage-gRNA-08842	-0.23248332762168644	0.2000219752067931	0.03246135241489334	-1.8228819510354164	-3.288117591455185	-2.275717683771793	False	0.0	1.0	-2.4622390754207983	0.005474820193907432
phage-gRNA-08843	0.3217145315476486	-0.307517190906589	-0.014197340641056044	1.2112540398476757	1.4435334119446814	0.7129688386087469	True	1.1842378929335002e-15	1.0	1.1225854301337013	0.016377640374438632
phage-gRNA-08844	0.035158836212646705	-0.235230816665295	0.20007198045265362	-3.818543743442879	-4.494413834322924	-3.664357640017398	True	1.7763568394002505e-15	1.0	-3.992438405927734	0.00015010480902071432
phage-gRNA-08845	0.19555423706433217	-0.01520981880752359	-0.18034441825680858	-0.8547400129367091	-1.5208718037101132	-1.365310008611976	False	0.0	1.0	-1.2469739417529329	0.005499043546503064
phage-gRNA-08846	0.023316266236595773	0.10213383674404408	-0.12545010298064074	1.1181364406077003	0.8297955336573688	0.7826189813133082	True	-2.9605947323337506e-16	1.0	0.9101836518594592	0.001850404056553144
phage-gRNA-08847	0.41745510144145115	0.017136399380538236	-0.4345915008219876	-2.4974055243125566	-2.4496425190325013	-2.759155680320868	False	5.921189464667501e-16	1.0	-2.5687345745553087	0.0006270308461908561
phage-gRNA-08848	-0.12116110916115552	0.09885344581020838	0.022307663350947138	-0.7340364361547334	-1.609747106381377	-1.7983422788736316	True	0.0	1.0	-1.3807086071365806	0.014472982579664935
phage-gRNA-08849	-0.05625058375527381	0.10502680547120491	-0.04877622171592755	-0.4689896788278656	-1.4081877344074822	-1.1496517779110391	True	1.1842378929335002e-15	1.0	-1.0089430637154624	0.024007706904312014
phage-gRNA-08850	0.03960295321229701	0.26892191547375077	-0.30852486868604734	2.2109455030030993	2.154357986028086	2.2121386707211057	False	1.4802973661668753e-16	1.0	2.1924807199174303	0.00020342149863037718
phage-gRNA-08851	0.024830285339909608	0.13156179499158682	-0.15639208033149643	-2.4870793090876067	-3.02387414162399	-1.5465475684797045	False	0.0	1.0	-2.3525003397304336	0.0058918092524494516
phage-gRNA-08852	-0.06159961402473968	-0.0482468039402999	0.10984641796504135	1.3672804433834704	1.3672356518557267	0.9440227067884246	True	5.921189464667501e-16	1.0	1.2261796006758738	0.0012647142839643543
phage-gRNA-08853	-0.03328233015433213	-0.03375792422085766	0.06704025437519157	2.2846811977535797	2.7474378756153897	3.1857424928538496	True	5.921189464667501e-16	1.0	2.73928718874094	0.00047498630358696416
phage-gRNA-08854	-0.14711198323603547	0.14208645222454308	0.0050255310114941665	2.6644005325651303	2.9568113293182474	2.8734084016852304	True	5.921189464667501e-16	1.0	2.8315400878562027	1.9495269345258007e-05
phage-gRNA-08855	-0.1528424114084972	0.12243118419902732	0.03041122720947076	2.821554923006283	2.9240398824612894	2.890320357722058	False	2.9605947323337506e-16	1.0	2.8786383877298767	4.827513575492424e-06
phage-gRNA-08856	0.379285210452478	-0.14118775527227712	-0.23809745518020264	2.104417712999103	2.809973338968085	2.5747057812977356	False	-5.921189464667501e-16	1.0	2.496365611088308	0.0009044145788309788
phage-gRNA-08857	-0.08956877538018926	0.15777159451930522	-0.06820281913911597	2.455161468654522	3.110264612264846	3.20017115672883	True	0.0	1.0	2.9218657458827324	0.00029589503008630385
phage-gRNA-08858	-0.3301676112876404	0.16472617765663955	0.16544143363099906	2.455171839584776	3.1516112537794045	2.7584324487135268	True	-5.921189464667501e-16	1.0	2.788405180692569	0.00043206646869400407
phage-gRNA-08859	-0.023430732903337415	0.09953340417884604	-0.0761026712755104	2.516675463589632	3.1235203036587755	2.7477994598767985	True	-5.921189464667501e-16	1.0	2.795998409041735	0.00011012756012599505
phage-gRNA-08860	0.11705903740497092	-8.686604188667957e-05	-0.11697217136308247	2.2538837051291623	2.848744703958843	2.4133802067950985	True	5.921189464667501e-16	1.0	2.505336205294368	0.0001917780209892823
phage-gRNA-08861	-0.2441035349042231	0.24377924166340392	0.00032429324081917343	1.1062990307917886	1.0074934268723599	0.7879288703950138	True	0.0	1.0	0.9672404426863874	0.004650003805853041
phage-gRNA-08862	0.11900061801213901	-0.09990862894239871	-0.0190919890697403	2.3706105076490767	2.9423701296045026	2.7451670348257933	True	0.0	1.0	2.686049224026457	0.00011604158588931201
phage-gRNA-08863	0.04452274088639463	0.03842211943177354	-0.08294486031816994	1.808860517273832	1.8028809757086872	1.790476466975262	False	-5.921189464667501e-16	1.0	1.800739319985927	1.745978704511278e-06
phage-gRNA-08864	-0.17771698837217098	0.12579479932573445	0.05192218904643742	2.5683838108632457	2.8834496375549623	2.725356008856835	True	2.9605947323337506e-16	1.0	2.725729819091681	2.95923905478088e-05
phage-gRNA-08865	0.05697356783641361	-0.010741528032113479	-0.04623203980429835	1.663797408701285	1.2268123498291832	1.0795154103009104	True	5.921189464667501e-16	1.0	1.3233750562771263	0.001748932615170691
phage-gRNA-08866	-0.16710077430209935	0.15553168152633212	0.01156909277577256	0.9780413033798414	1.1379825806066286	0.8991514721859897	True	1.7763568394002505e-15	1.0	1.0050584520574866	0.0010025748416684264
phage-gRNA-08867	0.41627545488907636	-0.37018221901517556	-0.04609323587390257	0.34930602825731505	0.14596577053307058	0.4592439085717128	True	-5.921189464667501e-16	1.0	0.3181719024540328	0.2654460062128525
phage-gRNA-08868	0.11747332131615096	0.6709588506609672	-0.788432171977119	1.9326720608816785	2.0430952765314068	2.131838826139272	True	-2.9605947323337506e-16	1.0	2.035868721184119	0.009018091003677498
phage-gRNA-08869	-0.11430517833857579	-0.41797029582443823	0.5322754741630149	0.5513476403894781	-0.48352591485508345	0.599777894784653	True	2.9605947323337506e-16	1.0	0.2225332067730159	0.6475293197517065
phage-gRNA-08870	-0.14667748329768848	0.13189421062504003	0.014783272672652004	0.0516363507783808	-1.1519651348107072	-0.827024358861415	True	1.1842378929335002e-15	1.0	-0.6424510476312472	0.15617389351967104
phage-gRNA-08871	0.3095794957760569	-0.33661951128134415	0.027040015505289006	1.6496038801585389	2.0996964479318496	1.767169616136231	True	5.921189464667501e-16	1.0	1.8388233147422064	0.0013388836830077965
phage-gRNA-08872	-0.055075323567265855	-0.0976913256280536	0.15276664919531768	-1.726094145661981	-3.2051069073127154	-1.9575617347342495	True	-5.921189464667501e-16	1.0	-2.2962542625696485	0.00787352016165171
phage-gRNA-08873	-0.189230159068126	0.10400056701352067	0.08522959205460268	1.998150600814447	1.9795106732838255	2.054870894804311	True	-8.881784197001252e-16	1.0	2.010844056300861	3.257256904334989e-05
phage-gRNA-08874	0.07935397221919871	0.03477690214219109	-0.11413087436139158	-1.6221750531839785	-2.5190443301006056	-1.9130964924664884	True	-5.921189464667501e-16	1.0	-2.018105291917024	0.0017265729615090549
phage-gRNA-08875	0.04714263745943725	-0.0032690949852156592	-0.04387354247422337	1.164414627714491	1.0378178460293128	1.1223244027507064	True	-5.921189464667501e-16	1.0	1.1081856254981701	1.6995462140098663e-05
phage-gRNA-08876	0.006654314827176933	0.34239978107843605	-0.349054095905613	-0.7975689170718248	-1.8141496533728407	-1.5078706560039077	True	0.0	1.0	-1.373196408816191	0.019084766901723976
phage-gRNA-08877	-0.023526302477705485	-0.07374407318326881	0.09727037566096897	-0.08196391942022885	-0.37725269557248353	-0.46951045720346407	True	-1.7763568394002505e-15	1.0	-0.3095756907320588	0.07201882623596613
phage-gRNA-08878	-0.1489893374352942	0.03293732929755855	0.11605200813773386	0.509856420261448	-0.6414966554354393	0.034356599251784914	True	-5.921189464667501e-16	1.0	-0.032427878640735486	0.9292429590490889
phage-gRNA-08879	-0.10621505068637482	0.45841103626364177	-0.35219598557726606	1.863493637934778	2.1737816219011004	2.468076403920578	True	2.9605947323337506e-16	1.0	2.1684505545854855	0.0018646655751776483
phage-gRNA-08880	-0.41952920433885055	0.8226137982801873	-0.40308459394133855	1.7060096558388267	2.0953486537445	1.8919046189916457	True	-5.921189464667501e-16	1.0	1.8977543095249907	0.011243214687113375
phage-gRNA-08881	-0.2291452333323596	0.42872692215369135	-0.19958168882133265	1.7211861255203553	2.1676796376454854	2.2268566914710126	True	-2.9605947323337506e-16	1.0	2.038574151545618	0.001589343740300472
phage-gRNA-08882	0.08016247207504712	-0.13412521713911296	0.053962745064064954	1.7754768926978572	2.5279035217021386	1.7356293761672195	True	-2.9605947323337506e-16	1.0	2.013003263522405	0.0016436660625345936
phage-gRNA-08883	-0.056581498783976336	-0.09767647272191393	0.15425797150589116	1.9318969938570154	1.7964429647448634	1.3705592887685798	True	2.9605947323337506e-16	1.0	1.6996330824568195	0.0008001479512907917
phage-gRNA-08884	0.30200985178230155	-0.3192869629547683	0.017277111172466775	-0.21982639592974174	-0.535800541723404	0.34024593983293094	True	0.0	1.0	-0.13846033260673826	0.6809156989799605
phage-gRNA-08885	0.19532799408363655	-0.10142185532249748	-0.09390613876113907	1.7018954613752584	2.502601280083189	2.353295238704992	False	0.0	1.0	2.18593066005448	0.0011700826867495318
phage-gRNA-08886	0.13688193401336868	-0.3698510477586687	0.2329691137453036	-0.4271356860415825	-1.1389524733280183	-0.3171660079920464	True	1.1842378929335002e-15	1.0	-0.6277513891205491	0.11985551888273993
phage-gRNA-08887	0.0233793066343857	-0.2035327835264944	0.18015347689210692	-1.026096988417331	-1.7567595521377548	-1.0966283592745416	True	-5.921189464667501e-16	1.0	-1.2931616332765425	0.007423050818583947
phage-gRNA-08888	0.12477942884210513	0.01596991944111359	-0.14074934828321695	-0.3749853195435584	-1.280760106935082	-0.6420359493775258	True	5.921189464667501e-16	1.0	-0.7659271252853888	0.05191058530386437
phage-gRNA-08889	-0.10313831511814797	0.13601351774598758	-0.032875202627839606	0.012132209605701938	0.1369533105022498	-0.1671054206940088	True	0.0	1.0	-0.00600663352868569	0.9602401307347584
phage-gRNA-08890	-0.046916427786385384	-0.018456725311738253	0.06537315309812364	0.4614611092819878	-0.5472317175887138	-0.020216845266491035	True	0.0	1.0	-0.03532915119107235	0.9099089394494997
phage-gRNA-08891	0.00850539196642508	0.23322921729605994	-0.2417346092624868	-0.2506432099281284	-1.12162663434132	-0.40776345754031595	True	-5.921189464667501e-16	1.0	-0.5933444339365881	0.12006428505526705
phage-gRNA-08892	2.4603923008481674	-1.215554049603286	-1.2448382512448806	0.9992669126997535	1.0035311933892377	0.7647000849685979	True	2.9605947323337506e-16	1.0	0.9224993970191964	0.49586447522852234
phage-gRNA-08893	0.1676932451773112	-0.22070880768380263	0.0530155625064932	0.32856035130954986	-0.9371478618326954	-0.4250097146452987	True	5.921189464667501e-16	1.0	-0.3445324083894814	0.4216717158245737
phage-gRNA-08894	0.12697292002567728	0.21535530465634345	-0.3423282246820243	0.7108241427845847	0.7190772079678727	0.31623742807309085	True	-1.1842378929335002e-15	1.0	0.5820462596085161	0.05596202256256023
phage-gRNA-08895	-0.18408622058522184	0.18056169014937495	0.0035245304358486607	0.43940958497408467	-0.06821085261982596	0.30382467185611084	True	5.921189464667501e-16	1.0	0.22500780140345653	0.2900500065116773
phage-gRNA-08896	-0.20173419115488045	-0.4055210209335858	0.6072552120884671	1.4926950404205126	0.9021891213994024	1.0310897974792486	True	2.9605947323337506e-16	1.0	1.1419913197663878	0.03306856977946722
phage-gRNA-08897	0.012410823249927816	-0.06541462341496107	0.05300380016503503	0.5429143741270668	0.47898013412010343	0.06939408696732485	True	5.921189464667501e-16	1.0	0.36376286507149835	0.07535940384664926
phage-gRNA-08898	0.05011752349181009	-0.060197739873739664	0.01008021638193135	-0.2845869411007662	-1.0966355972664203	-0.947482742460334	True	5.921189464667501e-16	1.0	-0.7762350936091735	0.03676317217526869
phage-gRNA-08899	-0.043053067747745644	0.2018946567191673	-0.1588415889714252	0.20817910358859493	-0.31078303810984664	-0.37283690317425844	True	-1.1842378929335002e-15	1.0	-0.15848027923183672	0.49760250395410827
phage-gRNA-08900	0.026281433110158403	0.06413254723006467	-0.0904139803402213	0.8416340519399643	0.23779364733257324	0.41400003819077646	True	5.921189464667501e-16	1.0	0.4978092458211047	0.054785966211075905
phage-gRNA-08901	-0.05816308321026309	0.28002941718144214	-0.22186633397117994	-4.831678979227	-4.870119149491754	-3.7412184734119065	True	-2.9605947323337506e-16	1.0	-4.481005534043553	0.000356201025385457
phage-gRNA-08902	-0.2751113293498548	0.08226955386854584	0.19284177548130543	0.9885768628567639	1.5596887725251474	1.1878815543891772	True	-1.1842378929335002e-15	1.0	1.2453823965903628	0.004719328368028274
phage-gRNA-08903	-0.05138203555446985	-0.004368152486120991	0.05575018804059084	0.20573886625353843	-0.11883509882386534	0.1209548990889413	False	0.0	1.0	0.06928622217287146	0.5343046574140834
phage-gRNA-08904	-0.0024839219007102287	-0.021641903880055935	0.024125825780766164	1.2345151920486863	1.252314387048953	1.2946195248814867	True	0.0	1.0	1.2604830346597087	5.784300982442293e-07
phage-gRNA-08905	0.05781403033174026	-0.05415285890496779	-0.0036611714267724693	1.7114270693676845	2.755795486248396	2.391001719174402	True	0.0	1.0	2.2860747582634944	0.0017526753560845798
phage-gRNA-08906	-0.0015833716792830188	-0.11454294102916229	0.11612631270844709	2.0725336652478052	2.221153728038079	2.161044278835776	True	5.921189464667501e-16	1.0	2.1515772240405533	1.1004275610217068e-05
phage-gRNA-08907	0.15338047995610715	-0.19831777884791713	0.0449372988918082	1.066329010805024	0.8985623892034997	0.5617850145133385	True	-5.921189464667501e-16	1.0	0.8422254715072874	0.009668543055774664
phage-gRNA-08908	-0.22203537852479904	0.08102612103465212	0.14100925749014515	2.277150989627785	2.659731748986488	2.2040005901822646	True	-5.921189464667501e-16	1.0	2.380294442932179	0.00019115070098542564
phage-gRNA-08909	-0.09184727882282573	0.06502493128365217	0.02682234753917534	-1.591210804521614	-1.8330224593218212	-1.618723220514111	True	5.921189464667501e-16	1.0	-1.6809854947858487	4.804894577434893e-05
phage-gRNA-08910	-0.060179395134751346	0.028521059541983362	0.03165833559276798	0.9034304512127953	0.6521226618087468	0.8161766074800134	True	0.0	1.0	0.7905765735005185	0.0005765207659545836
phage-gRNA-08911	-0.09137175133941966	0.1695851452367414	-0.07821339389732174	-1.7554808547844551	-2.5608616786609044	-2.259381547692767	True	0.0	1.0	-2.191908027046042	0.0009299797960563162
phage-gRNA-08912	-0.008341729391190711	-0.047258621196924366	0.0556003505881133	-0.41934601110452263	-1.7783698222837874	-1.6803207705957295	True	-5.921189464667501e-16	1.0	-1.29267886799468	0.042085381728612106
phage-gRNA-08913	0.26742635622512	-0.11421239076752698	-0.15321396545759214	0.8887401954041527	1.219756490109348	0.7636946654680381	True	2.9605947323337506e-16	1.0	0.9573971169938463	0.007437296002592137
phage-gRNA-08914	0.13400796369491985	-0.07580624893993271	-0.0582017147549907	2.1662125780498362	2.5328820321343164	2.2120990661284283	True	-1.1842378929335002e-15	1.0	2.303731225437527	6.614548175550968e-05
phage-gRNA-08915	0.0024613618067590437	0.3270158601855009	-0.3294772219922564	-1.4056231474335839	-1.6297238102586373	-2.2659322798776103	False	1.1842378929335002e-15	1.0	-1.7670930791899437	0.005243177597261114
phage-gRNA-08916	0.11942538172505035	-0.11275246638499858	-0.006672915340051766	2.1760489738963926	2.406076018536794	1.9301859845966085	True	0.0	1.0	2.1707703256765982	0.00014297537180289776
phage-gRNA-08917	-0.039657784277968844	0.1584102439990449	-0.11875245972107695	1.6577535771804213	1.7067762481660056	1.4137079220286823	True	-2.9605947323337506e-16	1.0	1.592745915791703	0.00020198230560839904
phage-gRNA-08918	-0.2809210579127601	0.22547176345179576	0.055449294460966136	2.177584168604728	1.758871917221807	2.271559158596059	False	5.921189464667501e-16	1.0	2.069338414807531	0.0006720214788906367
phage-gRNA-08919	-0.02185967516898213	0.016479818387485246	0.005379856781496883	1.2774690869483347	1.432970799244429	0.8870623572206391	True	0.0	1.0	1.1991674144711342	0.0018091711478215053
phage-gRNA-08920	-0.013206834322531003	0.05261339565604384	-0.039406561333512835	-1.1048986903655227	1.0265861408120358	-0.7514037787166352	False	0.0	1.0	-0.276572109423374	0.6967432597897494
phage-gRNA-08921	-0.07121076586204822	0.08865295403166495	-0.01744218816961496	-0.6785440621222891	-0.851285324098634	-0.6739442929610338	True	5.921189464667501e-16	1.0	-0.7345912263939857	0.000606264798160662
phage-gRNA-08922	-0.02108149214723376	0.09695948837255841	-0.07587799622532465	-0.907750448497632	-0.8618324731149691	-1.0943882561091218	True	0.0	1.0	-0.9546570592405743	0.0004008507945986536
phage-gRNA-08923	0.0640784116914439	0.15289733292172336	-0.2169757446131726	0.8803467386339392	0.5383930931803214	0.24520151244737498	True	-1.7763568394002505e-15	1.0	0.5546471147538785	0.06113649748824558
phage-gRNA-08924	-0.18225063527697394	0.10225180637683273	0.0799988289001412	0.6394329400264755	0.46723595362656845	0.46841581653173314	True	0.0	1.0	0.525028236728259	0.008212984384832697
phage-gRNA-08925	-0.11182954013800561	-0.006480945972793251	0.11831048611079797	2.869727585849641	2.873515650974185	2.7614082275502376	False	-2.9605947323337506e-16	1.0	2.834883821458021	3.0835160889276486e-06
phage-gRNA-08926	-0.13789540706337622	0.03895613530394204	0.09893927175943595	2.457473425233524	2.792019950298817	2.274467325117901	False	5.921189464667501e-16	1.0	2.5079869002167476	0.00011555569276922775
phage-gRNA-08927	-0.15752663674789913	0.3412530005067813	-0.1837263637588813	1.6576721028176271	1.7567354563028088	2.4547736659421293	False	2.9605947323337506e-16	1.0	1.9563937416875217	0.002978935922105132
phage-gRNA-08928	-0.20648394101433531	0.04271757088597816	0.16376637012835715	-1.853036265989064	-3.3366159673220803	-2.239346900291344	True	0.0	1.0	-2.476333044534163	0.0056456695229316145
phage-gRNA-08929	-0.08682848485248229	-0.19093325631622005	0.27776174116870234	2.1175291221662826	2.4307377449088907	2.1009739893096366	True	0.0	1.0	2.216413618794937	0.00023941207642352435
phage-gRNA-08930	-0.08259411890923296	0.03666537003080261	0.04592874887842768	2.057795502552657	2.6722218975108634	2.13076858163891	True	-8.881784197001252e-16	1.0	2.286928660567477	0.00032196597466459004
phage-gRNA-08931	-0.002783891019087825	0.1662774448608344	-0.16349355384174835	1.2024064292553875	0.7524093284467517	1.0718677490339	True	-5.921189464667501e-16	1.0	1.0088945022453464	0.003550506317408413
phage-gRNA-08932	-0.9699950741836663	-1.3192123434839358	2.2892074176676003	1.4408134103025247	1.3593045181458852	2.064397485319157	False	-5.921189464667501e-16	1.0	1.6215051379225223	0.23817328202501778
phage-gRNA-08933	0.11502420057983187	0.2108775976365802	-0.32590179821641563	-1.332848817499876	-2.6269316666166365	-1.222210429747152	True	-1.1842378929335002e-15	1.0	-1.7273303046212216	0.022827536887127457
phage-gRNA-08934	0.49381325748150395	-0.2675299156777058	-0.22628334180379817	1.3212014060549446	1.7218728700478927	1.869074362870684	False	0.0	1.0	1.6373828796578405	0.005249625801405792
phage-gRNA-08935	-0.3465401676558644	0.7192800623227105	-0.37273989466684615	-0.438232023698856	0.10829030675754643	-0.08473711204996856	False	-1.850371707708594e-17	1.0	-0.13822627633042606	0.7432322944130305
phage-gRNA-08936	-0.1575472808040459	-0.08782787266578751	0.2453751534698334	0.19574489881233958	-0.7125111076935724	-0.20358765807949553	True	0.0	1.0	-0.2401179556535761	0.45529368929075137
phage-gRNA-08937	-0.12341321201337152	0.28214479564864803	-0.1587315836352765	0.27919877237452617	0.02434579575209561	-0.3980526758716092	True	0.0	1.0	-0.03150270258166247	0.9030746328868701
phage-gRNA-08938	0.049455273747502915	0.36796451598200797	-0.4174197897295091	0.02108052862978127	-0.19435711454689297	-0.05151724750917097	True	5.921189464667501e-16	1.0	-0.0749312778087609	0.7673887478934727
phage-gRNA-08939	0.1306313454946686	-0.010224881705514832	-0.12040646378915731	-1.6243513719544378	-2.4990716903035874	-2.5203327608446227	True	-1.1842378929335002e-15	1.0	-2.214585274367549	0.001886857599578167
phage-gRNA-08940	0.24787761444843603	-0.13402035364649656	-0.11385726080193592	-2.4431035238148135	-3.9583573909451006	-2.4289187852815246	True	1.1842378929335002e-15	1.0	-2.943459900013813	0.00488275260588039
phage-gRNA-08941	-0.17041384353760103	-0.3110444910264527	0.4814583345640546	2.000928706253201	1.7698434580460516	1.912419071022975	False	2.9605947323337506e-16	1.0	1.8943970784407425	0.0017074292995834532
phage-gRNA-08942	-0.37528059635792843	-0.37874319156467173	0.7540237879226019	-0.5388384386002407	-1.215570611992277	-1.442186099070879	True	5.921189464667501e-16	1.0	-1.0655317165544655	0.08349943811768708
phage-gRNA-08943	-0.013206834322531058	0.05261339565604384	-0.039406561333512835	-0.10489869036552268	0.44162364009087973	0.24859622128336475	False	-1.850371707708594e-17	1.0	0.19510705700290729	0.2957178103813579
phage-gRNA-08944	0.018933628125143542	0.02633717187839757	-0.04527080000354111	-1.4032001589124956	-1.9164819702205111	-1.270278485066779	False	0.0	1.0	-1.5299868713999285	0.0015197959848517338
phage-gRNA-08945	-0.08981966392542873	0.08597340807827791	0.003846255847152591	1.3439123787530036	1.2066452148193925	0.7035964678086888	True	5.921189464667501e-16	1.0	1.0847180204603617	0.005720721037235669
phage-gRNA-08946	0.0468608409548299	-0.0746409807434425	0.0277801397886126	0.6163993634937199	-0.7007113095912452	-0.21740491510686155	True	0.0	1.0	-0.10057228706812893	0.807556799701638
phage-gRNA-08947	0.16684567560588093	-0.1135506297083424	-0.05329504589753142	-4.633952787771625	-4.700700893071753	-4.45133716235989	False	2.3684757858670005e-15	1.0	-4.595330281067755	2.2013156655591107e-06
phage-gRNA-08948	-0.13479649895355905	0.32845891383842396	-0.19366241488486313	1.4920573001031974	1.7113256640746153	1.528522916277562	True	5.921189464667501e-16	1.0	1.5773019601517915	0.0009053686404774422
phage-gRNA-08949	0.22200478619633124	0.09214822713765258	-0.31415301333398915	-0.9829963575096965	-3.0449614550853035	-1.9378153316459787	False	-1.7763568394002505e-15	1.0	-1.9885910480803262	0.032232934301672234
phage-gRNA-08950	-0.03830012323354204	0.05798671953220591	-0.019686596298662096	-0.018398844007753823	-0.6018825047238696	-0.32990108005284746	False	5.921189464667501e-16	1.0	-0.3167274762614903	0.13785396236906913
phage-gRNA-08951	0.2336031238298144	-0.06803308093634541	-0.1655700428934681	0.779950820796941	0.3264731512533423	0.36131328384842654	True	2.9605947323337506e-16	1.0	0.4892457519662366	0.060640877240312176
phage-gRNA-08952	-0.18171754790917483	0.13686875244936658	0.04484879545980913	1.2236638641926882	0.8200621012886602	1.1741538320576295	True	2.9605947323337506e-16	1.0	1.0726265991796593	0.002485657115360505
phage-gRNA-08953	0.06133946410845681	0.019303704326363302	-0.08064316843482189	-3.1796411006825487	-5.366473110839974	-3.4891112017560912	True	-5.921189464667501e-16	1.0	-4.0117418044262045	0.004231177964582221
phage-gRNA-08954	-0.14925593078803878	0.25359928646810737	-0.10434335568007036	-4.003448473104374	-4.7788542375353344	-4.1353803886257285	True	-5.921189464667501e-16	1.0	-4.305894366421812	9.214543788895098e-05
phage-gRNA-08955	0.12602840632026968	0.18173230706586452	-0.30776071338613775	0.3714182078351893	0.4123333313759687	0.44708354001173234	True	-1.1842378929335002e-15	1.0	0.41027835974096344	0.058450024746044466
phage-gRNA-08956	-0.07511520484051992	0.22731130569420444	-0.1521961008536863	0.43048218951308037	0.8163732195397948	0.2604741546573237	True	-5.921189464667501e-16	1.0	0.5024431879033996	0.06691546506203745
phage-gRNA-08957	-0.031109889415445124	-0.027181980068679223	0.05829186948412257	-0.7195248611825011	-1.2189244433448678	-0.77254157740885	True	-5.921189464667501e-16	1.0	-0.903663627312073	0.004954903998654792
phage-gRNA-08958	-0.0019985436458647143	0.19458363220359054	-0.1925850885577276	0.6598263707411984	0.259129546042109	0.48536421237516336	True	-5.921189464667501e-16	1.0	0.46810670971949025	0.04385158548621342
phage-gRNA-08959	0.08024792713470674	0.14606815711328025	-0.226316084247987	-0.1786798428229579	-0.3544220571863326	-0.23753834588170264	True	0.0	1.0	-0.25688008196366435	0.11075552409302725
phage-gRNA-08960	-0.1984076642582817	-0.15370345109870343	0.35211111535698336	0.17403252850573914	-0.6094405171933364	-0.736580000344393	True	-5.921189464667501e-16	1.0	-0.3906626630106634	0.30834821027473014
phage-gRNA-08961	0.1942406544528641	-0.09565212052286398	-0.09858853392999656	-0.48492930023006764	-1.1308979053962513	-1.1965460177275382	True	1.1842378929335002e-15	1.0	-0.9374577411179524	0.019168920827228875
phage-gRNA-08962	-0.11060041815363464	-1.2671726095115077	1.3777730276651416	1.4497844223830665	1.9963067528394691	2.9877039051693814	False	-2.220446049250313e-16	1.0	2.144598360130639	0.07316157602874455
phage-gRNA-08963	-0.271374799340915	-0.20555456936233973	0.47692936870325653	-1.9032592859850403	-3.176164709886817	-1.770154442761453	True	5.921189464667501e-16	1.0	-2.28319281287777	0.01086763416226842
phage-gRNA-08964	-0.3341915646642324	-1.0970999075358288	1.4312914722000611	0.36929678740427807	-0.6761467705982378	-0.06633946438553107	True	0.0	1.0	-0.12439648252649693	0.8850742781377945
phage-gRNA-08965	-0.012558904717716146	-0.16448796446265135	0.17704686918036927	-1.776251953921701	-3.568578658405176	-2.8173793303311996	False	5.921189464667501e-16	1.0	-2.7207366475526924	0.006774536969250168
phage-gRNA-08966	0.2810152265679129	-0.052999636088687296	-0.2280155904792256	-2.2924402425547363	-3.0593345071301785	-2.4090874296251465	True	0.0	1.0	-2.5869540597700205	0.0007781995453053619
phage-gRNA-08967	0.06875598856401322	-0.07437067172890899	0.0056146831648939965	0.7132189961006263	0.5516787700067765	0.6557255131238167	True	-5.921189464667501e-16	1.0	0.6402077597437398	0.0005231383636966912
phage-gRNA-08968	-0.09313208059572986	-0.048987747268657955	0.14211982786439137	-1.9733198314450107	-2.910476665872582	-1.9013387462375775	True	1.1842378929335002e-15	1.0	-2.2617117478517232	0.002453174329173766
phage-gRNA-08969	-0.0965676606508925	-0.005188528376606882	0.10175618902750294	-1.24218539822499	-1.1107005670474308	-0.8552674850386506	True	1.1842378929335002e-15	1.0	-1.0693844834370239	0.0010965294273956175
phage-gRNA-08970	-0.11157118506038444	-0.04575095508181093	0.15732214014219714	-1.6057613447218735	-3.111980476337445	-1.8995948147545167	True	5.921189464667501e-16	1.0	-2.2057788786046117	0.009219259088862968
phage-gRNA-08971	-0.22808502256400587	0.6807741193700743	-0.4526890968060684	-1.9648909454354664	-1.4874102594087155	-1.88797697145832	True	0.0	1.0	-1.7800927254341674	0.009142656925210735
phage-gRNA-08972	0.2227199914810747	-0.025067276593924603	-0.19765271488715008	-0.47824477268925136	-1.6655483288684874	-1.5291401161196987	True	0.0	1.0	-1.2243110725591457	0.036085274934071924
phage-gRNA-08973	-0.01973452326414815	-0.0723268017300569	0.09206132499420328	-0.5023065599912879	-1.457988844934226	-1.1470382061511817	True	-5.921189464667501e-16	1.0	-1.0357778703588985	0.022219778588439005
phage-gRNA-08974	0.0015945935360921482	0.20176261496538928	-0.20335720850148142	-0.01735814576682948	-0.4255942268480748	-0.2832013144401131	True	0.0	1.0	-0.24205122901833911	0.22149393045920518
phage-gRNA-08975	-0.1710760419290427	-0.02042003371597012	0.1914960756450128	-0.434320567454872	-1.608799277621877	-0.7949403108441526	True	0.0	1.0	-0.9460200519736338	0.05962982706782368
phage-gRNA-08976	-0.07742186030333009	-0.011601630324755696	0.08902349062808401	1.9423945988706688	2.476944287660995	2.3312225836318365	False	-5.921189464667501e-16	1.0	2.2501871567211666	0.0001743855722269982
phage-gRNA-08977	0.006389121262653674	-0.21684258739944617	0.21045346613678895	-1.9320723379512863	-2.5739950969079946	-2.5639306503379977	True	-1.1842378929335002e-15	1.0	-2.356666028399093	0.0006589417616183958
phage-gRNA-08978	-0.2508836636037026	0.02472895093168681	0.2261547126720176	0.8453574309463807	1.0166682426171274	0.6000575686945426	True	5.921189464667501e-16	1.0	0.820694414086017	0.01108784252506587
phage-gRNA-08979	-0.14763943401932167	-0.05808455524838685	0.2057239892677103	-0.4020097655008339	-1.0045172121753945	-0.7000449715120922	True	5.921189464667501e-16	1.0	-0.7021906497294402	0.026129264067375004
phage-gRNA-08980	0.06390877335394052	0.0585021166130133	-0.12241088996695382	-0.04293404500246467	-1.4213961037164484	-0.7632170594931242	True	0.0	1.0	-0.7425157360706791	0.13900960951333471
phage-gRNA-08981	0.0884076221668435	-0.21546666167267148	0.12705903950582975	-0.7738023877533813	-2.0584031452875324	-2.3201433141790613	True	5.921189464667501e-16	1.0	-1.7174496157399917	0.024776792274547665
phage-gRNA-08982	-0.3063899828450394	0.27943730601392147	0.026952676831118794	1.9346936382363236	2.333409373235134	1.8568492382772668	True	2.9605947323337506e-16	1.0	2.0416507499162413	0.0008158780201774972
phage-gRNA-08983	0.11939271955373343	-0.0742376427109086	-0.0451550768428266	0.054882878505933874	-0.3527263731996175	-0.22985788029481213	True	-5.921189464667501e-16	1.0	-0.1759004583294986	0.2623367399851999
phage-gRNA-08984	-0.07504977527285028	0.11358534262549647	-0.03853556735264618	0.33366083605761077	-0.23680520118642256	-0.449622985753944	False	0.0	1.0	-0.1175891169609186	0.6509688266533673
phage-gRNA-08985	-0.46172820543622883	-0.31897373084387226	0.7807019362801029	0.6322000307880575	0.639049971034181	-0.047068011641746565	True	5.921189464667501e-16	1.0	0.40806066339349734	0.4193048505054472
phage-gRNA-08986	-0.03487364775501689	0.0694748111598198	-0.034601163404806456	0.4895696384540553	0.5866814258102107	0.4944097187158647	True	-1.1842378929335002e-15	1.0	0.5235535943267102	0.0003682619473581454
phage-gRNA-08987	0.09959281387923902	0.18044125309014447	-0.28003406696938704	0.4248255666593561	0.3034239473792031	0.1805718226312436	True	-1.1842378929335002e-15	1.0	0.30294044555660093	0.1285478010143106
phage-gRNA-08988	-0.06557024636060049	0.24497087801311856	-0.1794006316525163	-0.5138355632125435	-1.2823822257808466	-0.7287824757296324	True	5.921189464667501e-16	1.0	-0.8416667549076742	0.03240118184705658
phage-gRNA-08989	-0.36114465515180605	0.34657897202136745	0.014565683130442153	-2.6306236304100805	-4.470518121292755	-3.862091219482349	True	1.1842378929335002e-15	1.0	-3.654410990395062	0.00321252151868393
phage-gRNA-08990	0.1141963572188569	-0.02385574616821895	-0.09034061105063795	1.6694887285044056	2.2266845604752605	1.6362351853058739	True	0.0	1.0	1.84413615809518	0.0007801377742672252
phage-gRNA-08991	0.5037354668772291	-0.37797688325006096	-0.12575858362716552	0.2530069255346614	0.4307473476730923	-0.4657870236233306	True	8.881784197001252e-16	1.0	0.07265574986147438	0.857415195061517
phage-gRNA-08992	-0.15488069693968587	-0.3520948727949049	0.5069755697345917	1.887283193752113	2.3588434665272935	2.2037838979187985	False	2.9605947323337506e-16	1.0	2.1499701860660685	0.0018728581272093381
phage-gRNA-08993	0.12167858940504139	0.08989736660673309	-0.2115759560117727	-2.4856547068552004	-2.7871292829537477	-1.8426531780113287	True	5.921189464667501e-16	1.0	-2.3718123892734257	0.001351325546568619
phage-gRNA-08994	-0.15437108267403943	-0.01921883158710891	0.1735899142611519	-1.860495368151856	-3.0057013872896743	-2.3265424339751686	True	1.1842378929335002e-15	1.0	-2.397579729805566	0.002273103587574842
phage-gRNA-08995	-0.0004094802429905897	-0.10356542231317967	0.10397490255617114	1.5740572472831547	1.619275006065311	1.705558437346892	True	2.9605947323337506e-16	1.0	1.6329635635651192	2.1479609538234352e-05
phage-gRNA-08996	-0.1902570056313806	-0.2694557712940959	0.4597127769254783	-2.0833411055279747	-2.7885378676775323	-1.2673197688189237	True	5.921189464667501e-16	1.0	-2.04639958067481	0.014595539520526725
phage-gRNA-08997	-0.14671823384113836	-0.19334195858112402	0.3400601924222588	-0.2905823292062095	-0.21936921342513216	-0.15869298583860036	True	-1.1842378929335002e-15	1.0	-0.22288150948998067	0.27123790387690333
phage-gRNA-08998	-0.3868242561248003	0.2962404333811808	0.09058382274362309	-2.551922053894052	-4.758306861472877	-3.458294269000275	True	1.1842378929335002e-15	1.0	-3.5895077281224013	0.005903477956218344
phage-gRNA-08999	-0.06875679079234764	0.09659911273714172	-0.027842321944792303	2.3897484357251404	2.673236360347749	2.3931858793028686	False	5.921189464667501e-16	1.0	2.485390225125253	1.9818013987838525e-05
phage-gRNA-09000	0.21097020194369698	-0.12423048897527167	-0.08673971296842353	0.5861902843852889	-0.3082759785774183	-0.5092303131565625	True	5.921189464667501e-16	1.0	-0.07710533578289731	0.8377807660273195
phage-gRNA-09001	-0.043995344413756854	-0.029400437790355838	0.07339578220411092	1.62787260372117	1.8549350948809602	1.2009338926277424	True	-5.921189464667501e-16	1.0	1.5612471970766242	0.0013259818253093464
phage-gRNA-09002	-0.2312556938828898	0.5745016967931829	-0.3432460029102913	-0.3992984360559966	-1.2306606064609715	-1.2619369552718744	True	5.921189464667501e-16	1.0	-0.9639653325962808	0.07557231954691414
phage-gRNA-09003	-0.018460601701178803	-0.38975232413987015	0.40821292584105073	-1.3889197898425607	-2.8272905669959503	-1.4154559276446035	True	5.921189464667501e-16	1.0	-1.8772220948277047	0.02369550727992333
phage-gRNA-09004	-0.1994411046709299	-0.14938819055067132	0.3488292952216021	0.44269292592171716	0.3167899144066242	0.3201597084026133	True	2.9605947323337506e-16	1.0	0.3598808495769849	0.1159776668177299
phage-gRNA-09005	-0.23215944807492228	0.019713830355430062	0.21244561771949222	-1.8852453337006656	-3.2607204912429903	-2.5418040867157004	True	0.0	1.0	-2.5625899705531188	0.003572875506273842
phage-gRNA-09006	0.21141713787192007	0.08879227843738402	-0.3002094163093041	2.127067257170096	2.417859982415938	2.0082574688672894	False	0.0	1.0	2.1843949028177745	0.0003720974845116885
phage-gRNA-09007	-0.060703163439473684	0.22191161261861936	-0.16120844917914212	0.07371728799109611	-0.5214805017356898	-0.36443934529134125	True	1.1842378929335002e-15	1.0	-0.27073418634531166	0.27034199442324647
phage-gRNA-09008	-0.042571031432215634	0.22825954165456963	-0.18568851022234867	1.8700501053958742	1.8619723691509424	1.567977844743341	True	1.7763568394002505e-15	1.0	1.7666667730967192	0.00035413586352513974
phage-gRNA-09009	-0.07001970220237386	0.13840492321900122	-0.06838522101663003	2.2509820005651795	2.5526524591528608	2.124669157544985	True	-8.881784197001252e-16	1.0	2.309434539087675	8.983972069806494e-05
phage-gRNA-09010	-0.021080736090311802	-0.08935758018393614	0.11043831627424971	-0.9372814655103898	-1.262192596845603	-0.6009821691240234	True	5.921189464667501e-16	1.0	-0.9334854104933387	0.009484586934491373
phage-gRNA-09011	-0.05608720161627456	-0.02410056671357541	0.08018776832984909	-0.6447168105831986	0.073227869702019	-0.5980606576987331	True	-2.9605947323337506e-16	1.0	-0.38984986619330425	0.17325606928286924
phage-gRNA-09012	0.04607243776779235	-0.18402509990121096	0.1379526621334186	-1.378027527149655	-2.9300259598675327	-2.382440007493697	True	0.0	1.0	-2.230164498170295	0.008635680040593728
phage-gRNA-09013	-0.18727293705647519	0.2487749500279275	-0.06150201297145408	-0.8848410196474763	-1.856705715135714	-1.8754144526698564	False	-5.921189464667501e-16	1.0	-1.538987062484349	0.01193049432893824
phage-gRNA-09014	-0.15985552893643984	0.06533094947845974	0.09452457945798365	-0.2774550628454122	-1.099349845151579	-0.6201173591807017	True	1.1842378929335002e-15	1.0	-0.6656407557258976	0.057201920854655156
phage-gRNA-09015	-0.04147781321307242	0.010953039538321718	0.030524773674750705	-0.553770981990283	-2.031987598242032	-0.9680423640029545	True	0.0	1.0	-1.1846003147450899	0.0547967914849304
phage-gRNA-09016	0.14897331483778586	0.2543219090029982	-0.4032952238407841	1.8985837127757357	2.6959736331790642	2.571768247115986	True	0.0	1.0	2.388775197690262	0.0017383832539124909
phage-gRNA-09017	-0.4670694839609988	0.3382231957943569	0.1288462881666419	0.19566145123876222	0.3901984529516218	0.5930997104752462	True	0.0	1.0	0.39298653822187674	0.21521133431405556
phage-gRNA-09018	-0.176974632158168	0.15188000365420073	0.025094628503967265	1.5386884338564437	1.9364753847017075	1.775724368917949	True	0.0	1.0	1.7502960624920334	0.00030885537360375435
phage-gRNA-09019	0.04116182358789722	0.061385187126361984	-0.10254701071425742	-2.743295822710765	-3.8848294859396217	-2.1392574494112804	True	5.921189464667501e-16	1.0	-2.9224609193538895	0.004737920620444547
phage-gRNA-09020	-0.06987576250832195	0.0712325947744894	-0.001356832266165675	1.0950117651451796	0.8850283150397322	0.8074781136521532	True	5.921189464667501e-16	1.0	0.9291727312790217	0.0006138475162005307
phage-gRNA-09021	-0.16590890804610758	-0.05701995617564748	0.22292886422175417	-1.214532042197214	-1.7554725529911503	-1.0416093761901468	False	-2.9605947323337506e-16	1.0	-1.3372046571261702	0.005414594143577647
phage-gRNA-09022	-0.10345119713093442	0.05574053098875531	0.047710666142178226	0.4446813825817486	0.46427333368840884	0.5993658434825253	True	-2.9605947323337506e-16	1.0	0.5027735199175609	0.002102657523913203
phage-gRNA-09023	-0.2062658417973804	-0.013440335083485522	0.21970617688086413	0.6464025599359307	0.6254867593233246	-0.045263426978976895	True	-5.921189464667501e-16	1.0	0.4088752974267595	0.1887177948445792
phage-gRNA-09024	0.08958229578456667	0.04926062878747217	-0.13884292457203706	-0.7988563827500492	-2.459733759154622	-1.7585816341031713	True	5.921189464667501e-16	1.0	-1.672390592002614	0.026352689350653387
phage-gRNA-09025	-0.11562123022734205	0.03358621536623119	0.08203501486111087	-0.7040592621282169	-2.7977818678941606	-1.506993509437418	True	0.0	1.0	-1.6696115464865986	0.052724355059983116
phage-gRNA-09026	-0.6281199004686542	-1.0747496714268685	1.7028695718955227	-3.149799597256462	-5.188239767521216	-2.5739122642711267	True	0.0	1.0	-3.637317209682935	0.035977789928005155
phage-gRNA-09027	-0.23207506182810178	-0.08533483646595919	0.31740989829406185	2.19011248478858	2.3957598069595942	2.1139231211942224	True	2.9605947323337506e-16	1.0	2.2332651376474657	0.0002676232499822279
phage-gRNA-09028	-0.04890591693732205	0.00040904154515963853	0.04849687539216063	-0.11912539499098429	-0.31300248054838953	-0.21663490698521493	True	-5.921189464667501e-16	1.0	-0.21625426084152957	0.025991421898684447
phage-gRNA-09029	-0.19767921705815894	0.09996996376557377	0.09770925329258695	0.32752191651144713	0.09548658921768016	-0.13997609591023163	True	5.921189464667501e-16	1.0	0.09434413660629855	0.6028837152980818
phage-gRNA-09030	0.0709764955158878	0.02110403573585451	-0.09208053125174409	-1.5902478206786546	-2.303693593008263	-1.2521829495993728	True	-5.921189464667501e-16	1.0	-1.7153747877620968	0.0054380395015372705
phage-gRNA-09031	0.09320322447688767	-0.19868086975743005	0.1054776452805406	-1.112921804766632	-2.3654867803842343	-1.4281823308440682	True	-5.921189464667501e-16	1.0	-1.6355303053316448	0.0136547788590368
phage-gRNA-09032	-0.2755605848222693	0.22080173136975745	0.05475885345251008	-1.0939578137001575	-2.724477889555219	-1.3440041989324119	False	-5.921189464667501e-16	1.0	-1.7208133007292628	0.031028325987387338
phage-gRNA-09033	0.08063249196317557	0.08346659203205142	-0.16409908399522877	-0.805713407429888	-1.758246859461515	-1.3173299719148446	True	-5.921189464667501e-16	1.0	-1.2937634129354159	0.010782797708372949
phage-gRNA-09034	0.1409817887979461	0.08127113669266173	-0.22225292549060693	1.657442060848001	2.1297908352137087	1.65702613177963	True	2.9605947323337506e-16	1.0	1.8147530092804465	0.0007206862775549198
phage-gRNA-09035	-0.0883670353638708	0.0012999365690715692	0.08706709879479746	1.9737464446721722	2.139052942946467	2.3854864973570136	True	-5.921189464667501e-16	1.0	2.166095294991884	7.578997046165658e-05
phage-gRNA-09036	0.05485412256007116	-0.13458270270342876	0.0797285801433576	1.8517409838486554	1.770551166124564	1.702150401830795	True	0.0	1.0	1.7748141839346714	2.4809683285962718e-05
phage-gRNA-09037	-0.06467507289386276	-0.3228336773674112	0.3875087502612775	0.7160141362450556	0.14795449910291936	0.4409078314658821	True	1.1842378929335002e-15	1.0	0.4349588222712857	0.1755098275279425
phage-gRNA-09038	-0.007365523059460699	0.1678879480050579	-0.1605224249455972	0.9242751247281706	0.7756520367129944	0.9451946972901872	True	0.0	1.0	0.8817072862437841	0.0012629305827669295
phage-gRNA-09039	0.0959071165547023	0.057891535548736606	-0.15379865210343624	2.178586166985215	2.4068748861119973	1.7576407790492334	True	8.881784197001252e-16	1.0	2.1143672773821485	0.0005023592529358314
phage-gRNA-09040	-0.07976141035338635	0.05291802775954402	0.02684338259384056	-0.2725122503101005	-0.8243228463229553	-0.25941266660705153	True	-5.921189464667501e-16	1.0	-0.45208258774670246	0.0765913223374052
phage-gRNA-09041	-0.039550440836276124	0.18386966105764557	-0.14431922022136767	0.7919819325696729	0.5744025389223566	0.027907247837385185	True	5.921189464667501e-16	1.0	0.4647639064431382	0.13306213251673651
phage-gRNA-09042	-0.0998836222142927	0.010196163434791572	0.08968745877949758	-2.610480940348072	-4.302073796774053	-2.506072333402571	False	-1.1842378929335002e-15	1.0	-3.1395423568415652	0.005806998697335939
phage-gRNA-09043	-0.13800533924969693	0.15020731206532556	-0.01220197281562907	1.9579298078830827	2.212989324179174	2.3968162107626143	False	-1.4802973661668753e-16	1.0	2.189245114274957	0.00013561204506831926
phage-gRNA-09044	-0.4016684908870243	0.20327589710305993	0.19839259378396612	-1.126380721630733	-2.312942043622547	-1.574006983146285	False	5.921189464667501e-16	1.0	-1.6711099161331884	0.013946408578821793
phage-gRNA-09045	-0.0010701406768518495	0.19383003846665314	-0.19275989778980396	1.7054264593661603	2.0003127110973864	1.780272340652152	True	-8.881784197001252e-16	1.0	1.8286705037052329	0.0002121623811662249
phage-gRNA-09046	0.33345017883367944	-0.4503514008174161	0.11690122198373842	-2.926138120042401	-3.2977774975295375	-3.363948636786626	False	5.921189464667501e-16	1.0	-3.1959547514528546	0.0002937886889048312
phage-gRNA-09047	-0.1445181032827545	-0.14901668996461126	0.29353479324736753	-1.7416120820575802	-3.0253130458922435	-2.3788051368930034	False	5.921189464667501e-16	1.0	-2.3819100882809425	0.003940123639602118
phage-gRNA-09048	-0.0913619188682051	-0.025541688889630265	0.11690360775783581	1.7294833838384638	2.579786462471969	1.2122613124323176	False	1.4802973661668753e-16	1.0	1.8405103862475833	0.0103161843683999
phage-gRNA-09049	0.25598698796646246	0.22184203812112102	-0.4778290260875835	-5.539926429068186	-7.574353536826316	-5.555330478518842	False	0.0	1.0	-6.223203481471114	0.0009680330275151273
phage-gRNA-09050	0.07498665489479173	0.0928015119625325	-0.16778816685732423	-0.055699332764064025	-0.4895481955587293	-0.4596768954141819	True	0.0	1.0	-0.3349748079123251	0.10939087786146434
phage-gRNA-09051	0.07780090872976508	0.09037911743136107	-0.16818002616112615	1.8083219334714906	2.2789753096252445	2.112193468232589	True	0.0	1.0	2.0664969037764416	0.00021472817021148019
phage-gRNA-09052	-0.14988230031539373	0.061243545180090564	0.08863875513530495	-0.6657523094936977	-1.2891549804796067	-0.5606944274656467	True	5.921189464667501e-16	1.0	-0.8385339058129837	0.024871562771053644
phage-gRNA-09053	0.020769282759719232	0.12406421815695712	-0.14483350091667901	1.841021250051531	1.6455247586154425	2.4397862880583725	True	-8.881784197001252e-16	1.0	1.9754440989084487	0.0014181284801566643
phage-gRNA-09054	-0.1783733713455966	0.0871994267318481	0.09117394461374673	-2.9568114660670597	-3.0934320302707166	-2.721961050916791	True	-5.921189464667501e-16	1.0	-2.924068182418189	3.1440592135393084e-05
phage-gRNA-09055	-0.22922900432473625	0.17998068382411958	0.04924832050061845	0.7285478158965706	0.5120547633061054	0.413664218636665	True	5.921189464667501e-16	1.0	0.551422265946447	0.022368694653189407
phage-gRNA-09056	0.011025104170693467	-0.06664625944026437	0.0556211552695709	0.3795407178409107	0.5924531483623152	0.6134157098955519	True	0.0	1.0	0.5284698586995926	0.0030937535942116455
phage-gRNA-09057	0.0027175895336570832	0.19271723073296165	-0.19543482026661962	2.111249335466016	2.2946975882650245	1.9385343336778371	True	-2.9605947323337506e-16	1.0	2.114827085802959	0.00015510356914849604
phage-gRNA-09058	-0.21696244268022014	0.03789161168837207	0.1790708309918454	1.7479292296431552	2.061617392041464	1.6771088284251885	True	-8.881784197001252e-16	1.0	1.8288851500366026	0.0003812313536787477
phage-gRNA-09059	-0.3465401676558644	-0.28071993767728953	0.6272601053331538	0.561767976301144	1.1082903067575465	-0.08473711204996859	False	-3.700743415417188e-17	1.0	0.5284403903362406	0.32059549431261414
phage-gRNA-09060	0.6534598323441356	-0.28071993767728953	-0.3727398946668462	0.561767976301144	0.1082903067575464	0.9152628879500314	False	-3.700743415417188e-17	1.0	0.5284403903362406	0.25946933552325535
phage-gRNA-09061	-0.3465401676558644	-0.28071993767728953	0.6272601053331538	-0.43823202369885605	1.1082903067575465	0.9152628879500314	False	-3.700743415417188e-17	1.0	0.5284403903362406	0.4131735813177081
phage-gRNA-09062	-0.059226600065180435	-0.06203308927874396	0.12125968934392972	-0.2684547757812563	-0.23595903923506434	-0.6985935177998597	True	1.7763568394002505e-15	1.0	-0.4010024442720601	0.06737764280944629
phage-gRNA-09063	-0.24811157196339018	-0.1710640865615618	0.41917565852495287	2.0155476684184306	2.1255821397246146	2.168509592694609	True	2.9605947323337506e-16	1.0	2.1032131336125515	0.0006189057159915746
phage-gRNA-09064	0.483396893263504	-0.2173521839690249	-0.2660447092944809	-2.4470140557464273	-3.3785390220946687	-1.3789213629597876	True	-5.921189464667501e-16	1.0	-2.4014914802669614	0.0185547871604305
phage-gRNA-09065	0.19959872301118864	-0.04318893478404817	-0.1564097882271458	-3.5718653271342795	-5.16830095051992	-3.4227289139915777	False	-1.7763568394002505e-15	1.0	-4.054298397215259	0.002043486835579223
phage-gRNA-09066	-0.06308990854137875	0.12725055896771842	-0.06416065042633967	-1.1427089322837958	-3.3331521959935984	-1.7589314536988656	True	0.0	1.0	-2.0782641939920867	0.03380541276458303
phage-gRNA-09067	-0.012371215785672796	0.11234270324646989	-0.09997148746079798	2.3443974289876293	2.625681082683508	2.3923897936622653	False	-2.9605947323337506e-16	1.0	2.454156101777801	2.1012492215507615e-05
phage-gRNA-09068	0.16146239989049072	0.01324927613685567	-0.1747116760273446	-0.34298240223679066	-2.193350224348973	-1.6884061806061448	True	5.921189464667501e-16	1.0	-1.4082462690639694	0.06595166490901395
phage-gRNA-09069	-0.08870967759209059	-0.17489254105856666	0.26360221865065725	1.6541748571575452	2.425014485874888	1.9244142651570808	False	0.0	1.0	2.001201202729838	0.0015927556219376558
phage-gRNA-09070	0.06007825587030524	0.04954759971876577	-0.10962585558907101	-1.1738215684419853	-1.7293052803608049	-0.9829272238992743	False	0.0	1.0	-1.2953513575673548	0.0049287607794988
phage-gRNA-09071	-0.1683309726882678	0.07090565725120967	0.09742531543705368	0.9153848690487347	0.9487547013750053	0.5385320652959233	True	-1.4802973661668755e-15	1.0	0.8008905452398878	0.006873515918748434
phage-gRNA-09072	-0.052082369626932135	0.04210871757993395	0.009973652046996406	0.8845966315583684	0.8097577005636083	0.5477384834046308	True	-5.921189464667501e-16	1.0	0.7473642718422026	0.0021186224465304117
phage-gRNA-09073	-0.3976382160114813	0.19191771543780334	0.20572050057367974	1.2662973116785672	1.353314052413447	1.1504890065384519	True	5.921189464667501e-16	1.0	1.2567001235434887	0.003741973865065585
phage-gRNA-09074	-0.21242952329681764	0.139953648011792	0.07247587528502741	0.7034066774627163	1.2140905550932164	0.7628589420708103	True	5.921189464667501e-16	1.0	0.8934520582089144	0.010000048729367345
phage-gRNA-09075	0.1549646898727115	0.27691097624398076	-0.43187566611669226	0.5810385503166184	0.21664131571860956	0.0009867805605896507	True	0.0	1.0	0.2662222155319392	0.390350970687126
phage-gRNA-09076	0.1954118746948108	0.1421616225294411	-0.33757349722425367	0.6903379355510371	-0.3815769392648036	-0.35511766791128174	True	-5.921189464667501e-16	1.0	-0.015452223875016102	0.9704121069390372
phage-gRNA-09077	0.08015099508883505	0.015123745607787953	-0.095274740696623	1.7850520921203037	1.5801335058946213	1.4269620759012183	True	0.0	1.0	1.5973825579720478	0.00015940797993250312
phage-gRNA-09078	0.3189927618308186	-0.5080448405292888	0.1890520786984684	0.3181244979737521	-1.1885391063924056	-0.42238542980796545	True	-5.921189464667501e-16	1.0	-0.4309333460755396	0.44164169091798633
phage-gRNA-09079	-0.03739771854588092	0.02007516871917403	0.017322549826705114	-1.3899061551728469	-3.0503462054832866	-1.14691078478951	True	-5.921189464667501e-16	1.0	-1.8623877151485477	0.03579280669458163
phage-gRNA-09080	-0.24455983532180348	0.12168504640383837	0.1228747889179651	-1.1580063737127304	-2.833876464592776	-2.5756461962086936	True	0.0	1.0	-2.189176344838067	0.01496144219805725
phage-gRNA-09081	-0.15475396382045048	0.18492770247627277	-0.030173738655824067	1.7464045263631967	1.0636921412211482	1.0988751603397446	True	-5.921189464667501e-16	1.0	1.30299060930803	0.005847161506759575
phage-gRNA-09082	0.028806388030057306	0.197478595103604	-0.22628498313366308	0.12371628695608372	-1.0690079180049583	-0.7234657415757688	True	-5.921189464667501e-16	1.0	-0.5562524575415478	0.21224978025660104
phage-gRNA-09083	0.0983160164466419	-0.18197392776499477	0.0836579113183511	-1.1488881833012154	-1.6638911064203779	-2.196160673964533	True	-5.921189464667501e-16	1.0	-1.669646654562042	0.006137864932776951
phage-gRNA-09084	0.1450366862095649	0.06714370752203536	-0.2121803937315967	-2.668887389095209	-4.347331423639081	-2.6724623784539405	True	1.1842378929335002e-15	1.0	-3.2295603970627433	0.004763909472498446
phage-gRNA-09085	0.15324671001034051	0.0702035540744328	-0.2234502640847742	2.117049966559052	2.677118828853403	1.7199043471446576	False	-2.9605947323337506e-16	1.0	2.1713577141857043	0.0019396585474957826
phage-gRNA-09086	0.15212052405661503	0.13959235494501776	-0.29171287900163634	-0.2587784600733105	-0.42929556774031674	-0.45098010288732304	True	-1.1842378929335002e-15	1.0	-0.3796847102336501	0.07417491441217702
phage-gRNA-09087	-0.18099002213389603	0.477287245112759	-0.2962972229788621	-0.4482534427603415	-0.24503285798386898	0.556546464438398	True	2.9605947323337506e-16	1.0	-0.04557994543527085	0.9126060405493999
phage-gRNA-09088	0.030618476721008037	-0.002731912436203743	-0.02788656428480607	-0.058519936105163595	-0.9004933174751137	-0.5287361174991023	True	-5.921189464667501e-16	1.0	-0.49591645702645987	0.11211172346379002
phage-gRNA-09089	0.09540348876509164	0.13193271629426206	-0.2273362050593537	-2.069644744629308	-3.459463776950588	-2.683969427231271	True	0.0	1.0	-2.7376926496037224	0.00280960511881255
phage-gRNA-09090	4.997365018863356	-3.245153781297477	-1.7522112375658778	-2.4026658673190435	-1.856143536862641	-2.049170955670156	False	2.220446049250313e-16	1.0	-2.1026601199506136	0.4544056693236275
phage-gRNA-09091	0.07009769143926725	0.2251355105523256	-0.29523320199159464	0.1056975545221519	-0.5808394614097505	-0.12861952202768911	True	-5.921189464667501e-16	1.0	-0.20125380963842923	0.47210327056482937
phage-gRNA-09092	-0.011480502176418383	0.17045095755525352	-0.15897045537883514	-0.415969441354644	-1.6231972893600108	-0.759788762537811	True	0.0	1.0	-0.9329851644174886	0.06596712719375869
phage-gRNA-09093	-0.2673590505342993	0.4534334014131751	-0.1860743508788758	-3.1584570755194044	-5.312374463204094	-3.013548785681934	True	0.0	1.0	-3.828126774801811	0.00790745186476249
phage-gRNA-09094	-0.18840240422852617	0.25213786984140363	-0.06373546561288101	1.5060081125574882	1.953700416354467	1.614797114045757	True	-1.1842378929335002e-15	1.0	1.6915018809859041	0.0008456055537649159
phage-gRNA-09095	-0.011934864510594778	0.1433097230516065	-0.13137485854101172	0.35348329882904395	-0.277804929900606	0.13127977494657195	True	0.0	1.0	0.06898604795833663	0.7490210263196209
phage-gRNA-09096	0.06777489703083361	-0.017531408345774935	-0.05024348868505513	-0.47307261028166003	-0.9753585638947087	-0.9984609812599121	True	1.1842378929335002e-15	1.0	-0.8156307184787602	0.009580693454939705
phage-gRNA-09097	0.13518711708194076	0.1562458960537647	-0.2914330131357037	0.9080470679075727	0.8983658906242429	0.8710388873973152	True	5.921189464667501e-16	1.0	0.8924839486430436	0.003649853280938149
phage-gRNA-09098	0.3679440957045106	-0.1511981750380711	-0.21674592066643594	2.4242422705999456	2.62247591963209	2.3451795839269716	True	1.1842378929335002e-15	1.0	2.4639659247196692	0.00026181882744399617
phage-gRNA-09099	0.029841476998943683	0.005776203460323259	-0.035617680459265166	2.1368336153796887	2.4076104882527423	2.178384520713835	True	5.921189464667501e-16	1.0	2.2409428747820885	1.3088799008039798e-05
phage-gRNA-09100	-0.2497308840098551	0.2789147442018294	-0.029183860191973388	1.583789610812885	2.212555395322604	2.0324836316190007	True	2.9605947323337506e-16	1.0	1.9429428792514967	0.0013012300971604633
phage-gRNA-09101	-0.041239257224319203	0.09581431242388128	-0.054575055199565625	-1.3759712870459708	-3.269919941385231	-1.4235929215558603	False	-1.1842378929335002e-15	1.0	-2.0231613833290205	0.03182163724329314
phage-gRNA-09102	-0.158859029616357	0.09337432459309891	0.0654847050232581	2.4460569708907167	2.5877375691741644	2.7247432948910664	True	0.0	1.0	2.586179278318649	2.185523542777157e-05
phage-gRNA-09103	-0.08038115302693427	-0.3521584742016053	0.43253962722854133	-2.0264961847843086	-3.6844443676670915	-3.3104311937507127	False	5.921189464667501e-16	1.0	-3.0071239154007046	0.005524324298350444
phage-gRNA-09104	0.0849076765432919	-0.16365337931214796	0.07874570276885429	0.5703100778881165	0.23369616603541665	-0.19355196110115536	True	-5.921189464667501e-16	1.0	0.2034847609407926	0.4366381633905495
phage-gRNA-09105	0.08152115260143944	-0.11583208489935437	0.034310932297918484	1.646449719519575	0.47745793796128133	1.5366209589941562	True	1.1842378929335002e-15	1.0	1.220176205491671	0.03188891022420415
phage-gRNA-09106	0.0717338794176019	-0.019585134693485884	-0.05214874472412134	-2.8469120761323374	-2.4655265082692015	-2.690454011543002	False	-1.7763568394002505e-15	1.0	-2.667630865314847	2.1720948839583505e-05
phage-gRNA-09107	0.07115438003527785	-0.06392075621931781	-0.007233623815956491	-2.711510953075269	-3.072609511860234	-3.356070397111411	False	1.1842378929335002e-15	1.0	-3.0467302873489714	8.951963327564608e-05
phage-gRNA-09108	-0.06826073111691322	0.0649179088622791	0.003342822254635891	-2.2156408657048736	-3.82837918283181	-2.203989765690199	False	5.921189464667501e-16	1.0	-2.7493366047422945	0.007066541731823712
phage-gRNA-09109	-0.20981011506974223	0.15091503602964806	0.0588950790400915	1.7059155004497493	2.6674753301849945	2.11029158110082	True	-8.881784197001252e-16	1.0	2.1612274705785213	0.0019436980073504857
phage-gRNA-09110	-0.29668449763144444	0.3066905754520626	-0.01000607782062346	-1.5890166494970774	-3.192351270302167	-1.4189083126748763	True	-1.7763568394002505e-15	1.0	-2.06675874415804	0.02498914212719422
phage-gRNA-09111	0.1434563426010218	-0.17735721169558172	0.033900869094559916	1.707518012247073	1.4574891782772639	1.5195679683042318	True	0.0	1.0	1.5615250529428562	0.00020439653881520057
phage-gRNA-09112	-0.4641609520664822	0.09469928919220916	0.36946166287427573	2.4706194032517166	2.86513864026307	2.1407866843364722	False	8.881784197001252e-16	1.0	2.49218157595042	0.0015095622700973875
phage-gRNA-09113	-0.13886332047097216	-0.19857397257625653	0.3374372930472287	2.1328495543495576	2.4104847527267284	2.2726868546396055	True	0.0	1.0	2.272007053905297	0.00026655457020906357
phage-gRNA-09114	0.2778007949106751	-0.03311059191919341	-0.2446902029914817	-0.5850541030086145	-2.2632643323431765	-0.873151986036353	True	0.0	1.0	-1.2404901404627147	0.08314311057702425
phage-gRNA-09115	0.290159728750222	-0.14824487485546278	-0.14191485389475922	-0.3509012900093147	-0.9890536873318734	-1.2201045525942558	False	0.0	1.0	-0.853353176645148	0.045622012936456575
phage-gRNA-09116	-0.17255063885883537	0.02242561585117464	0.15012502300765895	-1.9686878473817178	-3.5683862577763588	-2.514498936113357	False	-5.921189464667501e-16	1.0	-2.6838576804238112	0.004973875840795917
phage-gRNA-09117	-0.05847441903935824	-0.07335857256148515	0.13183299160083983	-2.0242616862120766	-2.831528549598172	-1.83607514793513	False	-1.1842378929335002e-15	1.0	-2.230621794581793	0.0020345875704553882
phage-gRNA-09118	0.051300738379980615	-0.053741152337810405	0.0024404139578280137	1.5717928517931696	2.0088519635347346	1.806538199757485	True	-5.921189464667501e-16	1.0	1.7957276716951298	0.00015861723034526923
phage-gRNA-09119	-0.07757026281861279	0.06625247916123556	0.011317783657380787	-1.8375803660782406	-2.655161266097579	-1.9971271037173128	True	1.1842378929335002e-15	1.0	-2.163289578631044	0.0010378604717216871
phage-gRNA-09120	-0.7961653097097248	0.9680711394028236	-0.17190582969309887	-1.4441140827633703	-2.764124610299344	-1.9530122987459357	False	0.0	1.0	-2.0537503306028833	0.03321804256527068
phage-gRNA-09121	0.08434736300239898	-0.0817962008092632	-0.002551162193135781	-0.786000770624268	-1.3465873334235816	-1.1561053351540238	True	0.0	1.0	-1.0962311464006245	0.0030700963265267557
phage-gRNA-09122	-0.07251746218739896	-0.21546636968129818	0.28798383186869536	1.3931145011684851	1.1672023478797122	0.8182826908997214	True	-5.921189464667501e-16	1.0	1.1261998466493062	0.0074017815045099855
phage-gRNA-09123	-0.21232485706965143	0.3477221293406476	-0.13539727227099796	-1.0256983444471697	-1.611190929644824	-1.385640491468246	True	-5.921189464667501e-16	1.0	-1.3408432551867466	0.005385821116666147
phage-gRNA-09124	0.022321449470734223	-0.0676696741240459	0.04534822465331523	-2.3268374855708966	-3.3472060829136314	-2.5342596006765152	False	1.1842378929335002e-15	1.0	-2.7361010563870143	0.0009467887189355424
phage-gRNA-09125	-0.1440976689929947	0.03275387337432356	0.11134379561866758	0.8868831937881527	0.6337702391097562	0.33326452021070807	False	-1.1842378929335002e-15	1.0	0.6179726510362057	0.02506659732960808
phage-gRNA-09126	-0.27613366451679955	0.2624395625969056	0.013694101919896617	0.03983244835345445	0.3713418878390069	-0.9851842632513881	True	8.881784197001252e-16	1.0	-0.19133664235297557	0.6840729650746494
phage-gRNA-09127	0.08494576063711445	-0.28341655792985865	0.19847079729274508	1.5590713560485758	1.7829771186668788	1.6768047920137716	True	2.9605947323337506e-16	1.0	1.672951088909742	0.0004633979069861198
phage-gRNA-09128	-0.0808110060876075	-0.22905663700554157	0.30986764309314907	-4.352780409570825	-6.753790659220288	-3.921282985920665	True	0.0	1.0	-5.009284684903926	0.005014977652325318
phage-gRNA-09129	-0.3465401676558635	0.13431756160155484	0.21222260605431043	1.8716232388879321	2.3936925256197954	2.2006651068122807	False	5.921189464667501e-16	1.0	2.1553269571066695	0.000745002398400763
phage-gRNA-09130	0.019512267853843746	0.14098052738233235	-0.16049279523617344	2.218615889443318	2.591066348568938	1.9879762458978698	True	8.881784197001252e-16	1.0	2.265886161303375	0.00032176558299938705
phage-gRNA-09131	0.131433296742415	0.0028558325992271705	-0.13428912934164217	-0.12916218368012977	-0.45940808722945725	-0.7127360163047864	True	0.0	1.0	-0.4337687624047912	0.07957874198324263
phage-gRNA-09132	-0.27037385369896505	0.37330636399278916	-0.10293251029382589	-0.216853661840684	-0.8724457705200308	-1.0990257490385726	True	-5.921189464667501e-16	1.0	-0.7294417271330959	0.08975988108365214
phage-gRNA-09133	-0.05795482093559734	0.10535837074676735	-0.047403549811171786	-0.9655823743012402	-2.945002030753794	-0.8543451898140848	True	-5.921189464667501e-16	1.0	-1.588309864956373	0.08009426238971475
phage-gRNA-09134	0.035275462894345466	0.2871919849863769	-0.32246744788072057	1.1096314357346806	0.3240959858688264	0.7909436342014118	True	5.921189464667501e-16	1.0	0.7415570186016396	0.06203878951679398
phage-gRNA-09135	0.20221220344201285	0.047834225497051186	-0.2500464289390658	1.6071963157022209	1.3168838458909748	1.1770682332697868	True	-5.921189464667501e-16	1.0	1.3670494649543274	0.0017334034653525966
phage-gRNA-09136	0.01665627806978698	-0.24426860313677778	0.22761232506699258	0.9016946427039478	1.280489527422283	1.0314932964695416	True	5.921189464667501e-16	1.0	1.0712258221985909	0.0036840956405686325
phage-gRNA-09137	0.1400240144384064	0.20183118191035732	-0.3418551963487655	-2.984089319296963	-3.727073606035546	-1.3895863081442812	True	-5.921189464667501e-16	1.0	-2.7002497444922633	0.019107085210354084
phage-gRNA-09138	0.20708070403760725	-0.525465204814167	0.31838450077656066	-1.2996486512842282	-4.660016916436344	-0.7655814939935195	False	2.9605947323337506e-16	1.0	-2.2417490205713637	0.14670941035365628
phage-gRNA-09139	-0.5049210939785187	0.3714875933094426	0.13343350066907966	-0.7519770118844473	-0.16604000031470179	-0.27945025105884724	True	1.1842378929335002e-15	1.0	-0.3991557544193321	0.2767713459935769
phage-gRNA-09140	-0.22568347452762794	-0.007860151104003954	0.2335436256316319	2.587376354281564	2.3372067457432353	2.5442664847485927	True	0.0	1.0	2.4896165282577973	8.44775414977246e-05
phage-gRNA-09141	-0.20278058989894276	-0.09242196384387036	0.29520255374280957	-2.3342984264351223	-3.196708232608378	-2.499402897344373	False	-1.1842378929335002e-15	1.0	-2.6768031854626244	0.0009221859484030625
phage-gRNA-09142	0.9240253220917465	-0.40681341789366776	-0.5172119041980787	1.7168562486288197	1.9591868484946682	1.770790878418798	True	0.0	1.0	1.815611325180762	0.01796192967795107
phage-gRNA-09143	0.02220944950565773	-0.04447723833501982	0.022267788829365642	1.2214955978743198	1.5061862695785848	0.6872245689936083	True	1.1842378929335002e-15	1.0	1.138302145482171	0.009159335412443008
phage-gRNA-09144	-0.19324292263482867	0.23514738672845414	-0.041904464093622806	1.7150652213221793	2.186682742764691	1.6986105232207613	True	8.881784197001252e-16	1.0	1.8667861624358772	0.0007814284284074154
phage-gRNA-09145	-0.114342836628051	1.0510130669014366	-0.9366702302733838	0.40657056311924045	0.294683948172235	0.4847635397521213	True	5.921189464667501e-16	1.0	0.39533935034786555	0.5324097419649287
phage-gRNA-09146	0.1522522079210633	0.016438576729988164	-0.16869078465105058	-3.5244021488430843	-4.501441774443695	-3.787578597642691	True	2.9605947323337506e-16	1.0	-3.93780750697649	0.00021116596369927514
phage-gRNA-09147	0.15576038715835772	0.0032237090356410647	-0.15898409619399878	-1.162370723283784	-1.7472859158779617	-1.4676256193459132	True	0.0	1.0	-1.4590940861692197	0.0016023412279761202
phage-gRNA-09148	-0.007660839460417179	-0.010962191210039052	0.018623030670463336	-0.9649408831464736	-1.956288345430968	-0.8731604366712471	True	2.3684757858670005e-15	1.0	-1.2647965550828963	0.02184568015181431
phage-gRNA-09149	-0.06274226102881197	-0.11777642592462279	0.18051868695343298	1.8774147489675368	2.158380478820316	2.243454913935537	True	-5.921189464667501e-16	1.0	2.093083380574463	0.00012897721100726985
phage-gRNA-09150	-0.22530335052655381	0.24549756427377112	-0.020194213747220857	-1.9069208538430402	-3.062534133389745	-2.1028968237757475	False	-1.1842378929335002e-15	1.0	-2.357450603669511	0.003507002280306656
phage-gRNA-09151	-0.0072410091148036315	-1.406777231730632	1.4140182408454347	-0.19218561447869043	0.08808764534536451	-0.1640633557583211	True	-2.9605947323337506e-16	1.0	-0.08938710829721568	0.9183623008195343
phage-gRNA-09152	-0.013738117461908672	0.20639167334488562	-0.19265355588297872	-0.9837514169166468	-1.740420618766021	-1.7429861051285291	True	-5.921189464667501e-16	1.0	-1.4890527136037324	0.005842562354300434
phage-gRNA-09153	-0.10993221927174712	0.15443369008890784	-0.044501470817160715	1.981380753171563	2.4253881730020312	2.2379417864578164	True	0.0	1.0	2.2149035708771367	0.00012655421481897974
phage-gRNA-09154	-0.41582057951206286	-0.1089922500296936	0.524812829541756	2.151997018531156	2.6348607117652403	2.615369547952417	False	-1.4802973661668753e-16	1.0	2.4674090927496044	0.001500308204070128
phage-gRNA-09155	-0.032741715335577126	0.1645160376935788	-0.13177432235800168	1.767284712605699	1.2147839632422457	1.5340216098718162	True	0.0	1.0	1.5053634285732536	0.0011729161862001987
phage-gRNA-09156	-0.007664752421270293	0.09678813716036316	-0.08912338473909465	1.6315725959712744	1.472542284892933	1.3261044254552292	True	-5.921189464667501e-16	1.0	1.4767397687731456	0.00013920336211532074
phage-gRNA-09157	-0.10428586530032646	0.21152701117214967	-0.10724114587182143	-1.6165144313654682	-2.3809426564222154	-2.7576301020774636	True	5.921189464667501e-16	1.0	-2.251695729955049	0.0030651772895581115
phage-gRNA-09158	0.15375768207325002	-2.0174612852490252	1.8637036031757752	-0.8074026108275163	-0.3968869735794911	-0.5681374499917542	True	0.0	1.0	-0.5908090114662539	0.6285094985268016
phage-gRNA-09159	-0.045092152502679284	-0.10270385023986783	0.14779600274254534	-3.5258703100614195	-5.244320189680303	-3.5089008695128516	True	-5.921189464667501e-16	1.0	-4.093030456418192	0.0021351781715097393
phage-gRNA-09160	0.1544931719221303	-0.13895084425962878	-0.015542327662503297	-3.1574865171323854	-3.879899193949461	-2.1088461870119186	True	-5.921189464667501e-16	1.0	-3.048743966031255	0.004258590162532631
phage-gRNA-09161	-0.12930385833997882	0.3204313534216592	-0.19112749508168214	2.025078625985137	2.2533768303175963	1.7522271161477496	True	-5.921189464667501e-16	1.0	2.010227524150161	0.0007514866780758193
phage-gRNA-09162	0.08836225810910037	-0.012260417215566477	-0.07610184089352856	0.55863107742565	-0.050671396515404865	0.2285476076553561	True	1.7763568394002505e-15	1.0	0.24550242952186707	0.24972597892995077
phage-gRNA-09163	-0.048833006963504566	0.07042648197653101	-0.021593475013025554	-1.253735473454487	-1.3677266767264173	-1.560754095533933	True	2.9605947323337506e-16	1.0	-1.3940720819049457	0.00013397796478116603
phage-gRNA-09164	-0.6671903890039612	1.0251265535608134	-0.3579361645568522	-0.5613075681003661	-0.544993779672474	-0.23845018898947856	True	0.0	1.0	-0.4482505122541062	0.4459258794444026
phage-gRNA-09165	0.07281588332428335	0.8805679603624137	-0.9533838436866988	0.9811240272812913	1.5885285998847163	1.2045583983658057	False	-5.921189464667501e-16	1.0	1.2580703418439378	0.08779461524930329
phage-gRNA-09166	0.2748987356627062	-0.271210582680145	-0.003688152982561199	-3.986718121822598	-6.025158292087352	-3.8031482116160227	True	0.0	1.0	-4.605008208508657	0.00321738382341385
phage-gRNA-09167	0.047748340582948856	-0.09560823127076024	0.047859890687814044	0.6185555857321337	-0.05173347288461194	0.5457857426789232	True	8.881784197001252e-16	1.0	0.3708692851754816	0.16360326736711808
phage-gRNA-09168	-0.16838146546967714	0.18830284739798842	-0.019921381928313053	-0.23888799162204144	-0.4455454430722039	-0.6781012260663566	True	-5.921189464667501e-16	1.0	-0.454178220253534	0.050096170526284275
phage-gRNA-09169	-0.6798735009891975	0.3859467289893772	0.29392677199982065	-1.7715653570321892	-0.2250430265757868	-1.4180704453833017	False	1.1102230246251565e-16	1.0	-1.1382262763304258	0.12070624892262605
phage-gRNA-09170	-0.2177392246070866	0.20861193948259782	0.009127285124488793	-0.09667710721936373	-0.5714103368030123	-0.4635397870161082	True	0.0	1.0	-0.3772090770128281	0.11701518882178118
phage-gRNA-09171	-0.06061716639099224	0.16176084129206636	-0.1011436749010759	-0.04717690494008764	-1.1313993875993553	-0.9191703279206127	True	-5.921189464667501e-16	1.0	-0.6992488734866852	0.11011175175889759
phage-gRNA-09172	-0.15895709544326486	0.11539958524759619	0.043557510195670446	-1.0717657747883456	-2.2761034801565296	-1.314802752572751	True	5.921189464667501e-16	1.0	-1.5542240025058753	0.014549983682388863
phage-gRNA-09173	-0.13483682809412834	-0.21475823156431417	0.3495950596584425	-2.8269764323556945	-5.077467079735437	-3.9777127493151063	True	0.0	1.0	-3.960718753802079	0.004171871054294207
phage-gRNA-09174	0.22022917656042118	-0.21415547600252616	-0.006073700557898576	-2.581120927653042	-3.882595503751589	-2.8276954091155186	True	-1.1842378929335002e-15	1.0	-3.097137280173383	0.0017762192462380992
phage-gRNA-09175	-0.18920668205536373	0.22174903397189905	-0.03254235191653532	2.2031350537720202	2.7215063439142737	2.8115102395062603	False	0.0	1.0	2.578717212397518	0.00032638461334771586
phage-gRNA-09176	-0.28796579560920943	0.35420380478581315	-0.0662380091766055	1.701730675188454	1.8947851333674013	1.1943883345089672	True	-5.921189464667501e-16	1.0	1.5969680476882742	0.004745868444778208
phage-gRNA-09177	0.41780624669858746	-1.0665706058833178	0.6487643591847299	2.730113618481991	3.3352636789091017	3.3554802992238493	False	-1.4802973661668753e-16	1.0	3.140285865538314	0.0054744759870101805
phage-gRNA-09178	-0.21938207744568494	0.2859702137324831	-0.06658813628679816	-0.5533659122628283	-0.6532066271917252	-1.0478679071688912	True	0.0	1.0	-0.7514801488744816	0.02411397713271523
phage-gRNA-09179	0.03227805645987569	0.31673857291379104	-0.3490166293736676	2.1075937184769025	2.3710847345338033	2.3456114127058534	False	-2.9605947323337506e-16	1.0	2.2747632885721862	0.0004145898870371688
phage-gRNA-09180	-0.49339769811785805	1.0129951232466983	-0.5195974251288398	1.892957742643794	2.439480073100197	1.6614901535715254	False	1.4802973661668753e-16	1.0	1.9979759897718388	0.0229686167177294
phage-gRNA-09181	-0.13702291123291754	0.07785312814037049	0.059169783092547945	-4.521496516503756	-3.974974186047353	-2.4899296997422304	True	2.9605947323337506e-16	1.0	-3.6621334674311132	0.003893906960029921
phage-gRNA-09182	-0.34520619080336523	0.37957712134014265	-0.034370930536776534	2.0833587644869835	2.1470989890287084	2.00851935424357	False	2.9605947323337506e-16	1.0	2.079659035919754	0.0006245484698515297
phage-gRNA-09183	-0.07882274099619835	0.22727409142859933	-0.14845135043240276	0.6513670574616484	0.17484914651998373	0.3383070446361991	True	-5.921189464667501e-16	1.0	0.38817441620594373	0.09894018371657626
phage-gRNA-09184	-0.597077624366066	0.5682782791634224	0.028799345202645377	1.38161984748234	1.068319835987003	0.8752924171794882	False	5.921189464667501e-16	1.0	1.108410700216277	0.039352349754313884
phage-gRNA-09185	0.08177327104362675	0.053913523144585085	-0.1356867941882136	-0.16770123092181777	-0.8518681973704272	-0.5759912449203632	True	-5.921189464667501e-16	1.0	-0.5318535577375361	0.0646046659192318
phage-gRNA-09186	-0.020290358755330473	0.20567036049486553	-0.18538000173953684	-0.40645862442176117	-0.4773631899330262	0.3208921741583488	True	-5.921189464667501e-16	1.0	-0.18764321339881285	0.5382719129842393
phage-gRNA-09187	0.0014709699088211181	0.002196171665510782	-0.003667141574331012	1.9150734135353424	2.2575818519701514	2.220205303622831	True	2.9605947323337506e-16	1.0	2.1309535230427747	3.962826584575172e-05
phage-gRNA-09188	-0.14493851877687547	0.256470435077528	-0.11153191630064718	-2.276221933340201	-3.564198054396492	-2.554021298693778	False	1.7763568394002505e-15	1.0	-2.7981470954768235	0.0024526587389122516
phage-gRNA-09189	-0.200896216387366	0.15669013796831877	0.044206078419046335	0.5636764501081926	-0.04945788542389007	0.010280766148561327	True	-2.9605947323337506e-16	1.0	0.17483311027762127	0.4748335422813885
phage-gRNA-09190	-0.04466172241376576	0.26281926260603505	-0.21815754019227107	0.35361240832865093	0.7706156594913836	0.5742793056532918	True	-5.921189464667501e-16	1.0	0.5661691244911088	0.037742227857869154
phage-gRNA-09191	0.34123355800152844	-0.0952349050696597	-0.24599865293187229	0.40813361259326086	-0.06366424015712546	-0.09962727968760632	True	-1.1842378929335002e-15	1.0	0.08161403091617636	0.7512607109673484
phage-gRNA-09192	0.04319420588197076	0.09110841648769608	-0.13430262236966684	0.06394530132360643	-0.48052690044058366	0.0376346399846863	True	0.0	1.0	-0.12631565304409698	0.5426664193321606
phage-gRNA-09193	-0.07315061982485194	0.10641177620291131	-0.03326115637806204	0.496935621904143	0.4260739739470125	-0.43630813287203196	True	-8.881784197001252e-16	1.0	0.16223382099304118	0.622811322857217
phage-gRNA-09194	-0.05211177154862767	0.05000458765293736	0.002107183895688536	-2.3298999197050776	-3.4000489496971698	-1.5457706537263283	True	-5.921189464667501e-16	1.0	-2.4252398410428584	0.010772055231268996
phage-gRNA-09195	0.1827102762510826	-0.2120371822678191	0.029326906016736487	-3.0990332810861396	-4.673526351591103	-3.4605614107227813	True	0.0	1.0	-3.7443736811333412	0.001573222454321869
phage-gRNA-09196	-0.07323156221025329	0.30373692390244145	-0.23050536169218994	1.194461023533723	1.4117115040968162	1.0516048530014874	True	-5.921189464667501e-16	1.0	1.2192591268773423	0.003028492949945351
phage-gRNA-09197	0.15067478689675617	-0.29004083688900906	0.13936604999225466	-0.24066592239240236	-1.2510372103749692	-1.199212757313763	True	5.921189464667501e-16	1.0	-0.8969719633603782	0.06691925431403933
phage-gRNA-09198	-0.031589363213681665	0.04594230634623386	-0.014352943132550422	-0.2244977435514386	-2.0277633124433905	-0.6492863042495323	True	5.921189464667501e-16	1.0	-0.9671824534147871	0.1505018645008578
phage-gRNA-09199	-0.2749511440734649	0.5459820267815756	-0.2710308827081116	1.3537924891272626	1.0855519477917914	0.6372674737422033	True	-2.9605947323337506e-16	1.0	1.0255373035537525	0.04062604564691007
phage-gRNA-09200	0.1341866355095025	0.016560724392146398	-0.150747359901648	2.1362769257871275	2.257637539690979	1.8137162779218823	True	2.9605947323337506e-16	1.0	2.069210247799996	0.00018737889930828697
phage-gRNA-09201	0.08840334726426313	0.046022357753823684	-0.13442570501808504	-2.1304841922886	-4.995527169204236	-2.5670662112654803	True	5.921189464667501e-16	1.0	-3.2310258575861055	0.02245974833958127
phage-gRNA-09202	-0.11477446979548311	0.10023108898066191	0.014543380814821205	-0.344204453221888	-0.3583325574375831	-0.5027041703009818	True	0.0	1.0	-0.40174706032015095	0.007518875157116887
phage-gRNA-09203	0.7839540894441184	-0.6197109638785272	-0.16424312556559073	1.712161790838831	2.1981425793601828	1.7338131387352735	False	1.4802973661668753e-16	1.0	1.8813725029780957	0.013169062381506348
phage-gRNA-09204	-0.013436859633033649	0.19786623052153907	-0.18442937088850808	0.6628800581776133	0.634516960600811	0.21742248876459414	True	-8.881784197001252e-16	1.0	0.5049398358476728	0.04974839388662769
phage-gRNA-09205	0.193809642969053	-0.27973576133341815	0.08592611836436337	1.4734848145479287	0.9138787941429882	1.316784993877632	True	-5.921189464667501e-16	1.0	1.234716200856183	0.004936429899156381
phage-gRNA-09206	-0.13037539059182812	0.2663402285193506	-0.13596483792752423	0.24645668856599912	0.2965085433186676	0.2572468266554626	True	-5.921189464667501e-16	1.0	0.2667373528467098	0.11746365950862957
phage-gRNA-09207	0.0734934258439317	-0.07569923514834453	0.002205809304411943	-1.8706412417852025	-1.7936041946300203	-0.6870713315786272	True	-2.9605947323337506e-16	1.0	-1.4504389226646168	0.019607621107884898
phage-gRNA-09208	-0.9489918083417325	-0.8831715783631575	1.8321633867048899	2.281244430502638	0.5058386660716783	0.8977737479853194	False	0.0	1.0	1.228285614853212	0.31213325377223494
phage-gRNA-09209	0.005250565192923773	0.09058580825612772	-0.09583637344904972	-0.7837268099045387	-1.1879915049694603	-0.7960564230558189	True	5.921189464667501e-16	1.0	-0.9225915793099393	0.002991560286638018
phage-gRNA-09210	-2.3572731084519134	-0.6284878657509094	2.9857609742028233	-3.4489649644949054	-3.4874051347596593	-4.680432553567174	False	1.4802973661668753e-16	1.0	-3.8722675509405797	0.07576693912724625
phage-gRNA-09211	-0.7722664551671823	1.4035672665535213	-0.6313008113863408	-0.24513091592697123	0.18610654362546342	-0.03979703142874058	True	-5.921189464667501e-16	1.0	-0.032940467910082795	0.9654095658345132
phage-gRNA-09212	0.04797548666846829	-0.7015079585260509	0.6535324718575843	-1.975161639156771	-4.42002617839566	-3.3049313018408437	True	5.921189464667501e-16	1.0	-3.2333730397977583	0.01611208569796057
phage-gRNA-09213	-0.46529113198987204	0.018301564988785657	0.44698956700108816	1.1301287098725847	1.2309685438103255	0.7646813893469169	True	5.921189464667501e-16	1.0	1.0419262143432757	0.025289029333282243
phage-gRNA-09214	-0.013206834322531058	0.05261339565604384	-0.039406561333512835	-0.10489869036552268	0.44162364009087973	0.24859622128336475	False	-1.850371707708594e-17	1.0	0.19510705700290729	0.2957178103813579
phage-gRNA-09215	-0.1349825323322964	-0.02037228370722488	0.15535481603951773	-3.4802930138967296	-5.829301416884298	-3.5940918386581098	True	-1.1842378929335002e-15	1.0	-4.301228756479713	0.005023090529367439
phage-gRNA-09216	0.40556176378082043	-0.1380335506862993	-0.26752821309451935	-2.0890947592404396	-3.0344255251137118	-3.227452943921227	True	5.921189464667501e-16	1.0	-2.7836577427584595	0.002406574278708992
phage-gRNA-09217	0.08060427123057057	0.10203038185069158	-0.18263465308126126	2.395729407661454	2.336530677229903	2.5834154263402613	False	2.9605947323337506e-16	1.0	2.438558503743873	3.23476115193937e-05
phage-gRNA-09218	-0.23794669419487402	0.686517686538159	-0.44857099234328324	1.1694632138294523	1.702310607388779	1.5297472911409793	True	5.921189464667501e-16	1.0	1.4671737041197368	0.01849699435993476
phage-gRNA-09219	-0.10555214029127047	-0.07720661573135867	0.18275875602262737	1.6822607114791772	2.2287830419355794	2.413880516707615	True	-5.921189464667501e-16	1.0	2.1083080900407905	0.0008970297690314732
phage-gRNA-09220	0.24536466608626561	-0.4577404394989104	0.2123757734126448	1.6112560042882036	1.651986047457057	1.338512139637415	True	0.0	1.0	1.5339180637942251	0.003540410739014241
phage-gRNA-09221	-0.16673527207375383	-0.11541461179029433	0.28214988386404727	-1.6168810990292224	-0.8963293687977707	-1.0252264501855697	True	-2.9605947323337506e-16	1.0	-1.1794789726708543	0.010995793588904434
phage-gRNA-09222	-0.013206834322531058	0.05261339565604384	-0.039406561333512835	-0.10489869036552268	0.44162364009087973	0.24859622128336475	False	-1.850371707708594e-17	1.0	0.19510705700290729	0.2957178103813579
phage-gRNA-09223	0.040927076446426014	-0.03222610542038851	-0.008700971026039284	-3.986251239277376	-5.135068957315227	-4.263390686734927	False	-5.921189464667501e-16	1.0	-4.4615702944425095	0.0002104694854227645
phage-gRNA-09224	-0.18588559672580018	0.08309758310917026	0.10278801361662993	1.2302945209262584	1.2115165976385418	1.0759174588800962	True	0.0	1.0	1.172576192481632	0.0003666948222447319
phage-gRNA-09225	-0.13030702367629932	0.2956376247505883	-0.1653306010742881	-0.12833977250504613	-0.9996055523435219	-0.9222752245113846	True	2.9605947323337506e-16	1.0	-0.6834068497866509	0.0961529977279741
phage-gRNA-09226	-0.12639747898499198	0.6229490861983278	-0.4965516072133358	2.2997589698346355	2.1042178384851526	2.5256396848991747	False	0.0	1.0	2.309872164406321	0.0027627904018110916
phage-gRNA-09227	-0.07663670982381987	0.21584553632358716	-0.13920882649976374	1.6935691575043998	2.0781729256506702	1.7840296633194948	True	1.1842378929335002e-15	1.0	1.8519239154915217	0.0003147300278362113
phage-gRNA-09228	-0.13040323213211735	0.1928486974508754	-0.062445465318752724	-1.2355783175387316	-2.368483171806978	-1.972936836340958	True	1.7763568394002505e-15	1.0	-1.8589994418955558	0.00581095724012309
phage-gRNA-09229	-0.2670149969391815	0.34689793193183416	-0.07988293499265176	0.9224150255173038	0.5825941377692727	0.8561345188806841	True	2.9605947323337506e-16	1.0	0.7870478940557536	0.01977766912175398
phage-gRNA-09230	0.20033985540385846	-0.06231085537170067	-0.1380290000321569	-3.0942920593094083	-3.673300610936865	-3.2382968071313374	True	2.9605947323337506e-16	1.0	-3.3352964924592037	7.87811363872994e-05
phage-gRNA-09231	0.03529718710923824	-0.1153184055702301	0.08002121846099719	-0.6831144609000059	-1.0736105499599802	-1.6769427299336161	True	1.7763568394002505e-15	1.0	-1.1445559135978673	0.01785450254190713
phage-gRNA-09232	0.35039938744250065	-0.3157114205335798	-0.03468796690892084	0.2903970431034182	0.5348789091171291	0.5269628955666033	True	0.0	1.0	0.45074628259571686	0.09732639338402234
phage-gRNA-09233	0.23557544249764018	-0.396041557503354	0.16046611500571117	0.4069179922884416	0.5648750348271916	0.3184083570582157	False	-8.881784197001252e-16	1.0	0.4300671280579496	0.11220004974621198
phage-gRNA-09234	-0.06826085033456497	0.0018088526453663434	0.06645199768920129	1.4792999498445525	1.9283344353988987	1.8504468798554772	True	8.881784197001252e-16	1.0	1.7526937550329762	0.00026073443844480497
phage-gRNA-09235	-0.11982312640899284	0.14965296232444292	-0.02982983591545274	-2.6296583925986505	-2.85365421601948	-1.707879721375237	True	-8.881784197001252e-16	1.0	-2.3970641099977894	0.0026272366846241484
phage-gRNA-09236	-0.013206834322531058	0.05261339565604384	-0.039406561333512835	-0.10489869036552268	0.44162364009087973	1.8335587220045209	False	-1.850371707708594e-17	1.0	0.7234278905766259	0.27869893652798333
phage-gRNA-09237	0.1446367678664	-0.004880665957523789	-0.13975610190887622	-1.0474569851344295	-1.8690857663260356	-1.2789245742066981	True	0.0	1.0	-1.3984891085557212	0.005616965056042004
phage-gRNA-09238	-0.06487190203593585	0.24340637233319296	-0.1785344702972571	0.7357955187331031	0.4040337575891977	0.2295621578099274	True	0.0	1.0	0.4564638113774094	0.0790558093153295
phage-gRNA-09239	0.0437679802902311	-0.022862085754844053	-0.02090589453538616	1.1415539231109522	1.6991314420763501	1.5968023335605732	True	2.9605947323337506e-16	1.0	1.4791625662492918	0.0010218378195299325
phage-gRNA-09240	-0.013206834322530447	0.05261339565604395	-0.0394065613335135	2.037479984191126	2.026586140812036	1.8181286814349154	True	0.0	1.0	1.9607316021460257	1.3720425574833399e-05
phage-gRNA-09241	0.10359008041530338	0.041048130001431815	-0.14463821041673341	-0.23323449046159084	-1.425835862338804	-1.0911755857769112	True	5.921189464667501e-16	1.0	-0.9167486461924353	0.06492223304220675
phage-gRNA-09242	-0.10187656013546054	0.06380241920791718	0.038074140927543354	-1.00456293522398	-3.0920104462251885	-1.199646373802059	True	0.0	1.0	-1.7654065850837426	0.057333601358557036
phage-gRNA-09243	-0.10536945294048472	-0.07161043219420904	0.17697988513469554	-3.3974274239899263	-4.8952992128919774	-2.878873266070542	True	5.921189464667501e-16	1.0	-3.7238666343174818	0.003667052428568601
phage-gRNA-09244	0.4627741494940132	-0.12522997939337266	-0.33754417010064053	-4.926598255189663	-3.380075924733261	-3.573103343540776	True	0.0	1.0	-3.9599258411545666	0.001869463150902635
phage-gRNA-09245	-0.2817728571302398	0.02270484854756738	0.2590680085826724	1.0977158641431473	0.7857408755627766	1.0866727585208302	True	0.0	1.0	0.9900431660755847	0.006104420738265766
phage-gRNA-09246	0.0826097056632431	-0.15910393035883708	0.0764942246955922	-0.7953835989199529	-1.7364212562414956	-1.6355029926875293	True	-5.921189464667501e-16	1.0	-1.3891026159496593	0.01082582229570201
phage-gRNA-09247	0.010348027405967741	-0.014286693560961794	0.003938666154994053	0.4713783350839247	0.42476423337347136	0.5404895207055844	True	0.0	1.0	0.4788773630543268	0.00015471874359746933
phage-gRNA-09248	0.05627944944808405	-0.08263608584246818	0.026356636394384125	-2.635325248782036	-3.4069788783518877	-2.187312738348858	True	0.0	1.0	-2.743205621827594	0.001570492404915414
phage-gRNA-09249	-0.013206834322531058	0.05261339565604384	-0.039406561333512835	0.8951013096344773	0.44162364009087973	0.24859622128336475	False	-1.850371707708594e-17	1.0	0.5284403903362406	0.05243456404805475
phage-gRNA-09250	-0.013206834322531058	0.05261339565604384	-0.039406561333512835	1.4800638103556334	0.44162364009087973	0.24859622128336475	False	-1.850371707708594e-17	1.0	0.7234278905766259	0.13221028711964275
phage-gRNA-09251	0.2622944138995278	-0.22275465817464557	-0.03953975572488133	-3.2825700703090788	-3.9584401611891242	-2.414501985830433	True	2.9605947323337506e-16	1.0	-3.218504072442878	0.002355254031026914
phage-gRNA-09252	-0.17884765632522193	0.2728637272726804	-0.09401607094746023	1.047536257023542	-0.4609827760780174	-0.16858336771529014	True	-5.921189464667501e-16	1.0	0.13932337107674483	0.7870035438269145
phage-gRNA-09253	-0.09542329058572552	0.031580455844339994	0.06384283474138286	2.3348608076531425	2.81076709613881	2.7548102843365294	True	-8.881784197001252e-16	1.0	2.6334793960428273	7.563159866709032e-05
phage-gRNA-09254	-0.38308989531977566	0.1790352155595567	0.20405467976022074	-3.543261489245535	-4.35930923817384	-1.1632943662354558	True	5.921189464667501e-16	1.0	-3.0219550312182775	0.03654266231832393
phage-gRNA-09255	-0.6045389426929217	0.3872807058418761	0.21725823685104606	1.408105861078822	2.020216533162801	1.8588979740826246	False	1.4802973661668753e-16	1.0	1.7624067894414157	0.007821899769898107
phage-gRNA-09256	-0.5045172304333345	0.03523418787765209	0.4692830425556833	2.164603249644247	2.395098086652972	2.172323324451405	False	2.9605947323337506e-16	1.0	2.2440082202495413	0.0015345514433678915
phage-gRNA-09257	0.013212244073729451	0.07237898782036467	-0.08559123189409412	-1.719848634119458	-2.690860876863921	-2.292353141026793	True	0.0	1.0	-2.234354217336724	0.0014400496905153503
phage-gRNA-09258	-0.37365325670204275	0.05657839948540744	0.3170748572166362	-3.3233261078726066	-4.1918412766950475	-2.6479031013363565	True	2.9605947323337506e-16	1.0	-3.387690161968004	0.0022989306266317047
phage-gRNA-09259	-0.18758073956734478	0.054450754700972936	0.13312998486637184	-1.8993078632451201	-3.0801009569212043	-2.372664049279634	True	0.0	1.0	-2.4506909564819863	0.0023436125471311673
phage-gRNA-09260	-0.036616886276032545	-0.13012418407864423	0.166741070354675	-0.004820652675206816	-0.7468847275017563	-1.060457808232723	True	-5.921189464667501e-16	1.0	-0.604054396136562	0.13664297785739857
phage-gRNA-09261	0.04747738607925278	0.27181163310030065	-0.31928901917955343	0.3672913383448524	-0.7600212434249123	-0.2068052544782102	True	0.0	1.0	-0.19984505318609003	0.6161509257820217
phage-gRNA-09262	-0.12649988141530066	0.07617923644864533	0.05032064496665711	-0.2650249022681628	-0.6716694070018896	-0.2880291038199694	True	5.921189464667501e-16	1.0	-0.4082411376966739	0.04943859932352927
phage-gRNA-09263	0.15176904346777498	0.09861178328418951	-0.25038082675196094	0.5461697714323535	0.1433755534080685	0.14118469425221392	True	1.1842378929335002e-15	1.0	0.276910006364212	0.20775162977493838
phage-gRNA-09264	-0.2410442976980356	0.1863602275196925	0.05468407017834487	1.3327162648404975	1.597065543053846	1.258693538477205	True	5.921189464667501e-16	1.0	1.3961584487905163	0.001016477651569384
phage-gRNA-09265	-0.6798735009891977	0.3859467289893772	0.29392677199982054	-0.7715653570321893	0.7749569734242131	0.5819295546166982	False	0.0	1.0	0.1951070570029073	0.7590848683617336
phage-gRNA-09266	0.027863469434814547	-0.023761036952917536	-0.004102432481893459	-1.575855312298712	-2.482622849863411	-1.5182639785289709	True	1.1842378929335002e-15	1.0	-1.8589140468970313	0.004014496110559244
phage-gRNA-09267	-0.010616922644493876	0.03248323083399729	-0.021866308189504302	0.9637804117702871	1.2980429036260208	0.3457037317456919	True	-2.9605947323337506e-16	1.0	0.8691756823806666	0.03586029137884855
phage-gRNA-09268	0.060690695934914274	-0.022567290623218383	-0.03812340531169234	-0.3484073406367152	-0.6894102809218996	-0.5605096048420535	True	1.1842378929335002e-15	1.0	-0.532775742133556	0.006881079348704708
phage-gRNA-09269	-0.32947711790066947	-0.08857018136400363	0.4180472992646722	1.9284154638465667	2.785866890241074	2.2635318461805998	False	-2.9605947323337506e-16	1.0	2.32593806675608	0.002205597987517992
phage-gRNA-09270	0.10365778013833626	0.01708293323217447	-0.12074071337050718	0.7841251965630587	0.3663469988742545	0.33696222925740393	True	1.1842378929335002e-15	1.0	0.495811474898239	0.03524836440782289
phage-gRNA-09271	0.17340575561248528	0.004914463643764577	-0.17832021925625163	-1.381152124799966	-2.0603280489043847	-1.5121837625754821	False	-5.921189464667501e-16	1.0	-1.6512213120932777	0.002042688303750507
phage-gRNA-09272	0.0023621060248917303	0.0029196959329542693	-0.005281801957846	-0.9095816660901459	-2.365809946649777	-1.6035756802225762	True	0.0	1.0	-1.6263224309874997	0.0180358765488391
phage-gRNA-09273	-0.0037917282462576196	0.20886989006158796	-0.20507816181533123	0.9601087416740679	0.8686501891098226	0.8498274991218571	True	-2.9605947323337506e-16	1.0	0.8928621433019158	0.00198781774440154
phage-gRNA-09274	-0.26954342039722423	0.5810538836637456	-0.3115104632665222	-1.9306009221103535	-2.090347388597241	-2.4020193039033746	True	-2.9605947323337506e-16	1.0	-2.140989204870323	0.0026578951596158184
phage-gRNA-09275	-0.07711423382085592	-0.041466488179287	0.11858072200014291	-0.7065270904812717	-1.529298773543994	-1.0185882285573413	False	0.0	1.0	-1.0848046975275356	0.011804989891635486
phage-gRNA-09276	-0.0381382840557567	0.13647853769881024	-0.09834025364305532	-1.3389952590830152	-3.737179038755757	-2.8448149663326276	False	-5.921189464667501e-16	1.0	-2.6403297547238	0.019878120124673295
phage-gRNA-09277	0.05820446499389664	-0.15160974764095503	0.09340528264705839	2.412577003850374	1.9969675198972192	2.3510344162204175	True	0.0	1.0	2.2535263133226704	0.00011559294053505588
phage-gRNA-09278	-0.1257278275694862	0.07436426876559743	0.05136355880389054	-0.29995920632911677	-1.2466832075022563	-0.8034012455883932	True	5.921189464667501e-16	1.0	-0.7833478864732554	0.0492722356976374
phage-gRNA-09279	0.039371950478884976	-0.03567035538238983	-0.003701595096493371	-2.308659658823893	-3.61013423492244	-2.0376269073669784	True	5.921189464667501e-16	1.0	-2.6521402670377703	0.005473959338414184
phage-gRNA-09280	0.00198191214363419	0.1853717385033855	-0.1873536506470206	0.43661088891323185	0.5319467166178251	0.5016487978484188	True	-2.9605947323337506e-16	1.0	0.4900688011264919	0.011632481529921041
phage-gRNA-09281	-0.17177420928638476	0.008962074683333654	0.16281213460304933	-0.7074812221688926	-1.7009861609699986	-1.0049294811793636	True	-5.921189464667501e-16	1.0	-1.1377989547727516	0.021355329673516808
phage-gRNA-09282	0.056546286924319844	0.006889299482958577	-0.06343558640727931	1.8273509071313923	2.0895976841798314	1.9593779056721319	True	-2.9605947323337506e-16	1.0	1.958775498994452	1.9411068954174433e-05
phage-gRNA-09283	0.17901247743938242	0.08994710543978535	-0.2689595828791713	1.1368540070144064	1.3446562581630292	1.1196071663049896	True	-1.1842378929335002e-15	1.0	1.2003724771608084	0.0014917838978543666
phage-gRNA-09284	-0.18547194085668828	0.005879171205746658	0.17959276965093807	-0.8050610822586428	-1.8109381327867347	-1.1140000973549409	True	-1.1842378929335002e-15	1.0	-1.2433331041334394	0.016968176449085947
phage-gRNA-09285	-0.16875910768816382	-0.0368199871964201	0.20557909488458215	-1.1512633513261008	-1.4742988317759034	-0.8618987770969291	True	-5.921189464667501e-16	1.0	-1.1624869867329777	0.005035911911802387
phage-gRNA-09286	0.17544960500876883	0.14600583845691695	-0.32145544346568933	-1.3651432021793504	-2.1246074227412883	-1.7116873156983115	True	-1.1842378929335002e-15	1.0	-1.7338126468729833	0.0031153677191733003
phage-gRNA-09287	-0.06609355943803052	-0.07427391090323265	0.1403674703412623	2.1569111101752645	2.6667216622751457	2.412940212388534	False	-2.9605947323337506e-16	1.0	2.412190994946315	0.00012157291626358087
phage-gRNA-09288	-0.07487056865003971	0.09770966164736272	-0.022839092997323007	0.6519235044612586	0.7895553199739673	0.7689950971712172	True	0.0	1.0	0.736824640535481	0.0003819329452313691
phage-gRNA-09289	-0.25621557503360926	0.24879014801491373	0.007425427018697306	-0.9560276527850089	-2.192324810379196	-1.1583769099656802	True	5.921189464667501e-16	1.0	-1.4355764577099617	0.024804827727879897
phage-gRNA-09290	0.12326978036663405	0.03669873042105465	-0.15996851078768692	0.07459527459015902	-0.8563969834910132	-0.3236432813895025	False	5.921189464667501e-16	1.0	-0.3684816634301189	0.26196681911217223
phage-gRNA-09291	-0.3351349292098931	0.05261339565604395	0.2825215335538491	2.606596216284566	3.3676230586471023	3.2665181292806276	True	0.0	1.0	3.0802458014040988	0.0005010571127670681
phage-gRNA-09292	-0.008319928745667227	-0.08602701014479663	0.09434693889046564	-2.167125980647196	-2.2170617897497795	-0.8680788530206858	True	5.921189464667501e-16	1.0	-1.7507555411392204	0.01699750905052962
phage-gRNA-09293	0.06646147315117723	-0.07733795270707411	0.010876479555896879	-1.2559237191937775	-2.2590039622685953	-1.7014828146369787	False	0.0	1.0	-1.7388034986997838	0.004050387249077661
phage-gRNA-09294	-0.9497952007806703	0.9775051651164768	-0.027709964335807413	-2.490794458187252	-3.322783750984579	-0.2678836563485083	True	-2.9605947323337506e-16	1.0	-2.0271539551734463	0.13059595132028776
phage-gRNA-09295	-0.0024880935804940663	0.1845266910787675	-0.18203859749827345	1.4803533849033972	1.4924791315513684	0.8367528577123391	True	0.0	1.0	1.2698617913890349	0.0062207955009296705
phage-gRNA-09296	0.1526514907456047	0.2825021727254384	-0.43515366347104134	-0.1568455171381835	-1.1596617776722162	-1.7612251298166193	True	5.921189464667501e-16	1.0	-1.0259108082090063	0.11842760946294832
phage-gRNA-09297	0.04218803651671621	-0.1003237995076347	0.058135762990918494	-1.3035541858350363	-1.5222023308039638	-1.9795030520786305	True	0.0	1.0	-1.6017531895725436	0.0014591988407932444
phage-gRNA-09298	0.05436059874271848	-0.06503404374561406	0.010673445002895576	1.87764815828542	2.4740016446938284	2.529838858583952	True	0.0	1.0	2.2938295538544002	0.0004109497820194119
phage-gRNA-09299	-0.1359917139567628	0.17727318825287597	-0.041281474296113174	-3.5941900639436337	-4.625888656329331	-3.859846339191728	False	0.0	1.0	-4.026641686488231	0.00023780279029110037
phage-gRNA-09300	0.08944704258571967	-0.056872913518381196	-0.03257412906734025	0.9514340729323454	0.8636109545773305	0.23557148549796914	False	-5.921189464667501e-16	1.0	0.683538837669215	0.0410218082492014
phage-gRNA-09301	-0.23248628922844983	0.23712668286134608	-0.004640393632892703	1.874335530760093	2.0663529895710218	2.159879335548985	True	1.1842378929335002e-15	1.0	2.0335226186267	0.00021818970339439357
phage-gRNA-09302	0.1082041235791138	-0.15605281167398743	0.047848688094870084	-0.10063280560817134	-0.29650995536860414	-0.5497548970102244	True	-1.1842378929335002e-15	1.0	-0.3156325526623333	0.10745900955734146
phage-gRNA-09303	0.04028602787955471	-0.04988493775580949	0.009598909876258332	-0.718171754285482	-1.7877676793998507	-1.5997698250353878	True	1.1842378929335002e-15	1.0	-1.3685697529069067	0.014403554807591592
phage-gRNA-09304	-0.07238473685273838	0.23015793236088733	-0.1577731955081525	-1.083751342529398	-2.3077471659502287	-1.7482261743870158	False	-1.1842378929335002e-15	1.0	-1.7132415609555476	0.01006719770431142
phage-gRNA-09305	-0.0637131364333463	0.040639965081899376	0.02307317135144693	-0.3544934178439476	-1.4218272657731763	-1.2225372618019321	False	0.0	1.0	-0.9996193151396854	0.03854669930294142
phage-gRNA-09306	0.08980147636413527	-0.06757924083814615	-0.022222235525987344	-6.731401808202242	-10.017769491910581	-7.303906315109577	False	5.921189464667501e-16	1.0	-8.017692538407466	0.0013876083553773604
phage-gRNA-09307	-0.03139245229930232	0.21713372606470394	-0.18574127376540517	-0.8566600060782879	-1.775100400232411	-1.795946843657246	False	-1.1842378929335002e-15	1.0	-1.4759024166559815	0.011189324850995264
phage-gRNA-09308	0.029368993889564265	0.012275586582546794	-0.041644580472118164	-5.944486371859569	-7.36994966523357	-5.113669682677495	True	-2.3684757858670005e-15	1.0	-6.1427019065902115	0.0007380633802006917
phage-gRNA-09309	0.03702468320633656	0.12994483163163117	-0.1669695148379695	-6.4582398800458085	-7.700213444395694	-5.286583291382734	False	-5.921189464667501e-16	1.0	-6.481678871941412	0.0007662310051580477
phage-gRNA-09310	-0.24759617963256186	-0.207161268073901	0.454757447706462	-3.06511307223656	-3.634067959200093	-2.202604513099814	True	-2.9605947323337506e-16	1.0	-2.9672618481788224	0.003330132479901506
phage-gRNA-09311	-0.1806344130336619	0.07526568844896708	0.10536872458469482	-5.510964020602981	-6.514638772707059	-5.305567747943227	True	0.0	1.0	-5.777056847084421	0.00011420871617825559
phage-gRNA-09312	-0.033976099671763293	0.32605973260039534	-0.29208363292863027	-2.4509472601017555	-5.4237990887389325	-2.628899339847022	True	5.921189464667501e-16	1.0	-3.50121522956257	0.02325994610477184
phage-gRNA-09313	0.1115828825788503	0.06757983460467365	-0.17916271718352483	-3.4700749602495513	-5.011015471043488	-3.5036031717099108	True	-2.9605947323337506e-16	1.0	-3.99489786766765	0.001500928847768165
phage-gRNA-09314	0.9685012645434554	-2.0695491032499227	1.1010478387064673	-5.589631268656197	-7.850463860257399	-6.043491279064914	True	0.0	1.0	-6.494528802659503	0.006435534173376558
phage-gRNA-09315	-0.37904180621133143	0.41577426404255213	-0.036732457831222476	-0.21926400805345203	-1.8749562169958667	-1.0679836358033814	True	-5.921189464667501e-16	1.0	-1.0540679536175668	0.11788362393296256
phage-gRNA-09316	-0.15466246841548958	0.23832250481659578	-0.0836600364011062	1.434901837121437	1.28993089737153	0.9289950789431263	True	0.0	1.0	1.2179426044786978	0.003223576442580654
phage-gRNA-09317	0.047954327420454135	-0.005611345806251222	-0.04234298161420291	0.4883838454180669	0.004182585915890158	-0.02356546646112534	True	0.0	1.0	0.15633365495761056	0.4054528593330672
phage-gRNA-09318	0.10677087227890958	-0.3201777002539261	0.2134068279750192	1.7831961529797251	2.1416733510664034	1.460767626094551	True	8.881784197001252e-16	1.0	1.79521237671356	0.00215957337027677
phage-gRNA-09319	0.10331216443525637	0.18155165366789916	-0.28486381810315553	2.0616728022713406	2.2665557112126358	2.0071408950712186	True	0.0	1.0	2.1117898028517317	0.00021182839798595586
phage-gRNA-09320	0.017930533075725563	0.21975745626267518	-0.23768798933839896	0.5299731304334987	-0.318230468359582	-0.316241904761954	True	5.921189464667501e-16	1.0	-0.03483308089601245	0.9164518674162518
phage-gRNA-09321	0.08681562752388317	-0.06844323188995816	-0.018372395633926786	0.5549030826848664	0.16805332095580106	-0.07696873548997374	True	-5.921189464667501e-16	1.0	0.21532922271689792	0.3193687800345603
phage-gRNA-09322	0.04008902657874991	-0.004734807126667739	-0.03535421945208128	1.3585852701532062	1.8904608246452081	1.9653666110843258	True	2.9605947323337506e-16	1.0	1.73813756862758	0.0008293133101051113
phage-gRNA-09323	-0.3368257204537546	0.18710073069554944	0.14972498975820336	0.33873058460550176	0.004347972164088887	-0.20852425804029728	True	-5.921189464667501e-16	1.0	0.044851432909764455	0.8561540937298253
phage-gRNA-09324	-0.06878101069852427	0.13158134265887877	-0.06280033196035628	1.2271881936060227	0.85432898427071	0.7075952177371301	True	-5.921189464667501e-16	1.0	0.9297041318712876	0.005219646082014538
phage-gRNA-09325	-0.1773110301551064	0.06555742271484455	0.11175360744026186	0.7243333835208912	0.4951552010784006	0.33230289621000075	True	0.0	1.0	0.5172638269364308	0.02332866474634002
phage-gRNA-09326	-0.0861399842054702	0.2569753447320684	-0.17083536052659642	1.7834357652628237	1.9376406729404652	2.1636705248641315	True	5.921189464667501e-16	1.0	1.9615823210224734	0.0003308884723033383
phage-gRNA-09327	-0.005466507479271243	-0.04805647497964216	0.053522982458913404	-3.3993403043978887	-6.130351949470396	-2.7384168675567544	False	0.0	1.0	-4.089369707141679	0.016996588769537524
phage-gRNA-09328	0.986793165677469	0.05261339565604395	-1.0394065613335126	-1.1048986903655225	1.4416236400908797	-0.7514037787166351	False	1.4802973661668753e-16	1.0	-0.13822627633042595	0.8955534170557987
phage-gRNA-09329	-0.09109086295856095	-0.16277415672992124	0.2538650196884804	0.6398210301249998	-0.45709154285921816	0.15271576335348858	True	-5.921189464667501e-16	1.0	0.11181508353975673	0.7603602345938991
phage-gRNA-09330	-0.2520360119725744	-0.22199561099726317	0.47403162296983936	-1.5537010300979457	-2.826606453999722	-1.2195714433159885	True	5.921189464667501e-16	1.0	-1.8666263091378854	0.026505450740255978
phage-gRNA-09331	0.11450021541997657	-0.46059846129661963	0.3460982458766422	1.8523932288180545	1.8139530585533015	1.8414260017410262	True	-2.9605947323337506e-16	1.0	1.8359240963707941	0.0015710763774941792
phage-gRNA-09332	-0.06377574181082046	0.1666571948295612	-0.10288145301874074	0.5230631067668696	0.225939864354606	0.10907236568261958	True	0.0	1.0	0.28602511226803173	0.12767401213827323
phage-gRNA-09333	0.060950755577459326	-0.10642819073699616	0.04547743515953595	1.807051554812876	2.3595851233031393	1.8227186588966742	True	-2.9605947323337506e-16	1.0	1.9964517790042298	0.00045732330401615864
phage-gRNA-09334	-0.2133895260854537	-0.18671264093187467	0.40010216701733015	-1.3939063663450693	-2.7835284364722988	-1.00504441223951	True	5.921189464667501e-16	1.0	-1.727493071685626	0.03992453938230065
phage-gRNA-09335	0.06418909317463672	-0.17710911175500854	0.11292001858036826	1.379916629695206	1.4307812089073852	1.2709955801599104	True	-1.1842378929335002e-15	1.0	1.360564472920834	0.00017773679483043656
phage-gRNA-09336	-0.014474146811407351	-0.40081189759577995	0.41528604440718375	0.27079145717906883	0.26396624258063817	0.7766349765941136	True	-1.1842378929335002e-15	1.0	0.4371308921179402	0.2067982506903421
phage-gRNA-09337	0.10128434143016918	-0.036286887997647455	-0.0649974534325235	0.8759481570928767	0.6965960393934107	0.5495714903517861	True	-5.921189464667501e-16	1.0	0.7073718956126912	0.0027537499608633748
phage-gRNA-09338	0.2699783969884102	-0.266400578679475	-0.003577818308935221	-0.379518545342588	-1.623633741998856	-0.5984299625477636	True	0.0	1.0	-0.8671940832964026	0.10400968848346848
phage-gRNA-09339	0.023458519993308613	0.334338081474975	-0.3577966014682854	0.37377121082943	0.39242023277149585	0.18851817673998283	True	-5.921189464667501e-16	1.0	0.3182365401136362	0.20505084378792107
phage-gRNA-09340	-0.2597627765680972	0.1793586326743899	0.08040414389370909	-2.630050475595623	-3.800864932556494	-2.3789172815764132	True	5.921189464667501e-16	1.0	-2.936610896576177	0.0030377174879131774
phage-gRNA-09341	-0.29183659550813346	0.34002984336643927	-0.048193247858304034	-3.4116941091176933	-4.608606868157055	-4.058199197468806	False	5.921189464667501e-16	1.0	-4.026166724914518	0.0005056204533733991
phage-gRNA-09342	0.05989750847896058	0.12571773845753587	-0.18561524693649734	2.0665077260477727	2.4724997475030746	1.9250415941208674	True	-2.9605947323337506e-16	1.0	2.154683022557238	0.0003408779809689466
phage-gRNA-09343	-0.29356045410405596	-0.22774022412548067	0.5213006782295357	1.4759461947686017	1.36875843470815	1.0924755122512835	True	-2.9605947323337506e-16	1.0	1.3123933805760117	0.01002027545421472
phage-gRNA-09344	0.16296123922113104	-0.27418765932414324	0.11122642010301043	1.2458739055603214	2.151223913715615	1.7211572976072507	True	-5.921189464667501e-16	1.0	1.7060850389610625	0.004473948227104636
phage-gRNA-09345	-0.08294777190989855	-0.6486568611069314	0.7316046330168309	0.88330772125639	0.45516583525556165	0.8847425666767599	True	2.9605947323337506e-16	1.0	0.7410720410629038	0.15641774436470054
phage-gRNA-09346	0.18124239266488473	0.06820894671858824	-0.2494513393834712	-2.133135862309233	-3.0944403294855416	-2.395283651499563	False	5.921189464667501e-16	1.0	-2.5409532810981124	0.0012757081569541742
phage-gRNA-09347	-0.017742827307261066	0.25214731407050905	-0.23440448676325065	1.475527817370902	1.7207895769785582	1.622963941523765	True	-8.881784197001252e-16	1.0	1.6064271119577418	0.0005239056408627423
phage-gRNA-09348	-0.22285902550800607	0.0635603439839656	0.15929868152404048	-0.05021027821657853	-0.6219967559632753	-0.3027202828507356	True	0.0	1.0	-0.3249757723435298	0.18186118616561958
phage-gRNA-09349	-0.0030484130544135013	0.10902740788503351	-0.10597899483062001	0.3066739463174635	-0.44699588846220273	-0.2729658368926948	True	0.0	1.0	-0.13776259301247804	0.5909306508024437
phage-gRNA-09350	-0.049104159101116096	0.011091521683580297	0.03801263741753047	-0.17487701038721504	-0.628354679930812	-0.2306832284680258	True	-1.7763568394002505e-15	1.0	-0.3446383062620176	0.07635368209187754
phage-gRNA-09351	-0.2174338337961057	0.16004615561600488	0.05738767818010082	0.3014317373023303	-0.29376786554900214	0.19417810184192952	True	0.0	1.0	0.0672806578650859	0.770016627533074
phage-gRNA-09352	0.2078030435686058	-0.102525212338068	-0.1052778312305378	1.3552988514050401	1.686092490806006	1.7385411064479799	True	0.0	1.0	1.5933108162196754	0.0005535239227329644
phage-gRNA-09353	-0.025282327307481367	-0.018191554491936657	0.043473881799421576	-1.382849473018334	-1.7338875179197935	-1.8851452146178467	False	1.1842378929335002e-15	1.0	-1.6672940685186581	0.0003762969475711131
phage-gRNA-09354	-0.06319602333648078	-0.1614339167350458	0.22462994007152481	-1.7837282087145372	-2.9494872090437427	-0.6877747045386826	True	-5.921189464667501e-16	1.0	-1.8069967074323208	0.05273218862175355
phage-gRNA-09355	-0.6893718866269651	0.4548194069044813	0.23455247972248383	-1.2101764271605244	-2.2486165974252774	-0.9341602681893537	True	0.0	1.0	-1.4643177642583851	0.05123295827087488
phage-gRNA-09356	0.15716823340869457	-0.37740407790349373	0.22023584449479916	1.6504388780868586	2.627265464475415	1.9411980343877833	False	0.0	1.0	2.0729674589833524	0.003908206472028097
phage-gRNA-09357	-0.17288591086485283	-0.42022356614590883	0.5931094770107634	1.06437075565729	1.0118554001808135	1.2070985710893565	False	5.921189464667501e-16	1.0	1.0944415756424866	0.02435914628995632
phage-gRNA-09358	-0.34116694586810414	-0.27534671588952975	0.6165136617576366	-2.465280279603474	-2.3781895677843683	-1.5712169865918835	True	8.881784197001252e-16	1.0	-2.1382289446599088	0.007025811592556374
phage-gRNA-09359	-0.22077326777877637	-0.13220134578396348	0.35297461356273807	-0.6128038522764196	-1.5831108542747288	-0.7190520555503728	True	-5.921189464667501e-16	1.0	-0.9716555873671737	0.05217163830808705
phage-gRNA-09360	-0.21239786594712307	-0.3637389935179751	0.5761368594650982	-0.5917479147927303	-1.8026552810622496	-0.5466978686675823	True	0.0	1.0	-0.9803670215075208	0.12368659013241907
phage-gRNA-09361	-0.16970916365422184	0.056504305594014426	0.11320485806020564	-1.0392024959540809	-2.2531047324878735	-1.6086851640813489	True	-5.921189464667501e-16	1.0	-1.633664130841101	0.01062864371336477
phage-gRNA-09362	0.01423886301810029	-0.06090572899592672	0.04666686597782643	-1.3697694318017142	-2.059821138222693	-1.508229390320567	True	0.0	1.0	-1.6459399867816582	0.00151443580294501
phage-gRNA-09363	0.5156861567808617	-0.46911968631053114	-0.04656647047032969	1.8202545929860854	2.0432729736295867	1.8102791475044269	True	2.9605947323337506e-16	1.0	1.8912689047066997	0.0030492982380254086
phage-gRNA-09364	0.9559437990297948	0.0022017626298520554	-0.9581455616596504	-2.294784742312773	-2.248955995679923	-2.352716076390351	True	-1.1842378929335002e-15	1.0	-2.2988189381276825	0.014211265975635061
phage-gRNA-09365	-0.23923080269341046	0.18273323751043957	0.05649756518297	0.9967647054396451	1.1937953014016518	0.9409584873588335	True	-2.9605947323337506e-16	1.0	1.04383949806671	0.0020609311415587736
phage-gRNA-09366	-0.1708334223330139	0.056737877642173196	0.11409554469084338	0.30439304687538904	-0.17910710576765965	-0.136321587476405	True	8.881784197001252e-16	1.0	-0.0036785487895585334	0.9844442749745806
phage-gRNA-09367	-0.08364628740552682	0.2493906271164441	-0.1657443397109173	-0.3786292568328786	-1.5960643820857427	-0.8252741371999051	True	0.0	1.0	-0.9333225920395088	0.06879363772257678
phage-gRNA-09368	0.09626485761288883	-0.2711081283386232	0.1748432707257308	-2.3622540742375246	-4.136929175173055	-3.2091511159065718	False	-1.1842378929335002e-15	1.0	-3.2361114551057173	0.0036560615212184707
phage-gRNA-09369	0.21851248978559568	-0.02805160245232141	-0.19046088733327604	1.329009484355871	1.268201501062662	0.8760739821754528	True	-5.921189464667501e-16	1.0	1.157761655864662	0.0033351668254008823
phage-gRNA-09370	0.24099208890605617	0.04911895162481272	-0.29011104053087067	-1.7988204822044267	-2.4475928081043694	-1.939248234075416	False	-5.921189464667501e-16	1.0	-2.0618871747947374	0.0011948485302962755
phage-gRNA-09371	0.02412503916968589	0.09292912758708205	-0.11705416675676439	0.41956582786591845	-0.7295647331717934	-0.6187240286369367	True	1.1842378929335002e-15	1.0	-0.30957431131427054	0.45114632588633036
phage-gRNA-09372	-0.01946687946030856	-0.1397979653386301	0.1592648447989351	-1.0085890018627524	-2.7251010772401445	-1.0010899450630575	True	-1.1842378929335002e-15	1.0	-1.5782600080553182	0.05291663337791071
phage-gRNA-09373	0.18211381338317878	-0.2995537519407403	0.11743993855756152	1.9139568064532257	2.0684968738584493	1.5313797102394142	True	0.0	1.0	1.8379444635170297	0.0011164821813820567
phage-gRNA-09374	-0.2388840134473087	0.2872720627386762	-0.04838804929136664	-2.1885568646178726	-3.379000128327677	-3.6334280917993347	True	2.9605947323337506e-16	1.0	-3.0669950282482947	0.0028737741920812437
phage-gRNA-09375	-0.16037673786920914	0.057446585554415286	0.10293015231479385	1.1015683607024993	-0.06811634284050694	-0.26114376164802167	False	0.0	1.0	0.2574360854046569	0.5844927114647234
phage-gRNA-09376	-0.3465401676558644	0.7192800623227105	-0.37273989466684615	0.5617679763011441	0.10829030675754643	-0.08473711204996856	False	-1.850371707708594e-17	1.0	0.1951070570029073	0.6571381910976357
phage-gRNA-09377	0.4097712769119033	-0.2433401644454669	-0.1664311124664346	0.6169590256494271	1.0721410445674033	0.9391383968321074	True	5.921189464667501e-16	1.0	0.8760794890163126	0.0236922773947833
phage-gRNA-09378	-0.05904319988968609	-0.0680174769225097	0.12706067681219757	0.8605311664991255	1.1763241842259493	1.2227282719488066	True	5.921189464667501e-16	1.0	1.0865278742246272	0.0011320289590603136
phage-gRNA-09379	0.08890118266338476	-0.0965411314343747	0.007639948770984617	-0.7448413006482095	-1.9819166262286831	-1.4090409039720946	False	-1.7763568394002505e-15	1.0	-1.3785996102829958	0.018872826464620157
phage-gRNA-09380	0.0423536723860769	0.19980437783021987	-0.24215805021629588	0.9268150743887178	1.3213343114000704	1.1283068925925548	True	2.9605947323337506e-16	1.0	1.1254854261271143	0.002839581152081644
phage-gRNA-09381	-0.05440961648188214	-0.014092235652293894	0.06850185213417781	-1.3307722863803146	-2.264350911496531	-1.0903623458881455	True	5.921189464667501e-16	1.0	-1.5618285145883304	0.012253621011495661
phage-gRNA-09382	0.02441402469917975	-0.09959030420226256	0.07517627950308192	1.6132623293595758	1.5182386307284546	1.1516749569262483	True	-2.9605947323337506e-16	1.0	1.4277253056714263	0.0006800653757881111
phage-gRNA-09383	-0.023207129074600985	-0.03238038838414958	0.055587517458752345	-3.243003810865278	-4.2773278726578	-2.9484025882699587	True	5.921189464667501e-16	1.0	-3.4895780905976785	0.000987192963013963
phage-gRNA-09384	-0.03706558193647691	-0.21517093484399208	0.2522365167804699	1.1342769678543245	1.733266718204863	2.0548124722271064	True	2.9605947323337506e-16	1.0	1.6407853860954313	0.005579430638227117
phage-gRNA-09385	-0.01867084514179851	0.0729401152968272	-0.05426927015503047	2.4768533338523753	3.0423044251702542	2.7633412730479723	True	-5.921189464667501e-16	1.0	2.7608330106902006	7.947836170993119e-05
phage-gRNA-09386	-0.005199200798370107	0.0526282384266743	-0.04742903762830064	2.397616492934291	3.512027810752909	3.2017728135927443	True	1.1842378929335002e-15	1.0	3.037139039093315	0.0008048279272190406
phage-gRNA-09387	-0.23223004580041895	0.09801606806851915	0.13421397773190158	2.517748888422137	3.0128424981762283	2.764909941205394	False	5.921189464667501e-16	1.0	2.7651671092679195	0.00011532411169434328
phage-gRNA-09388	-0.3329928394900823	-0.0447801881750598	0.37777302766514165	1.5753153044669257	7.342619006353791	2.298044025781532	False	-1.4802973661668753e-16	1.0	3.738659445534083	0.10996833525418766
phage-gRNA-09389	-0.3321458043610619	0.14247997118484257	0.1896658331762211	2.175151725589389	2.4795084698728296	2.8242241619644	True	5.921189464667501e-16	1.0	2.4929614524755395	0.0005755641793979079
phage-gRNA-09390	-0.15130420533453837	0.04004690672789479	0.1112572986066418	2.551272101359354	2.802375475610596	2.7776910506664176	False	-5.921189464667501e-16	1.0	2.7104462092121224	1.7259012427997632e-05
phage-gRNA-09391	0.43563187533432934	0.13035795362165636	-0.5659898289559866	1.6589105634662582	1.5635680019670284	1.1161859330181327	True	-2.9605947323337506e-16	1.0	1.4462214994838065	0.013166742067208649
phage-gRNA-09392	0.06548228508864362	-0.10476484316630597	0.039282558077661456	1.027229688007112	1.5997472269964597	1.8088182517602904	True	-2.9605947323337506e-16	1.0	1.4785983889212873	0.0034980067005843216
phage-gRNA-09393	-0.1767651360333291	0.09962207988490324	0.0771430561484241	1.527072494584493	1.7186379297660626	1.304483056858678	True	-5.921189464667501e-16	1.0	1.5167311604030778	0.0005233603645919874
phage-gRNA-09394	0.13533701037307821	-0.0007374116793172902	-0.13459959869375737	-3.424286391696201	-5.0953554963124255	-2.60090550377285	True	1.1842378929335002e-15	1.0	-3.7068491305938256	0.00736852296606483
phage-gRNA-09395	0.0016268506044685438	0.28853613653959087	-0.29016298714406297	-0.9930850367913653	-1.6792234631252372	-0.8405420222054136	True	-1.1842378929335002e-15	1.0	-1.170950174040672	0.018932763716071697
phage-gRNA-09396	-0.6184956416269047	-0.44576020773181835	1.064255849358723	1.818191474684892	2.8223956418286322	3.066989007667087	False	0.0	1.0	2.569192041393537	0.017385540398082322
phage-gRNA-09397	0.056311858207605425	0.2259916400075177	-0.28230349821512135	-2.349919841188033	-4.040031854643856	-1.766359654350035	True	5.921189464667501e-16	1.0	-2.718770450060641	0.01761041888699123
phage-gRNA-09398	-0.00011912148444714887	0.0432462576664312	-0.04312713618198316	1.277243135427467	1.3266463141406692	1.0327782058263253	True	2.9605947323337506e-16	1.0	1.2122225517981537	0.00021032299119466677
phage-gRNA-09399	0.06873487094465869	-0.24877353862827256	0.1800386676836112	2.1890934920166556	2.735615822473058	2.4789297664432253	False	-8.881784197001252e-16	1.0	2.467879693644313	0.00026543036013258265
phage-gRNA-09400	-0.14932638737527082	0.22999331542008505	-0.08066692804481157	1.8571160749560391	2.448726294940979	2.1974656105480044	True	8.881784197001252e-16	1.0	2.1677693268150073	0.0004732420113121902
phage-gRNA-09401	0.11918232155032094	-0.10478915509313858	-0.014393166457185913	0.3873975168338504	-0.36159661676631316	-0.03776268614880074	True	-1.1842378929335002e-15	1.0	-0.003987262027087842	0.9867934097517784
phage-gRNA-09402	-0.10640051998644573	-0.013272944012134857	0.11967346399858236	0.7518206089267085	0.4896282669506853	0.32021340536512	True	5.921189464667501e-16	1.0	0.5205540937475046	0.021300768705128675
phage-gRNA-09403	-0.0690753758973699	0.22749819733206955	-0.1584228214346961	0.7516733834933795	0.5436159210848874	0.3915381304566363	True	1.1842378929335002e-15	1.0	0.5622758116783011	0.022914743232278167
phage-gRNA-09404	-0.09619530697096756	0.21694624386229044	-0.12075093689132466	1.4910070248458673	1.3855260540392003	0.6394731340965265	True	-5.921189464667501e-16	1.0	1.1720020709938648	0.0154442400453125
phage-gRNA-09405	0.32012649901080237	-0.6140532710106228	0.29392677199982054	-0.7715653570321893	0.7749569734242131	-0.4180704453833019	False	3.700743415417188e-17	1.0	-0.13822627633042603	0.8170778657939725
phage-gRNA-09406	-0.1150547053426898	0.060574408277329184	0.05448029706536062	-1.3657160661128351	-2.7070259954492677	-2.268518275521462	False	0.0	1.0	-2.1137534456945217	0.006098696339652128
phage-gRNA-09407	-0.26991558888210676	0.021283391466287327	0.24863219741581943	-2.448472525636168	-3.901950195179766	-2.2223569204635076	False	0.0	1.0	-2.8575932137598143	0.006418685532437332
phage-gRNA-09408	-0.3645045036542647	0.1988153857951267	0.16568911785913842	2.1428413262356227	2.933600467071693	2.057763224144878	False	1.4802973661668753e-16	1.0	2.3780683391507313	0.0020397609138383325
phage-gRNA-09409	1.0937412460064824	-0.37196176577463813	-0.7217794802318416	1.8389135541838177	2.3905068741876425	2.0313460331001894	True	8.881784197001252e-16	1.0	2.0869221538238834	0.022686455142091454
phage-gRNA-09410	-0.058610283678627084	0.09754555178452762	-0.03893526810590231	0.7575734117076092	-0.6348067048858397	0.17332699913864857	True	-5.921189464667501e-16	1.0	0.09869790198680602	0.8201673820418907
phage-gRNA-09411	0.04917053145806882	-0.10705523294631014	0.05788470148824132	1.8800823560027062	1.8996802032774411	1.5674100259814558	True	0.0	1.0	1.7823908617538677	0.00012058051962022701
phage-gRNA-09412	0.10557254090186774	-0.015020353350439386	-0.09055218755142658	1.7552114715864837	1.8075633418006687	1.5193786899528137	True	5.921189464667501e-16	1.0	1.6940511677799888	8.777091129308094e-05
phage-gRNA-09413	0.059383566650948794	0.05514009678168996	-0.11452366343263698	-1.3990715754645269	-2.2521169945107236	-1.742055811734975	False	5.921189464667501e-16	1.0	-1.7977481272367417	0.002114224915469269
phage-gRNA-09414	-0.1886767503029887	0.11905845927685199	0.06961829102613493	0.9895287857811663	0.9063888080455982	0.886645402770311	True	-5.921189464667501e-16	1.0	0.9275209988656918	0.0007656209665917554
phage-gRNA-09415	0.06081563917935462	-0.25566749662160504	0.1948518574422522	-1.9140625518808871	-2.8465692773965756	-2.602387815926626	True	5.921189464667501e-16	1.0	-2.4543398817346964	0.0013686499639730633
phage-gRNA-09416	-0.09007732782539257	-0.04183584498465365	0.13191317281004622	0.045251257607473505	0.15561174874942552	0.07361564233065465	True	0.0	1.0	0.09149288289585122	0.29002388862342
phage-gRNA-09417	0.07467163353357886	0.11074452011810099	-0.18541615365168074	1.8084469949327309	2.1079068926459827	2.0009884889573906	True	-2.9605947323337506e-16	1.0	1.972447458845368	0.0001034330038098918
phage-gRNA-09418	0.1480423624161098	-0.055994574747257886	-0.09204778766885013	-1.5842131747839545	-2.9093517958273605	-2.210481821944251	False	5.921189464667501e-16	1.0	-2.2346822641851887	0.004591560627582462
phage-gRNA-09419	-0.03647587232166849	-0.03936839242710821	0.07584426474877759	1.426659054383177	1.5260684193919962	1.0967429772228146	True	2.9605947323337506e-16	1.0	1.349823483665996	0.0005652625005828243
phage-gRNA-09420	0.2499793666589838	-0.6301605636495529	0.3801811969905682	1.9127670684699725	2.300743459614554	2.640750749484334	True	-2.9605947323337506e-16	1.0	2.2847537591896203	0.003878258915693975
phage-gRNA-09421	-0.00778510837976043	0.10930624770467112	-0.10152113932491602	-0.4152633086939179	-1.2272892398621504	-1.0753149288829782	True	-1.7763568394002505e-15	1.0	-0.9059558258130155	0.024214261797434168
phage-gRNA-09422	-0.35930995328835635	-0.1780125058898463	0.5373224591782018	1.062067772908022	1.6704293571822877	-2.360541303516255	True	-2.9605947323337506e-16	1.0	0.12398527552468493	0.9277260616091971
phage-gRNA-09423	-0.0355049084011263	0.11239594762790972	-0.07689103922678342	-4.842129116229801	-7.032572379939605	-5.029202585943616	True	0.0	1.0	-5.634634694037675	0.0013172810350656479
phage-gRNA-09424	-0.12749362127045138	-0.320114267984021	0.4476078892544706	1.0875457809555602	1.0510969085098996	0.939315072303021	True	-5.921189464667501e-16	1.0	1.0259859205894937	0.011985674086181113
phage-gRNA-09425	-0.033812424074953995	-0.23583127595585118	0.2696437000308052	-2.1896346175376618	-2.6012921113866323	-2.0167119515305956	False	0.0	1.0	-2.2692128934849634	0.0005650844214558728
phage-gRNA-09426	0.2588050141069296	-0.2539109874762193	-0.004894026630708481	1.9143470876839714	2.091155909371021	2.0575490555710383	True	5.921189464667501e-16	1.0	2.0210173508753435	0.00021337960286534158
phage-gRNA-09427	-0.6118265953957893	-0.8090407712510086	1.4208673666467968	1.9594465612836478	2.90189756807119	3.2147610789936323	False	-3.7007434154171886e-16	1.0	2.69203506944949	0.028880763592572512
phage-gRNA-09428	0.07859578294152847	0.030759231124536157	-0.10935501406606551	1.812874527123487	1.8553543522423013	1.8505935708666073	True	-2.9605947323337506e-16	1.0	1.8396074834107985	5.878758427213207e-06
phage-gRNA-09429	-0.013206834322531058	0.05261339565604384	-0.039406561333512835	-0.10489869036552268	0.44162364009087973	0.24859622128336475	False	-1.850371707708594e-17	1.0	0.19510705700290729	0.2957178103813579
phage-gRNA-09430	-0.020382400915666565	-0.0711377477864712	0.09152014870213865	1.5118823753783603	0.7734031799457588	0.9980150556053671	True	2.9605947323337506e-16	1.0	1.0944335369764955	0.008098514879850624
phage-gRNA-09431	0.3758298276225558	0.02661255832228626	-0.40244238594484116	2.5970209268639186	2.598844626812893	2.4705228973931925	False	2.9605947323337506e-16	1.0	2.5554628170233347	0.00036725528766709634
phage-gRNA-09432	-0.26929057751344665	0.11889101699069649	0.15039956052275372	-5.189854226477299	-5.6433318960208965	-3.9131405493158926	False	1.1842378929335002e-15	1.0	-4.915442223938029	0.0007808698747403483
phage-gRNA-09433	0.061438121592733985	0.026270543986481876	-0.08770866557921497	0.9999082360599951	0.8259530951387601	0.5760798159265343	True	2.9605947323337506e-16	1.0	0.8006470490417632	0.003626012361600579
phage-gRNA-09434	0.19054312861790734	-0.24454743884042252	0.054004310222513396	0.7501476794759867	-0.4906659986844435	0.7393692076378215	False	-5.921189464667501e-16	1.0	0.3329502961431216	0.4832968308394708
phage-gRNA-09435	-0.08080758452297054	0.33743961789582144	-0.2566320333728562	1.0701003628037729	0.39323899212772595	0.6887901112816213	False	-1.7763568394002505e-15	1.0	0.7173764887377067	0.05284331543415677
phage-gRNA-09436	-0.08861003868670281	-0.04222033865702812	0.13083037734372738	-0.7437133633932724	-1.7898987661905732	-0.9589325515259137	False	-1.1842378929335002e-15	1.0	-1.1641815603699197	0.023325508695064927
phage-gRNA-09437	-0.062289949892758045	0.06149289776735323	0.0007970521254083707	-0.2063055954807318	-1.520909443522914	-0.5731167967960307	True	1.1842378929335002e-15	1.0	-0.7667772785998922	0.12299909937360583
phage-gRNA-09438	0.018876665013822347	-0.01866048951092658	-0.00021617550289931842	-0.1761725755324921	-0.8661428634573918	-0.7590465576958927	True	-1.1842378929335002e-15	1.0	-0.6004539988952589	0.0489464234673242
phage-gRNA-09439	0.0754217113853759	0.14996947611789402	-0.22539118750327347	-2.248017731045767	-3.7358684444107677	-2.143679918429928	False	-1.1842378929335002e-15	1.0	-2.7091886979621544	0.006781524659324072
phage-gRNA-09440	-0.11276416902977537	-0.037184972588871545	0.1499491416186416	1.0964296542527094	1.0115446250647402	0.9138054246989604	True	-1.7763568394002505e-15	1.0	1.0072599013388033	0.0004340999266804631
phage-gRNA-09441	0.04655250658135568	0.17270327076125191	-0.21925577734260848	-2.8941634508203142	-3.3851158257825746	-2.504142663146312	True	-2.9605947323337506e-16	1.0	-2.9278073132497333	0.0004715728573641277
phage-gRNA-09442	0.5252992645876349	-0.10325422287552843	-0.4220450417121082	-4.457163521700599	-1.0361720733280553	0.3113688892271327	True	-5.921189464667501e-16	1.0	-1.7273222352671738	0.2983381461190961
phage-gRNA-09443	0.36978205378548523	-0.37640177594509616	0.0066197221596127065	-6.849818169226255	-8.625223933657216	-6.315751011935546	True	5.921189464667501e-16	1.0	-7.263597704939673	0.000574620793026777
phage-gRNA-09444	0.12455424690301875	0.14469690248695066	-0.2692511493899694	-3.450220495841915	-5.6261641898566035	-2.9711947021091687	True	0.0	1.0	-4.015859795935896	0.00833825984805084
phage-gRNA-09445	0.2273673407352046	-0.09566599676140886	-0.13170134397379396	-5.787156654785327	-6.825596825050081	-4.018624243857595	True	5.921189464667501e-16	1.0	-5.543792574564335	0.0025805101803257893
phage-gRNA-09446	-0.10795246879252751	0.2676963784987816	-0.15974390970625052	-4.637049637142819	-4.838988539690451	-4.768981552664172	True	1.1842378929335002e-15	1.0	-4.748339909832481	5.493781164923437e-06
phage-gRNA-09447	0.02160806216337452	-0.041469441040307586	0.01986137887693218	0.7177629692887733	0.17592942532432865	0.367242708572741	True	-2.9605947323337506e-16	1.0	0.42031170106194765	0.05837117716239083
phage-gRNA-14404	-0.031715994071015885	-0.3003148031630003	0.3320307972340153	1.876592149885992	2.2375588271863185	1.5420310678496199	False	-2.9605947323337506e-16	1.0	1.8853940149739767	0.0022697603207134584
phage-gRNA-14405	0.13654093195155248	-0.26606355009574223	0.12952261814419153	1.51900092729446	1.598251224080201	1.184660474565888	True	5.921189464667501e-16	1.0	1.4339708753135163	0.0014547502089145273
