# Supplementary material for: CRISPRi-ART enables functional genomics of diverse bacteriophages using RNA-binding dCas13d
Source: Nat Microbiol. 2025 Feb 26;10(3):694–709. doi: 10.1038/s41564-025-01935-7 (PMC11879866; doi:10.1038/s41564-025-01935-7)
Supplement: Supplementary file 17 — Statistical data for supplementary figures where appropriate, compressed into a zip file and organized by supplementary figure number. [file 41564_2025_1935_MOESM17_ESM.zip › Source Data for Supplementary Figures/SuppFig22/SourceData__SuppFig22.txt]

Supplementary Figure 22 is produced using unmodified values in Supplementary Dataset 5.
