# Supplementary material for: CRISPRi-ART enables functional genomics of diverse bacteriophages using RNA-binding dCas13d
Source: Nat Microbiol. 2025 Feb 26;10(3):694–709. doi: 10.1038/s41564-025-01935-7 (PMC11879866; doi:10.1038/s41564-025-01935-7)
Supplement: Supplementary file 17 — Statistical data for supplementary figures where appropriate, compressed into a zip file and organized by supplementary figure number. [file 41564_2025_1935_MOESM17_ESM.zip › Source Data for Supplementary Figures/SuppFig14/SuppFig14c.xlsx]

## Sheet: EOP RAW
	ECOR 04			ECOR 13			ECOR 45			ECOR 69
	REP1	REP2	REP3	REP1	REP2	REP3	REP1	REP2	REP3	REP1	REP2	REP3
Neg Con	200000000000	500000000000	500000000000	350000000000	500000000000	500000000000	500000000000	500000000000	500000000000	500000000000	500000000000	500000000000
MCP	600000000000	250000000000	500000000000	500000000	50000000	50000000	100000000000	50000000000	150000000000	350000000000	600000000000	200000000000
ptx_25	45000000000	50000000000	30000000000	500000	50000	50000	15000000000	2500000000	2000000000	3500000000	2000000000	2500000000
